# Supplementary material for: Cell lineage-specific transcriptome analysis for interpreting cell fate specification of proembryos
Source: Nat Commun. 2020 Mar 13;11:1366. doi: 10.1038/s41467-020-15189-w (PMC7070050; doi:10.1038/s41467-020-15189-w)
Supplement: Supplementary file 4 — Supplementary Data 1 [file 41467_2020_15189_MOESM4_ESM.xlsx]

## Sheet: AC  VS Zy24 Upregualted genes
GeneID	FPKM		Log2 (FC[AC/Zy24])	P value	FDR	Gene name	Annotation	GO(biological_process)	GO(cellular_component)	GO(molecular_function)
	Zy24	AC
AT2G43120	0	31.7	11.9613	6.17163e-23	1.52474e-21	*	RmlC-like cupins superfamily protein	GO:0042742(defense response to bacterium);	GO:0005634(nucleus);GO:0005829(cytosol);GO:0005886(plasma membrane);	GO:0005515(protein binding);GO:0005516(calmodulin binding);GO:0030414(peptidase inhibitor activity);GO:0046872(metal ion binding);
AT3G18710	0	4.01	9.38101	1.06465e-12	8.59169e-12	PUB29	plant U-box 29	GO:0010200(response to chitin);GO:0016567(protein ubiquitination);	GO:0005737(cytoplasm);GO:0009506(plasmodesma);	GO:0004842(ubiquitin-protein transferase activity);GO:0070696(transmembrane receptor protein serine/threonine kinase binding);
AT5G07360	0	1.49333	8.66022	0.00128971	0.00314988	*	Amidase family protein	*	*	GO:0004040(amidase activity);
AT2G21390	20.3633	52.7333	1.47531	1.65486e-15	1.90287e-14	*	Coatomer, alpha subunit	GO:0006888(ER to Golgi vesicle-mediated transport);	GO:0000139(Golgi membrane);GO:0005829(cytosol);GO:0016020(membrane);GO:0030126(COPI vesicle coat);GO:0080008(Cul4-RING E3 ubiquitin ligase complex);	GO:0005198(structural molecule activity);GO:0005215(transporter activity);
AT3G16830	3.55	14.8567	2.16808	5.88644e-09	3.02078e-08	TPR2	TOPLESS-related 2	GO:0006351(transcription, DNA-templated);GO:0006355(regulation of transcription, DNA-templated);GO:0010072(primary shoot apical meristem specification);	GO:0005634(nucleus);	GO:0005515(protein binding);
AT4G13720	64.9267	142.54	1.21075	8.41822e-05	0.000251616	*	Inosine triphosphate pyrophosphatase family protein	GO:0009117(nucleotide metabolic process);GO:0009204(deoxyribonucleoside triphosphate catabolic process);	GO:0005737(cytoplasm);	GO:0000166(nucleotide binding);GO:0016462(pyrophosphatase activity);GO:0035529(NADH pyrophosphatase activity);GO:0046872(metal ion binding);GO:0047429(nucleoside-triphosphate diphosphatase activity);
AT3G03305	1.12667	11.31	3.44567	3.14424e-10	1.88676e-09	*	Calcineurin-like metallo-phosphoesterase superfamily protein	*	GO:0016021(integral component of membrane);	GO:0004722(protein serine/threonine phosphatase activity);GO:0016787(hydrolase activity);GO:0046872(metal ion binding);
AT3G46920	5.24333	13.8867	1.51228	0.000724214	0.00185138	*	Protein kinase superfamily protein with octicosapeptide/Phox/Bem1p domain	GO:0006468(protein phosphorylation);	GO:0005634(nucleus);	GO:0004672(protein kinase activity);GO:0004712(protein serine/threonine/tyrosine kinase activity);
AT4G31660	0	5.11	9.35743	4.96733e-12	3.64622e-11	*	AP2/B3-like transcriptional factor family protein	GO:0006351(transcription, DNA-templated);GO:0006355(regulation of transcription, DNA-templated);	GO:0005634(nucleus);	GO:0003677(DNA binding);GO:0003700(transcription factor activity, sequence-specific DNA binding);
AT3G56070	328.217	708.347	1.17897	2.41582e-32	1.13434e-30	ROC2	rotamase cyclophilin 2	GO:0000413(protein peptidyl-prolyl isomerization);GO:0006457(protein folding);GO:0007165(signal transduction);GO:0046686(response to cadmium ion);	GO:0005737(cytoplasm);GO:0005739(mitochondrion);GO:0005794(Golgi apparatus);GO:0005829(cytosol);	GO:0003755(peptidyl-prolyl cis-trans isomerase activity);GO:0016018(cyclosporin A binding);
AT1G80870	0.01	6.04	8.85384	1.16798e-14	1.21389e-13	*	Protein kinase superfamily protein	*	GO:0005886(plasma membrane);GO:0016021(integral component of membrane);	GO:0005524(ATP binding);GO:0016301(kinase activity);
AT1G47900	0.396667	3.09667	3.0439	0.000417361	0.00111645	*	Plant protein of unknown function (DUF869)	GO:0008150(biological_process);	GO:0005737(cytoplasm);GO:0005886(plasma membrane);	GO:0003674(molecular_function);
AT4G13550	0	1.05667	8.52611	0.00137063	0.0033301	*	triglyceride lipases;triglyceride lipases	GO:0006629(lipid metabolic process);	GO:0005576(extracellular region);GO:0009507(chloroplast);	GO:0004806(triglyceride lipase activity);
AT5G20560	0	17.16	10.8657	2.66437e-17	3.73703e-16	*	Glycosyl hydrolase superfamily protein	GO:0005975(carbohydrate metabolic process);	GO:0005576(extracellular region);	GO:0004553(hydrolase activity, hydrolyzing O-glycosyl compounds);
AT1G31760	12.5067	57.5033	2.25803	6.06939e-21	1.23924e-19	*	SWIB/MDM2 domain superfamily protein	GO:0043504(mitochondrial DNA repair);GO:0097552(mitochondrial double-strand break repair via homologous recombination);	GO:0000262(mitochondrial chromosome);GO:0005634(nucleus);	GO:0003674(molecular_function);
AT1G33250	8.57	17.21	1.09806	2.37421e-06	8.78468e-06	*	Protein of unknown function (DUF604)	*	GO:0005794(Golgi apparatus);GO:0016021(integral component of membrane);	GO:0016757(transferase activity, transferring glycosyl groups);
AT5G66420	8.81	18.7267	1.18298	2.54889e-08	1.20045e-07	*	unknown protein	*	GO:0009507(chloroplast);	GO:0003824(catalytic activity);
AT1G19715	0.0866667	6.19667	6.2215	8.7735e-25	2.49554e-23	*	Mannose-binding lectin superfamily protein	*	GO:0005576(extracellular region);	*
AT2G47560	0	3.64	21.9533	1.94242e-08	9.29501e-08	*	RING/U-box superfamily protein	GO:0016567(protein ubiquitination);	GO:0005634(nucleus);GO:0016021(integral component of membrane);	GO:0008270(zinc ion binding);GO:0046872(metal ion binding);
AT3G54830	0.01	1.79	7.41733	1.31123e-05	4.40919e-05	*	Transmembrane amino acid transporter family protein	GO:0006865(amino acid transport);	GO:0005634(nucleus);GO:0016020(membrane);	GO:0005275(amine transmembrane transporter activity);GO:0015171(amino acid transmembrane transporter activity);
AT1G48650	11.3333	31.59	1.58553	0.0002365	0.000660427	*	DEA(D/H)-box RNA helicase family protein	*	*	GO:0003676(nucleic acid binding);GO:0004386(helicase activity);GO:0005524(ATP binding);
AT1G22670	0	1.88667	8.04658	2.09861e-08	1.00037e-07	*	Protease-associated (PA) RING/U-box zinc finger family protein	*	GO:0005576(extracellular region);	GO:0008233(peptidase activity);GO:0008270(zinc ion binding);
AT1G10120	0	6.10333	10.556	5.98854e-17	8.08476e-16	*	basic helix-loop-helix (bHLH) DNA-binding superfamily protein	GO:0006351(transcription, DNA-templated);GO:0006355(regulation of transcription, DNA-templated);GO:0009637(response to blue light);GO:0040008(regulation of growth);	GO:0005634(nucleus);	GO:0003677(DNA binding);GO:0003700(transcription factor activity, sequence-specific DNA binding);GO:0005515(protein binding);GO:0046983(protein dimerization activity);
AT1G63430	0	6.82	11.0242	2.29739e-17	3.24336e-16	*	Leucine-rich repeat protein kinase family protein	GO:0006468(protein phosphorylation);GO:0007169(transmembrane receptor protein tyrosine kinase signaling pathway);	GO:0005886(plasma membrane);GO:0016021(integral component of membrane);	GO:0004672(protein kinase activity);GO:0004674(protein serine/threonine kinase activity);GO:0005524(ATP binding);
AT3G52950	4.79	31.2367	2.80716	1.08402e-16	1.42563e-15	*	CBS / octicosapeptide/Phox/Bemp1 (PB1) domains-containing protein	*	GO:0016021(integral component of membrane);	*
AT1G08610	2.00333	53.1333	4.81418	1.17706e-79	3.39268e-77	*	Pentatricopeptide repeat (PPR) superfamily protein	GO:0008150(biological_process);	GO:0005739(mitochondrion);	*
AT5G08450	32.41	90.03	1.576	1.64816e-51	1.804e-49	*	unknown protein	GO:0009737(response to abscisic acid);GO:0009845(seed germination);GO:0009908(flower development);GO:0016575(histone deacetylation);GO:0080186(developmental vegetative growth);GO:1902074(response to salt);	GO:0005634(nucleus);	GO:0005515(protein binding);
AT2G47730	13.68	80.0433	2.63419	1.48295e-08	7.21411e-08	GSTF8	glutathione S-transferase phi 8	GO:0006749(glutathione metabolic process);GO:0006952(defense response);GO:0009407(toxin catabolic process);GO:0009409(response to cold);GO:0009651(response to salt stress);GO:0042742(defense response to bacterium);GO:0055114(oxidation-reduction process);GO:0080167(response to karrikin);	GO:0005634(nucleus);GO:0005774(vacuolar membrane);GO:0005829(cytosol);GO:0009507(chloroplast);GO:0009570(chloroplast stroma);GO:0009579(thylakoid);GO:0009941(chloroplast envelope);GO:0010319(stromule);	GO:0004364(glutathione transferase activity);GO:0004601(peroxidase activity);GO:0043295(glutathione binding);
AT2G07719	0	4.09667	8.16098	1.91542e-08	9.1785e-08	*	Putative membrane lipoprotein	GO:0008150(biological_process);	GO:0005739(mitochondrion);	GO:0003674(molecular_function);
AT5G45440	0	1.63333	19.5264	5.89576e-07	2.34179e-06	*	P-loop containing nucleoside triphosphate hydrolases superfamily protein	GO:0006952(defense response);	GO:0005634(nucleus);	GO:0005524(ATP binding);GO:0043531(ADP binding);
AT5G63810	12.64	30.89	1.39194	1.03274e-12	8.35761e-12	BGAL10	beta-galactosidase 10	GO:0005975(carbohydrate metabolic process);GO:0080167(response to karrikin);	GO:0005576(extracellular region);GO:0005618(cell wall);GO:0005773(vacuole);GO:0009505(plant-type cell wall);GO:0048046(apoplast);	GO:0004565(beta-galactosidase activity);
AT5G56950	49.7167	128.433	1.45876	2.88979e-05	9.23773e-05	NAP1;3	nucleosome assembly protein 1;3	GO:0000724(double-strand break repair via homologous recombination);GO:0006281(DNA repair);GO:0006334(nucleosome assembly);GO:0009294(DNA mediated transformation);GO:0016444(somatic cell DNA recombination);	GO:0005634(nucleus);GO:0005737(cytoplasm);GO:0005829(cytosol);	GO:0003677(DNA binding);GO:0003682(chromatin binding);GO:0005515(protein binding);GO:0042393(histone binding);GO:0042802(identical protein binding);
AT3G22380	9.56	33.7867	1.92082	1.17034e-09	6.50171e-09	TIC	time for coffee	GO:0005982(starch metabolic process);GO:0006979(response to oxidative stress);GO:0009414(response to water deprivation);GO:0009737(response to abscisic acid);GO:0032502(developmental process);GO:0042752(regulation of circadian rhythm);GO:0048511(rhythmic process);	GO:0005634(nucleus);	GO:0003674(molecular_function);
AT2G41835	9.32667	31.09	1.82265	7.62313e-05	0.000229237	*	zinc finger (C2H2 type, AN1-like) family protein	GO:0008150(biological_process);	GO:0005634(nucleus);	GO:0003676(nucleic acid binding);GO:0008270(zinc ion binding);
AT1G75580	0	5.46667	8.61787	2.03667e-10	1.25659e-09	*	SAUR-like auxin-responsive protein family	GO:0009733(response to auxin);	GO:0005575(cellular_component);	GO:0005516(calmodulin binding);
AT3G28210	0	4.12667	8.6895	2.14629e-10	1.31858e-09	PMZ	zinc finger (AN1-like) family protein	GO:0009737(response to abscisic acid);GO:0010200(response to chitin);	GO:0005634(nucleus);	GO:0008270(zinc ion binding);
AT4G17490	0	9.34333	10.031	3.58848e-12	2.68306e-11	ERF6	ethylene responsive element binding factor 6	GO:0000302(response to reactive oxygen species);GO:0001944(vasculature development);GO:0006351(transcription, DNA-templated);GO:0006355(regulation of transcription, DNA-templated);GO:0006952(defense response);GO:0009644(response to high light intensity);GO:0009873(ethylene-activated signaling pathway);GO:0010200(response to chitin);GO:0051301(cell division);	GO:0005622(intracellular);GO:0005634(nucleus);	GO:0003677(DNA binding);GO:0003700(transcription factor activity, sequence-specific DNA binding);GO:0005515(protein binding);
AT3G41768	8.43	684.437	6.45988	0.000426074	0.00113729	*	rRNA	GO:0006412(translation);	GO:0022627(cytosolic small ribosomal subunit);	GO:0003674(molecular_function);
AT5G24240	0.28	3.13667	3.602	0.00354708	0.00786551	*	Phosphatidylinositol 3- and 4-kinase ;Ubiquitin family protein	GO:0009737(response to abscisic acid);GO:0009909(regulation of flower development);GO:1902074(response to salt);	GO:0005634(nucleus);GO:0005777(peroxisome);GO:0009507(chloroplast);	GO:0004430(1-phosphatidylinositol 4-kinase activity);GO:0005524(ATP binding);GO:0016301(kinase activity);GO:0035091(phosphatidylinositol binding);
AT2G31360	36.9633	103.923	1.5863	2.89989e-29	1.12698e-27	ADS2	16:0delta9 desaturase 2	GO:0006636(unsaturated fatty acid biosynthetic process);GO:0042761(very long-chain fatty acid biosynthetic process);GO:0055114(oxidation-reduction process);	GO:0005783(endoplasmic reticulum);GO:0005789(endoplasmic reticulum membrane);GO:0016021(integral component of membrane);	GO:0016491(oxidoreductase activity);GO:0016717(oxidoreductase activity, acting on paired donors, with oxidation of a pair of donors resulting in the reduction of molecular oxygen to two molecules of water);
AT1G20840	6.39	13.3	1.16016	0.00198474	0.00464592	TMT1	tonoplast monosaccharide transporter1	GO:0009624(response to nematode);GO:0035428(hexose transmembrane transport);GO:0046323(glucose import);	GO:0005773(vacuole);GO:0005774(vacuolar membrane);GO:0009705(plant-type vacuole membrane);GO:0016020(membrane);GO:0016021(integral component of membrane);	GO:0005337(nucleoside transmembrane transporter activity);GO:0005351(sugar:proton symporter activity);GO:0005355(glucose transmembrane transporter activity);GO:0015144(carbohydrate transmembrane transporter activity);
AT5G61770	37.2033	123.41	1.82695	7.80151e-09	3.93925e-08	PPAN	PETER PAN-like protein	GO:0000027(ribosomal large subunit assembly);	GO:0005634(nucleus);GO:0030687(preribosome, large subunit precursor);	GO:0019843(rRNA binding);
AT3G13010	0.0133333	14.3167	9.67143	3.86364e-18	5.92357e-17	*	hAT transposon superfamily protein	GO:0008150(biological_process);	GO:0005634(nucleus);	GO:0003676(nucleic acid binding);GO:0046983(protein dimerization activity);
AT3G54630	20.1233	58.4633	1.63953	7.243e-09	3.67225e-08	*	unknown protein	*	GO:0005634(nucleus);	*
AT1G05670	0.06	0.95	4.0226	0.00181113	0.00428126	*	Pentatricopeptide repeat (PPR-like) superfamily protein	*	GO:0005739(mitochondrion);GO:0005783(endoplasmic reticulum);GO:0005794(Golgi apparatus);	GO:0016757(transferase activity, transferring glycosyl groups);
AT4G19990	0.216667	10.17	5.68353	7.81248e-46	6.92866e-44	FRS1	FAR1-related sequence 1	GO:0006355(regulation of transcription, DNA-templated);GO:0009585(red, far-red light phototransduction);GO:0009639(response to red or far red light);GO:0010018(far-red light signaling pathway);GO:0042753(positive regulation of circadian rhythm);GO:0045893(positive regulation of transcription, DNA-templated);	GO:0005634(nucleus);	GO:0003700(transcription factor activity, sequence-specific DNA binding);GO:0005515(protein binding);GO:0008270(zinc ion binding);
AT5G65000	31.17	66.9267	1.19636	7.31397e-05	0.000220362	*	Nucleotide-sugar transporter family protein	GO:0008643(carbohydrate transport);GO:0010584(pollen exine formation);GO:0015780(nucleotide-sugar transport);GO:0015789(UDP-N-acetylgalactosamine transport);GO:1902183(regulation of shoot apical meristem development);GO:1903070(negative regulation of ER-associated ubiquitin-dependent protein catabolic process);GO:1903857(negative regulation of cytokinin dehydrogenase activity);GO:1990569(UDP-N-ac…	GO:0000139(Golgi membrane);GO:0005783(endoplasmic reticulum);GO:0009507(chloroplast);GO:0016021(integral component of membrane);	GO:0005338(nucleotide-sugar transmembrane transporter activity);GO:0005351(sugar:proton symporter activity);GO:0005463(UDP-N-acetylgalactosamine transmembrane transporter activity);
AT2G44440	10.5833	21.6733	1.13235	0.000231912	0.000648348	EML4	Emsy N Terminus (ENT) domain-containing protein	GO:0050832(defense response to fungus);	GO:0005634(nucleus);	GO:0003674(molecular_function);
AT2G16580	0	2.01667	7.55882	4.95342e-07	1.98896e-06	*	SAUR-like auxin-responsive protein family	GO:0009733(response to auxin);	GO:0005739(mitochondrion);	GO:0003674(molecular_function);
AT2G40710	0.213333	4.86	4.60913	1.5376e-05	5.12257e-05	*	Haemolysin-III related integral membrane protein	*	*	*
AT3G14360	3.96	12.0967	1.70067	1.39955e-05	4.68703e-05	*	alpha/beta-Hydrolases superfamily protein	GO:0006629(lipid metabolic process);	GO:0009507(chloroplast);	GO:0004806(triglyceride lipase activity);
AT5G49950	3.89333	14.1633	1.95304	3.63738e-09	1.9116e-08	*	alpha/beta-Hydrolases superfamily protein	GO:0008150(biological_process);	GO:0016021(integral component of membrane);	*
AT5G40530	0.0133333	52.9	12.0975	0.0019583	0.00458963	*	S-adenosyl-L-methionine-dependent methyltransferases superfamily protein	GO:0006351(transcription, DNA-templated);GO:0006364(rRNA processing);GO:0016569(covalent chromatin modification);GO:0032259(methylation);	GO:0005634(nucleus);GO:0005730(nucleolus);	GO:0008168(methyltransferase activity);
AT2G02930	0	5.73333	9.15338	5.53686e-11	3.62981e-10	GSTF3	glutathione S-transferase F3	GO:0006749(glutathione metabolic process);GO:0009407(toxin catabolic process);GO:0009636(response to toxic substance);GO:0050832(defense response to fungus);	GO:0005737(cytoplasm);GO:0005829(cytosol);GO:0005886(plasma membrane);	GO:0004364(glutathione transferase activity);
AT5G45850	0	7.62	10.5385	3.57073e-16	4.43304e-15	*	Protein of unknown function (DUF688)	GO:0008150(biological_process);	GO:0005634(nucleus);	GO:0003674(molecular_function);
AT3G53900	22.8367	89.6867	2.003	7.33197e-27	2.44314e-25	UPP	uracil phosphoribosyltransferase	GO:0006206(pyrimidine nucleobase metabolic process);GO:0006223(uracil salvage);GO:0009116(nucleoside metabolic process);GO:0016036(cellular response to phosphate starvation);GO:0032502(developmental process);GO:0043097(pyrimidine nucleoside salvage);GO:0044206(UMP salvage);	GO:0005829(cytosol);GO:0009507(chloroplast);GO:0009536(plastid);GO:0009570(chloroplast stroma);	GO:0004845(uracil phosphoribosyltransferase activity);GO:0004849(uridine kinase activity);GO:0005525(GTP binding);
AT3G08970	4.56667	73.25	4.10406	1.17595e-09	6.53082e-09	ATERDJ3A	DNAJ heat shock N-terminal domain-containing protein	GO:0006457(protein folding);GO:0009408(response to heat);GO:0009860(pollen tube growth);GO:0034605(cellular response to heat);	GO:0005788(endoplasmic reticulum lumen);GO:0009506(plasmodesma);	GO:0016491(oxidoreductase activity);
AT1G34640	0.0333333	29.7667	9.78379	6.3033e-15	6.77497e-14	*	peptidases	GO:0006465(signal peptide processing);	GO:0005739(mitochondrion);GO:0005787(signal peptidase complex);GO:0016021(integral component of membrane);	GO:0008233(peptidase activity);
AT2G18720	2.77	13.11	2.32303	1.95351e-05	6.4216e-05	*	Translation elongation factor EF1A/initiation factor IF2gamma family protein	GO:0006412(translation);	GO:0005737(cytoplasm);	GO:0008135(translation factor activity, RNA binding);
AT3G51780	56.7033	121.31	1.18945	0.000854579	0.0021547	BAG4	BCL-2-associated athanogene 4	GO:0009409(response to cold);GO:0009651(response to salt stress);GO:0010228(vegetative to reproductive phase transition of meristem);	GO:0005634(nucleus);GO:0005829(cytosol);	GO:0051087(chaperone binding);
AT5G11320	2.66667	49.2167	4.20203	5.91454e-07	2.34763e-06	YUC4	Flavin-binding monooxygenase family protein	GO:0009851(auxin biosynthetic process);GO:0009911(positive regulation of flower development);GO:0010229(inflorescence development);GO:0022603(regulation of anatomical structure morphogenesis);GO:0048825(cotyledon development);GO:0048827(phyllome development);GO:0055114(oxidation-reduction process);GO:2000024(regulation of leaf development);	GO:0000139(Golgi membrane);GO:0005654(nucleoplasm);GO:0005783(endoplasmic reticulum);GO:0005789(endoplasmic reticulum membrane);GO:0005794(Golgi apparatus);GO:0005829(cytosol);GO:0009507(chloroplast);	GO:0004497(monooxygenase activity);GO:0047434(indolepyruvate decarboxylase activity);GO:0103075(indole-3-pyruvate monooxygenase activity);
AT5G43420	0	3.02333	8.94768	5.26399e-11	3.46274e-10	*	RING/U-box superfamily protein	GO:0016567(protein ubiquitination);	GO:0005634(nucleus);GO:0016021(integral component of membrane);	GO:0008270(zinc ion binding);GO:0046872(metal ion binding);
AT3G19960	4.88	10.46	1.19466	0.00134984	0.00328295	ATM1	myosin 1	GO:0006897(endocytosis);GO:0030048(actin filament-based movement);	GO:0005768(endosome);GO:0005783(endoplasmic reticulum);GO:0005886(plasma membrane);GO:0009504(cell plate);GO:0009506(plasmodesma);GO:0009524(phragmoplast);GO:0016459(myosin complex);	GO:0003774(motor activity);GO:0003779(actin binding);GO:0005516(calmodulin binding);GO:0005524(ATP binding);
AT1G47480	0.0433333	3.50333	6.08611	1.28222e-07	5.51474e-07	*	alpha/beta-Hydrolases superfamily protein	*	GO:0005634(nucleus);	GO:0052689(carboxylic ester hydrolase activity);
AT2G33580	0	2.89333	22.8614	2.83813e-09	1.50745e-08	LYK5	Protein kinase superfamily protein	GO:0006468(protein phosphorylation);GO:0007166(cell surface receptor signaling pathway);GO:0045087(innate immune response);GO:0071323(cellular response to chitin);	GO:0005576(extracellular region);GO:0005886(plasma membrane);GO:0016021(integral component of membrane);	GO:0004675(transmembrane receptor protein serine/threonine kinase activity);GO:0005515(protein binding);GO:0005524(ATP binding);GO:0008061(chitin binding);GO:0016301(kinase activity);GO:0042803(protein homodimerization activity);
AT1G30070	220.327	513.813	1.30107	4.98867e-35	2.62231e-33	*	SGS domain-containing protein	GO:0008150(biological_process);	GO:0005634(nucleus);GO:0005886(plasma membrane);	GO:0003674(molecular_function);
AT3G12050	61.08	214.887	1.91004	7.43499e-17	9.97523e-16	*	Aha1 domain-containing protein	GO:0006950(response to stress);	GO:0005634(nucleus);GO:0005829(cytosol);	GO:0001671(ATPase activator activity);GO:0051087(chaperone binding);
AT1G08810	0	4.12333	8.92383	3.16728e-11	2.12718e-10	MYB60	myb domain protein 60	GO:0006355(regulation of transcription, DNA-templated);GO:0006357(regulation of transcription from RNA polymerase II promoter);GO:0009414(response to water deprivation);GO:0009416(response to light stimulus);GO:0009737(response to abscisic acid);GO:0009751(response to salicylic acid);GO:0009753(response to jasmonic acid);GO:0010118(stomatal movement);GO:0030154(cell differentiation);	GO:0005634(nucleus);	GO:0000981(RNA polymerase II transcription factor activity, sequence-specific DNA binding);GO:0001135(transcription factor activity, RNA polymerase II transcription factor recruiting);GO:0003677(DNA binding);GO:0003700(transcription factor activity, sequence-specific DNA binding);GO:0043565(sequence-specific DNA binding);GO:0044212(transcription regulatory region DNA binding);
AT3G26810	0	14.2567	11.9635	1.42264e-21	3.10254e-20	AFB2	auxin signaling F-box 2	GO:0006952(defense response);GO:0010152(pollen maturation);GO:0016567(protein ubiquitination);GO:0048443(stamen development);	GO:0005634(nucleus);GO:0005774(vacuolar membrane);	GO:0004842(ubiquitin-protein transferase activity);GO:0010011(auxin binding);
AT4G02930	237.557	505.973	1.18655	3.9935e-12	2.96537e-11	*	GTP binding Elongation factor Tu family protein	GO:0006414(translational elongation);GO:0046686(response to cadmium ion);	GO:0005618(cell wall);GO:0005739(mitochondrion);	GO:0003746(translation elongation factor activity);GO:0003924(GTPase activity);GO:0005524(ATP binding);GO:0005525(GTP binding);GO:0008270(zinc ion binding);GO:0050897(cobalt ion binding);
AT3G27190	25.61	56.0467	1.22383	7.4745e-05	0.000225003	UKL2	uridine kinase-like 2	GO:0006207('de novo' pyrimidine nucleobase biosynthetic process);GO:0009058(biosynthetic process);GO:0016310(phosphorylation);GO:0044206(UMP salvage);GO:0044211(CTP salvage);GO:1901141(regulation of lignin biosynthetic process);GO:2000904(regulation of starch metabolic process);GO:2001006(regulation of cellulose biosynthetic process);	GO:0005829(cytosol);GO:0009507(chloroplast);	GO:0004845(uracil phosphoribosyltransferase activity);GO:0004849(uridine kinase activity);GO:0005524(ATP binding);GO:0005525(GTP binding);GO:0016301(kinase activity);
AT1G10522	4.92	17.72	1.91986	1.40903e-07	6.03462e-07	PRIN2	unknown protein	GO:0006351(transcription, DNA-templated);GO:0006355(regulation of transcription, DNA-templated);GO:0009642(response to light intensity);GO:0010468(regulation of gene expression);	GO:0000427(plastid-encoded plastid RNA polymerase complex);GO:0042644(chloroplast nucleoid);GO:0042646(plastid nucleoid);	GO:0003677(DNA binding);GO:0005515(protein binding);
AT5G10430	0	1.71	7.09102	5.70791e-06	2.02321e-05	AGP4	arabinogalactan protein 4	GO:0010198(synergid death);	GO:0005886(plasma membrane);GO:0031225(anchored component of membrane);	*
AT1G67340	0.0166667	7.50333	8.44604	4.24718e-13	3.6147e-12	*	HCP-like superfamily protein with MYND-type zinc finger	GO:0016567(protein ubiquitination);	GO:0005634(nucleus);	*
AT2G27035	0	1.88667	7.15451	1.04401e-05	3.56259e-05	ENODL20	early nodulin-like protein 20	*	GO:0005886(plasma membrane);GO:0046658(anchored component of plasma membrane);	GO:0005507(copper ion binding);
AT3G23830	142.927	401.37	1.56538	2.33655e-40	1.65607e-38	GRP4	glycine-rich RNA-binding protein 4	GO:0006970(response to osmotic stress);GO:0009409(response to cold);GO:0009414(response to water deprivation);GO:0009651(response to salt stress);GO:1900864(mitochondrial RNA modification);	GO:0005739(mitochondrion);	GO:0003690(double-stranded DNA binding);GO:0003697(single-stranded DNA binding);GO:0003723(RNA binding);
AT4G33220	0	34.2667	12.8486	1.99596e-26	6.40409e-25	PME44	pectin methylesterase 44	GO:0042545(cell wall modification);GO:0045490(pectin catabolic process);GO:0050829(defense response to Gram-negative bacterium);	GO:0005576(extracellular region);GO:0005618(cell wall);GO:0009505(plant-type cell wall);GO:0071944(cell periphery);	GO:0030599(pectinesterase activity);GO:0045330(aspartyl esterase activity);GO:0046910(pectinesterase inhibitor activity);
AT1G15500	11.4	41.3967	1.95338	6.61839e-33	3.17059e-31	ATNTT2	TLC ATP/ADP transporter	*	GO:0005737(cytoplasm);GO:0005739(mitochondrion);GO:0009507(chloroplast);GO:0009536(plastid);GO:0009941(chloroplast envelope);GO:0016021(integral component of membrane);GO:0031969(chloroplast membrane);	GO:0005471(ATP:ADP antiporter activity);GO:0005524(ATP binding);
AT3G13600	0	3.68667	9.58681	9.07086e-12	6.45561e-11	*	calmodulin-binding family protein	GO:0008150(biological_process);	GO:0005634(nucleus);GO:0005737(cytoplasm);	GO:0005516(calmodulin binding);
AT4G32050	18.8933	61.0267	1.78844	1.36013e-39	9.26064e-38	*	neurochondrin family protein	GO:0008150(biological_process);	GO:0005737(cytoplasm);	*
AT4G33360	0.0233333	8.28	8.48777	2.34896e-14	2.34543e-13	FLDH	NAD(P)-binding Rossmann-fold superfamily protein	GO:0006721(terpenoid metabolic process);GO:0009788(negative regulation of abscisic acid-activated signaling pathway);GO:0016487(farnesol metabolic process);	GO:0005634(nucleus);GO:0005773(vacuole);GO:0005774(vacuolar membrane);GO:0005783(endoplasmic reticulum);GO:0005886(plasma membrane);	GO:0003824(catalytic activity);GO:0047886(farnesol dehydrogenase activity);GO:0050662(coenzyme binding);
AT1G17140	1.08667	32.17	4.96078	5.82599e-48	5.7905e-46	ICR1	interactor of constitutive active rops 1	GO:2000012(regulation of auxin polar transport);	GO:0005634(nucleus);GO:0005886(plasma membrane);GO:0016021(integral component of membrane);GO:0090404(pollen tube tip);	*
AT4G03190	0	2.26667	9.08098	3.00556e-10	1.81046e-09	GRH1	GRR1-like protein 1	GO:0006511(ubiquitin-dependent protein catabolic process);GO:0006952(defense response);GO:0009733(response to auxin);GO:0010152(pollen maturation);GO:0016567(protein ubiquitination);GO:0045014(negative regulation of transcription by glucose);GO:0048443(stamen development);GO:0048589(developmental growth);	GO:0005634(nucleus);GO:0043224(nuclear SCF ubiquitin ligase complex);	GO:0004842(ubiquitin-protein transferase activity);GO:0005515(protein binding);GO:0010011(auxin binding);
AT3G56660	0	2.8	9.22567	3.94035e-12	2.92717e-11	BZIP49	basic region/leucine zipper motif protein 49	GO:0006351(transcription, DNA-templated);GO:0006355(regulation of transcription, DNA-templated);	GO:0005634(nucleus);GO:0005789(endoplasmic reticulum membrane);GO:0016021(integral component of membrane);	GO:0003677(DNA binding);GO:0003700(transcription factor activity, sequence-specific DNA binding);
AT5G17210	8.50333	25.4633	1.65586	0.00012538	0.000365345	*	Protein of unknown function (DUF1218)	GO:0008150(biological_process);	GO:0005576(extracellular region);GO:0016021(integral component of membrane);	GO:0003674(molecular_function);
AT4G21320	30.7067	147.637	2.34781	1.02599e-33	5.0265e-32	HSA32	Aldolase-type TIM barrel family protein	GO:0009408(response to heat);GO:0010286(heat acclimation);GO:0010608(posttranscriptional regulation of gene expression);	GO:0005634(nucleus);	GO:0003824(catalytic activity);
AT5G65820	1.96333	5.63667	1.60622	2.65132e-06	9.73678e-06	*	Pentatricopeptide repeat (PPR) superfamily protein	*	GO:0005739(mitochondrion);	*
AT2G01300	0	8.00333	9.05561	1.68616e-10	1.05007e-09	*	unknown protein	GO:0008150(biological_process);	GO:0009507(chloroplast);GO:0016021(integral component of membrane);	GO:0003674(molecular_function);
AT3G16590	0.166667	8.7	5.69266	1.79413e-06	6.74517e-06	*	F-box and associated interaction domains-containing protein	GO:0008150(biological_process);	GO:0005737(cytoplasm);	GO:0003674(molecular_function);
AT1G73960	1.51	5.88	2.07471	0.00074299	0.00189657	TAF2	TBP-associated factor 2	GO:0045944(positive regulation of transcription from RNA polymerase II promoter);	GO:0005634(nucleus);GO:0005669(transcription factor TFIID complex);GO:0009506(plasmodesma);	GO:0001075(transcription factor activity, RNA polymerase II core promoter sequence-specific binding involved in preinitiation complex assembly);GO:0001129(RNA polymerase II transcription factor activity, TBP-class protein binding, involved in preinitiation complex assembly);GO:0003682(chromatin binding);GO:0008237(metallopeptidase activity);GO:0008270(zinc ion binding);GO:0043565(sequence-specifi…
AT2G33400	6.63	36.32	2.55814	3.98054e-15	4.36798e-14	*	unknown protein	GO:0008150(biological_process);	GO:0005634(nucleus);	GO:0003674(molecular_function);
AT1G55530	26.7633	94.8667	1.91556	1.18308e-14	1.2281e-13	*	RING/U-box superfamily protein	*	GO:0005737(cytoplasm);	GO:0008270(zinc ion binding);
AT4G30280	0	13.52	10.5759	2.18305e-16	2.78419e-15	XTH18	xyloglucan endotransglucosylase/hydrolase 18	GO:0010411(xyloglucan metabolic process);GO:0042546(cell wall biogenesis);GO:0071555(cell wall organization);	GO:0005576(extracellular region);GO:0005618(cell wall);GO:0005794(Golgi apparatus);GO:0048046(apoplast);	GO:0016762(xyloglucan:xyloglucosyl transferase activity);GO:0016798(hydrolase activity, acting on glycosyl bonds);
AT4G25160	4.41	10.96	1.40978	0.000700004	0.00179639	*	U-box domain-containing protein kinase family protein	GO:0006468(protein phosphorylation);GO:0006950(response to stress);GO:0016567(protein ubiquitination);	GO:0005634(nucleus);	GO:0004674(protein serine/threonine kinase activity);GO:0004842(ubiquitin-protein transferase activity);GO:0005515(protein binding);GO:0005524(ATP binding);GO:0016301(kinase activity);
AT4G02790	6.89333	16.77	1.3816	3.84675e-05	0.000120649	EMB3129	GTP-binding family protein	GO:0042254(ribosome biogenesis);	GO:0009507(chloroplast);	GO:0003924(GTPase activity);GO:0005525(GTP binding);
AT2G46890	19.44	67.5633	1.88405	1.87896e-07	7.9159e-07	*	Protein of unknown function (DUF1295)	GO:0006629(lipid metabolic process);	GO:0005737(cytoplasm);GO:0016021(integral component of membrane);	GO:0016627(oxidoreductase activity, acting on the CH-CH group of donors);
AT5G27470	112.523	213.91	1.02133	5.10202e-23	1.26592e-21	*	seryl-tRNA synthetase / serine--tRNA ligase	GO:0006434(seryl-tRNA aminoacylation);GO:0046686(response to cadmium ion);GO:0097056(selenocysteinyl-tRNA(Sec) biosynthetic process);	GO:0005737(cytoplasm);GO:0005829(cytosol);	GO:0004828(serine-tRNA ligase activity);GO:0005524(ATP binding);
AT5G44000	0.193333	5.35667	4.89537	0.000171721	0.000489975	*	Glutathione S-transferase family protein	*	GO:0009507(chloroplast);	GO:0004364(glutathione transferase activity);
AT5G08020	16.0433	30.5133	1.02461	1.67904e-06	6.32759e-06	RPA70B	RPA70-kDa subunit B	GO:0006260(DNA replication);GO:0006281(DNA repair);GO:0006310(DNA recombination);GO:0010224(response to UV-B);	GO:0005634(nucleus);	GO:0003677(DNA binding);GO:0046872(metal ion binding);
AT3G50840	0	0.7	20.8133	1.02251e-07	4.45199e-07	*	Phototropic-responsive NPH3 family protein	GO:0009416(response to light stimulus);GO:0016567(protein ubiquitination);	GO:0005886(plasma membrane);	GO:0004871(signal transducer activity);
AT4G35100	0.0633333	68.6667	9.77979	1.37525e-52	1.57507e-50	PIP3	plasma membrane intrinsic protein 3	GO:0006810(transport);GO:0009651(response to salt stress);GO:0009737(response to abscisic acid);GO:0034220(ion transmembrane transport);	GO:0005634(nucleus);GO:0005773(vacuole);GO:0005886(plasma membrane);GO:0005887(integral component of plasma membrane);GO:0009506(plasmodesma);GO:0016020(membrane);GO:0046658(anchored component of plasma membrane);	GO:0003729(mRNA binding);GO:0005515(protein binding);GO:0015250(water channel activity);
AT4G33380	18.7267	46.9767	1.4232	5.14559e-07	2.06277e-06	*	unknown protein	*	GO:0005794(Golgi apparatus);GO:0016021(integral component of membrane);	GO:0016740(transferase activity);
AT1G36310	40.7933	146.14	1.93518	9.466e-44	7.79548e-42	*	S-adenosyl-L-methionine-dependent methyltransferases superfamily protein	GO:0002098(tRNA wobble uridine modification);	GO:0009507(chloroplast);	GO:0008175(tRNA methyltransferase activity);
AT5G41120	0.69	5.33333	3.03274	2.73377e-06	1.00123e-05	*	Esterase/lipase/thioesterase family protein	*	GO:0009507(chloroplast);	GO:0003824(catalytic activity);
AT5G19940	0.0233333	3.17333	6.78296	2.69188e-08	1.26607e-07	*	Plastid-lipid associated protein PAP / fibrillin family protein	GO:0008150(biological_process);	GO:0009507(chloroplast);GO:0009534(chloroplast thylakoid);GO:0009941(chloroplast envelope);	*
AT2G43790	23.26	68.1	1.64016	2.62846e-07	1.08618e-06	MPK6	MAP kinase 6	GO:0000302(response to reactive oxygen species);GO:0006970(response to osmotic stress);GO:0006979(response to oxidative stress);GO:0007165(signal transduction);GO:0009409(response to cold);GO:0009555(pollen development);GO:0009620(response to fungus);GO:0009626(plant-type hypersensitive response);GO:0009651(response to salt stress);GO:0009723(response to ethylene);GO:0009737(response to abscisic …	GO:0005634(nucleus);GO:0005802(trans-Golgi network);GO:0009524(phragmoplast);GO:0009574(preprophase band);	GO:0004672(protein kinase activity);GO:0004707(MAP kinase activity);GO:0005515(protein binding);GO:0005524(ATP binding);GO:0016301(kinase activity);
AT5G66820	14.9133	41.0467	1.5522	1.18321e-13	1.06965e-12	*	unknown protein	GO:0008150(biological_process);	GO:0005739(mitochondrion);	GO:0003674(molecular_function);
AT2G13970	4.26	10.1067	1.34745	1.93602e-09	1.04892e-08	*	transposable element gene	*	*	*
AT2G33793	0	2.55667	8.63524	0.00106746	0.00264706	*	unknown protein	*	GO:0005575(cellular_component);	GO:0003674(molecular_function);
AT1G60080	31.1833	119.457	2.02601	4.39977e-39	2.86051e-37	*	3'-5'-exoribonuclease family protein	GO:0006396(RNA processing);	GO:0005737(cytoplasm);GO:0005829(cytosol);	GO:0000175(3'-5'-exoribonuclease activity);GO:0003723(RNA binding);
AT4G38080	0	1.23667	6.29221	0.000197432	0.000558455	*	hydroxyproline-rich glycoprotein family protein	*	*	GO:0003674(molecular_function);
AT2G18400	66.7333	127.967	1.00167	1.58197e-13	1.40951e-12	*	ribosomal protein L6 family protein	GO:0006412(translation);	GO:0005840(ribosome);GO:0015934(large ribosomal subunit);	GO:0003735(structural constituent of ribosome);GO:0019843(rRNA binding);
AT1G04820	532.107	1190.88	1.25856	1.56625e-12	1.23122e-11	TUA4	tubulin alpha-4 chain	GO:0007017(microtubule-based process);GO:0046686(response to cadmium ion);GO:0071258(cellular response to gravity);	GO:0005618(cell wall);GO:0005737(cytoplasm);GO:0005774(vacuolar membrane);GO:0005829(cytosol);GO:0005886(plasma membrane);GO:0009507(chloroplast);GO:0009570(chloroplast stroma);GO:0045298(tubulin complex);	GO:0003729(mRNA binding);GO:0005200(structural constituent of cytoskeleton);
AT1G71866	0	1.63333	7.50222	2.33867e-07	9.72234e-07	*	unknown protein	*	GO:0005576(extracellular region);GO:0016021(integral component of membrane);	*
AT5G45110	2.10333	18.9033	3.26183	1.613e-34	8.27752e-33	NPR3	NPR1-like protein 3	GO:0009627(systemic acquired resistance);GO:0009816(defense response to bacterium, incompatible interaction);GO:0009817(defense response to fungus, incompatible interaction);GO:0030162(regulation of proteolysis);GO:0042787(protein ubiquitination involved in ubiquitin-dependent protein catabolic process);GO:0043161(proteasome-mediated ubiquitin-dependent protein catabolic process);GO:0080185(effec…	GO:0005634(nucleus);GO:0005737(cytoplasm);GO:0019005(SCF ubiquitin ligase complex);	GO:0005515(protein binding);GO:0031625(ubiquitin protein ligase binding);GO:1901149(salicylic acid binding);
AT1G77810	0.116667	2.67333	4.54458	0.00276469	0.00627297	*	Galactosyltransferase family protein	GO:0006486(protein glycosylation);	GO:0000139(Golgi membrane);GO:0005794(Golgi apparatus);GO:0016021(integral component of membrane);	GO:0016757(transferase activity, transferring glycosyl groups);GO:0048531(beta-1,3-galactosyltransferase activity);
AT4G30930	82.0933	162.62	1.07251	3.00339e-41	2.23882e-39	NFD1	Ribosomal protein L21	GO:0000741(karyogamy);GO:0006412(translation);GO:0007338(single fertilization);GO:0009553(embryo sac development);GO:0009555(pollen development);GO:0009567(double fertilization forming a zygote and endosperm);GO:0010197(polar nucleus fusion);	GO:0005739(mitochondrion);GO:0005840(ribosome);GO:0009507(chloroplast);	GO:0003735(structural constituent of ribosome);GO:0019843(rRNA binding);GO:0043565(sequence-specific DNA binding);
AT5G56200	0	4.53333	9.56251	3.39015e-12	2.54136e-11	*	C2H2 type zinc finger transcription factor family	*	GO:0005634(nucleus);	GO:0003676(nucleic acid binding);GO:0003700(transcription factor activity, sequence-specific DNA binding);GO:0008270(zinc ion binding);
AT3G33530	4.79667	16.8067	1.8999	1.77665e-15	2.03344e-14	*	Transducin family protein / WD-40 repeat family protein	GO:0008150(biological_process);	GO:0005634(nucleus);	GO:0000166(nucleotide binding);
AT2G34140	0	2.31667	7.96345	2.07563e-08	9.90506e-08	*	Dof-type zinc finger DNA-binding family protein	GO:0006351(transcription, DNA-templated);GO:0009908(flower development);GO:0045892(negative regulation of transcription, DNA-templated);GO:1902455(negative regulation of stem cell population maintenance);	GO:0005634(nucleus);	GO:0003677(DNA binding);GO:0003700(transcription factor activity, sequence-specific DNA binding);GO:0046872(metal ion binding);
AT1G07350	113.113	219.05	1.03977	3.13523e-12	2.36462e-11	SR45a	RNA-binding (RRM/RBD/RNP motifs) family protein	GO:0006397(mRNA processing);GO:0008380(RNA splicing);GO:0009644(response to high light intensity);GO:0043484(regulation of RNA splicing);	GO:0005681(spliceosomal complex);GO:0016021(integral component of membrane);GO:0016607(nuclear speck);	GO:0003676(nucleic acid binding);GO:0003723(RNA binding);
AT5G63960	16.5433	34.3033	1.15432	2.31013e-10	1.41244e-09	*	DNA binding;nucleotide binding;nucleic acid binding;DNA-directed DNA polymerases;DNA-directed DNA polymerases	GO:0006260(DNA replication);	GO:0005634(nucleus);	GO:0000166(nucleotide binding);GO:0003677(DNA binding);GO:0003887(DNA-directed DNA polymerase activity);GO:0008408(3'-5' exonuclease activity);GO:0046872(metal ion binding);GO:0051539(4 iron, 4 sulfur cluster binding);
AT2G03880	0	4.24333	10.06	1.62606e-14	1.662e-13	REME1	Pentatricopeptide repeat (PPR) superfamily protein	GO:0009451(RNA modification);	GO:0005739(mitochondrion);	GO:0003723(RNA binding);GO:0004519(endonuclease activity);GO:0008270(zinc ion binding);
AT5G01320	0	1.50333	21.776	2.5269e-08	1.19107e-07	*	Thiamine pyrophosphate dependent pyruvate decarboxylase family protein	*	GO:0005575(cellular_component);	GO:0000287(magnesium ion binding);GO:0004737(pyruvate decarboxylase activity);GO:0030976(thiamine pyrophosphate binding);
AT5G58010	0	6.05333	9.37002	3.38327e-12	2.53841e-11	LRL3	LJRHL1-like 3	GO:0006355(regulation of transcription, DNA-templated);GO:0006366(transcription from RNA polymerase II promoter);GO:0080147(root hair cell development);	GO:0005634(nucleus);	GO:0001046(core promoter sequence-specific DNA binding);GO:0001228(transcriptional activator activity, RNA polymerase II transcription regulatory region sequence-specific binding);GO:0003677(DNA binding);GO:0003700(transcription factor activity, sequence-specific DNA binding);GO:0046983(protein dimerization activity);
AT3G27700	6.97667	17.9033	1.45923	2.49985e-14	2.4832e-13	*	zinc finger (CCCH-type) family protein / RNA recognition motif (RRM)-containing protein	GO:0008150(biological_process);	GO:0005634(nucleus);	GO:0003677(DNA binding);GO:0003723(RNA binding);GO:0003729(mRNA binding);GO:0046872(metal ion binding);
AT1G18550	8.55333	25.7833	1.68518	8.92225e-08	3.91429e-07	*	ATP binding microtubule motor family protein	*	GO:0005737(cytoplasm);	GO:0003777(microtubule motor activity);
AT1G15950	0.0966667	1.99	4.25599	0.00350081	0.00777557	CCR1	cinnamoyl coa reductase 1	GO:0007623(circadian rhythm);GO:0009409(response to cold);GO:0009809(lignin biosynthetic process);GO:0055114(oxidation-reduction process);	GO:0005737(cytoplasm);GO:0005829(cytosol);	GO:0003824(catalytic activity);GO:0016621(cinnamoyl-CoA reductase activity);GO:0050662(coenzyme binding);
AT5G55970	0.01	1.18333	6.74979	1.72357e-05	5.69713e-05	*	RING/U-box superfamily protein	*	GO:0016021(integral component of membrane);	GO:0008270(zinc ion binding);
AT1G57860	376.34	735.8	1.03191	7.04263e-20	1.28476e-18	*	Translation protein SH3-like family protein	GO:0006412(translation);	GO:0005737(cytoplasm);GO:0005840(ribosome);GO:0022625(cytosolic large ribosomal subunit);	GO:0003735(structural constituent of ribosome);
AT3G48195	0.976667	6.63	2.87682	2.19155e-06	8.14719e-06	*	Phox (PX) domain-containing protein	GO:0035556(intracellular signal transduction);	GO:0005622(intracellular);GO:0005737(cytoplasm);	*
AT1G56110	255.537	578.417	1.2726	1.0951e-106	5.73898e-104	NOP56	homolog of nucleolar protein NOP56	GO:0000154(rRNA modification);	GO:0005618(cell wall);GO:0005634(nucleus);GO:0005730(nucleolus);GO:0009506(plasmodesma);GO:0019013(viral nucleocapsid);GO:0031428(box C/D snoRNP complex);GO:0032040(small-subunit processome);	GO:0030515(snoRNA binding);
AT1G14510	29.0567	106.027	1.96034	9.54947e-46	8.42595e-44	AL7	alfin-like 7	GO:0006351(transcription, DNA-templated);GO:0006355(regulation of transcription, DNA-templated);GO:0016569(covalent chromatin modification);	GO:0005634(nucleus);	GO:0003677(DNA binding);GO:0035064(methylated histone binding);GO:0046872(metal ion binding);
AT2G28880	0	4.22	10.5897	2.60205e-16	3.27987e-15	emb1997	para-aminobenzoate (PABA) synthase family protein	GO:0006541(glutamine metabolic process);GO:0008153(para-aminobenzoic acid biosynthetic process);GO:0009793(embryo development ending in seed dormancy);GO:0046417(chorismate metabolic process);GO:0046654(tetrahydrofolate biosynthetic process);GO:0046656(folic acid biosynthetic process);	GO:0009507(chloroplast);	GO:0046820(4-amino-4-deoxychorismate synthase activity);
AT3G42180	0	2.10333	8.42245	1.58438e-08	7.67729e-08	*	Exostosin family protein	GO:0071555(cell wall organization);	GO:0000139(Golgi membrane);GO:0005576(extracellular region);GO:0005794(Golgi apparatus);GO:0016020(membrane);GO:0016021(integral component of membrane);	GO:0003824(catalytic activity);GO:0016757(transferase activity, transferring glycosyl groups);
AT2G01290	10.0833	23.4	1.30424	0.00012121	0.000354088	RPI2	ribose-5-phosphate isomerase 2	GO:0008219(cell death);GO:0009052(pentose-phosphate shunt, non-oxidative branch);GO:0010228(vegetative to reproductive phase transition of meristem);	GO:0005737(cytoplasm);	GO:0004751(ribose-5-phosphate isomerase activity);
AT1G55020	0.04	9.80667	7.97076	6.1849e-18	9.30102e-17	LOX1	lipoxygenase 1	GO:0006952(defense response);GO:0009611(response to wounding);GO:0009695(jasmonic acid biosynthetic process);GO:0009737(response to abscisic acid);GO:0009753(response to jasmonic acid);GO:0009816(defense response to bacterium, incompatible interaction);GO:0010311(lateral root formation);GO:0030397(membrane disassembly);GO:0031408(oxylipin biosynthetic process);GO:0034440(lipid oxidation);GO:00400…	GO:0005737(cytoplasm);GO:0009536(plastid);	GO:0046872(metal ion binding);GO:1990136(linoleate 9S-lipoxygenase activity);
AT1G21529	0	6.53667	8.96605	3.11108e-11	2.09188e-10	*	other_rna	*	*	*
AT3G15530	2.40333	7.79	1.77602	1.58031e-08	7.65973e-08	*	S-adenosyl-L-methionine-dependent methyltransferases superfamily protein	*	GO:0005737(cytoplasm);GO:0016021(integral component of membrane);	*
AT1G57660	549.18	1116.98	1.09501	1.33952e-13	1.20154e-12	*	Translation protein SH3-like family protein	GO:0006412(translation);	GO:0005737(cytoplasm);GO:0005840(ribosome);	GO:0003735(structural constituent of ribosome);
AT2G38130	44.5167	90.8867	1.09128	2.79853e-10	1.69282e-09	ATMAK3	Acyl-CoA N-acyltransferases (NAT) superfamily protein	GO:0006474(N-terminal protein amino acid acetylation);	GO:0005737(cytoplasm);GO:0031417(NatC complex);	GO:0004596(peptide alpha-N-acetyltransferase activity);GO:0008080(N-acetyltransferase activity);
AT5G09970	0	2.65667	9.37463	1.00298e-09	5.62528e-09	CYP78A7	cytochrome P450, family 78, subfamily A, polypeptide 7	GO:0007275(multicellular organism development);GO:0010075(regulation of meristem growth);GO:0040008(regulation of growth);GO:0044550(secondary metabolite biosynthetic process);GO:0055114(oxidation-reduction process);	GO:0016020(membrane);GO:0016021(integral component of membrane);	GO:0005506(iron ion binding);GO:0016709(oxidoreductase activity, acting on paired donors, with incorporation or reduction of molecular oxygen, NAD(P)H as one donor, and incorporation of one atom of oxygen);GO:0019825(oxygen binding);GO:0020037(heme binding);
AT5G18410	4.97667	17.4267	1.90748	3.52417e-09	1.85588e-08	PIR121	transcription activators	GO:0010090(trichome morphogenesis);GO:0030036(actin cytoskeleton organization);GO:0045010(actin nucleation);	GO:0005737(cytoplasm);GO:0031209(SCAR complex);	GO:0005515(protein binding);
AT5G66631	0	5.19	10.2124	5.8496e-15	6.30692e-14	*	Tetratricopeptide repeat (TPR)-like superfamily protein	GO:0008150(biological_process);	GO:0009507(chloroplast);	GO:0003674(molecular_function);
AT3G05270	0	1	7.83544	0.00350248	0.0077776	*	Plant protein of unknown function (DUF869)	GO:0060178(regulation of exocyst localization);	GO:0031410(cytoplasmic vesicle);GO:1903754(cortical microtubule plus-end);	GO:0005515(protein binding);GO:0030674(protein binding, bridging);
AT3G57760	0	1.44	20.2624	2.18389e-07	9.10514e-07	*	Protein kinase superfamily protein	GO:0006468(protein phosphorylation);	GO:0005634(nucleus);	GO:0004672(protein kinase activity);GO:0005524(ATP binding);
AT1G30360	8.72	41.01	2.33724	2.81505e-06	1.02947e-05	ERD4	Early-responsive to dehydration stress protein (ERD4)	GO:0006811(ion transport);	GO:0005576(extracellular region);GO:0005773(vacuole);GO:0005774(vacuolar membrane);GO:0005886(plasma membrane);GO:0009506(plasmodesma);GO:0009507(chloroplast);GO:0009941(chloroplast envelope);GO:0016020(membrane);GO:0016021(integral component of membrane);	*
AT5G49100	0	1.94	8.58539	0.00127231	0.00311089	*	unknown protein	GO:0008150(biological_process);	GO:0005634(nucleus);	GO:0003674(molecular_function);
AT5G46920	2.95	14.7867	2.41442	0.000113946	0.000334393	*	Intron maturase, type II family protein	GO:0000373(Group II intron splicing);GO:0006278(RNA-dependent DNA biosynthetic process);GO:0006314(intron homing);GO:0007005(mitochondrion organization);GO:0008380(RNA splicing);GO:0090615(mitochondrial mRNA processing);	GO:0005739(mitochondrion);GO:0009507(chloroplast);GO:1990904(ribonucleoprotein complex);	GO:0003723(RNA binding);GO:0003964(RNA-directed DNA polymerase activity);GO:0004519(endonuclease activity);
AT2G02220	4.53333	12.5	1.55616	1.2097e-09	6.70744e-09	PSKR1	phytosulfokin receptor 1	GO:0006468(protein phosphorylation);GO:0007169(transmembrane receptor protein tyrosine kinase signaling pathway);GO:0009611(response to wounding);GO:0031347(regulation of defense response);GO:0045087(innate immune response);	GO:0005886(plasma membrane);GO:0016021(integral component of membrane);	GO:0001653(peptide receptor activity);GO:0004383(guanylate cyclase activity);GO:0004672(protein kinase activity);GO:0004674(protein serine/threonine kinase activity);GO:0005515(protein binding);GO:0005524(ATP binding);
AT3G18050	0.01	0.596667	5.51414	0.000873147	0.00219927	*	unknown protein	GO:0008150(biological_process);	GO:0005886(plasma membrane);GO:0031225(anchored component of membrane);	GO:0003674(molecular_function);
AT3G51370	28.01	56.5233	1.11159	0.000283564	0.000780512	*	Protein phosphatase 2C family protein	GO:0006470(protein dephosphorylation);	GO:0005886(plasma membrane);	GO:0004722(protein serine/threonine phosphatase activity);GO:0046872(metal ion binding);
AT2G42130	20.45	51.4233	1.33385	0.000562291	0.00147025	*	Plastid-lipid associated protein PAP / fibrillin family protein	GO:0008150(biological_process);	GO:0009507(chloroplast);GO:0009534(chloroplast thylakoid);GO:0009570(chloroplast stroma);GO:0009579(thylakoid);GO:0010287(plastoglobule);	*
AT3G13610	0	4.66333	9.45949	1.14901e-11	8.07764e-11	*	2-oxoglutarate (2OG) and Fe(II)-dependent oxygenase superfamily protein	GO:0009699(phenylpropanoid biosynthetic process);GO:0009805(coumarin biosynthetic process);GO:0010421(hydrogen peroxide-mediated programmed cell death);GO:0019748(secondary metabolic process);GO:0055114(oxidation-reduction process);	GO:0005737(cytoplasm);	GO:0016706(oxidoreductase activity, acting on paired donors, with incorporation or reduction of molecular oxygen, 2-oxoglutarate as one donor, and incorporation of one atom each of oxygen into both donors);GO:0046872(metal ion binding);GO:0051213(dioxygenase activity);
AT1G05060	0.0766667	12.6533	7.53391	9.47766e-15	9.99431e-14	*	unknown protein	*	GO:0009507(chloroplast);	GO:0003674(molecular_function);
AT5G52930	0	34.18	12.5584	3.81919e-23	9.58623e-22	*	Protein of unknown function (DUF295)	GO:0008150(biological_process);	GO:0009507(chloroplast);	GO:0003674(molecular_function);
AT2G46572	0	1.66667	21.1574	6.2414e-08	2.78696e-07	*	other RNA	GO:0008150(biological_process);	GO:0005575(cellular_component);	GO:0003674(molecular_function);
AT5G48460	16.4567	42.4	1.46384	7.93656e-14	7.3952e-13	*	Actin binding Calponin homology (CH) domain-containing protein	GO:0051017(actin filament bundle assembly);GO:0051639(actin filament network formation);GO:0051764(actin crosslink formation);	GO:0005737(cytoplasm);GO:0005884(actin filament);GO:0032432(actin filament bundle);	GO:0051015(actin filament binding);
AT4G29770	20.2067	72.69	1.92822	1.18204e-16	1.54865e-15	*	unknown protein	GO:0009408(response to heat);	GO:0005634(nucleus);GO:0005737(cytoplasm);	GO:0005515(protein binding);
AT5G41850	7.11	21.8567	1.69999	6.80791e-11	4.42118e-10	*	alpha/beta-Hydrolases superfamily protein	*	*	GO:0016787(hydrolase activity);
AT4G31800	0.02	14.4967	9.1773	4.72477e-16	5.76642e-15	WRKY18	WRKY DNA-binding protein 18	GO:0002237(response to molecule of bacterial origin);GO:0006351(transcription, DNA-templated);GO:0006355(regulation of transcription, DNA-templated);GO:0009751(response to salicylic acid);GO:0010200(response to chitin);GO:0031347(regulation of defense response);GO:0042742(defense response to bacterium);GO:0050691(regulation of defense response to virus by host);GO:0050832(defense response to fung…	GO:0005634(nucleus);	GO:0003700(transcription factor activity, sequence-specific DNA binding);GO:0005515(protein binding);GO:0042802(identical protein binding);GO:0043565(sequence-specific DNA binding);
AT2G34870	5.38	179.783	5.1392	0.00223829	0.0051868	MEE26	hydroxyproline-rich glycoprotein family protein	GO:0009793(embryo development ending in seed dormancy);	GO:0005739(mitochondrion);	GO:0003674(molecular_function);
AT2G11140	0	0.446667	6.62608	4.9626e-05	0.000153146	*	transposable element gene	*	*	*
AT4G10850	1.49333	15.0467	3.41825	6.53583e-25	1.87759e-23	SWEET7	Nodulin MtN3 family protein	GO:0008643(carbohydrate transport);	GO:0005886(plasma membrane);GO:0005887(integral component of plasma membrane);GO:0016020(membrane);GO:0016021(integral component of membrane);	GO:0005515(protein binding);GO:0051119(sugar transmembrane transporter activity);
AT1G04550	0.276667	23.8367	6.50768	2.21935e-08	1.0556e-07	IAA12	AUX/IAA transcriptional regulator family protein	GO:0006351(transcription, DNA-templated);GO:0006355(regulation of transcription, DNA-templated);GO:0009733(response to auxin);GO:0009734(auxin-activated signaling pathway);GO:0009880(embryonic pattern specification);GO:0010051(xylem and phloem pattern formation);GO:0045892(negative regulation of transcription, DNA-templated);GO:0048364(root development);	GO:0005634(nucleus);	GO:0003700(transcription factor activity, sequence-specific DNA binding);GO:0005515(protein binding);
AT3G54260	0.02	3.45667	7.1453	1.34862e-08	6.59587e-08	TBL36	TRICHOME BIREFRINGENCE-LIKE 36	GO:0071554(cell wall organization or biogenesis);	GO:0005794(Golgi apparatus);GO:0016021(integral component of membrane);	GO:0016413(O-acetyltransferase activity);
AT3G27360	99.4933	189.8	1.00427	4.52327e-05	0.000140239	*	Histone superfamily protein	GO:0006334(nucleosome assembly);	GO:0000786(nucleosome);GO:0005634(nucleus);	GO:0003677(DNA binding);GO:0031492(nucleosomal DNA binding);
AT1G69400	5.37	31.44	2.62477	3.24601e-08	1.50864e-07	*	Transducin/WD40 repeat-like superfamily protein	*	GO:0005634(nucleus);GO:0080008(Cul4-RING E3 ubiquitin ligase complex);	GO:0000166(nucleotide binding);GO:0005515(protein binding);
AT2G40070	9.52	18.9367	1.15447	0.00149401	0.00359602	*	unknown protein	GO:0008150(biological_process);	GO:0005634(nucleus);GO:0005875(microtubule associated complex);	GO:0003674(molecular_function);
AT1G32930	3.21	25.7733	3.08259	0.00167349	0.00398476	*	Galactosyltransferase family protein	GO:0006486(protein glycosylation);GO:0009793(embryo development ending in seed dormancy);	GO:0000139(Golgi membrane);GO:0005794(Golgi apparatus);GO:0016021(integral component of membrane);	GO:0005515(protein binding);GO:0008378(galactosyltransferase activity);GO:0016757(transferase activity, transferring glycosyl groups);GO:0016758(transferase activity, transferring hexosyl groups);
AT3G11170	8.10667	28.9467	1.93609	2.50569e-30	1.03668e-28	FAD7	fatty acid desaturase 7	GO:0006633(fatty acid biosynthetic process);GO:0006636(unsaturated fatty acid biosynthetic process);GO:0009409(response to cold);GO:0055114(oxidation-reduction process);	GO:0009507(chloroplast);GO:0009706(chloroplast inner membrane);GO:0009941(chloroplast envelope);GO:0016021(integral component of membrane);GO:0042170(plastid membrane);	GO:0016717(oxidoreductase activity, acting on paired donors, with oxidation of a pair of donors resulting in the reduction of molecular oxygen to two molecules of water);GO:0042389(omega-3 fatty acid desaturase activity);
AT2G39720	13.8533	40.45	1.64406	0.00453276	0.00983805	RHC2A	RING-H2 finger C2A	GO:0000209(protein polyubiquitination);GO:0042787(protein ubiquitination involved in ubiquitin-dependent protein catabolic process);GO:0043161(proteasome-mediated ubiquitin-dependent protein catabolic process);	*	GO:0008270(zinc ion binding);GO:0046872(metal ion binding);GO:0061630(ubiquitin protein ligase activity);
AT1G72430	0.02	2.99	6.79347	6.326e-06	2.22951e-05	*	SAUR-like auxin-responsive protein family	GO:0009733(response to auxin);	GO:0005634(nucleus);	GO:0003674(molecular_function);
AT5G56850	0.0166667	3.84333	7.8055	5.9488e-11	3.88955e-10	*	unknown protein	*	GO:0005739(mitochondrion);GO:0009506(plasmodesma);	*
AT1G24090	16.99	47.5333	1.58073	0.00185964	0.00438753	*	RNase H family protein	GO:0090502(RNA phosphodiester bond hydrolysis, endonucleolytic);	*	GO:0003676(nucleic acid binding);GO:0004523(RNA-DNA hybrid ribonuclease activity);
AT1G49350	4.33667	14.1067	1.7913	8.06321e-11	5.1993e-10	*	pfkB-like carbohydrate kinase family protein	GO:0016310(phosphorylation);	GO:0005737(cytoplasm);	GO:0016301(kinase activity);GO:0016773(phosphotransferase activity, alcohol group as acceptor);
AT3G28850	0	1.17	7.57497	3.21955e-07	1.31816e-06	*	Glutaredoxin family protein	GO:0045454(cell redox homeostasis);	GO:0005634(nucleus);GO:0005886(plasma membrane);	GO:0009055(electron carrier activity);GO:0015035(protein disulfide oxidoreductase activity);
AT4G23070	0.09	18.9167	7.5654	9.57026e-21	1.92005e-19	RBL7	RHOMBOID-like protein 7	GO:0006508(proteolysis);	GO:0005634(nucleus);GO:0016021(integral component of membrane);	GO:0004252(serine-type endopeptidase activity);
AT1G13890	0	4.09333	8.37428	1.78571e-09	9.7144e-09	SNAP30	soluble N-ethylmaleimide-sensitive factor adaptor protein 30	GO:0015031(protein transport);GO:0016192(vesicle-mediated transport);GO:0061025(membrane fusion);	GO:0005634(nucleus);GO:0005737(cytoplasm);GO:0005886(plasma membrane);	GO:0005484(SNAP receptor activity);
AT2G39910	6.66667	21.1267	1.75746	4.78173e-05	0.000147881	*	ARM repeat superfamily protein	GO:0008150(biological_process);	GO:0005634(nucleus);	*
AT3G15358	0	7.90333	9.17797	1.34254e-10	8.4398e-10	*	unknown protein	GO:0008150(biological_process);	GO:0009507(chloroplast);GO:0016021(integral component of membrane);	GO:0003674(molecular_function);
AT3G26500	0	4.17	9.48283	1.84343e-12	1.43669e-11	PIRL2	plant intracellular ras group-related LRR 2	GO:0008150(biological_process);GO:0055046(microgametogenesis);	GO:0005575(cellular_component);	*
AT5G41180	0.00666667	3.98667	9.14461	6.76907e-13	5.59047e-12	*	leucine-rich repeat transmembrane protein kinase family protein	GO:0006468(protein phosphorylation);GO:0007169(transmembrane receptor protein tyrosine kinase signaling pathway);	GO:0005886(plasma membrane);GO:0016021(integral component of membrane);	GO:0004672(protein kinase activity);GO:0004674(protein serine/threonine kinase activity);GO:0005524(ATP binding);
AT3G50620	1.17	15.37	3.77637	4.68819e-23	1.16826e-21	*	P-loop containing nucleoside triphosphate hydrolases superfamily protein	*	GO:0016021(integral component of membrane);	GO:0008146(sulfotransferase activity);GO:0016787(hydrolase activity);
AT1G75040	0	2.83	8.20727	1.50059e-08	7.29579e-08	PR5	pathogenesis-related gene 5	GO:0009615(response to virus);GO:0009627(systemic acquired resistance);GO:0010224(response to UV-B);GO:0031540(regulation of anthocyanin biosynthetic process);GO:0046686(response to cadmium ion);GO:0051707(response to other organism);	GO:0005576(extracellular region);GO:0005618(cell wall);GO:0005773(vacuole);GO:0048046(apoplast);	GO:0003674(molecular_function);
AT1G63470	5.07333	21.6033	2.1824	1.08032e-09	6.04043e-09	*	AT hook motif DNA-binding family protein	GO:0006351(transcription, DNA-templated);GO:0006355(regulation of transcription, DNA-templated);	GO:0005634(nucleus);	GO:0003677(DNA binding);GO:0005515(protein binding);
AT1G13640	11.19	52.8167	2.34314	1.76513e-11	1.21424e-10	*	Phosphatidylinositol 3- and 4-kinase family protein	*	GO:0005575(cellular_component);	GO:0004430(1-phosphatidylinositol 4-kinase activity);GO:0005524(ATP binding);
AT5G36250	13.9833	34.3533	1.39144	1.1973e-10	7.56251e-10	PP2C74	Protein phosphatase 2C family protein	GO:0006470(protein dephosphorylation);	GO:0005634(nucleus);GO:0005739(mitochondrion);GO:0005886(plasma membrane);	GO:0004721(phosphoprotein phosphatase activity);GO:0004722(protein serine/threonine phosphatase activity);GO:0005515(protein binding);GO:0046872(metal ion binding);
AT5G47830	25.72	56.3867	1.19539	8.42263e-06	2.91031e-05	*	unknown protein	GO:0008150(biological_process);	GO:0005634(nucleus);GO:0005739(mitochondrion);	GO:0003674(molecular_function);
AT1G55110	0.00666667	1.26	6.85422	1.51942e-06	5.75236e-06	IDD7	indeterminate(ID)-domain 7	GO:0006351(transcription, DNA-templated);GO:0006355(regulation of transcription, DNA-templated);	GO:0005634(nucleus);	GO:0003676(nucleic acid binding);GO:0003677(DNA binding);GO:0003700(transcription factor activity, sequence-specific DNA binding);GO:0008270(zinc ion binding);GO:0046872(metal ion binding);
AT4G08685	6.6	86.1133	3.79295	1.508e-07	6.4346e-07	SAH7	Pollen Ole e 1 allergen and extensin family protein	GO:0008150(biological_process);	GO:0005576(extracellular region);	GO:0003674(molecular_function);
AT3G58100	14.76	42.3233	1.60542	2.39674e-07	9.95179e-07	PDCB5	plasmodesmata callose-binding protein 5	GO:0008150(biological_process);	GO:0005886(plasma membrane);GO:0009506(plasmodesma);GO:0016021(integral component of membrane);GO:0031225(anchored component of membrane);GO:0046658(anchored component of plasma membrane);	GO:0001872((1->3)-beta-D-glucan binding);GO:0004553(hydrolase activity, hydrolyzing O-glycosyl compounds);GO:0030247(polysaccharide binding);
AT4G36988	0.05	3.66667	6.65541	1.55901e-09	8.5538e-09	*	conserved peptide upstream open reading frame 49	*	*	*
AT5G10200	2.63	10.4033	2.09186	2.82207e-08	1.32334e-07	*	ARM-repeat/Tetratricopeptide repeat (TPR)-like protein	GO:0009641(shade avoidance);GO:0060918(auxin transport);	GO:0005634(nucleus);GO:0005886(plasma membrane);	*
AT1G57730	0	5.95	8.16323	8.2553e-08	3.63831e-07	*	RING/U-box superfamily protein	*	GO:0005634(nucleus);	GO:0008270(zinc ion binding);
AT1G64550	52.75	149.1	1.59896	5.32179e-37	3.10929e-35	ABCF3	general control non-repressible 3	GO:0006810(transport);GO:0042742(defense response to bacterium);GO:0046686(response to cadmium ion);	GO:0005737(cytoplasm);GO:0005829(cytosol);	GO:0005215(transporter activity);GO:0005524(ATP binding);GO:0016887(ATPase activity);
AT1G64380	0	1.05667	20.6024	1.37183e-07	5.88551e-07	*	Integrase-type DNA-binding superfamily protein	GO:0006351(transcription, DNA-templated);GO:0006355(regulation of transcription, DNA-templated);GO:0009873(ethylene-activated signaling pathway);GO:0010200(response to chitin);	GO:0005634(nucleus);	GO:0003677(DNA binding);GO:0003700(transcription factor activity, sequence-specific DNA binding);
AT2G34440	1.88	15.71	3.15063	9.46204e-07	3.66898e-06	AGL29	AGAMOUS-like 29	GO:0006351(transcription, DNA-templated);GO:0006355(regulation of transcription, DNA-templated);	GO:0005634(nucleus);	GO:0003677(DNA binding);GO:0003700(transcription factor activity, sequence-specific DNA binding);GO:0046983(protein dimerization activity);
AT3G26710	0.166667	5.61333	5.24813	3.94232e-16	4.85256e-15	CCB1	cofactor assembly of complex C	GO:0010190(cytochrome b6f complex assembly);	GO:0009507(chloroplast);GO:0009535(chloroplast thylakoid membrane);GO:0016021(integral component of membrane);	GO:0003674(molecular_function);
AT1G71010	0.01	0.176667	4.16122	0.00156052	0.00373789	FAB1C	FORMS APLOID AND BINUCLEATE CELLS 1C	GO:0042147(retrograde transport, endosome to Golgi);GO:0090332(stomatal closure);	GO:0005634(nucleus);GO:0010008(endosome membrane);	GO:0000285(1-phosphatidylinositol-3-phosphate 5-kinase activity);GO:0005524(ATP binding);GO:0016308(1-phosphatidylinositol-4-phosphate 5-kinase activity);
AT2G14878	0.0133333	12.01	9.13679	1.90316e-12	1.47991e-11	*	other_rna	*	*	*
AT4G25692	0	3.66667	9.35044	2.26157e-08	1.0742e-07	*	conserved peptide upstream open reading frame 13	*	*	*
AT5G06270	9.75333	209.883	4.50024	3.72203e-17	5.11676e-16	*	unknown protein	GO:0008150(biological_process);	GO:0005634(nucleus);	GO:0003674(molecular_function);
AT1G15820	2.9	14.2	2.3947	4.48017e-08	2.04649e-07	LHCB6	light harvesting complex photosystem II subunit 6	GO:0009768(photosynthesis, light harvesting in photosystem I);GO:0010196(nonphotochemical quenching);GO:0015979(photosynthesis);GO:0018298(protein-chromophore linkage);	GO:0009507(chloroplast);GO:0009522(photosystem I);GO:0009534(chloroplast thylakoid);GO:0009535(chloroplast thylakoid membrane);GO:0009579(thylakoid);GO:0009783(photosystem II antenna complex);GO:0009941(chloroplast envelope);GO:0010287(plastoglobule);GO:0016020(membrane);GO:0016021(integral component of membrane);	GO:0016168(chlorophyll binding);GO:0031409(pigment binding);
AT1G26090	9.91	19.0967	1.03539	0.00285804	0.00646104	*	P-loop containing nucleoside triphosphate hydrolases superfamily protein	*	GO:0009507(chloroplast);GO:0010287(plastoglobule);	GO:0005524(ATP binding);
AT4G28280	0.0933333	2.36	5.06715	0.00010603	0.000312487	LLG3	LORELEI-LIKE-GPI ANCHORED PROTEIN 3	GO:0008150(biological_process);	GO:0005886(plasma membrane);GO:0031225(anchored component of membrane);GO:0090406(pollen tube);	GO:0003674(molecular_function);
AT4G14050	0.88	14.25	4.13252	0.000606287	0.00157553	*	Pentatricopeptide repeat (PPR) superfamily protein	GO:0006397(mRNA processing);GO:0009451(RNA modification);	GO:0005739(mitochondrion);GO:0016020(membrane);GO:0043231(intracellular membrane-bounded organelle);	GO:0003723(RNA binding);GO:0004519(endonuclease activity);GO:0008270(zinc ion binding);
AT1G10720	10.8733	25.3467	1.30815	0.00191294	0.00449367	*	BSD domain-containing protein	GO:0008150(biological_process);	GO:0005634(nucleus);	GO:0003674(molecular_function);
AT4G18480	3.75667	13.4067	1.91966	4.56976e-12	3.36582e-11	CHLI1	P-loop containing nucleoside triphosphate hydrolases superfamily protein	GO:0009735(response to cytokinin);GO:0015979(photosynthesis);GO:0015995(chlorophyll biosynthetic process);	GO:0005618(cell wall);GO:0009507(chloroplast);GO:0009570(chloroplast stroma);GO:0010007(magnesium chelatase complex);	GO:0005524(ATP binding);GO:0016851(magnesium chelatase activity);GO:0016887(ATPase activity);
AT4G31615	61.17	184.223	1.68214	9.77095e-14	8.96915e-13	*	Transcriptional factor B3 family protein	GO:0006351(transcription, DNA-templated);GO:0006355(regulation of transcription, DNA-templated);	GO:0005634(nucleus);	GO:0003677(DNA binding);GO:0003700(transcription factor activity, sequence-specific DNA binding);
AT5G55740	0.01	2.02	7.59831	0.00102646	0.00255197	CRR21	Tetratricopeptide repeat (TPR)-like superfamily protein	GO:0016556(mRNA modification);	GO:0009507(chloroplast);GO:0043231(intracellular membrane-bounded organelle);	GO:0003723(RNA binding);GO:0004519(endonuclease activity);
AT5G24470	0	9.62333	11.3032	2.34423e-20	4.53481e-19	PRR5	pseudo-response regulator 5	GO:0000160(phosphorelay signal transduction system);GO:0006351(transcription, DNA-templated);GO:0006355(regulation of transcription, DNA-templated);GO:0007623(circadian rhythm);GO:0009640(photomorphogenesis);GO:0010114(response to red light);GO:0010218(response to far red light);GO:0045892(negative regulation of transcription, DNA-templated);GO:0048511(rhythmic process);GO:0051170(nuclear import);	GO:0005622(intracellular);GO:0005623(cell);GO:0005634(nucleus);	GO:0000156(phosphorelay response regulator activity);GO:0003677(DNA binding);GO:0005515(protein binding);
AT1G05190	30.1067	61.7167	1.1187	2.62992e-07	1.08652e-06	emb2394	Ribosomal protein L6 family	GO:0006412(translation);GO:0009735(response to cytokinin);GO:0009793(embryo development ending in seed dormancy);	GO:0005840(ribosome);GO:0009507(chloroplast);GO:0009570(chloroplast stroma);GO:0009941(chloroplast envelope);GO:0015934(large ribosomal subunit);GO:0016020(membrane);	GO:0003723(RNA binding);GO:0003735(structural constituent of ribosome);GO:0019843(rRNA binding);
AT5G14970	11.4333	30.1067	1.4862	5.39404e-13	4.51304e-12	*	unknown protein	*	*	*
AT2G45590	0	17.57	12.2225	2.12546e-23	5.52747e-22	*	Protein kinase superfamily protein	GO:0006468(protein phosphorylation);	GO:0005886(plasma membrane);GO:0016021(integral component of membrane);	GO:0004672(protein kinase activity);GO:0005524(ATP binding);
AT1G18850	19.6633	61.0967	1.7335	1.27746e-08	6.27806e-08	*	unknown protein	GO:0006364(rRNA processing);GO:0008150(biological_process);	GO:0005634(nucleus);GO:0005730(nucleolus);	GO:0003674(molecular_function);
AT2G33570	0.0366667	4.51	7.06862	2.61011e-14	2.58529e-13	GALS1	Domain of unknown function (DUF23)	GO:0042546(cell wall biogenesis);GO:0045489(pectin biosynthetic process);GO:0071555(cell wall organization);	GO:0000139(Golgi membrane);GO:0005794(Golgi apparatus);GO:0016021(integral component of membrane);	GO:0048531(beta-1,3-galactosyltransferase activity);
AT5G42390	6.22	14.9567	1.36778	1.90816e-07	8.03501e-07	SPP	Insulinase (Peptidase family M16) family protein	GO:0006508(proteolysis);GO:0009793(embryo development ending in seed dormancy);	GO:0005739(mitochondrion);GO:0009507(chloroplast);GO:0009570(chloroplast stroma);	GO:0003824(catalytic activity);GO:0004222(metalloendopeptidase activity);GO:0008237(metallopeptidase activity);GO:0046872(metal ion binding);
AT5G43810	3.63667	33.2967	3.2861	1.3256e-10	8.33935e-10	AGO10	Stabilizer of iron transporter SufD / Polynucleotidyl transferase	GO:0006351(transcription, DNA-templated);GO:0006355(regulation of transcription, DNA-templated);GO:0006417(regulation of translation);GO:0007275(multicellular organism development);GO:0010072(primary shoot apical meristem specification);GO:0010586(miRNA metabolic process);GO:0031047(gene silencing by RNA);GO:0035019(somatic stem cell population maintenance);GO:0051607(defense response to virus);G…	GO:0005737(cytoplasm);GO:0030529(intracellular ribonucleoprotein complex);	GO:0003743(translation initiation factor activity);GO:0005515(protein binding);GO:0035198(miRNA binding);
AT5G64820	0	1.87667	6.13703	0.00117934	0.00290121	*	unknown protein	GO:0008150(biological_process);	GO:0016021(integral component of membrane);	GO:0003674(molecular_function);
AT5G60830	0	3.37333	7.66185	1.62541e-06	6.13887e-06	bZIP70	basic leucine-zipper 70	*	GO:0005634(nucleus);	GO:0003677(DNA binding);GO:0003700(transcription factor activity, sequence-specific DNA binding);
AT3G21050	14.0033	46.7267	1.82389	8.66124e-05	0.000258299	*	transposable element gene	*	*	*
AT1G52530	0	6.29667	9.71569	2.27034e-14	2.27086e-13	*	unknown protein	*	*	GO:0003674(molecular_function);
AT1G09620	54.34	106.267	1.07018	8.53907e-09	4.29411e-08	*	ATP binding;leucine-tRNA ligases;aminoacyl-tRNA ligases;nucleotide binding;ATP binding;aminoacyl-tRNA ligases	GO:0006418(tRNA aminoacylation for protein translation);	GO:0005737(cytoplasm);GO:0005829(cytosol);GO:0009506(plasmodesma);GO:0009507(chloroplast);	GO:0004812(aminoacyl-tRNA ligase activity);GO:0005524(ATP binding);
AT5G56780	0	5.64	9.9689	2.96809e-14	2.91152e-13	ET2	effector of transcription2	GO:2000033(regulation of seed dormancy process);	GO:0005634(nucleus);	GO:0097100(supercoiled DNA binding);
AT3G14860	4.43	16.5867	1.99642	4.00552e-14	3.87858e-13	*	NHL domain-containing protein	GO:0008150(biological_process);	GO:0005576(extracellular region);	GO:0003674(molecular_function);
AT1G49530	0	3.19333	8.79598	8.70002e-10	4.91694e-09	GGPS6	geranylgeranyl pyrophosphate synthase 6	GO:0008299(isoprenoid biosynthetic process);GO:0016117(carotenoid biosynthetic process);GO:0033384(geranyl diphosphate biosynthetic process);GO:0033386(geranylgeranyl diphosphate biosynthetic process);GO:0045337(farnesyl diphosphate biosynthetic process);	GO:0005739(mitochondrion);	GO:0004161(dimethylallyltranstransferase activity);GO:0004311(farnesyltranstransferase activity);GO:0004337(geranyltranstransferase activity);GO:0046872(metal ion binding);
AT2G36960	2.67667	13.9267	2.49356	2.77887e-05	8.91611e-05	TKI1	TSL-kinase interacting protein 1	GO:0006351(transcription, DNA-templated);GO:0006355(regulation of transcription, DNA-templated);GO:0016310(phosphorylation);	GO:0005634(nucleus);	GO:0003677(DNA binding);GO:0003682(chromatin binding);GO:0003700(transcription factor activity, sequence-specific DNA binding);GO:0005515(protein binding);GO:0016301(kinase activity);
AT5G43250	17.5933	46.9	1.42069	0.00171607	0.00407774	NF-YC13	nuclear factor Y, subunit C13	GO:0006355(regulation of transcription, DNA-templated);	GO:0005634(nucleus);	GO:0003677(DNA binding);GO:0003700(transcription factor activity, sequence-specific DNA binding);GO:0046982(protein heterodimerization activity);
AT3G59750	0	1.38333	8.2244	4.98456e-09	2.57861e-08	*	Concanavalin A-like lectin protein kinase family protein	GO:0006468(protein phosphorylation);	GO:0005886(plasma membrane);GO:0016021(integral component of membrane);	GO:0004674(protein serine/threonine kinase activity);GO:0005524(ATP binding);GO:0016301(kinase activity);GO:0030246(carbohydrate binding);
AT5G37630	20.93	40.11	1.03671	8.92338e-12	6.369e-11	EMB2656	ARM repeat superfamily protein	GO:0007076(mitotic chromosome condensation);GO:0009793(embryo development ending in seed dormancy);	GO:0000793(condensed chromosome);GO:0005634(nucleus);GO:0009506(plasmodesma);	*
AT3G21880	0	5.08333	9.23738	3.1212e-11	2.09786e-10	BBX10	B-box type zinc finger protein with CCT domain	GO:0006355(regulation of transcription, DNA-templated);	GO:0005634(nucleus);	GO:0003700(transcription factor activity, sequence-specific DNA binding);GO:0008270(zinc ion binding);
AT4G37430	10.0433	24.28	1.37207	3.20129e-05	0.000101621	CYP91A2	cytochrome P450, family 91, subfamily A, polypeptide 2	GO:0042343(indole glucosinolate metabolic process);GO:0044550(secondary metabolite biosynthetic process);GO:0055114(oxidation-reduction process);GO:0098542(defense response to other organism);	GO:0005783(endoplasmic reticulum);GO:0016020(membrane);GO:0016021(integral component of membrane);	GO:0004497(monooxygenase activity);GO:0005506(iron ion binding);GO:0016709(oxidoreductase activity, acting on paired donors, with incorporation or reduction of molecular oxygen, NAD(P)H as one donor, and incorporation of one atom of oxygen);GO:0019825(oxygen binding);GO:0020037(heme binding);
AT3G04470	3.46333	19.45	2.59541	3.34072e-06	1.21222e-05	*	Ankyrin repeat family protein	GO:0008150(biological_process);	GO:0005886(plasma membrane);	GO:0003674(molecular_function);
AT2G13960	6.16667	17.0467	1.53421	0.000752433	0.00191841	*	Homeodomain-like superfamily protein	GO:0006355(regulation of transcription, DNA-templated);	GO:0005634(nucleus);	GO:0003677(DNA binding);GO:0003700(transcription factor activity, sequence-specific DNA binding);
AT2G34700	0	19.27	10.4468	3.7956e-16	4.692e-15	*	Pollen Ole e 1 allergen and extensin family protein	GO:0008150(biological_process);	GO:0005576(extracellular region);	GO:0003674(molecular_function);
AT3G63160	0.0833333	1.89	4.25729	0.00203465	0.00475309	OEP6	unknown protein	GO:0008150(biological_process);	GO:0009507(chloroplast);GO:0009535(chloroplast thylakoid membrane);GO:0009579(thylakoid);GO:0009707(chloroplast outer membrane);GO:0009941(chloroplast envelope);GO:0016021(integral component of membrane);	GO:0003674(molecular_function);
AT4G19040	7.61	17.8667	1.33438	5.35807e-05	0.00016447	EDR2	ENHANCED DISEASE RESISTANCE 2	*	GO:0005739(mitochondrion);GO:0005886(plasma membrane);	GO:0008289(lipid binding);
AT1G23170	17.8833	49.1467	1.55966	2.36008e-05	7.65476e-05	*	Protein of unknown function DUF2359, transmembrane	GO:0008150(biological_process);	GO:0005634(nucleus);GO:0005886(plasma membrane);GO:0016020(membrane);	GO:0003674(molecular_function);
AT1G73910	3.78667	10.7167	1.52861	0.00365929	0.00809359	ARP4A	actin-related proteins 4A	*	GO:0005737(cytoplasm);	GO:0005200(structural constituent of cytoskeleton);
AT5G13050	18.5567	47.4733	1.43903	1.17556e-14	1.22103e-13	5-FCL	5-formyltetrahydrofolate cycloligase	GO:0009396(folic acid-containing compound biosynthetic process);GO:0035999(tetrahydrofolate interconversion);GO:0046653(tetrahydrofolate metabolic process);	GO:0005737(cytoplasm);GO:0005739(mitochondrion);	GO:0005524(ATP binding);GO:0030272(5-formyltetrahydrofolate cyclo-ligase activity);
AT5G03310	0	3.99667	7.42394	4.5125e-06	1.61672e-05	*	SAUR-like auxin-responsive protein family	GO:0009733(response to auxin);	*	GO:0003674(molecular_function);
AT2G34180	0	4.37667	9.53802	5.74199e-12	4.1782e-11	CIPK13	CBL-interacting protein kinase 13	GO:0018105(peptidyl-serine phosphorylation);GO:0018107(peptidyl-threonine phosphorylation);GO:0035556(intracellular signal transduction);	GO:0005622(intracellular);GO:0005886(plasma membrane);	GO:0004674(protein serine/threonine kinase activity);GO:0005515(protein binding);GO:0005524(ATP binding);GO:0016301(kinase activity);
AT3G03060	19.5467	51.14	1.48156	4.18751e-07	1.6948e-06	*	P-loop containing nucleoside triphosphate hydrolases superfamily protein	*	GO:0005618(cell wall);GO:0005886(plasma membrane);GO:0009505(plant-type cell wall);	GO:0005524(ATP binding);GO:0008270(zinc ion binding);GO:0016787(hydrolase activity);GO:0016887(ATPase activity);
AT4G15570	14.33	29.5667	1.14359	1.47335e-06	5.58897e-06	MAA3	P-loop containing nucleoside triphosphate hydrolases superfamily protein	GO:0009553(embryo sac development);GO:0009875(pollen-pistil interaction);GO:0010183(pollen tube guidance);	GO:0005634(nucleus);	GO:0004386(helicase activity);GO:0005524(ATP binding);GO:0016787(hydrolase activity);
AT2G42975	5.75333	19.7	1.8466	0.000900508	0.00226259	*	unknown protein	GO:0008150(biological_process);	GO:0009507(chloroplast);GO:0009535(chloroplast thylakoid membrane);GO:0016021(integral component of membrane);	GO:0003674(molecular_function);
AT5G48440	3.97667	30.38	3.01039	1.38497e-28	5.21823e-27	*	FAD-dependent oxidoreductase family protein	GO:0055114(oxidation-reduction process);	GO:0009507(chloroplast);	GO:0016491(oxidoreductase activity);
AT2G37570	4.76	14.2833	2.0206	6.50254e-27	2.17514e-25	SLT1	HSP20-like chaperones superfamily protein	GO:0042538(hyperosmotic salinity response);	GO:0005739(mitochondrion);	GO:0003674(molecular_function);
AT5G09590	28.4133	185.603	2.80672	7.66818e-84	2.45581e-81	MTHSC70-2	mitochondrial HSO70 2	GO:0006457(protein folding);GO:0009408(response to heat);GO:0009615(response to virus);GO:0009651(response to salt stress);GO:0046686(response to cadmium ion);	GO:0005618(cell wall);GO:0005739(mitochondrion);GO:0005759(mitochondrial matrix);GO:0005774(vacuolar membrane);GO:0009507(chloroplast);	GO:0005524(ATP binding);GO:0051082(unfolded protein binding);
AT3G10720	9.62	69.1233	2.93271	2.49541e-14	2.48021e-13	*	Plant invertase/pectin methylesterase inhibitor superfamily	GO:0042545(cell wall modification);GO:0045490(pectin catabolic process);	GO:0005576(extracellular region);GO:0005618(cell wall);GO:0009505(plant-type cell wall);	GO:0030599(pectinesterase activity);GO:0045330(aspartyl esterase activity);
AT4G01250	7.73	67.7	3.23166	3.78225e-45	3.28695e-43	WRKY22	WRKY family transcription factor	GO:0006351(transcription, DNA-templated);GO:0006355(regulation of transcription, DNA-templated);GO:0006952(defense response);GO:0010150(leaf senescence);GO:0010200(response to chitin);	GO:0005634(nucleus);	GO:0003700(transcription factor activity, sequence-specific DNA binding);GO:0043565(sequence-specific DNA binding);
AT1G42440	25.58	66.0667	1.46499	5.15854e-76	1.2565e-73	*	unknown protein	*	GO:0005634(nucleus);	GO:0003674(molecular_function);
AT1G12064	0	22.77	10.3441	9.24849e-16	1.09114e-14	*	unknown protein	*	GO:0005576(extracellular region);GO:0016021(integral component of membrane);	*
AT4G33520	8.46333	19.9133	1.09757	0.00356951	0.00791222	PAA1	P-type ATP-ase 1	GO:0009767(photosynthetic electron transport chain);GO:0030001(metal ion transport);GO:0035434(copper ion transmembrane transport);GO:0055070(copper ion homeostasis);	GO:0005886(plasma membrane);GO:0009507(chloroplast);GO:0009536(plastid);GO:0009570(chloroplast stroma);GO:0009941(chloroplast envelope);GO:0016021(integral component of membrane);GO:0031969(chloroplast membrane);	GO:0000166(nucleotide binding);GO:0005375(copper ion transmembrane transporter activity);GO:0005524(ATP binding);GO:0015662(ATPase activity, coupled to transmembrane movement of ions, phosphorylative mechanism);GO:0016531(copper chaperone activity);GO:0019829(cation-transporting ATPase activity);GO:0046872(metal ion binding);
AT1G63740	0	2.62	9.97763	1.49537e-14	1.53477e-13	*	Disease resistance protein (TIR-NBS-LRR class) family	GO:0006952(defense response);GO:0007165(signal transduction);	GO:0005737(cytoplasm);	GO:0043531(ADP binding);
AT2G13440	3	13.9867	2.30735	5.52025e-07	2.20224e-06	*	glucose-inhibited division family A protein	GO:0055114(oxidation-reduction process);	*	GO:0016491(oxidoreductase activity);
AT1G04770	0	2.21667	8.16126	0.00230322	0.00531872	*	Tetratricopeptide repeat (TPR)-like superfamily protein	GO:0009658(chloroplast organization);GO:0010439(regulation of glucosinolate biosynthetic process);	*	*
AT1G10540	0	6.02	10.4028	2.81399e-15	3.13969e-14	NAT8	nucleobase-ascorbate transporter 8	GO:0055085(transmembrane transport);	GO:0005886(plasma membrane);GO:0009506(plasmodesma);GO:0016020(membrane);GO:0016021(integral component of membrane);	GO:0005215(transporter activity);GO:0022857(transmembrane transporter activity);
AT2G42600	24.2367	77.9233	1.80553	2.86048e-47	2.75472e-45	PPC2	phosphoenolpyruvate carboxylase 2	GO:0006099(tricarboxylic acid cycle);GO:0015977(carbon fixation);GO:0015979(photosynthesis);GO:0048366(leaf development);	GO:0005737(cytoplasm);GO:0005829(cytosol);GO:0005886(plasma membrane);GO:0009506(plasmodesma);GO:0009507(chloroplast);GO:0048046(apoplast);	GO:0008964(phosphoenolpyruvate carboxylase activity);
AT4G23493	0	10.3467	9.07433	9.85088e-11	6.29801e-10	*	unknown protein	GO:0008150(biological_process);	GO:0005634(nucleus);	GO:0003674(molecular_function);
AT2G07690	10.5433	43.8667	2.16243	2.21562e-46	2.00612e-44	MCM5	Minichromosome maintenance (MCM2/3/5) family protein	GO:0006268(DNA unwinding involved in DNA replication);GO:0006270(DNA replication initiation);GO:0007049(cell cycle);GO:0008283(cell proliferation);	GO:0000347(THO complex);GO:0000790(nuclear chromatin);GO:0005634(nucleus);GO:0005737(cytoplasm);GO:0042555(MCM complex);	GO:0003677(DNA binding);GO:0003678(DNA helicase activity);GO:0003682(chromatin binding);GO:0003688(DNA replication origin binding);GO:0005515(protein binding);GO:0005524(ATP binding);GO:0008094(DNA-dependent ATPase activity);
AT5G47220	0	3.51	8.48693	2.45233e-08	1.15781e-07	ERF2	ethylene responsive element binding factor 2	GO:0001944(vasculature development);GO:0006351(transcription, DNA-templated);GO:0006355(regulation of transcription, DNA-templated);GO:0009864(induced systemic resistance, jasmonic acid mediated signaling pathway);GO:0009873(ethylene-activated signaling pathway);GO:0010200(response to chitin);GO:0045893(positive regulation of transcription, DNA-templated);GO:0051301(cell division);	GO:0005622(intracellular);GO:0005634(nucleus);	GO:0003677(DNA binding);GO:0003700(transcription factor activity, sequence-specific DNA binding);
AT1G64060	2	4.48333	1.26412	0.00234994	0.00541142	RBOH F	respiratory burst oxidase protein F	GO:0002679(respiratory burst involved in defense response);GO:0006952(defense response);GO:0007231(osmosensory signaling pathway);GO:0009723(response to ethylene);GO:0009738(abscisic acid-activated signaling pathway);GO:0009873(ethylene-activated signaling pathway);GO:0010119(regulation of stomatal movement);GO:0033500(carbohydrate homeostasis);GO:0043069(negative regulation of programmed cell de…	GO:0005886(plasma membrane);GO:0005887(integral component of plasma membrane);GO:0016021(integral component of membrane);	GO:0004601(peroxidase activity);GO:0005509(calcium ion binding);GO:0005515(protein binding);GO:0016174(NAD(P)H oxidase activity);
AT2G29260	0	11.4	10.4367	1.65486e-14	1.68844e-13	*	NAD(P)-binding Rossmann-fold superfamily protein	GO:0055114(oxidation-reduction process);	GO:0009507(chloroplast);	GO:0016491(oxidoreductase activity);
AT4G37590	0	0.323333	6.76453	0.000141826	0.000410019	NPY5	Phototropic-responsive NPH3 family protein	GO:0009416(response to light stimulus);GO:0009908(flower development);GO:0009958(positive gravitropism);	GO:0005886(plasma membrane);GO:0071944(cell periphery);	GO:0004871(signal transducer activity);
AT1G01800	0	9.5	10.1344	3.10187e-15	3.44976e-14	*	NAD(P)-binding Rossmann-fold superfamily protein	*	GO:0005737(cytoplasm);GO:0009505(plant-type cell wall);	GO:0016491(oxidoreductase activity);
AT2G32415	3.79	9.79667	1.46806	0.00401327	0.00881227	*	Polynucleotidyl transferase, ribonuclease H fold protein with HRDC domain	*	GO:0005576(extracellular region);GO:0005622(intracellular);GO:0005737(cytoplasm);GO:0005829(cytosol);GO:0016021(integral component of membrane);	GO:0000166(nucleotide binding);GO:0003676(nucleic acid binding);GO:0008408(3'-5' exonuclease activity);GO:0016740(transferase activity);
AT5G16030	0	0.656667	6.49722	2.22234e-05	7.24088e-05	*	unknown protein	GO:0008150(biological_process);	GO:0005634(nucleus);	GO:0003674(molecular_function);
AT5G21970	11.3433	38.3	1.84627	3.89784e-09	2.03961e-08	*	Ubiquitin carboxyl-terminal hydrolase family protein	*	*	GO:0016787(hydrolase activity);
AT3G05630	0	1.00333	22.042	1.70155e-08	8.20586e-08	PLDP2	phospholipase D P2	GO:0006995(cellular response to nitrogen starvation);GO:0008610(lipid biosynthetic process);GO:0009395(phospholipid catabolic process);GO:0009733(response to auxin);GO:0016036(cellular response to phosphate starvation);GO:0019375(galactolipid biosynthetic process);GO:0048364(root development);GO:0060627(regulation of vesicle-mediated transport);	GO:0005634(nucleus);GO:0005773(vacuole);	GO:0004630(phospholipase D activity);GO:0035091(phosphatidylinositol binding);GO:0070290(N-acylphosphatidylethanolamine-specific phospholipase D activity);
AT3G27060	106.373	236.67	1.24204	3.23134e-31	1.43658e-29	TSO2	Ferritin/ribonucleotide reductase-like family protein	GO:0006260(DNA replication);GO:0006281(DNA repair);GO:0007275(multicellular organism development);GO:0009186(deoxyribonucleoside diphosphate metabolic process);GO:0009263(deoxyribonucleotide biosynthetic process);GO:0012501(programmed cell death);GO:0051726(regulation of cell cycle);GO:0055114(oxidation-reduction process);	GO:0005634(nucleus);GO:0005737(cytoplasm);	GO:0004748(ribonucleoside-diphosphate reductase activity, thioredoxin disulfide as acceptor);GO:0046872(metal ion binding);
AT3G62540	1.79667	15.9133	3.26011	0.000799448	0.0020299	*	Pentatricopeptide repeat (PPR) superfamily protein	GO:0008150(biological_process);	GO:0005739(mitochondrion);	GO:0003674(molecular_function);
AT4G34620	14.78	54.2667	1.9488	1.09197e-06	4.19936e-06	SSR16	small subunit ribosomal protein 16	GO:0006412(translation);GO:0009793(embryo development ending in seed dormancy);GO:0032543(mitochondrial translation);GO:0042254(ribosome biogenesis);	GO:0005739(mitochondrion);GO:0005840(ribosome);GO:0009507(chloroplast);GO:0009536(plastid);GO:0009941(chloroplast envelope);GO:0015935(small ribosomal subunit);	GO:0003735(structural constituent of ribosome);
AT1G56050	9.39	38.6667	2.12463	0.000254213	0.000706015	*	GTP-binding protein-related	GO:0008150(biological_process);	GO:0009507(chloroplast);GO:0009570(chloroplast stroma);	GO:0016887(ATPase activity);
AT4G10070	8.86	28.3467	1.78036	2.88874e-06	1.05396e-05	*	KH domain-containing protein	GO:0008150(biological_process);	GO:0005634(nucleus);	GO:0003676(nucleic acid binding);
AT1G15670	5.67333	10.9733	1.04428	0.00309488	0.00694651	*	Galactose oxidase/kelch repeat superfamily protein	GO:0030162(regulation of proteolysis);GO:0042787(protein ubiquitination involved in ubiquitin-dependent protein catabolic process);GO:0043161(proteasome-mediated ubiquitin-dependent protein catabolic process);GO:0080037(negative regulation of cytokinin-activated signaling pathway);GO:2000762(regulation of phenylpropanoid metabolic process);	GO:0005634(nucleus);GO:0005829(cytosol);GO:0019005(SCF ubiquitin ligase complex);	GO:0003674(molecular_function);GO:0031625(ubiquitin protein ligase binding);
AT2G46600	0	2.05667	6.81167	0.000111932	0.00032893	*	Calcium-binding EF-hand family protein	GO:0010091(trichome branching);	GO:0005634(nucleus);	GO:0005509(calcium ion binding);GO:0005515(protein binding);
AT4G03110	11.2067	55.08	2.39884	5.45104e-20	1.0104e-18	RBP-DR1	RNA-binding protein-defense related 1	GO:0006402(mRNA catabolic process);GO:0009626(plant-type hypersensitive response);GO:0009908(flower development);GO:0080151(positive regulation of salicylic acid mediated signaling pathway);GO:2000028(regulation of photoperiodism, flowering);	GO:0005737(cytoplasm);GO:0030529(intracellular ribonucleoprotein complex);	GO:0003723(RNA binding);GO:0003729(mRNA binding);
AT3G49240	25.9067	53.9967	1.15742	1.57148e-06	5.94036e-06	emb1796	Pentatricopeptide repeat (PPR) superfamily protein	GO:0006349(regulation of gene expression by genetic imprinting);GO:0009451(RNA modification);GO:0009793(embryo development ending in seed dormancy);GO:0009960(endosperm development);	GO:0005739(mitochondrion);GO:0009507(chloroplast);	GO:0003723(RNA binding);GO:0004519(endonuclease activity);GO:0005524(ATP binding);
AT3G49680	52.6233	147.407	1.57793	2.54754e-24	6.97107e-23	BCAT3	branched-chain aminotransferase 3	GO:0009082(branched-chain amino acid biosynthetic process);GO:0009097(isoleucine biosynthetic process);GO:0009098(leucine biosynthetic process);GO:0009099(valine biosynthetic process);	GO:0009507(chloroplast);GO:0009570(chloroplast stroma);	GO:0003824(catalytic activity);GO:0004084(branched-chain-amino-acid transaminase activity);GO:0052654(L-leucine transaminase activity);GO:0052655(L-valine transaminase activity);GO:0052656(L-isoleucine transaminase activity);
AT1G17840	7.22333	134.24	4.31242	2.42688e-32	1.13434e-30	ABCG11	white-brown complex homolog protein 11	GO:0009611(response to wounding);GO:0009651(response to salt stress);GO:0009737(response to abscisic acid);GO:0010222(stem vascular tissue pattern formation);GO:0010588(cotyledon vascular tissue pattern formation);GO:0015908(fatty acid transport);GO:0080051(cutin transport);	GO:0005886(plasma membrane);GO:0009897(external side of plasma membrane);GO:0016021(integral component of membrane);	GO:0005515(protein binding);GO:0005524(ATP binding);GO:0015245(fatty acid transporter activity);GO:0042626(ATPase activity, coupled to transmembrane movement of substances);GO:0042803(protein homodimerization activity);
AT4G35080	18.39	56.9733	1.72062	3.86118e-10	2.29074e-09	*	high-affinity nickel-transport family protein	GO:0015675(nickel cation transport);	GO:0009507(chloroplast);GO:0016021(integral component of membrane);	GO:0015099(nickel cation transmembrane transporter activity);
AT5G57035	1.62667	6.99333	2.1926	1.29147e-07	5.55175e-07	*	U-box domain-containing protein kinase family protein	*	GO:0005886(plasma membrane);	GO:0016301(kinase activity);
AT5G15340	0	4.64333	9.96265	6.99246e-14	6.56502e-13	*	Pentatricopeptide repeat (PPR) superfamily protein	GO:0008150(biological_process);	GO:0005739(mitochondrion);	GO:0008270(zinc ion binding);
AT5G19090	0.01	0.46	4.84517	0.000559537	0.0014635	*	Heavy metal transport/detoxification superfamily protein	*	GO:0005576(extracellular region);GO:0005634(nucleus);GO:0009506(plasmodesma);	*
AT5G08030	0	0.453333	5.96157	0.000425795	0.00113672	GDPD6	PLC-like phosphodiesterases superfamily protein	GO:0006071(glycerol metabolic process);GO:0006629(lipid metabolic process);	GO:0005886(plasma membrane);	GO:0008081(phosphoric diester hydrolase activity);GO:0008889(glycerophosphodiester phosphodiesterase activity);
AT1G24280	13.9133	29.47	1.18217	0.000591052	0.00153871	G6PD3	glucose-6-phosphate dehydrogenase 3	GO:0006006(glucose metabolic process);GO:0009051(pentose-phosphate shunt, oxidative branch);GO:0055114(oxidation-reduction process);	GO:0009507(chloroplast);	GO:0004345(glucose-6-phosphate dehydrogenase activity);GO:0005515(protein binding);GO:0050661(NADP binding);
AT4G34135	0	1.16667	21.2402	5.53647e-08	2.49084e-07	UGT73B2	UDP-glucosyltransferase 73B2	GO:0008152(metabolic process);GO:0051555(flavonol biosynthetic process);GO:0051707(response to other organism);	GO:0043231(intracellular membrane-bounded organelle);	GO:0008194(UDP-glycosyltransferase activity);GO:0016758(transferase activity, transferring hexosyl groups);GO:0035251(UDP-glucosyltransferase activity);GO:0047893(flavonol 3-O-glucosyltransferase activity);GO:0080043(quercetin 3-O-glucosyltransferase activity);GO:0080044(quercetin 7-O-glucosyltransferase activity);
AT1G51380	34.9	79.3167	1.27446	0.000457307	0.00121373	*	DEA(D/H)-box RNA helicase family protein	GO:0006364(rRNA processing);	GO:0005634(nucleus);	GO:0003676(nucleic acid binding);GO:0003723(RNA binding);GO:0004386(helicase activity);GO:0005524(ATP binding);GO:0008026(ATP-dependent helicase activity);
AT1G04110	0	2.85	22.8985	2.52369e-09	1.35081e-08	SDD1	Subtilase family protein	GO:0006508(proteolysis);GO:0010103(stomatal complex morphogenesis);GO:0042127(regulation of cell proliferation);	GO:0005576(extracellular region);GO:0009897(external side of plasma membrane);GO:0048046(apoplast);	GO:0004252(serine-type endopeptidase activity);
AT5G53320	0	3.59333	9.75553	2.00542e-13	1.76228e-12	*	Leucine-rich repeat protein kinase family protein	GO:0006468(protein phosphorylation);GO:0007169(transmembrane receptor protein tyrosine kinase signaling pathway);	GO:0005886(plasma membrane);GO:0016021(integral component of membrane);	GO:0004672(protein kinase activity);GO:0004674(protein serine/threonine kinase activity);GO:0005524(ATP binding);GO:0016301(kinase activity);
AT1G01630	2.87333	40.23	3.90643	1.48417e-50	1.53696e-48	*	Sec14p-like phosphatidylinositol transfer family protein	GO:0006810(transport);	GO:0005634(nucleus);	GO:0005215(transporter activity);
AT1G71430	19.71	43.7367	1.2098	3.91806e-05	0.000122685	*	unknown protein	GO:0008150(biological_process);	GO:0005634(nucleus);	GO:0003674(molecular_function);
AT3G24500	66.6267	475.27	2.88917	5.60413e-28	2.02334e-26	MBF1C	multiprotein bridging factor 1C	GO:0006351(transcription, DNA-templated);GO:0009408(response to heat);GO:0009414(response to water deprivation);GO:0009723(response to ethylene);GO:0009737(response to abscisic acid);GO:0009873(ethylene-activated signaling pathway);GO:0045893(positive regulation of transcription, DNA-templated);	GO:0005622(intracellular);GO:0005634(nucleus);GO:0005730(nucleolus);GO:0005737(cytoplasm);	GO:0003677(DNA binding);GO:0003700(transcription factor activity, sequence-specific DNA binding);GO:0003713(transcription coactivator activity);GO:0043565(sequence-specific DNA binding);
AT5G01750	6.32333	20.87	1.72436	1.05069e-05	3.58395e-05	*	Protein of unknown function (DUF567)	*	GO:0009507(chloroplast);	GO:0003674(molecular_function);
AT5G46450	0.01	2.49	7.64005	2.20916e-13	1.92858e-12	*	Disease resistance protein (TIR-NBS-LRR class) family	GO:0006952(defense response);GO:0007165(signal transduction);	*	GO:0043531(ADP binding);
AT5G34853	2.32	10.6033	2.29481	1.97918e-14	1.9993e-13	*	unknown protein	*	*	*
AT1G52930	0.196667	119.44	9.3693	2.07012e-05	6.77272e-05	*	Ribosomal RNA processing Brix domain protein	GO:0000027(ribosomal large subunit assembly);GO:0006364(rRNA processing);	GO:0005634(nucleus);GO:0005730(nucleolus);GO:0005829(cytosol);	GO:0003723(RNA binding);
AT2G42040	0.923333	6.38	2.85603	0.000369353	0.000995573	*	unknown protein	GO:0006351(transcription, DNA-templated);GO:0032502(developmental process);	GO:0005634(nucleus);	GO:0003674(molecular_function);
AT2G25180	0.0433333	6.42333	7.29037	6.96992e-10	3.98736e-09	RR12	response regulator 12	GO:0000160(phosphorelay signal transduction system);GO:0006351(transcription, DNA-templated);GO:0006355(regulation of transcription, DNA-templated);GO:0009414(response to water deprivation);GO:0009735(response to cytokinin);GO:0009736(cytokinin-activated signaling pathway);GO:0010082(regulation of root meristem growth);GO:0010380(regulation of chlorophyll biosynthetic process);GO:0031537(regulati…	GO:0005634(nucleus);	GO:0000156(phosphorelay response regulator activity);GO:0003677(DNA binding);GO:0003700(transcription factor activity, sequence-specific DNA binding);
AT1G70940	0	1.07333	8.32716	0.00181802	0.00429638	PIN3	Auxin efflux carrier family protein	GO:0007389(pattern specification process);GO:0009416(response to light stimulus);GO:0009606(tropism);GO:0009630(gravitropism);GO:0009734(auxin-activated signaling pathway);GO:0009926(auxin polar transport);GO:0009958(positive gravitropism);GO:0010082(regulation of root meristem growth);GO:0010252(auxin homeostasis);GO:0010315(auxin efflux);GO:0048364(root development);GO:0048766(root hair initiat…	GO:0005783(endoplasmic reticulum);GO:0005886(plasma membrane);GO:0009986(cell surface);GO:0012506(vesicle membrane);GO:0016021(integral component of membrane);GO:0016328(lateral plasma membrane);	GO:0005215(transporter activity);GO:0009672(auxin:proton symporter activity);GO:0010329(auxin efflux transmembrane transporter activity);
AT3G18570	0	14.4233	10.0899	8.63935e-15	9.15496e-14	*	Oleosin family protein	GO:0019915(lipid storage);	GO:0012511(monolayer-surrounded lipid storage body);GO:0016020(membrane);GO:0016021(integral component of membrane);	GO:0003674(molecular_function);
AT4G09970	0	3.98	8.69703	3.46164e-10	2.0679e-09	*	unknown protein	GO:0007623(circadian rhythm);	GO:0005634(nucleus);GO:0016021(integral component of membrane);	*
AT1G32160	0.543333	11.02	4.38858	4.53461e-07	1.82631e-06	*	Protein of unknown function (DUF760)	GO:0008150(biological_process);	GO:0005634(nucleus);GO:0009507(chloroplast);GO:0009570(chloroplast stroma);	GO:0003674(molecular_function);
AT5G55230	31.2533	58.8733	1.0083	5.29712e-12	3.87514e-11	MAP65-1	microtubule-associated proteins 65-1	GO:0000910(cytokinesis);GO:0001578(microtubule bundle formation);GO:0007020(microtubule nucleation);GO:0008283(cell proliferation);GO:0031116(positive regulation of microtubule polymerization);GO:0043622(cortical microtubule organization);GO:0046785(microtubule polymerization);GO:0048528(post-embryonic root development);GO:0051322(anaphase);	GO:0005634(nucleus);GO:0005737(cytoplasm);GO:0005819(spindle);GO:0005829(cytosol);GO:0005874(microtubule);GO:0005938(cell cortex);GO:0009524(phragmoplast);GO:0009574(preprophase band);GO:0010005(cortical microtubule, transverse to long axis);GO:0055028(cortical microtubule);GO:0072686(mitotic spindle);	GO:0005515(protein binding);GO:0008017(microtubule binding);GO:0046983(protein dimerization activity);
AT5G67370	0.0333333	19.1967	8.90867	1.44043e-21	3.13739e-20	CGLD27	Protein of unknown function (DUF1230)	GO:0008150(biological_process);	GO:0009507(chloroplast);GO:0016021(integral component of membrane);	GO:0003674(molecular_function);
AT4G25620	14.67	30.7233	1.15991	2.28662e-08	1.0852e-07	*	hydroxyproline-rich glycoprotein family protein	GO:0008150(biological_process);	GO:0005886(plasma membrane);	GO:0003674(molecular_function);
AT1G74300	0.613333	12.73	4.44847	1.00616e-19	1.81634e-18	*	alpha/beta-Hydrolases superfamily protein	*	GO:0016021(integral component of membrane);	GO:0003824(catalytic activity);GO:0016787(hydrolase activity);
AT1G07250	0.00666667	8.42333	9.68018	5.31174e-14	5.05566e-13	UGT71C4	UDP-glucosyl transferase 71C4	GO:0008152(metabolic process);	GO:0043231(intracellular membrane-bounded organelle);	GO:0016757(transferase activity, transferring glycosyl groups);GO:0035251(UDP-glucosyltransferase activity);GO:0047893(flavonol 3-O-glucosyltransferase activity);GO:0080043(quercetin 3-O-glucosyltransferase activity);GO:0080044(quercetin 7-O-glucosyltransferase activity);GO:0102360(daphnetin 3-O-glucosyltransferase activity);GO:0102425(myricetin 3-O-glucosyltransferase activity);
AT1G10370	7.33667	59.2967	3.09135	1.07835e-27	3.82151e-26	ERD9	Glutathione S-transferase family protein	GO:0006749(glutathione metabolic process);GO:0009407(toxin catabolic process);GO:0009636(response to toxic substance);GO:0009651(response to salt stress);GO:0009704(de-etiolation);GO:0040008(regulation of growth);GO:0048527(lateral root development);GO:0060416(response to growth hormone);GO:0080148(negative regulation of response to water deprivation);GO:0080167(response to karrikin);	GO:0005737(cytoplasm);GO:0005829(cytosol);GO:0009507(chloroplast);	GO:0004364(glutathione transferase activity);
AT1G09575	0	2.9	8.49898	0.00189974	0.00446752	*	Protein of unknown function (DUF607)	*	GO:0005739(mitochondrion);GO:0009507(chloroplast);	GO:0005262(calcium channel activity);GO:0015292(uniporter activity);
AT4G16050	0	1.37	8.40173	1.02012e-08	5.0637e-08	*	Aminotransferase-like, plant mobile domain family protein	GO:0008150(biological_process);	GO:0005737(cytoplasm);GO:0009507(chloroplast);	GO:0008483(transaminase activity);
AT5G14565	0	5.56	10.2728	4.81008e-16	5.8664e-15	*	MIR398C; miRNA	GO:0009651(response to salt stress);GO:0010193(response to ozone);GO:0016036(cellular response to phosphate starvation);GO:0042742(defense response to bacterium);GO:0046688(response to copper ion);	*	*
AT3G24090	12.1067	22.7233	1.00723	0.000444004	0.00118114	GFAT	glutamine-fructose-6-phosphate transaminase (isomerizing)s;sugar binding;transaminases	GO:0006002(fructose 6-phosphate metabolic process);GO:0006042(glucosamine biosynthetic process);GO:0006047(UDP-N-acetylglucosamine metabolic process);GO:0006487(protein N-linked glycosylation);	GO:0005737(cytoplasm);GO:0005829(cytosol);	GO:0004360(glutamine-fructose-6-phosphate transaminase (isomerizing) activity);GO:0008483(transaminase activity);GO:0097367(carbohydrate derivative binding);
AT3G04750	4.18	11.24	1.52334	2.03398e-07	8.53366e-07	*	Tetratricopeptide repeat (TPR)-like superfamily protein	GO:0008150(biological_process);	GO:0005739(mitochondrion);	GO:0003674(molecular_function);
AT3G25230	136.88	451.43	1.81533	4.29934e-59	5.80882e-57	ROF1	rotamase FKBP 1	GO:0006970(response to osmotic stress);GO:0009408(response to heat);GO:0009611(response to wounding);GO:0009735(response to cytokinin);GO:0009845(seed germination);GO:0046686(response to cadmium ion);GO:0061077(chaperone-mediated protein folding);GO:0070370(cellular heat acclimation);	GO:0005634(nucleus);GO:0005737(cytoplasm);GO:0005829(cytosol);GO:0071944(cell periphery);	GO:0003755(peptidyl-prolyl cis-trans isomerase activity);GO:0005515(protein binding);GO:0005516(calmodulin binding);GO:0005528(FK506 binding);GO:0032266(phosphatidylinositol-3-phosphate binding);GO:0080025(phosphatidylinositol-3,5-bisphosphate binding);
AT5G40770	68.0533	146.157	1.19221	4.39178e-34	2.19513e-32	PHB3	prohibitin 3	GO:0007005(mitochondrion organization);GO:0009651(response to salt stress);GO:0009723(response to ethylene);GO:0009733(response to auxin);GO:0016049(cell growth);GO:0048527(lateral root development);GO:0051301(cell division);GO:0071731(response to nitric oxide);	GO:0005730(nucleolus);GO:0005739(mitochondrion);GO:0005747(mitochondrial respiratory chain complex I);GO:0005773(vacuole);GO:0005774(vacuolar membrane);GO:0005886(plasma membrane);GO:0016020(membrane);GO:0016021(integral component of membrane);	*
AT2G22125	10.6967	20.9867	1.0776	7.36262e-08	3.25983e-07	CSI1	binding	GO:0030244(cellulose biosynthetic process);GO:0051211(anisotropic cell growth);	GO:0005634(nucleus);GO:0005737(cytoplasm);GO:0005886(plasma membrane);GO:0009506(plasmodesma);	*
AT5G18570	0.276667	5.69667	4.4887	4.74663e-10	2.78549e-09	EMB269	GTP1/OBG family protein	GO:0006364(rRNA processing);GO:0009416(response to light stimulus);GO:0009658(chloroplast organization);GO:0009790(embryo development);GO:0009793(embryo development ending in seed dormancy);GO:0010027(thylakoid membrane organization);	GO:0009507(chloroplast);GO:0009570(chloroplast stroma);GO:0009706(chloroplast inner membrane);	GO:0000287(magnesium ion binding);GO:0003924(GTPase activity);GO:0005525(GTP binding);
AT5G12480	10.3967	29.9567	1.62642	0.00300389	0.00676072	CPK7	calmodulin-domain protein kinase 7	GO:0006468(protein phosphorylation);GO:0009738(abscisic acid-activated signaling pathway);GO:0018105(peptidyl-serine phosphorylation);GO:0035556(intracellular signal transduction);GO:0046777(protein autophosphorylation);	GO:0005634(nucleus);GO:0005737(cytoplasm);GO:0005886(plasma membrane);	GO:0004672(protein kinase activity);GO:0004683(calmodulin-dependent protein kinase activity);GO:0005509(calcium ion binding);GO:0005516(calmodulin binding);GO:0005524(ATP binding);GO:0009931(calcium-dependent protein serine/threonine kinase activity);GO:0016301(kinase activity);
AT3G52630	23.3333	71.2933	1.64898	9.80871e-06	3.36038e-05	*	Nucleic acid-binding, OB-fold-like protein	GO:0006260(DNA replication);GO:0006281(DNA repair);GO:0006310(DNA recombination);	GO:0005634(nucleus);	GO:0003677(DNA binding);
AT5G66750	57.9267	170.95	1.6584	7.67797e-27	2.54861e-25	CHR1	chromatin remodeling 1	GO:0006344(maintenance of chromatin silencing);GO:0006346(methylation-dependent chromatin silencing);GO:0006349(regulation of gene expression by genetic imprinting);GO:0006351(transcription, DNA-templated);GO:0009294(DNA mediated transformation);GO:0032197(transposition, RNA-mediated);GO:0044030(regulation of DNA methylation);GO:0051574(positive regulation of histone H3-K9 methylation);GO:0090241…	GO:0000786(nucleosome);GO:0005634(nucleus);	GO:0003677(DNA binding);GO:0004003(ATP-dependent DNA helicase activity);GO:0004386(helicase activity);GO:0005515(protein binding);GO:0005524(ATP binding);GO:0016887(ATPase activity);
AT3G63140	0.876667	5.87667	2.84955	0.00030464	0.00083401	CSP41A	chloroplast stem-loop binding protein of 41 kDa	GO:0006364(rRNA processing);GO:0009735(response to cytokinin);GO:0032544(plastid translation);GO:0045727(positive regulation of translation);GO:0045893(positive regulation of transcription, DNA-templated);	GO:0009507(chloroplast);GO:0009534(chloroplast thylakoid);GO:0009570(chloroplast stroma);GO:0009579(thylakoid);GO:0009941(chloroplast envelope);GO:0010287(plastoglobule);GO:0048046(apoplast);	GO:0003729(mRNA binding);GO:0003824(catalytic activity);GO:0005515(protein binding);GO:0008266(poly(U) RNA binding);GO:0019843(rRNA binding);GO:0050662(coenzyme binding);
AT5G05080	91.2533	247.75	1.53417	6.56783e-23	1.61341e-21	UBC22	ubiquitin-conjugating enzyme 22	GO:0000209(protein polyubiquitination);GO:0006511(ubiquitin-dependent protein catabolic process);	GO:0005634(nucleus);GO:0005737(cytoplasm);	GO:0004842(ubiquitin-protein transferase activity);GO:0005524(ATP binding);GO:0031625(ubiquitin protein ligase binding);GO:0061630(ubiquitin protein ligase activity);
AT5G28460	12.3233	38.2067	1.7369	0.00177316	0.0041984	*	Pentatricopeptide repeat (PPR) superfamily protein	GO:0008150(biological_process);	GO:0005739(mitochondrion);	*
AT5G65670	31.64	140.653	2.2429	1.22002e-39	8.37261e-38	IAA9	indole-3-acetic acid inducible 9	GO:0006351(transcription, DNA-templated);GO:0006355(regulation of transcription, DNA-templated);GO:0009733(response to auxin);GO:0009734(auxin-activated signaling pathway);GO:0010583(response to cyclopentenone);	GO:0005634(nucleus);	GO:0003700(transcription factor activity, sequence-specific DNA binding);GO:0043565(sequence-specific DNA binding);
AT4G13640	4.47	28.14	2.75491	0.0017532	0.0041551	UNE16	Homeodomain-like superfamily protein	GO:0006351(transcription, DNA-templated);GO:0006355(regulation of transcription, DNA-templated);GO:0009567(double fertilization forming a zygote and endosperm);GO:0010628(positive regulation of gene expression);	GO:0005634(nucleus);	GO:0003700(transcription factor activity, sequence-specific DNA binding);GO:0005515(protein binding);GO:0043565(sequence-specific DNA binding);
AT5G09530	0	7.32667	10.3129	3.67373e-15	4.04929e-14	PELPK1	hydroxyproline-rich glycoprotein family protein	GO:0009791(post-embryonic development);	*	*
AT5G07340	21.91	41.54	1.02159	0.00175557	0.00415958	*	Calreticulin family protein	GO:0006457(protein folding);	GO:0005774(vacuolar membrane);GO:0005783(endoplasmic reticulum);GO:0005789(endoplasmic reticulum membrane);GO:0009507(chloroplast);GO:0016020(membrane);GO:0016021(integral component of membrane);	GO:0005509(calcium ion binding);GO:0030246(carbohydrate binding);GO:0051082(unfolded protein binding);
AT1G59940	0	4.55	8.99596	0.000712865	0.00182587	ARR3	response regulator 3	GO:0000160(phosphorelay signal transduction system);GO:0006351(transcription, DNA-templated);GO:0006355(regulation of transcription, DNA-templated);GO:0007623(circadian rhythm);GO:0009735(response to cytokinin);GO:0009736(cytokinin-activated signaling pathway);GO:0010114(response to red light);GO:0010161(red light signaling pathway);GO:0042752(regulation of circadian rhythm);	GO:0005634(nucleus);GO:0005737(cytoplasm);	GO:0000156(phosphorelay response regulator activity);
AT5G43900	4.04333	10.11	1.42056	3.23921e-06	1.17613e-05	MYA2	myosin 2	GO:0010090(trichome morphogenesis);GO:0030048(actin filament-based movement);GO:0048467(gynoecium development);GO:0048767(root hair elongation);GO:0051645(Golgi localization);GO:0051646(mitochondrion localization);GO:0060151(peroxisome localization);GO:0090436(leaf pavement cell development);	GO:0005634(nucleus);GO:0005737(cytoplasm);GO:0005777(peroxisome);GO:0016459(myosin complex);	GO:0003774(motor activity);GO:0003779(actin binding);GO:0005515(protein binding);GO:0005516(calmodulin binding);GO:0005524(ATP binding);GO:0017137(Rab GTPase binding);GO:0030742(GTP-dependent protein binding);
AT5G65450	0	6.07667	10.5985	7.77349e-17	1.04052e-15	UBP17	ubiquitin-specific protease 17	GO:0006511(ubiquitin-dependent protein catabolic process);GO:0016579(protein deubiquitination);	GO:0016021(integral component of membrane);	GO:0004197(cysteine-type endopeptidase activity);GO:0036459(thiol-dependent ubiquitinyl hydrolase activity);GO:0046872(metal ion binding);
AT3G15460	0	24.2733	24.9175	1.79717e-10	1.11599e-09	*	Ribosomal RNA processing Brix domain protein	GO:0000027(ribosomal large subunit assembly);GO:0006364(rRNA processing);	GO:0005634(nucleus);GO:0005730(nucleolus);	GO:0003723(RNA binding);
AT3G63200	0.233333	94.2667	8.75455	4.4084e-10	2.59581e-09	PLP9	PATATIN-like protein 9	GO:0016042(lipid catabolic process);	GO:0005576(extracellular region);	GO:0016787(hydrolase activity);GO:0045735(nutrient reservoir activity);
AT3G53190	0	46.5367	13.1856	4.96401e-28	1.80352e-26	*	Pectin lyase-like superfamily protein	GO:0045490(pectin catabolic process);	GO:0005886(plasma membrane);GO:0031225(anchored component of membrane);	GO:0016829(lyase activity);GO:0030570(pectate lyase activity);GO:0046872(metal ion binding);
AT2G27389	0.0166667	2.6	6.74849	1.98255e-06	7.40842e-06	*	unknown protein	*	GO:0005634(nucleus);	*
AT4G22745	10.2167	24	1.31429	0.000408405	0.00109384	MBD1	methyl-CPG-binding domain 1	GO:0006351(transcription, DNA-templated);GO:0006355(regulation of transcription, DNA-templated);	GO:0005634(nucleus);GO:0009507(chloroplast);	GO:0003677(DNA binding);GO:0008270(zinc ion binding);GO:0008327(methyl-CpG binding);
AT4G30960	27.6733	54.5267	1.06909	0.000546681	0.00143247	SIP3	SOS3-interacting protein 3	GO:0007275(multicellular organism development);GO:0009414(response to water deprivation);GO:0009651(response to salt stress);GO:0010540(basipetal auxin transport);GO:0018105(peptidyl-serine phosphorylation);GO:0018107(peptidyl-threonine phosphorylation);GO:0035556(intracellular signal transduction);GO:0042538(hyperosmotic salinity response);	GO:0005622(intracellular);GO:0005783(endoplasmic reticulum);GO:0005886(plasma membrane);	GO:0004674(protein serine/threonine kinase activity);GO:0005515(protein binding);GO:0005524(ATP binding);GO:0016301(kinase activity);
AT3G45900	2.83	10.6467	2.01692	1.3204e-09	7.30017e-09	*	Ribonuclease P protein subunit P38-related	*	GO:0005634(nucleus);	*
AT1G05385	0	2.28667	7.41953	2.98768e-05	9.52775e-05	LPA19	photosystem II 11 kDa protein-related	GO:0010207(photosystem II assembly);	GO:0009507(chloroplast);GO:0009543(chloroplast thylakoid lumen);	GO:0003674(molecular_function);
AT2G23770	0	4.00333	9.722	1.42364e-13	1.27501e-12	LYK4	protein kinase family protein / peptidoglycan-binding LysM domain-containing protein	GO:0006468(protein phosphorylation);GO:0007166(cell surface receptor signaling pathway);GO:0045087(innate immune response);GO:0071219(cellular response to molecule of bacterial origin);GO:0071323(cellular response to chitin);	GO:0005886(plasma membrane);GO:0009507(chloroplast);GO:0016021(integral component of membrane);	GO:0004675(transmembrane receptor protein serine/threonine kinase activity);GO:0005524(ATP binding);GO:0008061(chitin binding);GO:0016301(kinase activity);
AT3G48460	16.4567	53.81	1.78927	0.000579344	0.0015105	*	GDSL-like Lipase/Acylhydrolase superfamily protein	GO:0016042(lipid catabolic process);	GO:0005576(extracellular region);	GO:0016788(hydrolase activity, acting on ester bonds);GO:0052689(carboxylic ester hydrolase activity);
AT1G51600	5.16667	15.1367	1.71931	0.000230411	0.000644569	ZML2	ZIM-LIKE 2	GO:0030154(cell differentiation);	GO:0005634(nucleus);GO:0005667(transcription factor complex);	GO:0000977(RNA polymerase II regulatory region sequence-specific DNA binding);GO:0001085(RNA polymerase II transcription factor binding);GO:0001228(transcriptional activator activity, RNA polymerase II transcription regulatory region sequence-specific binding);GO:0003682(chromatin binding);GO:0003700(transcription factor activity, sequence-specific DNA binding);GO:0008270(zinc ion binding);GO:004…
AT2G04050	0	9.04333	10.5019	3.70781e-16	4.59333e-15	*	MATE efflux family protein	*	GO:0005886(plasma membrane);GO:0016020(membrane);GO:0016021(integral component of membrane);	GO:0005215(transporter activity);GO:0015297(antiporter activity);
AT3G49750	0.86	17.9333	4.48724	0.000163043	0.000467219	RLP44	receptor like protein 44	GO:0007165(signal transduction);	GO:0005886(plasma membrane);GO:0016021(integral component of membrane);	*
AT1G18300	0.0233333	10.4667	8.45017	5.50023e-14	5.22356e-13	NUDT4	nudix hydrolase homolog 4	*	GO:0005634(nucleus);GO:0005737(cytoplasm);GO:0005829(cytosol);GO:0009507(chloroplast);	GO:0000210(NAD+ diphosphatase activity);GO:0016787(hydrolase activity);GO:0016818(hydrolase activity, acting on acid anhydrides, in phosphorus-containing anhydrides);GO:0046872(metal ion binding);GO:0047631(ADP-ribose diphosphatase activity);
AT4G11810	0	1.48333	22.0524	1.67528e-08	8.08605e-08	*	Major Facilitator Superfamily with SPX (SYG1/Pho81/XPR1) domain-containing protein	GO:0006817(phosphate ion transport);GO:0055085(transmembrane transport);GO:1905011(transmembrane phosphate ion transport from cytosol to vacuole);	GO:0009705(plant-type vacuole membrane);GO:0016021(integral component of membrane);	*
AT1G75660	16.7167	41.35	1.40577	2.23301e-21	4.78534e-20	XRN3	5'-3' exoribonuclease 3	GO:0000967(rRNA 5'-end processing);GO:0006397(mRNA processing);GO:0010587(miRNA catabolic process);GO:0060149(negative regulation of posttranscriptional gene silencing);GO:0071035(nuclear polyadenylation-dependent rRNA catabolic process);	GO:0005634(nucleus);	GO:0003676(nucleic acid binding);GO:0004534(5'-3' exoribonuclease activity);GO:0008270(zinc ion binding);
AT4G36400	0.01	3.03	8.47794	0.00025933	0.000718957	D2HGDH	FAD-linked oxidases family protein	GO:0006807(nitrogen compound metabolic process);GO:0009853(photorespiration);GO:0019516(lactate oxidation);GO:0022904(respiratory electron transport chain);	GO:0005739(mitochondrion);	GO:0004458(D-lactate dehydrogenase (cytochrome) activity);GO:0009055(electron carrier activity);GO:0047545(2-hydroxyglutarate dehydrogenase activity);GO:0051990((R)-2-hydroxyglutarate dehydrogenase activity);GO:0071949(FAD binding);
AT1G07740	1.16	6.62667	2.62574	5.89991e-12	4.2853e-11	*	Tetratricopeptide repeat (TPR)-like superfamily protein	GO:0008150(biological_process);	GO:0005739(mitochondrion);	GO:0003674(molecular_function);
AT3G55980	0.05	9.15	7.53179	7.32913e-23	1.79279e-21	SZF1	salt-inducible zinc finger 1	GO:0006355(regulation of transcription, DNA-templated);GO:0010200(response to chitin);	GO:0005634(nucleus);	GO:0003677(DNA binding);GO:0003700(transcription factor activity, sequence-specific DNA binding);GO:0046872(metal ion binding);
AT1G55200	0	42.6467	13.4284	1.17116e-29	4.6776e-28	*	Protein kinase protein with adenine nucleotide alpha hydrolases-like domain	*	GO:0005634(nucleus);GO:0005886(plasma membrane);	GO:0005524(ATP binding);GO:0016301(kinase activity);GO:0016787(hydrolase activity);
AT2G26160	0.0666667	2.05333	5.01546	3.58706e-08	1.65868e-07	*	F-box family protein with a domain of unknown function (DUF295)	GO:0008150(biological_process);	GO:0005634(nucleus);	GO:0003674(molecular_function);
AT3G51550	8.59	20.1133	1.33053	4.20837e-19	7.20947e-18	FER	Malectin/receptor-like protein kinase family protein	GO:0006468(protein phosphorylation);GO:0007338(single fertilization);GO:0009723(response to ethylene);GO:0009738(abscisic acid-activated signaling pathway);GO:0009741(response to brassinosteroid);GO:0009742(brassinosteroid mediated signaling pathway);GO:0009788(negative regulation of abscisic acid-activated signaling pathway);GO:0009791(post-embryonic development);GO:0009873(ethylene-activated si…	GO:0005576(extracellular region);GO:0005886(plasma membrane);GO:0009506(plasmodesma);GO:0016020(membrane);GO:0016021(integral component of membrane);GO:0043680(filiform apparatus);	GO:0004672(protein kinase activity);GO:0004674(protein serine/threonine kinase activity);GO:0005515(protein binding);GO:0005524(ATP binding);GO:0016301(kinase activity);
AT1G01690	20.7067	43.9433	1.17723	1.19518e-06	4.5736e-06	PRD3	putative recombination initiation defects 3	GO:0009553(embryo sac development);GO:0009555(pollen development);GO:0042138(meiotic DNA double-strand break formation);GO:0051026(chiasma assembly);	GO:0005634(nucleus);	GO:0003674(molecular_function);
AT4G32620	4.79333	16.6567	1.90441	9.56626e-18	1.40919e-16	*	Enhancer of polycomb-like transcription factor protein	GO:0008150(biological_process);	GO:0005634(nucleus);	*
AT5G58375	3.31667	9.16	1.52472	0.00232104	0.00535557	*	Methyltransferase-related protein	GO:0032259(methylation);	GO:0005576(extracellular region);	GO:0008168(methyltransferase activity);
AT1G09680	0	16.6033	11.7604	6.64974e-22	1.48965e-20	*	Pentatricopeptide repeat (PPR) superfamily protein	GO:0008150(biological_process);	GO:0005739(mitochondrion);	GO:0003674(molecular_function);
AT4G14210	10.6267	37.4233	1.91384	5.03713e-12	3.69275e-11	PDS3	phytoene desaturase 3	GO:0016117(carotenoid biosynthetic process);GO:0016120(carotene biosynthetic process);GO:0055114(oxidation-reduction process);	GO:0009507(chloroplast);GO:0009509(chromoplast);GO:0009534(chloroplast thylakoid);GO:0009941(chloroplast envelope);	GO:0016166(phytoene dehydrogenase activity);GO:0016705(oxidoreductase activity, acting on paired donors, with incorporation or reduction of molecular oxygen);
AT3G01370	1.85333	12.6633	2.87659	1.78468e-27	6.2101e-26	CFM2	CRM family member 2	GO:0000372(Group I intron splicing);GO:0000373(Group II intron splicing);GO:0006397(mRNA processing);	GO:0009507(chloroplast);GO:0009532(plastid stroma);GO:0009570(chloroplast stroma);GO:0030529(intracellular ribonucleoprotein complex);	GO:0003723(RNA binding);
AT3G14190	48.7233	290.787	2.66801	3.76773e-06	1.35918e-05	*	unknown protein	GO:0007059(chromosome segregation);GO:0007346(regulation of mitotic cell cycle);GO:0034096(positive regulation of maintenance of meiotic sister chromatid cohesion);GO:0051301(cell division);GO:0051321(meiotic cell cycle);GO:2000711(positive regulation of maintenance of meiotic sister chromatid cohesion, centromeric);	GO:0005634(nucleus);GO:0005730(nucleolus);GO:0005737(cytoplasm);	GO:0003674(molecular_function);
AT2G33430	16.6133	36.8367	1.23845	0.00338142	0.00753587	*	differentiation and greening-like 1	*	*	GO:0005515(protein binding);
AT5G10920	19.2267	56.7433	1.66198	8.36432e-05	0.000250134	*	L-Aspartase-like family protein	*	GO:0009507(chloroplast);GO:0009570(chloroplast stroma);	GO:0004056(argininosuccinate lyase activity);
AT3G05470	0	2.62	9.67331	1.43833e-13	1.28683e-12	*	Actin-binding FH2 (formin homology 2) family protein	*	GO:0005576(extracellular region);GO:0016021(integral component of membrane);	GO:0003779(actin binding);
AT2G42710	29.5733	80.44	1.53619	1.61168e-26	5.20979e-25	*	Ribosomal protein L1p/L10e family	GO:0006412(translation);	GO:0005840(ribosome);GO:0009507(chloroplast);GO:0015934(large ribosomal subunit);	GO:0003735(structural constituent of ribosome);
AT1G26260	0	1.10333	7.56864	8.4994e-05	0.000253691	CIB5	cryptochrome-interacting basic-helix-loop-helix 5	GO:0006351(transcription, DNA-templated);GO:0006355(regulation of transcription, DNA-templated);GO:0009637(response to blue light);GO:0009911(positive regulation of flower development);GO:0040008(regulation of growth);	GO:0005634(nucleus);	GO:0003677(DNA binding);GO:0003700(transcription factor activity, sequence-specific DNA binding);GO:0005515(protein binding);GO:0046983(protein dimerization activity);
AT2G20880	0	3.72667	9.05839	6.35819e-11	4.14312e-10	ERF53	Integrase-type DNA-binding superfamily protein	GO:0006351(transcription, DNA-templated);GO:0006355(regulation of transcription, DNA-templated);GO:0009651(response to salt stress);GO:0009873(ethylene-activated signaling pathway);GO:0045893(positive regulation of transcription, DNA-templated);GO:1900036(positive regulation of cellular response to heat);GO:2000070(regulation of response to water deprivation);	GO:0005634(nucleus);GO:0005737(cytoplasm);	GO:0003677(DNA binding);GO:0003700(transcription factor activity, sequence-specific DNA binding);GO:0005515(protein binding);GO:0043565(sequence-specific DNA binding);
AT5G40840	11.3833	22.2433	1.05574	0.00105158	0.00260956	SYN2	Rad21/Rec8-like family protein	GO:0000278(mitotic cell cycle);GO:0006302(double-strand break repair);GO:0007062(sister chromatid cohesion);GO:0051301(cell division);	GO:0000228(nuclear chromosome);GO:0000798(nuclear cohesin complex);GO:0005634(nucleus);	GO:0003682(chromatin binding);
AT4G14170	0	3.84333	9.64508	4.54909e-13	3.8508e-12	*	Pentatricopeptide repeat (PPR) superfamily protein	GO:0009451(RNA modification);	GO:0005739(mitochondrion);GO:0043231(intracellular membrane-bounded organelle);	GO:0003723(RNA binding);GO:0004519(endonuclease activity);
AT3G58380	0	2.25333	8.24957	0.00252868	0.00578682	*	TRAF-like family protein	GO:0008150(biological_process);	GO:0005634(nucleus);	GO:0003674(molecular_function);
AT3G55060	20.64	49.4633	1.35936	9.83967e-14	9.02744e-13	*	unknown protein	GO:0008150(biological_process);	GO:0005737(cytoplasm);	GO:0003674(molecular_function);
AT3G56790	0	1.45667	6.45017	0.000701982	0.00180093	*	RNA splicing factor-related	*	GO:0005634(nucleus);	*
AT1G64840	7.1	14.13	1.08964	1.72055e-05	5.68823e-05	*	Protein of unknown function (DUF295)	GO:0008150(biological_process);	GO:0005634(nucleus);	GO:0003674(molecular_function);
AT3G04400	1071.44	2416.33	1.25612	2.9662e-17	4.13023e-16	emb2171	Ribosomal protein L14p/L23e family protein	GO:0006412(translation);GO:0009793(embryo development ending in seed dormancy);	GO:0005840(ribosome);GO:0009507(chloroplast);GO:0022625(cytosolic large ribosomal subunit);	GO:0003735(structural constituent of ribosome);GO:0070180(large ribosomal subunit rRNA binding);
AT4G31860	0.02	10.8667	9.0857	5.39554e-17	7.31274e-16	*	Protein phosphatase 2C family protein	GO:0006470(protein dephosphorylation);	GO:0005634(nucleus);GO:0005886(plasma membrane);	GO:0004722(protein serine/threonine phosphatase activity);GO:0046872(metal ion binding);
AT1G65150	70.3467	147.433	1.15615	5.80367e-19	9.73508e-18	*	TRAF-like family protein	GO:0008150(biological_process);	GO:0005634(nucleus);	GO:0003674(molecular_function);
AT1G36160	4.76333	10.39	1.2188	1.13755e-06	4.36302e-06	ACC1	acetyl-CoA carboxylase 1	GO:0009631(cold acclimation);GO:0009735(response to cytokinin);GO:0009793(embryo development ending in seed dormancy);GO:0009933(meristem structural organization);GO:0010072(primary shoot apical meristem specification);GO:0030497(fatty acid elongation);GO:0048364(root development);GO:0048367(shoot system development);GO:2001295(malonyl-CoA biosynthetic process);	GO:0005737(cytoplasm);GO:0005829(cytosol);GO:0005886(plasma membrane);	GO:0003989(acetyl-CoA carboxylase activity);GO:0004075(biotin carboxylase activity);GO:0005524(ATP binding);GO:0046872(metal ion binding);
AT1G47578	0	0.453333	5.30182	0.00223165	0.00517432	*	Biotin/lipoate A/B protein ligase family	GO:0009107(lipoate biosynthetic process);	GO:0009507(chloroplast);	GO:0016415(octanoyltransferase activity);GO:0033819(lipoyl(octanoyl) transferase activity);
AT1G19970	0	12.9733	10.5849	9.70282e-17	1.28288e-15	*	ER lumen protein retaining receptor family protein	GO:0015031(protein transport);	GO:0016021(integral component of membrane);	GO:0004872(receptor activity);
AT1G63640	27.29	51.33	1.01558	2.08534e-14	2.10163e-13	*	P-loop nucleoside triphosphate hydrolases superfamily protein with CH (Calponin Homology) domain	GO:0007018(microtubule-based movement);	GO:0005874(microtubule);GO:0005886(plasma membrane);	GO:0003777(microtubule motor activity);GO:0005524(ATP binding);GO:0008017(microtubule binding);
AT5G02220	0	9.31667	8.43788	3.11129e-09	1.64748e-08	*	unknown protein	GO:0007049(cell cycle);	GO:0005634(nucleus);	GO:0004860(protein kinase inhibitor activity);GO:0005515(protein binding);
AT1G22610	0.03	11.8267	8.7742	1.04296e-38	6.75542e-37	*	C2 calcium/lipid-binding plant phosphoribosyltransferase family protein	GO:0008150(biological_process);	GO:0005634(nucleus);GO:0009506(plasmodesma);GO:0009507(chloroplast);GO:0016021(integral component of membrane);	GO:0016757(transferase activity, transferring glycosyl groups);
AT2G33990	3.77	33.8467	3.24239	7.37335e-08	3.26291e-07	iqd9	IQ-domain 9	GO:0008150(biological_process);	GO:0005634(nucleus);GO:0005886(plasma membrane);	GO:0005516(calmodulin binding);
AT1G20370	22.9733	47.55	1.14838	4.08547e-12	3.02847e-11	*	Pseudouridine synthase family protein	*	GO:0005634(nucleus);GO:0005829(cytosol);	GO:0009982(pseudouridine synthase activity);
AT1G55510	0	9.74	10.5754	6.46434e-17	8.7203e-16	BCDH BETA1	branched-chain alpha-keto acid decarboxylase E1 beta subunit	GO:0055114(oxidation-reduction process);	GO:0005739(mitochondrion);GO:0005759(mitochondrial matrix);	GO:0003863(3-methyl-2-oxobutanoate dehydrogenase (2-methylpropanoyl-transferring) activity);
AT1G77170	4.15667	18.05	2.21874	4.19769e-09	2.19055e-08	*	Tetratricopeptide repeat (TPR)-like superfamily protein	GO:0008150(biological_process);	GO:0005739(mitochondrion);	GO:0003674(molecular_function);
AT2G17250	62.8867	125.377	1.09416	0.000969349	0.00242148	EMB2762	CCAAT-binding factor	GO:0000462(maturation of SSU-rRNA from tricistronic rRNA transcript (SSU-rRNA, 5.8S rRNA, LSU-rRNA));GO:0006364(rRNA processing);GO:0009793(embryo development ending in seed dormancy);	GO:0005634(nucleus);GO:0005654(nucleoplasm);GO:0005730(nucleolus);GO:0016020(membrane);GO:0030692(Noc4p-Nop14p complex);GO:0032040(small-subunit processome);	GO:0003674(molecular_function);
AT3G06590	0.613333	10.3867	4.15411	5.67989e-14	5.39122e-13	*	basic helix-loop-helix (bHLH) DNA-binding superfamily protein	GO:0006351(transcription, DNA-templated);GO:0006355(regulation of transcription, DNA-templated);	GO:0005634(nucleus);	GO:0003677(DNA binding);GO:0003700(transcription factor activity, sequence-specific DNA binding);GO:0005515(protein binding);GO:0046983(protein dimerization activity);
AT3G11080	0	1.61333	9.09575	1.01005e-10	6.44809e-10	RLP35	receptor like protein 35	GO:0006952(defense response);GO:0007165(signal transduction);	GO:0016021(integral component of membrane);	GO:0016301(kinase activity);
AT4G10100	12.2667	24.01	1.01571	1.26972e-05	4.28043e-05	CNX7	co-factor for nitrate, reductase and xanthine dehydrogenase 7	GO:0006777(Mo-molybdopterin cofactor biosynthetic process);GO:0006790(sulfur compound metabolic process);GO:0009734(auxin-activated signaling pathway);GO:0018315(molybdenum incorporation into molybdenum-molybdopterin complex);	GO:0005737(cytoplasm);GO:0005829(cytosol);	GO:0000166(nucleotide binding);GO:0003824(catalytic activity);
AT5G20040	6.15333	35.3933	2.60972	8.96345e-36	4.85937e-34	IPT9	isopentenyltransferase 9	GO:0006400(tRNA modification);GO:0008033(tRNA processing);GO:0009691(cytokinin biosynthetic process);	GO:0005634(nucleus);GO:0005739(mitochondrion);	GO:0005524(ATP binding);GO:0016740(transferase activity);GO:0052381(tRNA dimethylallyltransferase activity);
AT3G02480	0	13.39	9.01057	9.98186e-12	7.05461e-11	*	Late embryogenesis abundant protein (LEA) family protein	GO:0009414(response to water deprivation);	GO:0005829(cytosol);	GO:0003674(molecular_function);
AT1G67880	0.00666667	7.80667	9.51934	8.83733e-14	8.18162e-13	*	beta-1,4-N-acetylglucosaminyltransferase family protein	GO:0006487(protein N-linked glycosylation);	GO:0005794(Golgi apparatus);GO:0016021(integral component of membrane);	GO:0003830(beta-1,4-mannosylglycoprotein 4-beta-N-acetylglucosaminyltransferase activity);GO:0008375(acetylglucosaminyltransferase activity);GO:0016757(transferase activity, transferring glycosyl groups);
AT5G58140	0.196667	3.53333	3.90123	4.17495e-13	3.55673e-12	PHOT2	phototropin 2	GO:0000160(phosphorelay signal transduction system);GO:0007623(circadian rhythm);GO:0009637(response to blue light);GO:0009638(phototropism);GO:0009735(response to cytokinin);GO:0009902(chloroplast relocation);GO:0010118(stomatal movement);GO:0010362(negative regulation of anion channel activity by blue light);GO:0018298(protein-chromophore linkage);GO:0035556(intracellular signal transduction);G…	GO:0005634(nucleus);GO:0005794(Golgi apparatus);GO:0005886(plasma membrane);GO:0016020(membrane);	GO:0000155(phosphorelay sensor kinase activity);GO:0004674(protein serine/threonine kinase activity);GO:0005524(ATP binding);GO:0009882(blue light photoreceptor activity);GO:0010181(FMN binding);GO:0016301(kinase activity);GO:0042802(identical protein binding);
AT5G35690	5.99667	18.66	1.73982	7.53689e-06	2.62418e-05	*	unknown protein	*	GO:0005634(nucleus);	*
AT1G59760	24.9967	66.0333	1.50189	1.32397e-35	7.11079e-34	MTR4	RNA helicase, ATP-dependent, SK12/DOB1 protein	GO:0000460(maturation of 5.8S rRNA);GO:0006364(rRNA processing);GO:0006401(RNA catabolic process);GO:0031125(rRNA 3'-end processing);	GO:0005634(nucleus);GO:0005654(nucleoplasm);GO:0005730(nucleolus);	GO:0004004(ATP-dependent RNA helicase activity);GO:0005524(ATP binding);GO:0008026(ATP-dependent helicase activity);GO:0019843(rRNA binding);
AT5G44070	0	14.53	11.5323	2.85851e-20	5.47454e-19	CAD1	phytochelatin synthase 1 (PCS1)	GO:0015700(arsenite transport);GO:0042344(indole glucosinolate catabolic process);GO:0042742(defense response to bacterium);GO:0046685(response to arsenic-containing substance);GO:0046686(response to cadmium ion);GO:0046938(phytochelatin biosynthetic process);GO:0052544(defense response by callose deposition in cell wall);	GO:0005829(cytosol);GO:0009507(chloroplast);	GO:0005507(copper ion binding);GO:0015446(ATPase-coupled arsenite transmembrane transporter activity);GO:0016756(glutathione gamma-glutamylcysteinyltransferase activity);GO:0046870(cadmium ion binding);GO:0071992(phytochelatin transmembrane transporter activity);
AT1G78750	0.173333	4.2	4.61392	4.50347e-10	2.64908e-09	*	F-box/RNI-like superfamily protein	GO:0008150(biological_process);	GO:0005634(nucleus);	GO:0003674(molecular_function);
AT1G14850	15.8867	42.5267	1.51898	8.20379e-06	2.8398e-05	NUP155	nucleoporin 155	GO:0000972(transcription-dependent tethering of RNA polymerase II gene DNA at nuclear periphery);GO:0006405(RNA export from nucleus);GO:0006606(protein import into nucleus);GO:0006913(nucleocytoplasmic transport);GO:0036228(protein targeting to nuclear inner membrane);	GO:0005634(nucleus);GO:0005643(nuclear pore);GO:0005730(nucleolus);GO:0005886(plasma membrane);GO:0009506(plasmodesma);GO:0009507(chloroplast);GO:0044611(nuclear pore inner ring);	GO:0005487(nucleocytoplasmic transporter activity);GO:0005515(protein binding);GO:0017056(structural constituent of nuclear pore);
AT4G25390	0	18.2167	12.205	2.97917e-23	7.59907e-22	*	Protein kinase superfamily protein	*	GO:0005886(plasma membrane);GO:0016021(integral component of membrane);	GO:0005524(ATP binding);GO:0016301(kinase activity);
AT2G05160	0	3.63333	10.0156	4.15688e-14	4.02064e-13	*	CCCH-type zinc fingerfamily protein with RNA-binding domain	GO:0008150(biological_process);	GO:0005634(nucleus);	GO:0003677(DNA binding);GO:0003723(RNA binding);GO:0004518(nuclease activity);GO:0046872(metal ion binding);
AT2G43410	8.59333	18.25	1.21273	2.48772e-06	9.18111e-06	FPA	RNA binding	GO:0000398(mRNA splicing, via spliceosome);GO:0006351(transcription, DNA-templated);GO:0006378(mRNA polyadenylation);GO:0009553(embryo sac development);GO:0009790(embryo development);GO:0009908(flower development);GO:0009911(positive regulation of flower development);GO:0010228(vegetative to reproductive phase transition of meristem);GO:0030154(cell differentiation);GO:0031048(chromatin silencing…	GO:0000785(chromatin);GO:0005634(nucleus);GO:0005737(cytoplasm);	GO:0003676(nucleic acid binding);GO:0003723(RNA binding);
AT5G55620	0	4.61333	8.41186	5.81255e-07	2.31298e-06	*	unknown protein	GO:0071281(cellular response to iron ion);GO:0071369(cellular response to ethylene stimulus);GO:0071732(cellular response to nitric oxide);	GO:0005575(cellular_component);	GO:0003674(molecular_function);
AT2G14115	0	2.02667	7.47091	1.10745e-05	3.76272e-05	*	other RNA	GO:0008150(biological_process);	GO:0005575(cellular_component);	GO:0003674(molecular_function);
AT1G55930	4.39333	24.69	2.59287	2.15492e-18	3.37565e-17	*	CBS domain-containing protein / transporter associated domain-containing protein	GO:0006810(transport);GO:0055114(oxidation-reduction process);	GO:0005886(plasma membrane);GO:0009536(plastid);GO:0009941(chloroplast envelope);GO:0016021(integral component of membrane);GO:0031969(chloroplast membrane);	GO:0016614(oxidoreductase activity, acting on CH-OH group of donors);GO:0050660(flavin adenine dinucleotide binding);
AT1G61400	0.0566667	2.61667	5.57305	6.90424e-13	5.69394e-12	*	S-locus lectin protein kinase family protein	GO:0006468(protein phosphorylation);GO:0048544(recognition of pollen);	GO:0005886(plasma membrane);GO:0016021(integral component of membrane);	GO:0004674(protein serine/threonine kinase activity);GO:0005524(ATP binding);GO:0016301(kinase activity);GO:0030246(carbohydrate binding);
AT5G38150	1.75333	10.88	2.7388	4.2725e-06	1.53296e-05	*	Plant protein of unknown function (DUF827)	GO:0009637(response to blue light);GO:0009903(chloroplast avoidance movement);GO:0009904(chloroplast accumulation movement);	GO:0005623(cell);GO:0005737(cytoplasm);GO:0005829(cytosol);	*
AT1G69010	14.0433	31.0267	1.23326	0.0039801	0.00874721	BIM2	BES1-interacting Myc-like protein 2	GO:0006351(transcription, DNA-templated);GO:0006355(regulation of transcription, DNA-templated);	GO:0005634(nucleus);	GO:0003677(DNA binding);GO:0003700(transcription factor activity, sequence-specific DNA binding);GO:0043565(sequence-specific DNA binding);GO:0046983(protein dimerization activity);
AT5G37020	0	9.6	11.6484	1.81455e-18	2.86583e-17	ARF8	auxin response factor 8	GO:0006351(transcription, DNA-templated);GO:0006355(regulation of transcription, DNA-templated);GO:0009733(response to auxin);GO:0009734(auxin-activated signaling pathway);GO:0009908(flower development);GO:0010154(fruit development);	GO:0005634(nucleus);	GO:0003700(transcription factor activity, sequence-specific DNA binding);GO:0043565(sequence-specific DNA binding);
AT3G11380	0	1.03667	20.7431	1.12574e-07	4.86957e-07	*	Pentatricopeptide repeat (PPR) superfamily protein	GO:0008150(biological_process);	GO:0005739(mitochondrion);	GO:0003674(molecular_function);
AT1G30757	0.833333	3.23667	2.04607	0.00286173	0.00646685	*	unknown protein	GO:0008150(biological_process);	GO:0016021(integral component of membrane);	GO:0003674(molecular_function);
AT5G57000	65.5133	168.493	1.43603	4.78034e-15	5.20928e-14	*	unknown protein	GO:0008150(biological_process);	GO:0005634(nucleus);	GO:0004386(helicase activity);
AT2G33560	9.58	54.16	2.59145	9.94717e-12	7.03297e-11	BUBR1	BUB1-related (BUB1: budding uninhibited by benzymidazol 1)	GO:0007094(mitotic spindle assembly checkpoint);GO:0051754(meiotic sister chromatid cohesion, centromeric);	GO:0000776(kinetochore);GO:0000778(condensed nuclear chromosome kinetochore);GO:0005634(nucleus);GO:0005737(cytoplasm);GO:0005815(microtubule organizing center);GO:0005828(kinetochore microtubule);GO:0005876(spindle microtubule);GO:0010369(chromocenter);	GO:0004672(protein kinase activity);GO:0005515(protein binding);
AT5G10400	162.187	418.627	1.43104	4.52968e-16	5.53613e-15	*	Histone superfamily protein	GO:0006334(nucleosome assembly);	GO:0000786(nucleosome);GO:0005634(nucleus);	GO:0003677(DNA binding);GO:0031492(nucleosomal DNA binding);
AT4G38050	0	1.29	8.43384	3.20357e-09	1.69323e-08	*	Xanthine/uracil permease family protein	GO:0055085(transmembrane transport);	GO:0005886(plasma membrane);GO:0016020(membrane);GO:0016021(integral component of membrane);	GO:0005215(transporter activity);GO:0022857(transmembrane transporter activity);
AT4G10740	0	5.3	9.55746	1.99927e-12	1.54423e-11	*	F-box and associated interaction domains-containing protein	GO:0008150(biological_process);	GO:0005737(cytoplasm);	GO:0003674(molecular_function);
AT2G04920	0	5.23667	9.33275	2.51688e-12	1.92172e-11	*	F-box and associated interaction domains-containing protein	GO:0006511(ubiquitin-dependent protein catabolic process);	GO:0005737(cytoplasm);	GO:0004842(ubiquitin-protein transferase activity);
AT2G17036	0	2.96667	8.72173	1.18628e-10	7.50114e-10	*	F-box family protein with a domain of unknown function (DUF295)	GO:0008150(biological_process);	GO:0005634(nucleus);	GO:0003674(molecular_function);
AT5G57460	4.94	34.4967	2.90699	1.67363e-06	6.30996e-06	*	unknown protein	GO:0008150(biological_process);	GO:0005886(plasma membrane);GO:0009507(chloroplast);	GO:0005515(protein binding);
AT4G25220	1.72333	4.16	1.35385	0.00165128	0.00393947	G3Pp2	root hair specific 15	GO:0006810(transport);GO:0008643(carbohydrate transport);GO:0055062(phosphate ion homeostasis);GO:0055085(transmembrane transport);	GO:0005737(cytoplasm);GO:0016021(integral component of membrane);	GO:0005215(transporter activity);
AT3G08750	0	6.66333	9.64841	1.2941e-13	1.16321e-12	*	F-box and associated interaction domains-containing protein	GO:0008150(biological_process);	GO:0005737(cytoplasm);	GO:0003674(molecular_function);
AT5G18200	6.32667	29.67	2.32689	0.00151782	0.00364471	*	UTP:galactose-1-phosphate uridylyltransferases;ribose-5-phosphate adenylyltransferases	GO:0005975(carbohydrate metabolic process);GO:0006006(glucose metabolic process);GO:0033499(galactose catabolic process via UDP-galactose);GO:0080040(positive regulation of cellular response to phosphate starvation);	GO:0005634(nucleus);	GO:0008108(UDP-glucose:hexose-1-phosphate uridylyltransferase activity);GO:0008270(zinc ion binding);GO:0016779(nucleotidyltransferase activity);GO:0043531(ADP binding);GO:0047345(ribose-5-phosphate adenylyltransferase activity);
AT2G30500	0	1.10667	21.1871	5.97886e-08	2.67594e-07	NET4B	Kinase interacting (KIP1-like) family protein	GO:0016310(phosphorylation);	*	GO:0003779(actin binding);GO:0016301(kinase activity);
AT4G37910	143.783	420.23	1.64696	3.33496e-30	1.3667e-28	mtHsc70-1	mitochondrial heat shock protein 70-1	GO:0006457(protein folding);GO:0009651(response to salt stress);GO:0009735(response to cytokinin);GO:0046686(response to cadmium ion);	GO:0005618(cell wall);GO:0005739(mitochondrion);GO:0005759(mitochondrial matrix);GO:0005774(vacuolar membrane);	GO:0005524(ATP binding);GO:0008270(zinc ion binding);GO:0051082(unfolded protein binding);
AT1G02180	3.66	37.5733	3.45507	1.62629e-05	5.39726e-05	*	ferredoxin-related	GO:0008150(biological_process);	*	GO:0003674(molecular_function);
AT5G64552	0.00666667	2.22667	8.40016	2.02591e-10	1.25084e-09	*	conserved peptide upstream open reading frame 22	*	*	*
AT5G04780	0.00666667	6.68	9.55394	1.78819e-13	1.58346e-12	*	Pentatricopeptide repeat (PPR) superfamily protein	GO:0008150(biological_process);	GO:0005739(mitochondrion);GO:0009507(chloroplast);	GO:0008270(zinc ion binding);
AT5G23250	93.3267	204.72	1.22759	2.66826e-09	1.42423e-08	*	Succinyl-CoA ligase, alpha subunit	GO:0006099(tricarboxylic acid cycle);GO:0008152(metabolic process);	GO:0005739(mitochondrion);	GO:0000166(nucleotide binding);GO:0004775(succinate-CoA ligase (ADP-forming) activity);GO:0004776(succinate-CoA ligase (GDP-forming) activity);GO:0005507(copper ion binding);GO:0016874(ligase activity);GO:0048037(cofactor binding);
AT5G58440	15.17	37.7633	1.41935	0.00171785	0.00408085	SNX2a	sorting nexin 2A	GO:0006897(endocytosis);GO:0007165(signal transduction);GO:0015031(protein transport);GO:0016050(vesicle organization);GO:0032502(developmental process);GO:0035556(intracellular signal transduction);GO:0051604(protein maturation);GO:0090351(seedling development);	GO:0005634(nucleus);GO:0005794(Golgi apparatus);GO:0005829(cytosol);GO:0019898(extrinsic component of membrane);GO:0030904(retromer complex);GO:0032585(multivesicular body membrane);	GO:0005515(protein binding);GO:0035091(phosphatidylinositol binding);GO:0043621(protein self-association);
AT3G45020	6.96667	17.67	1.41234	6.38829e-06	2.24871e-05	*	Ribosomal L18p/L5e family protein	GO:0006412(translation);	GO:0005840(ribosome);	GO:0003735(structural constituent of ribosome);
AT5G49880	27.41	73.1	1.51023	1.18509e-08	5.84735e-08	MAD1	mitotic checkpoint family protein	GO:0007093(mitotic cell cycle checkpoint);GO:0007094(mitotic spindle assembly checkpoint);GO:0051301(cell division);GO:0051315(attachment of mitotic spindle microtubules to kinetochore);	GO:0000776(kinetochore);GO:0005634(nucleus);GO:0005635(nuclear envelope);GO:0072686(mitotic spindle);	*
AT5G22730	11.4067	21.7967	1.03345	0.00420435	0.00918751	*	F-box/RNI-like/FBD-like domains-containing protein	GO:0008150(biological_process);	GO:0005575(cellular_component);	GO:0003674(molecular_function);
AT5G44210	0	1.83667	7.714	5.73449e-06	2.03097e-05	ERF9	erf domain protein 9	GO:0006351(transcription, DNA-templated);GO:0006355(regulation of transcription, DNA-templated);GO:0006952(defense response);GO:0009873(ethylene-activated signaling pathway);GO:0019760(glucosinolate metabolic process);GO:0045892(negative regulation of transcription, DNA-templated);	GO:0005622(intracellular);GO:0005634(nucleus);GO:0016020(membrane);	GO:0003677(DNA binding);GO:0003700(transcription factor activity, sequence-specific DNA binding);GO:0043565(sequence-specific DNA binding);
AT3G53280	0.0333333	70.4933	11.3221	7.8911e-40	5.45875e-38	CYP71B5	cytochrome p450 71b5	GO:0044550(secondary metabolite biosynthetic process);GO:0055114(oxidation-reduction process);GO:0071281(cellular response to iron ion);GO:0071369(cellular response to ethylene stimulus);GO:0071732(cellular response to nitric oxide);	GO:0009507(chloroplast);GO:0016020(membrane);GO:0016021(integral component of membrane);	GO:0005506(iron ion binding);GO:0016709(oxidoreductase activity, acting on paired donors, with incorporation or reduction of molecular oxygen, NAD(P)H as one donor, and incorporation of one atom of oxygen);GO:0019825(oxygen binding);GO:0020037(heme binding);
AT3G21530	0.0266667	9.28333	8.34461	1.39708e-17	2.02186e-16	*	DNAse I-like superfamily protein	GO:0008150(biological_process);	*	GO:0016787(hydrolase activity);
AT2G40980	11.6667	25.3833	1.22164	1.58969e-08	7.69656e-08	*	Protein kinase superfamily protein	GO:0016310(phosphorylation);	GO:0005634(nucleus);GO:0005886(plasma membrane);	GO:0016301(kinase activity);
AT2G35760	0	17.4333	10.7864	1.33822e-16	1.73878e-15	*	Uncharacterised protein family (UPF0497)	*	GO:0005886(plasma membrane);GO:0016021(integral component of membrane);	GO:0051536(iron-sulfur cluster binding);
AT2G03110	3.35333	17.9333	2.5074	4.06614e-08	1.86673e-07	*	RNA binding;nucleic acid binding	GO:0008150(biological_process);	GO:0005737(cytoplasm);	GO:0003676(nucleic acid binding);GO:0003723(RNA binding);
AT2G39420	0.01	5.04667	8.44059	1.33768e-10	8.41228e-10	*	alpha/beta-Hydrolases superfamily protein	GO:0006629(lipid metabolic process);	GO:0005783(endoplasmic reticulum);GO:0005794(Golgi apparatus);GO:0016020(membrane);	GO:0003824(catalytic activity);GO:0047372(acylglycerol lipase activity);
AT1G53260	0	3.40333	9.06333	4.81809e-10	2.8255e-09	*	unknown protein	*	GO:0005634(nucleus);	*
AT1G72670	16.44	100.8	2.70506	1.25778e-14	1.30033e-13	iqd8	IQ-domain 8	GO:0008150(biological_process);	GO:0005737(cytoplasm);	GO:0005516(calmodulin binding);
AT4G02990	10.05	50.7367	2.43828	1.50362e-39	1.01555e-37	BSM	Mitochondrial transcription termination factor family protein	GO:0006353(DNA-templated transcription, termination);GO:0006355(regulation of transcription, DNA-templated);GO:0008380(RNA splicing);GO:0009658(chloroplast organization);GO:0009790(embryo development);GO:0032502(developmental process);GO:0042255(ribosome assembly);GO:0042793(transcription from plastid promoter);GO:0042794(rRNA transcription from plastid promoter);	GO:0005739(mitochondrion);GO:0009507(chloroplast);GO:0009536(plastid);	GO:0003690(double-stranded DNA binding);GO:0003727(single-stranded RNA binding);GO:0019843(rRNA binding);
AT2G28940	0.806667	4.25	2.47047	3.72275e-05	0.000117035	*	Protein kinase superfamily protein	GO:0006468(protein phosphorylation);	GO:0005886(plasma membrane);	GO:0004672(protein kinase activity);GO:0005524(ATP binding);GO:0016301(kinase activity);
AT3G29370	0	1.65667	6.29232	0.000154273	0.000443779	P1R3	unknown protein	GO:0008150(biological_process);	GO:0005575(cellular_component);	GO:0046983(protein dimerization activity);
AT3G09560	5.31333	14.85	1.59245	0.00186893	0.00440584	PAH1	Lipin family protein	GO:0006629(lipid metabolic process);GO:0006886(intracellular protein transport);GO:0008654(phospholipid biosynthetic process);GO:0016036(cellular response to phosphate starvation);GO:0019375(galactolipid biosynthetic process);	GO:0000139(Golgi membrane);GO:0005634(nucleus);GO:0005829(cytosol);GO:0032586(protein storage vacuole membrane);	GO:0008195(phosphatidate phosphatase activity);
AT3G10530	21.93	58.8033	1.51849	5.80392e-26	1.7988e-24	*	Transducin/WD40 repeat-like superfamily protein	*	GO:0005634(nucleus);GO:0080008(Cul4-RING E3 ubiquitin ligase complex);	GO:0000166(nucleotide binding);
AT2G28840	10.41	39.37	2.04697	0.000305862	0.000836958	XBAT31	XB3 ortholog 1 in Arabidopsis thaliana	GO:0016567(protein ubiquitination);	GO:0005737(cytoplasm);GO:0016021(integral component of membrane);	GO:0016740(transferase activity);GO:0046872(metal ion binding);
AT4G31590	5.52333	15.1	1.558	9.26286e-06	3.18536e-05	CSLC5	Cellulose-synthase-like C5	GO:0071555(cell wall organization);	GO:0000139(Golgi membrane);GO:0005634(nucleus);GO:0005794(Golgi apparatus);GO:0016021(integral component of membrane);	GO:0016757(transferase activity, transferring glycosyl groups);GO:0016759(cellulose synthase activity);
AT5G27270	0.00333333	1.91667	8.5787	6.32065e-11	4.12022e-10	EMB976	Tetratricopeptide repeat (TPR)-like superfamily protein	GO:0009451(RNA modification);	GO:0043231(intracellular membrane-bounded organelle);	GO:0003723(RNA binding);GO:0004519(endonuclease activity);
AT4G26340	0.363333	10.5167	5.01963	1.70764e-14	1.7382e-13	*	F-box/RNI-like/FBD-like domains-containing protein	GO:0008150(biological_process);	GO:0005634(nucleus);	GO:0003674(molecular_function);
AT2G21500	0.00666667	3.08667	8.36392	7.11629e-10	4.06571e-09	*	RING/U-box superfamily protein	*	GO:0005634(nucleus);GO:0005886(plasma membrane);	*
AT5G62610	2.22	19.3267	3.20309	6.26908e-22	1.41169e-20	*	basic helix-loop-helix (bHLH) DNA-binding superfamily protein	GO:0006351(transcription, DNA-templated);GO:0006355(regulation of transcription, DNA-templated);	GO:0005634(nucleus);	GO:0003677(DNA binding);GO:0003700(transcription factor activity, sequence-specific DNA binding);GO:0043565(sequence-specific DNA binding);GO:0046983(protein dimerization activity);
AT4G18280	0	3.54	8.03405	1.50633e-07	6.42905e-07	*	glycine-rich cell wall protein-related	GO:0008150(biological_process);	GO:0005575(cellular_component);	GO:0003674(molecular_function);
AT5G58450	23.72	45.4333	1.03944	4.10159e-14	3.96939e-13	*	Tetratricopeptide repeat (TPR)-like superfamily protein	GO:0017196(N-terminal peptidyl-methionine acetylation);	GO:0005634(nucleus);GO:0005829(cytosol);GO:0009506(plasmodesma);GO:0031416(NatB complex);	GO:0004596(peptide alpha-N-acetyltransferase activity);
AT1G72250	5.16333	18.67	1.98817	9.33259e-16	1.10019e-14	*	Di-glucose binding protein with Kinesin motor domain	*	GO:0005737(cytoplasm);	GO:0003777(microtubule motor activity);
AT1G25450	0	6.11333	10.2851	1.34496e-15	1.55792e-14	KCS5	3-ketoacyl-CoA synthase 5	GO:0000038(very long-chain fatty acid metabolic process);GO:0006633(fatty acid biosynthetic process);GO:0009409(response to cold);GO:0009416(response to light stimulus);GO:0042335(cuticle development);GO:0048868(pollen tube development);	GO:0005783(endoplasmic reticulum);GO:0016020(membrane);GO:0016021(integral component of membrane);	GO:0009922(fatty acid elongase activity);GO:0102336(3-oxo-arachidoyl-CoA synthase activity);GO:0102337(3-oxo-cerotoyl-CoA synthase activity);GO:0102338(3-oxo-lignoceronyl-CoA synthase activity);
AT5G41820	0	2.30667	9.10049	1.06007e-07	4.60161e-07	RGTA2	RAB geranylgeranyl transferase alpha subunit 2	GO:0018344(protein geranylgeranylation);	GO:0005886(plasma membrane);GO:0005968(Rab-protein geranylgeranyltransferase complex);	GO:0004663(Rab geranylgeranyltransferase activity);
AT4G26470	0	2.84	8.31374	1.61521e-09	8.8453e-09	*	Calcium-binding EF-hand family protein	*	GO:0005634(nucleus);GO:0005737(cytoplasm);	GO:0005509(calcium ion binding);
AT5G36890	21.47	48.75	1.27494	7.56674e-22	1.68633e-20	BGLU42	beta glucosidase 42	GO:0030245(cellulose catabolic process);GO:0071281(cellular response to iron ion);GO:0071369(cellular response to ethylene stimulus);GO:0071732(cellular response to nitric oxide);GO:1901657(glycosyl compound metabolic process);	GO:0005829(cytosol);GO:0009507(chloroplast);	GO:0004553(hydrolase activity, hydrolyzing O-glycosyl compounds);GO:0008422(beta-glucosidase activity);GO:0102483(scopolin beta-glucosidase activity);
AT3G12955	0	6.56	8.68674	8.71626e-10	4.9229e-09	*	SAUR-like auxin-responsive protein family	GO:0009733(response to auxin);	GO:0005739(mitochondrion);	GO:0003674(molecular_function);
AT5G41060	0	6.09	10.0472	1.8317e-12	1.4282e-11	*	DHHC-type zinc finger family protein	*	GO:0005576(extracellular region);GO:0005634(nucleus);GO:0005886(plasma membrane);GO:0016021(integral component of membrane);	GO:0019706(protein-cysteine S-palmitoyltransferase activity);
AT4G14260	0	5.53667	22.7295	4.28008e-09	2.2322e-08	*	Protein of unknown function (DUF295)	GO:0008150(biological_process);	GO:0005634(nucleus);	GO:0003674(molecular_function);
AT5G15930	7.69	20.1	1.477	4.79975e-09	2.48673e-08	PAM1	plant adhesion molecule 1	GO:0006886(intracellular protein transport);GO:0031338(regulation of vesicle fusion);GO:0090630(activation of GTPase activity);	GO:0005622(intracellular);GO:0005737(cytoplasm);GO:0012505(endomembrane system);	GO:0005096(GTPase activator activity);GO:0017137(Rab GTPase binding);
AT5G53920	10.5	25.0667	1.34601	0.00392332	0.00863449	*	ribosomal protein L11 methyltransferase-related	GO:0006479(protein methylation);	GO:0005840(ribosome);	GO:0008276(protein methyltransferase activity);
AT5G26600	7.19667	19.4467	1.4517	4.09119e-06	1.47004e-05	*	Pyridoxal phosphate (PLP)-dependent transferases superfamily protein	*	GO:0009507(chloroplast);	GO:0016829(lyase activity);
AT1G53345	0	13.0633	10.7562	2.68025e-15	3.00209e-14	*	unknown protein	GO:0008150(biological_process);	*	*
AT5G08305	1.22667	10.76	3.23995	6.89937e-20	1.25996e-18	*	Pentatricopeptide repeat (PPR) superfamily protein	*	GO:0005739(mitochondrion);	*
AT5G67100	3.51333	12.72	1.96363	2.58608e-05	8.3471e-05	ICU2	DNA-directed DNA polymerases	GO:0006272(leading strand elongation);GO:0006273(lagging strand elongation);GO:0006303(double-strand break repair via nonhomologous end joining);GO:0009910(negative regulation of flower development);GO:0009965(leaf morphogenesis);	GO:0005634(nucleus);GO:0005658(alpha DNA polymerase:primase complex);	GO:0000166(nucleotide binding);GO:0001882(nucleoside binding);GO:0003677(DNA binding);GO:0003887(DNA-directed DNA polymerase activity);GO:0008408(3'-5' exonuclease activity);GO:0046872(metal ion binding);GO:0051539(4 iron, 4 sulfur cluster binding);
AT3G46770	0.07	5.39333	6.54627	1.80577e-08	8.67955e-08	*	AP2/B3-like transcriptional factor family protein	GO:0006351(transcription, DNA-templated);GO:0006355(regulation of transcription, DNA-templated);	GO:0005634(nucleus);	GO:0003677(DNA binding);GO:0003700(transcription factor activity, sequence-specific DNA binding);
AT3G57060	11.4067	25.8933	1.27984	2.06045e-09	1.11354e-08	*	binding	GO:0030261(chromosome condensation);	GO:0000796(condensin complex);GO:0005634(nucleus);	*
AT5G16910	15.6167	44.7533	1.62033	4.16811e-14	4.027e-13	CSLD2	cellulose-synthase like D2	GO:0000271(polysaccharide biosynthetic process);GO:0009409(response to cold);GO:0009832(plant-type cell wall biogenesis);GO:0030244(cellulose biosynthetic process);GO:0048767(root hair elongation);GO:0071555(cell wall organization);GO:0071669(plant-type cell wall organization or biogenesis);	GO:0005768(endosome);GO:0005794(Golgi apparatus);GO:0005802(trans-Golgi network);GO:0005886(plasma membrane);GO:0030173(integral component of Golgi membrane);	GO:0016757(transferase activity, transferring glycosyl groups);GO:0016759(cellulose synthase activity);GO:0016760(cellulose synthase (UDP-forming) activity);GO:0051753(mannan synthase activity);
AT4G22860	23.0733	53.4767	1.31061	6.8871e-09	3.50104e-08	*	Cell cycle regulated microtubule associated protein	GO:0032147(activation of protein kinase activity);GO:0060236(regulation of mitotic spindle organization);	GO:0005634(nucleus);GO:0005739(mitochondrion);GO:0005819(spindle);GO:0005874(microtubule);	GO:0003674(molecular_function);
AT2G47010	0	8.50667	10.8822	1.05127e-18	1.72002e-17	*	unknown protein	GO:0016310(phosphorylation);	*	GO:0016301(kinase activity);
AT5G26860	22.68	72.3367	1.77224	4.14158e-21	8.61908e-20	LON1	lon protease 1	GO:0006515(misfolded or incompletely synthesized protein catabolic process);GO:0007005(mitochondrion organization);	GO:0005739(mitochondrion);GO:0005759(mitochondrial matrix);GO:0005829(cytosol);	GO:0004176(ATP-dependent peptidase activity);GO:0004252(serine-type endopeptidase activity);GO:0005515(protein binding);GO:0005524(ATP binding);GO:0008236(serine-type peptidase activity);GO:0070361(mitochondrial light strand promoter anti-sense binding);
AT5G60930	28.73	88.66	1.72925	8.02903e-16	9.54324e-15	*	P-loop containing nucleoside triphosphate hydrolases superfamily protein	*	GO:0005634(nucleus);GO:0009506(plasmodesma);	GO:0003777(microtubule motor activity);
AT2G39200	0	1.34333	8.15643	1.80782e-08	8.68217e-08	MLO12	Seven transmembrane MLO family protein	GO:0006952(defense response);GO:0008219(cell death);GO:0009817(defense response to fungus, incompatible interaction);GO:0010150(leaf senescence);	GO:0005886(plasma membrane);GO:0016021(integral component of membrane);	GO:0005516(calmodulin binding);
AT5G16230	0	9.99	10.5826	4.19369e-16	5.14367e-15	*	Plant stearoyl-acyl-carrier-protein desaturase family protein	GO:0006631(fatty acid metabolic process);GO:0006633(fatty acid biosynthetic process);GO:0006636(unsaturated fatty acid biosynthetic process);GO:0009960(endosperm development);GO:0055089(fatty acid homeostasis);GO:0055114(oxidation-reduction process);GO:2000014(regulation of endosperm development);	GO:0009507(chloroplast);	GO:0045300(acyl-[acyl-carrier-protein] desaturase activity);GO:0046872(metal ion binding);
AT2G38970	2.02667	16.5933	3.13358	9.50979e-17	1.25928e-15	*	Zinc finger (C3HC4-type RING finger) family protein	*	GO:0005576(extracellular region);	GO:0004842(ubiquitin-protein transferase activity);GO:0008270(zinc ion binding);
AT3G24120	19.6967	50.7733	1.43765	0.00263825	0.00600996	*	Homeodomain-like superfamily protein	GO:0006351(transcription, DNA-templated);GO:0006355(regulation of transcription, DNA-templated);GO:0010628(positive regulation of gene expression);GO:0016036(cellular response to phosphate starvation);	GO:0005634(nucleus);	GO:0003700(transcription factor activity, sequence-specific DNA binding);GO:0005515(protein binding);GO:0043565(sequence-specific DNA binding);
AT4G31040	4.18333	18.1867	2.21007	6.72205e-18	1.0065e-16	*	CemA-like proton extrusion protein-related	GO:0008150(biological_process);	GO:0005886(plasma membrane);GO:0016021(integral component of membrane);	*
AT5G02480	0.0566667	5.54	6.63614	7.96662e-19	1.32095e-17	*	HSP20-like chaperones superfamily protein	*	GO:0005575(cellular_component);	*
AT5G09440	0.0233333	6.72	7.91635	1.76298e-10	1.09594e-09	EXL4	EXORDIUM like 4	GO:0050832(defense response to fungus);	GO:0005615(extracellular space);GO:0009506(plasmodesma);GO:0009507(chloroplast);GO:0016020(membrane);GO:0048046(apoplast);	GO:0003674(molecular_function);
AT4G02030	14.7367	29.8833	1.12355	0.00433453	0.00943978	*	Vps51/Vps67 family (components of vesicular transport) protein	GO:0006869(lipid transport);GO:0007030(Golgi organization);GO:0007034(vacuolar transport);GO:0010305(leaf vascular tissue pattern formation);GO:0015031(protein transport);GO:0016192(vesicle-mediated transport);GO:0032456(endocytic recycling);GO:0042147(retrograde transport, endosome to Golgi);GO:0048193(Golgi vesicle transport);	GO:0000938(GARP complex);GO:0005770(late endosome);GO:0005794(Golgi apparatus);GO:0005802(trans-Golgi network);GO:0005829(cytosol);GO:0016021(integral component of membrane);GO:1990745(EARP complex);	GO:0005515(protein binding);
AT2G05990	75.76	212.753	1.58476	2.59804e-29	1.01423e-27	MOD1	NAD(P)-binding Rossmann-fold superfamily protein	GO:0006633(fatty acid biosynthetic process);GO:0055114(oxidation-reduction process);	GO:0005835(fatty acid synthase complex);GO:0009507(chloroplast);GO:0009570(chloroplast stroma);GO:0009579(thylakoid);GO:0009941(chloroplast envelope);	GO:0004318(enoyl-[acyl-carrier-protein] reductase (NADH) activity);GO:0005507(copper ion binding);GO:0016491(oxidoreductase activity);GO:0016631(enoyl-[acyl-carrier-protein] reductase activity);
AT5G15530	4.52333	18.41	2.10502	3.40917e-12	2.55451e-11	BCCP2	biotin carboxyl carrier protein 2	GO:0006633(fatty acid biosynthetic process);	GO:0009317(acetyl-CoA carboxylase complex);GO:0009507(chloroplast);GO:0009570(chloroplast stroma);GO:0009941(chloroplast envelope);	GO:0003989(acetyl-CoA carboxylase activity);GO:0009374(biotin binding);
AT2G34570	44.37	86.8633	1.05938	1.07826e-06	4.15032e-06	MEE21	PIN domain-like family protein	GO:0000462(maturation of SSU-rRNA from tricistronic rRNA transcript (SSU-rRNA, 5.8S rRNA, LSU-rRNA));GO:0009793(embryo development ending in seed dormancy);	GO:0005634(nucleus);GO:0005730(nucleolus);GO:0032040(small-subunit processome);	GO:0070181(small ribosomal subunit rRNA binding);
AT2G30410	89.7433	176.323	1.04402	4.90538e-07	1.97104e-06	KIS	tubulin folding cofactor A (KIESEL)	GO:0000910(cytokinesis);GO:0007021(tubulin complex assembly);GO:0007023(post-chaperonin tubulin folding pathway);	GO:0005737(cytoplasm);GO:0005829(cytosol);	GO:0005515(protein binding);GO:0048487(beta-tubulin binding);
AT4G30360	1.60667	11.3467	2.90684	1.33605e-16	1.73727e-15	CNGC17	cyclic nucleotide-gated channel 17	GO:0042391(regulation of membrane potential);	GO:0005886(plasma membrane);GO:0005887(integral component of plasma membrane);	GO:0005216(ion channel activity);GO:0005249(voltage-gated potassium channel activity);GO:0005516(calmodulin binding);GO:0030551(cyclic nucleotide binding);GO:0030552(cAMP binding);GO:0030553(cGMP binding);
AT1G06900	13.48	25.8767	1.04083	7.27427e-05	0.00021928	*	Insulinase (Peptidase family M16) family protein	GO:0006508(proteolysis);	GO:0005737(cytoplasm);GO:0005829(cytosol);	GO:0004222(metalloendopeptidase activity);
AT5G42120	0.0433333	12.2933	8.66027	3.18045e-26	1.00385e-24	*	Concanavalin A-like lectin protein kinase family protein	GO:0002229(defense response to oomycetes);GO:0006468(protein phosphorylation);GO:0042742(defense response to bacterium);	GO:0005886(plasma membrane);GO:0016021(integral component of membrane);	GO:0004674(protein serine/threonine kinase activity);GO:0005524(ATP binding);GO:0016301(kinase activity);GO:0030246(carbohydrate binding);
AT5G11450	6.20333	33.8933	2.53055	2.1093e-21	4.53145e-20	PPD5	Mog1/PsbP/DUF1795-like photosystem II reaction center PsbP family protein	GO:0015979(photosynthesis);	GO:0009507(chloroplast);GO:0009535(chloroplast thylakoid membrane);GO:0009543(chloroplast thylakoid lumen);GO:0009579(thylakoid);GO:0009654(photosystem II oxygen evolving complex);GO:0019898(extrinsic component of membrane);GO:0031977(thylakoid lumen);	GO:0005509(calcium ion binding);
AT3G08590	138.437	395.433	1.61325	1.72845e-15	1.98222e-14	iPGAM2	Phosphoglycerate mutase, 2,3-bisphosphoglycerate-independent	GO:0006007(glucose catabolic process);GO:0006096(glycolytic process);GO:0009555(pollen development);GO:0010118(stomatal movement);GO:0046686(response to cadmium ion);	GO:0005737(cytoplasm);GO:0005829(cytosol);GO:0009506(plasmodesma);GO:0048046(apoplast);	GO:0030145(manganese ion binding);GO:0046537(2,3-bisphosphoglycerate-independent phosphoglycerate mutase activity);
AT1G33390	3.40667	11.3967	1.84965	0.00259492	0.00592536	FAS4	RNA helicase family protein	GO:0006396(RNA processing);	GO:0005634(nucleus);GO:0005737(cytoplasm);	GO:0003723(RNA binding);GO:0004004(ATP-dependent RNA helicase activity);GO:0004386(helicase activity);GO:0005524(ATP binding);
AT4G25480	0	2.69	21.3537	4.69527e-08	2.13459e-07	DREB1A	dehydration response element B1A	GO:0006351(transcription, DNA-templated);GO:0006355(regulation of transcription, DNA-templated);GO:0009409(response to cold);GO:0009414(response to water deprivation);GO:0009631(cold acclimation);	GO:0005634(nucleus);	GO:0003677(DNA binding);GO:0003700(transcription factor activity, sequence-specific DNA binding);GO:0005515(protein binding);
AT4G31550	38.8767	80.29	1.11986	2.85538e-12	2.16583e-11	WRKY11	WRKY DNA-binding protein 11	GO:0006351(transcription, DNA-templated);GO:0006355(regulation of transcription, DNA-templated);GO:0010200(response to chitin);GO:0042742(defense response to bacterium);	GO:0005634(nucleus);	GO:0003700(transcription factor activity, sequence-specific DNA binding);GO:0005516(calmodulin binding);GO:0043565(sequence-specific DNA binding);
AT1G56210	2.42333	20.63	3.17254	7.65261e-07	2.99693e-06	*	Heavy metal transport/detoxification superfamily protein	*	GO:0005634(nucleus);	GO:0046872(metal ion binding);
AT3G16470	0.03	8.18	7.80227	1.40293e-16	1.82012e-15	JR1	Mannose-binding lectin superfamily protein	GO:0009409(response to cold);GO:0009611(response to wounding);GO:0009651(response to salt stress);GO:0009753(response to jasmonic acid);GO:0010228(vegetative to reproductive phase transition of meristem);	GO:0005634(nucleus);GO:0005737(cytoplasm);GO:0005773(vacuole);GO:0009506(plasmodesma);GO:0009507(chloroplast);GO:0016020(membrane);	GO:0005515(protein binding);GO:0030246(carbohydrate binding);
AT5G23130	8.22667	25.7833	1.74943	2.18975e-05	7.1398e-05	*	Peptidoglycan-binding LysM domain-containing protein	GO:0016998(cell wall macromolecule catabolic process);	GO:0005634(nucleus);	GO:0003674(molecular_function);
AT5G14920	0.01	8.85333	9.18007	5.91873e-12	4.29717e-11	*	Gibberellin-regulated family protein	GO:0009651(response to salt stress);GO:0009737(response to abscisic acid);GO:0009739(response to gibberellin);GO:0009740(gibberellic acid mediated signaling pathway);GO:2000377(regulation of reactive oxygen species metabolic process);	GO:0005576(extracellular region);GO:0005886(plasma membrane);	GO:0005515(protein binding);
AT1G78500	0	3.92667	10.0412	4.86465e-15	5.29447e-14	*	Terpenoid cyclases family protein	GO:0019745(pentacyclic triterpenoid biosynthetic process);	GO:0005575(cellular_component);	GO:0003824(catalytic activity);GO:0031559(oxidosqualene cyclase activity);GO:0042299(lupeol synthase activity);
AT3G43720	0	1.02333	6.37813	8.9291e-05	0.000265692	LTPG2	Bifunctional inhibitor/lipid-transfer protein/seed storage 2S albumin superfamily protein	GO:0006869(lipid transport);GO:0042335(cuticle development);	GO:0005886(plasma membrane);GO:0016020(membrane);GO:0031225(anchored component of membrane);GO:0046658(anchored component of plasma membrane);	GO:0008289(lipid binding);
AT5G25020	0	3.48333	8.16804	1.22683e-08	6.04124e-08	*	Protein of unknown function (DUF1336)	GO:0008150(biological_process);	GO:0005634(nucleus);	GO:0003674(molecular_function);
AT1G72940	0.00666667	2.67667	7.87535	0.000909276	0.00228395	*	Toll-Interleukin-Resistance (TIR) domain-containing protein	GO:0006952(defense response);GO:0007165(signal transduction);	GO:0005737(cytoplasm);	GO:0043531(ADP binding);
AT3G29310	8.88667	22.8467	1.45923	2.39763e-08	1.13446e-07	*	calmodulin-binding protein-related	GO:0008150(biological_process);	GO:0005634(nucleus);GO:0005886(plasma membrane);GO:0009507(chloroplast);	GO:0005516(calmodulin binding);GO:0051087(chaperone binding);
AT1G60750	9.13667	39.1733	2.18458	1.82974e-13	1.61635e-12	*	NAD(P)-linked oxidoreductase superfamily protein	*	GO:0005737(cytoplasm);	*
AT1G18740	29.5933	156.297	2.48885	1.37779e-86	4.86274e-84	*	Protein of unknown function (DUF793)	GO:0008150(biological_process);	GO:0009507(chloroplast);GO:0016021(integral component of membrane);	GO:0003674(molecular_function);
AT3G02832	0.903333	9.81	3.5546	0.000163359	0.000468046	*	other_rna	*	*	*
AT3G05120	6.75	17.89	1.50053	6.87208e-13	5.67012e-12	GID1A	alpha/beta-Hydrolases superfamily protein	GO:0009056(catabolic process);GO:0009739(response to gibberellin);GO:0009939(positive regulation of gibberellic acid mediated signaling pathway);GO:0010325(raffinose family oligosaccharide biosynthetic process);GO:0010476(gibberellin mediated signaling pathway);GO:0048444(floral organ morphogenesis);	GO:0005634(nucleus);GO:0005737(cytoplasm);	GO:0005515(protein binding);GO:0010331(gibberellin binding);GO:0016787(hydrolase activity);
AT2G43200	0	1.77	8.5431	4.92653e-08	2.23445e-07	*	S-adenosyl-L-methionine-dependent methyltransferases superfamily protein	*	GO:0005789(endoplasmic reticulum membrane);GO:0016021(integral component of membrane);	*
AT3G47950	3.2	14.59	2.29666	0.000710047	0.00181919	HA4	H(+)-ATPase 4	GO:0006754(ATP biosynthetic process);GO:0009651(response to salt stress);	GO:0005886(plasma membrane);GO:0016021(integral component of membrane);	GO:0005524(ATP binding);GO:0008553(hydrogen-exporting ATPase activity, phosphorylative mechanism);GO:0016887(ATPase activity);GO:0046872(metal ion binding);
AT1G07780	0	13.1333	10.8346	5.26456e-18	7.95851e-17	PAI1	phosphoribosylanthranilate isomerase 1	GO:0000162(tryptophan biosynthetic process);GO:0006568(tryptophan metabolic process);	GO:0009507(chloroplast);	GO:0004640(phosphoribosylanthranilate isomerase activity);
AT5G08620	32.2333	72.4033	1.26412	3.05041e-11	2.05268e-10	STRS2	DEA(D/H)-box RNA helicase family protein	GO:0009409(response to cold);GO:0009414(response to water deprivation);GO:0009651(response to salt stress);GO:0010501(RNA secondary structure unwinding);	GO:0005634(nucleus);GO:0005730(nucleolus);GO:0005737(cytoplasm);	GO:0003723(RNA binding);GO:0004004(ATP-dependent RNA helicase activity);GO:0005524(ATP binding);GO:0008026(ATP-dependent helicase activity);
AT1G76100	0.05	3.1	5.6932	7.26905e-06	2.53552e-05	PETE1	plastocyanin 1	GO:0055114(oxidation-reduction process);	GO:0009507(chloroplast);GO:0009535(chloroplast thylakoid membrane);GO:0009543(chloroplast thylakoid lumen);GO:0009579(thylakoid);GO:0031977(thylakoid lumen);	GO:0005507(copper ion binding);GO:0009055(electron carrier activity);
AT1G73530	4.04667	18.5667	2.28942	9.03615e-06	3.11049e-05	*	RNA-binding (RRM/RBD/RNP motifs) family protein	GO:0006397(mRNA processing);	GO:0009507(chloroplast);	GO:0003723(RNA binding);
AT2G26250	0.0233333	18.3267	9.37906	4.6215e-28	1.69331e-26	KCS10	3-ketoacyl-CoA synthase 10	GO:0000038(very long-chain fatty acid metabolic process);GO:0006633(fatty acid biosynthetic process);GO:0008610(lipid biosynthetic process);GO:0009409(response to cold);GO:0009416(response to light stimulus);GO:0009913(epidermal cell differentiation);GO:0042335(cuticle development);GO:0080167(response to karrikin);	GO:0005634(nucleus);GO:0005783(endoplasmic reticulum);GO:0005789(endoplasmic reticulum membrane);GO:0016020(membrane);GO:0016021(integral component of membrane);	GO:0016746(transferase activity, transferring acyl groups);GO:0102336(3-oxo-arachidoyl-CoA synthase activity);GO:0102337(3-oxo-cerotoyl-CoA synthase activity);GO:0102338(3-oxo-lignoceronyl-CoA synthase activity);
AT2G45340	0.00666667	1.36	7.58458	7.09125e-08	3.14371e-07	*	Leucine-rich repeat protein kinase family protein	GO:0006468(protein phosphorylation);GO:0007169(transmembrane receptor protein tyrosine kinase signaling pathway);	GO:0005886(plasma membrane);GO:0016021(integral component of membrane);	GO:0004672(protein kinase activity);GO:0004674(protein serine/threonine kinase activity);GO:0005524(ATP binding);
AT1G35780	43.9533	149.917	1.8657	9.43552e-28	3.37144e-26	*	unknown protein	GO:0032259(methylation);	GO:0005634(nucleus);	GO:0008168(methyltransferase activity);
AT5G16280	6.39333	16.9133	1.52118	1.44296e-05	4.82401e-05	*	Tetratricopeptide repeat (TPR)-like superfamily protein	GO:0008150(biological_process);	GO:0005794(Golgi apparatus);	*
AT2G26150	23.14	210.287	3.25863	1.48184e-11	1.0292e-10	HSFA2	heat shock transcription factor A2	GO:0001666(response to hypoxia);GO:0006351(transcription, DNA-templated);GO:0006355(regulation of transcription, DNA-templated);GO:0009408(response to heat);GO:0009644(response to high light intensity);GO:0010200(response to chitin);GO:0010286(heat acclimation);GO:0034605(cellular response to heat);GO:0034620(cellular response to unfolded protein);GO:0042542(response to hydrogen peroxide);GO:0045…	GO:0005634(nucleus);GO:0005737(cytoplasm);GO:0009507(chloroplast);GO:0016021(integral component of membrane);	GO:0003677(DNA binding);GO:0003700(transcription factor activity, sequence-specific DNA binding);GO:0005515(protein binding);GO:0043565(sequence-specific DNA binding);GO:0044212(transcription regulatory region DNA binding);
AT1G23020	0	15.9133	12.024	1.37987e-19	2.45509e-18	FRO3	ferric reduction oxidase 3	*	GO:0016020(membrane);	GO:0000293(ferric-chelate reductase activity);
AT1G48710	0	12.9767	12.6226	4.71926e-25	1.36708e-23	*	transposable element gene	*	*	*
AT4G19450	10.96	30.7067	1.58583	1.82476e-17	2.59946e-16	*	Major facilitator superfamily protein	GO:0008150(biological_process);	GO:0016021(integral component of membrane);	GO:0003674(molecular_function);
AT1G27910	0	1.63667	9.11284	0.000636178	0.00164726	PUB45	plant U-box 45	GO:0016567(protein ubiquitination);	GO:0005634(nucleus);	GO:0004842(ubiquitin-protein transferase activity);GO:0070696(transmembrane receptor protein serine/threonine kinase binding);
AT4G31680	5.62	74.3367	3.82274	9.74352e-08	4.25194e-07	*	Transcriptional factor B3 family protein	GO:0006351(transcription, DNA-templated);GO:0006355(regulation of transcription, DNA-templated);	GO:0005634(nucleus);	GO:0003677(DNA binding);GO:0003700(transcription factor activity, sequence-specific DNA binding);
AT4G35050	75.8133	154.177	1.11814	6.22446e-18	9.35238e-17	MSI3	Transducin family protein / WD-40 repeat family protein	GO:0006351(transcription, DNA-templated);GO:0006355(regulation of transcription, DNA-templated);GO:0016569(covalent chromatin modification);	GO:0005634(nucleus);GO:0080008(Cul4-RING E3 ubiquitin ligase complex);	GO:0005515(protein binding);
AT2G31190	17.8167	39.36	1.23967	0.00381163	0.00840687	RUS2	Protein of unknown function, DUF647	GO:0009926(auxin polar transport);GO:0010224(response to UV-B);	GO:0005739(mitochondrion);GO:0009536(plastid);GO:0009941(chloroplast envelope);	*
AT3G62570	0	13.0867	11.4274	7.64772e-20	1.39221e-18	*	Tetratricopeptide repeat (TPR)-like superfamily protein	GO:0006457(protein folding);	GO:0005737(cytoplasm);GO:0005773(vacuole);	*
AT5G49560	0	11.9767	9.99269	1.19356e-14	1.23824e-13	*	Putative methyltransferase family protein	GO:0032259(methylation);	GO:0005737(cytoplasm);	GO:0008168(methyltransferase activity);
AT1G48030	46.5767	102.387	1.23348	1.08576e-09	6.06497e-09	mtLPD1	mitochondrial lipoamide dehydrogenase 1	GO:0009416(response to light stimulus);GO:0045454(cell redox homeostasis);GO:0046686(response to cadmium ion);GO:0055114(oxidation-reduction process);	GO:0005739(mitochondrion);GO:0005747(mitochondrial respiratory chain complex I);GO:0005759(mitochondrial matrix);GO:0048046(apoplast);	GO:0004148(dihydrolipoyl dehydrogenase activity);GO:0005507(copper ion binding);GO:0005524(ATP binding);GO:0008270(zinc ion binding);GO:0050660(flavin adenine dinucleotide binding);GO:0050897(cobalt ion binding);
AT4G35240	1.43	14.02	3.40416	4.59323e-06	1.6419e-05	*	Protein of unknown function (DUF630 and DUF632)	*	GO:0005634(nucleus);GO:0005886(plasma membrane);	*
AT4G13590	0.01	11.9367	9.9067	8.69211e-16	1.0303e-14	*	Uncharacterized protein family (UPF0016)	*	GO:0009507(chloroplast);GO:0009706(chloroplast inner membrane);GO:0009941(chloroplast envelope);GO:0016021(integral component of membrane);	*
AT1G15180	0	1.40667	8.07353	9.72014e-09	4.84439e-08	*	MATE efflux family protein	GO:0006855(drug transmembrane transport);	GO:0005886(plasma membrane);GO:0016020(membrane);GO:0016021(integral component of membrane);	GO:0005215(transporter activity);GO:0015238(drug transmembrane transporter activity);GO:0015297(antiporter activity);
AT1G20720	1.99	11.9267	2.68943	0.000230954	0.000645983	*	RAD3-like DNA-binding helicase protein	*	GO:0005634(nucleus);GO:0005739(mitochondrion);	*
AT1G07400	70.8833	835.373	3.62676	5.88369e-50	6.0567e-48	*	HSP20-like chaperones superfamily protein	GO:0006979(response to oxidative stress);GO:0009408(response to heat);	GO:0005737(cytoplasm);	GO:0005515(protein binding);GO:0043621(protein self-association);
AT5G18525	0.246667	1.42667	2.61644	0.000964313	0.00241134	*	protein serine/threonine kinases;protein tyrosine kinases;ATP binding;protein kinases	GO:0006623(protein targeting to vacuole);GO:0009816(defense response to bacterium, incompatible interaction);	GO:0005634(nucleus);GO:0080008(Cul4-RING E3 ubiquitin ligase complex);	GO:0005515(protein binding);
AT2G35030	2.43333	13.33	2.56024	0.00110083	0.00272514	*	Pentatricopeptide repeat (PPR) superfamily protein	GO:0009451(RNA modification);	GO:0005739(mitochondrion);GO:0043231(intracellular membrane-bounded organelle);	GO:0003723(RNA binding);GO:0004519(endonuclease activity);
AT2G06990	18.5	40.0767	1.21717	2.54401e-06	9.37284e-06	HEN2	RNA helicase, ATP-dependent, SK12/DOB1 protein	GO:0006397(mRNA processing);GO:0010093(specification of floral organ identity);GO:0016070(RNA metabolic process);GO:0060149(negative regulation of posttranscriptional gene silencing);GO:0070478(nuclear-transcribed mRNA catabolic process, 3'-5' exonucleolytic nonsense-mediated decay);	GO:0005634(nucleus);GO:0005654(nucleoplasm);GO:0005829(cytosol);GO:0016607(nuclear speck);GO:0055087(Ski complex);	GO:0003723(RNA binding);GO:0003724(RNA helicase activity);GO:0004004(ATP-dependent RNA helicase activity);GO:0005524(ATP binding);GO:0008026(ATP-dependent helicase activity);
AT3G53240	3.69	9.26333	1.42932	0.00224594	0.00520073	RLP45	receptor like protein 45	GO:0007165(signal transduction);	*	*
AT2G05120	11.6167	22.8733	1.08339	3.97265e-15	4.3621e-14	*	Nucleoporin, Nup133/Nup155-like	GO:0000972(transcription-dependent tethering of RNA polymerase II gene DNA at nuclear periphery);GO:0006325(chromatin organization);GO:0006355(regulation of transcription, DNA-templated);GO:0006405(RNA export from nucleus);GO:0006606(protein import into nucleus);GO:0031081(nuclear pore distribution);	GO:0000777(condensed chromosome kinetochore);GO:0005634(nucleus);GO:0009507(chloroplast);GO:0031080(nuclear pore outer ring);	GO:0005487(nucleocytoplasmic transporter activity);GO:0005515(protein binding);GO:0017056(structural constituent of nuclear pore);
AT5G57060	18.9833	38.5333	1.0954	0.00240351	0.00552604	*	unknown protein	GO:0019835(cytolysis);GO:0050829(defense response to Gram-negative bacterium);	GO:0005739(mitochondrion);GO:0016021(integral component of membrane);	*
AT5G64600	0	11.1333	11.1937	8.97004e-19	1.4754e-17	*	O-fucosyltransferase family protein	GO:0008150(biological_process);	GO:0005634(nucleus);GO:0005737(cytoplasm);GO:0005794(Golgi apparatus);	GO:0016757(transferase activity, transferring glycosyl groups);
AT1G63250	6.1	13.3333	1.22895	1.63145e-05	5.41127e-05	*	DEA(D/H)-box RNA helicase family protein	*	GO:0005739(mitochondrion);	GO:0003723(RNA binding);GO:0005524(ATP binding);GO:0008026(ATP-dependent helicase activity);
AT4G08910	0	23.8467	10.9781	2.50466e-17	3.52159e-16	*	unknown protein	GO:0008150(biological_process);	GO:0005634(nucleus);	GO:0003677(DNA binding);
AT2G47590	22.9767	75.0067	1.80307	7.27023e-26	2.23324e-24	PHR2	photolyase/blue-light receptor 2	GO:0006281(DNA repair);GO:0018298(protein-chromophore linkage);	GO:0005634(nucleus);	GO:0003913(DNA photolyase activity);GO:0009881(photoreceptor activity);
AT2G15690	19.4233	43.7067	1.26863	2.96654e-20	5.67514e-19	*	Tetratricopeptide repeat (TPR)-like superfamily protein	GO:0008150(biological_process);	GO:0005739(mitochondrion);	GO:0008270(zinc ion binding);
AT2G37940	11.1833	28.2667	1.43498	0.000355931	0.000961643	AtIPCS2	Arabidopsis Inositol phosphorylceramide synthase 2	GO:0006952(defense response);GO:0030148(sphingolipid biosynthetic process);	GO:0005802(trans-Golgi network);GO:0005886(plasma membrane);GO:0016021(integral component of membrane);	GO:0045140(inositol phosphoceramide synthase activity);
AT5G47060	11.5133	40.0333	1.87728	1.28459e-11	8.97243e-11	*	Protein of unknown function (DUF581)	GO:0008150(biological_process);	GO:0005634(nucleus);	GO:0003674(molecular_function);
AT2G38890	0.0333333	3.66	6.92199	0.00339965	0.00757259	*	unknown protein	GO:0008150(biological_process);	GO:0005634(nucleus);	GO:0003674(molecular_function);
AT1G47500	13.44	40.03	1.663	0.000876565	0.00220756	RBP47C'	RNA-binding protein 47C'	GO:0006397(mRNA processing);	GO:0005634(nucleus);GO:0005737(cytoplasm);	GO:0003723(RNA binding);GO:0003729(mRNA binding);GO:0008143(poly(A) binding);
AT3G25400	0.986667	15.17	3.95459	2.40149e-08	1.13598e-07	*	unknown protein	GO:0009143(nucleoside triphosphate catabolic process);	GO:0005737(cytoplasm);	GO:0047429(nucleoside-triphosphate diphosphatase activity);
AT4G36120	0	3.17	10.1935	5.90473e-15	6.35924e-14	*	Plant protein of unknown function (DUF869)	GO:0008150(biological_process);	GO:0005634(nucleus);	GO:0003674(molecular_function);
AT4G08350	21.3233	55.5	1.47938	1.81356e-27	6.29793e-26	GTA2	global transcription factor group A2	GO:0006357(regulation of transcription from RNA polymerase II promoter);GO:0006368(transcription elongation from RNA polymerase II promoter);GO:0006397(mRNA processing);	GO:0005634(nucleus);GO:0032044(DSIF complex);	GO:0003677(DNA binding);GO:0003700(transcription factor activity, sequence-specific DNA binding);GO:0003729(mRNA binding);
AT1G10360	0	1.71333	7.34867	3.92179e-07	1.59322e-06	GSTU18	glutathione S-transferase TAU 18	GO:0006749(glutathione metabolic process);GO:0009407(toxin catabolic process);GO:0009636(response to toxic substance);	GO:0005737(cytoplasm);GO:0005829(cytosol);	GO:0004364(glutathione transferase activity);
AT5G37510	55.1167	107.487	1.06173	3.64569e-17	5.01579e-16	EMB1467	NADH-ubiquinone dehydrogenase, mitochondrial, putative	GO:0006979(response to oxidative stress);GO:0009793(embryo development ending in seed dormancy);GO:0009853(photorespiration);GO:0042773(ATP synthesis coupled electron transport);GO:0045333(cellular respiration);	GO:0005739(mitochondrion);GO:0005747(mitochondrial respiratory chain complex I);GO:0009507(chloroplast);GO:0016020(membrane);GO:0031966(mitochondrial membrane);GO:0045271(respiratory chain complex I);	GO:0003954(NADH dehydrogenase activity);GO:0008137(NADH dehydrogenase (ubiquinone) activity);GO:0009055(electron carrier activity);GO:0046872(metal ion binding);GO:0051536(iron-sulfur cluster binding);GO:0051537(2 iron, 2 sulfur cluster binding);GO:0051539(4 iron, 4 sulfur cluster binding);
AT1G22780	392.2	778.673	1.06139	8.78017e-20	1.59166e-18	PFL	Ribosomal protein S13/S18 family	GO:0006412(translation);GO:0006413(translational initiation);GO:0042254(ribosome biogenesis);	GO:0005618(cell wall);GO:0005737(cytoplasm);GO:0005774(vacuolar membrane);GO:0005829(cytosol);GO:0005840(ribosome);GO:0005886(plasma membrane);GO:0009506(plasmodesma);GO:0015935(small ribosomal subunit);GO:0022627(cytosolic small ribosomal subunit);	GO:0003729(mRNA binding);GO:0003735(structural constituent of ribosome);
AT2G43800	14.3433	32.8267	1.29714	0.00066779	0.0017197	*	Actin-binding FH2 (formin homology 2) family protein	*	GO:0005886(plasma membrane);GO:0016021(integral component of membrane);	GO:0003779(actin binding);
AT5G58960	14.6633	40.5867	1.57803	1.45685e-06	5.53123e-06	GIL1	Plant protein of unknown function (DUF641)	GO:0009639(response to red or far red light);GO:0009959(negative gravitropism);	*	GO:0003674(molecular_function);
AT5G01880	0.36	1.33667	2.01789	0.00459175	0.00995609	*	RING/U-box superfamily protein	GO:0016567(protein ubiquitination);GO:0043161(proteasome-mediated ubiquitin-dependent protein catabolic process);	GO:0016021(integral component of membrane);	GO:0008270(zinc ion binding);GO:0046872(metal ion binding);GO:0061630(ubiquitin protein ligase activity);
AT5G08310	0	4.32667	10.307	2.17202e-15	2.45991e-14	*	Tetratricopeptide repeat (TPR)-like superfamily protein	GO:0008150(biological_process);	GO:0005739(mitochondrion);	*
AT2G37070	5.45	14.9	1.54729	1.92277e-14	1.94686e-13	*	unknown protein	GO:0008150(biological_process);	GO:0005634(nucleus);GO:0005635(nuclear envelope);GO:0005874(microtubule);GO:0009524(phragmoplast);GO:0072686(mitotic spindle);	GO:0008017(microtubule binding);
AT4G31880	47.59	110.813	1.2853	6.51893e-25	1.87585e-23	*	unknown protein	GO:0006281(DNA repair);GO:0007064(mitotic sister chromatid cohesion);GO:0009556(microsporogenesis);	GO:0000785(chromatin);GO:0005634(nucleus);GO:0005829(cytosol);GO:0009507(chloroplast);	*
AT1G16030	16.4067	82.14	2.41459	1.09426e-05	3.72157e-05	Hsp70b	heat shock protein 70B	GO:0006457(protein folding);GO:0009408(response to heat);GO:0009615(response to virus);	GO:0005618(cell wall);GO:0005737(cytoplasm);GO:0005829(cytosol);GO:0005886(plasma membrane);GO:0009507(chloroplast);GO:0016020(membrane);	GO:0005524(ATP binding);
AT2G48120	12.9967	40.7133	1.73812	1.50078e-33	7.29061e-32	PAC	pale cress protein (PAC)	GO:0006351(transcription, DNA-templated);GO:0006355(regulation of transcription, DNA-templated);GO:0009658(chloroplast organization);GO:0009965(leaf morphogenesis);GO:0010239(chloroplast mRNA processing);GO:0016117(carotenoid biosynthetic process);GO:0071482(cellular response to light stimulus);	GO:0009501(amyloplast);GO:0009507(chloroplast);GO:0009509(chromoplast);GO:0009513(etioplast);GO:0009537(proplastid);	GO:0003674(molecular_function);
AT1G34270	2.28	18.7467	3.14833	1.13027e-07	4.88795e-07	*	Exostosin family protein	GO:0008150(biological_process);	GO:0005794(Golgi apparatus);GO:0016020(membrane);GO:0016021(integral component of membrane);	GO:0003824(catalytic activity);GO:0016740(transferase activity);
AT5G13000	7.41333	20.6067	1.57963	2.65854e-16	3.3462e-15	GSL12	glucan synthase-like 12	GO:0006075((1->3)-beta-D-glucan biosynthetic process);GO:0008360(regulation of cell shape);GO:0071555(cell wall organization);	GO:0000148(1,3-beta-D-glucan synthase complex);GO:0005886(plasma membrane);GO:0016021(integral component of membrane);	GO:0003843(1,3-beta-D-glucan synthase activity);GO:0016757(transferase activity, transferring glycosyl groups);
AT5G20610	8.63667	20.2267	1.33367	7.36439e-06	2.56722e-05	*	unknown protein	GO:0009902(chloroplast relocation);GO:0031022(nuclear migration along microfilament);	GO:0005622(intracellular);GO:0005623(cell);GO:0005634(nucleus);	GO:0003674(molecular_function);
AT1G29900	20.2967	54.74	1.53025	1.80163e-10	1.11836e-09	CARB	carbamoyl phosphate synthetase B	GO:0000050(urea cycle);GO:0006526(arginine biosynthetic process);GO:0016036(cellular response to phosphate starvation);GO:0044205('de novo' UMP biosynthetic process);	GO:0005739(mitochondrion);GO:0005951(carbamoyl-phosphate synthase complex);GO:0009507(chloroplast);GO:0009570(chloroplast stroma);GO:0016020(membrane);	GO:0004087(carbamoyl-phosphate synthase (ammonia) activity);GO:0004088(carbamoyl-phosphate synthase (glutamine-hydrolyzing) activity);GO:0005524(ATP binding);GO:0046872(metal ion binding);
AT1G72630	0	3.22333	8.24171	9.42982e-09	4.71191e-08	ELF4-L2	ELF4-like 2	GO:0009648(photoperiodism);GO:0042753(positive regulation of circadian rhythm);GO:0048511(rhythmic process);	*	GO:0003674(molecular_function);
AT2G20060	67.5367	131.04	1.04633	5.77129e-09	2.9652e-08	*	Ribosomal protein L4/L1 family	GO:0006412(translation);	GO:0005739(mitochondrion);GO:0015934(large ribosomal subunit);	GO:0003735(structural constituent of ribosome);
AT5G51451	0.04	4.83667	6.93916	4.76617e-07	1.91689e-06	RGF5	unknown protein	GO:0008284(positive regulation of cell proliferation);GO:0022622(root system development);GO:0030154(cell differentiation);GO:0048527(lateral root development);	GO:0005615(extracellular space);GO:0005739(mitochondrion);	GO:0008083(growth factor activity);
AT3G47650	1.88667	11.18	2.65502	2.06293e-12	1.59128e-11	*	DnaJ/Hsp40 cysteine-rich domain superfamily protein	*	GO:0009507(chloroplast);	GO:0031072(heat shock protein binding);GO:0051082(unfolded protein binding);
AT1G51570	13.9833	36.7733	1.49672	2.3286e-08	1.10391e-07	*	Calcium-dependent lipid-binding (CaLB domain) plant phosphoribosyltransferase family protein	*	GO:0005618(cell wall);GO:0005634(nucleus);GO:0005783(endoplasmic reticulum);GO:0009506(plasmodesma);GO:0016021(integral component of membrane);	GO:0016757(transferase activity, transferring glycosyl groups);
AT5G52310	0.02	1.11	5.67599	4.00303e-07	1.6247e-06	LTI78	low-temperature-responsive protein 78 (LTI78) / desiccation-responsive protein 29A (RD29A)	GO:0000302(response to reactive oxygen species);GO:0006970(response to osmotic stress);GO:0007623(circadian rhythm);GO:0009269(response to desiccation);GO:0009409(response to cold);GO:0009414(response to water deprivation);GO:0009609(response to symbiotic bacterium);GO:0009611(response to wounding);GO:0009651(response to salt stress);GO:0009737(response to abscisic acid);GO:0010150(leaf senescenc…	GO:0005634(nucleus);GO:0005737(cytoplasm);	GO:0003674(molecular_function);
AT2G30790	0.0433333	3.08	5.90621	6.56457e-07	2.59848e-06	PSBP-2	photosystem II subunit P-2	GO:0015979(photosynthesis);	GO:0009507(chloroplast);GO:0009534(chloroplast thylakoid);GO:0009535(chloroplast thylakoid membrane);GO:0009543(chloroplast thylakoid lumen);GO:0009570(chloroplast stroma);GO:0009579(thylakoid);GO:0009654(photosystem II oxygen evolving complex);GO:0019898(extrinsic component of membrane);GO:0030095(chloroplast photosystem II);GO:0031977(thylakoid lumen);	GO:0005509(calcium ion binding);
AT3G43210	15.2633	34.8133	1.29294	8.89502e-12	6.35138e-11	TES	ATP binding microtubule motor family protein	GO:0000910(cytokinesis);GO:0007018(microtubule-based movement);GO:0007112(male meiosis cytokinesis);GO:0009555(pollen development);GO:0009558(embryo sac cellularization);GO:0010245(radial microtubular system formation);GO:0048229(gametophyte development);	GO:0005737(cytoplasm);GO:0005871(kinesin complex);GO:0005874(microtubule);GO:0009506(plasmodesma);GO:0009524(phragmoplast);	GO:0003777(microtubule motor activity);GO:0005524(ATP binding);GO:0008017(microtubule binding);GO:0016887(ATPase activity);
AT5G54960	19.4767	45.5767	1.32516	1.3749e-08	6.71303e-08	PDC2	pyruvate decarboxylase-2	GO:0001666(response to hypoxia);	GO:0005829(cytosol);	GO:0000287(magnesium ion binding);GO:0004737(pyruvate decarboxylase activity);GO:0016831(carboxy-lyase activity);GO:0030976(thiamine pyrophosphate binding);
AT5G52430	5.21	12.2833	1.33466	5.1804e-08	2.33794e-07	*	hydroxyproline-rich glycoprotein family protein	GO:0008150(biological_process);	GO:0005634(nucleus);	GO:0003674(molecular_function);
AT5G62100	0	10.9467	10.4045	9.60755e-15	1.01005e-13	BAG2	BCL-2-associated athanogene 2	*	GO:0005634(nucleus);GO:0005739(mitochondrion);	*
AT4G23800	31.8133	214.427	2.85234	0.000102074	0.000301651	3xHMG-box2	HMG (high mobility group) box protein	*	GO:0000793(condensed chromosome);GO:0000794(condensed nuclear chromosome);GO:0005634(nucleus);	GO:0003677(DNA binding);GO:0003700(transcription factor activity, sequence-specific DNA binding);
AT5G42770	32.08	67.0933	1.15542	2.19171e-19	3.82862e-18	*	Maf-like protein	GO:0008150(biological_process);	GO:0005737(cytoplasm);	*
AT3G02620	0.0466667	6.75	7.49269	6.70468e-14	6.30509e-13	*	Plant stearoyl-acyl-carrier-protein desaturase family protein	GO:0006631(fatty acid metabolic process);GO:0006633(fatty acid biosynthetic process);GO:0055114(oxidation-reduction process);	GO:0009507(chloroplast);	GO:0045300(acyl-[acyl-carrier-protein] desaturase activity);GO:0046872(metal ion binding);
AT1G19850	0	10.4633	12.0364	2.67053e-22	6.22429e-21	MP	Transcriptional factor B3 family protein / auxin-responsive factor AUX/IAA-related	GO:0006351(transcription, DNA-templated);GO:0006355(regulation of transcription, DNA-templated);GO:0009733(response to auxin);GO:0009734(auxin-activated signaling pathway);GO:0009790(embryo development);GO:0009908(flower development);GO:0009942(longitudinal axis specification);GO:0010051(xylem and phloem pattern formation);GO:0010305(leaf vascular tissue pattern formation);GO:0048364(root develop…	GO:0005634(nucleus);GO:0016020(membrane);	GO:0003700(transcription factor activity, sequence-specific DNA binding);GO:0005515(protein binding);GO:0042802(identical protein binding);GO:0044212(transcription regulatory region DNA binding);
AT5G01760	0	1.44	8.24834	0.0037094	0.00819498	*	ENTH/VHS/GAT family protein	GO:0006886(intracellular protein transport);GO:0006891(intra-Golgi vesicle-mediated transport);	GO:0005795(Golgi stack);	GO:0008565(protein transporter activity);
AT3G51290	13.42	55.7133	2.26339	8.27886e-27	2.73756e-25	*	Protein of unknown function (DUF630) ;Protein of unknown function (DUF632)	*	GO:0005634(nucleus);GO:0005737(cytoplasm);	*
AT3G48050	8.6	18.9567	1.25262	1.97473e-05	6.4889e-05	SUO	BAH domain ;TFIIS helical bundle-like domain	GO:0006368(transcription elongation from RNA polymerase II promoter);GO:0035278(miRNA mediated inhibition of translation);	GO:0000932(P-body);GO:0005634(nucleus);GO:0070449(elongin complex);	GO:0003677(DNA binding);
AT3G10815	0.0166667	1.99	6.48673	6.62646e-06	2.32639e-05	*	RING/U-box superfamily protein	GO:0008150(biological_process);	GO:0005739(mitochondrion);	*
AT2G32230	1.01333	14.04	3.9042	1.40176e-34	7.27987e-33	PRORP1	proteinaceous RNase P 1	GO:0001682(tRNA 5'-leader removal);GO:0008033(tRNA processing);	GO:0005739(mitochondrion);GO:0009507(chloroplast);	GO:0004526(ribonuclease P activity);
AT5G10810	28.4167	80.57	1.5645	3.10184e-17	4.30179e-16	ER	enhancer of rudimentary protein, putative	GO:0006221(pyrimidine nucleotide biosynthetic process);GO:0007049(cell cycle);GO:0045747(positive regulation of Notch signaling pathway);	GO:0009507(chloroplast);	*
AT4G26080	0	8.2	10.9108	1.89829e-17	2.6909e-16	ABI1	Protein phosphatase 2C family protein	GO:0006470(protein dephosphorylation);GO:0009408(response to heat);GO:0009409(response to cold);GO:0009737(response to abscisic acid);GO:0009738(abscisic acid-activated signaling pathway);GO:0009787(regulation of abscisic acid-activated signaling pathway);GO:0009788(negative regulation of abscisic acid-activated signaling pathway);GO:0010119(regulation of stomatal movement);	GO:0005634(nucleus);GO:0005737(cytoplasm);GO:0005886(plasma membrane);GO:0008287(protein serine/threonine phosphatase complex);	GO:0004721(phosphoprotein phosphatase activity);GO:0004722(protein serine/threonine phosphatase activity);GO:0005509(calcium ion binding);GO:0005515(protein binding);GO:0019901(protein kinase binding);GO:0046872(metal ion binding);
AT3G51250	12.68	44.04	1.8921	1.43516e-50	1.49516e-48	*	Senescence/dehydration-associated protein-related	GO:0008150(biological_process);	GO:0005737(cytoplasm);GO:0009506(plasmodesma);	GO:0003674(molecular_function);
AT1G64320	0.273333	4.43333	4.11517	8.42941e-14	7.82492e-13	*	myosin heavy chain-related	GO:0046686(response to cadmium ion);	*	GO:0003674(molecular_function);
AT1G02880	0.0466667	30.6433	9.5286	1.59724e-26	5.1728e-25	TPK1	thiamin pyrophosphokinase1	GO:0006772(thiamine metabolic process);GO:0009229(thiamine diphosphate biosynthetic process);	GO:0005737(cytoplasm);GO:0005829(cytosol);	GO:0004788(thiamine diphosphokinase activity);
AT2G45490	60.0133	123.377	1.11937	2.03041e-05	6.6554e-05	AUR3	ataurora3	GO:0000226(microtubule cytoskeleton organization);GO:0000278(mitotic cell cycle);GO:0006468(protein phosphorylation);GO:0007052(mitotic spindle organization);GO:0007059(chromosome segregation);GO:0016572(histone phosphorylation);GO:0032465(regulation of cytokinesis);GO:0043987(histone H3-S10 phosphorylation);GO:0043988(histone H3-S28 phosphorylation);	GO:0000775(chromosome, centromeric region);GO:0000780(condensed nuclear chromosome, centromeric region);GO:0005634(nucleus);GO:0005819(spindle);GO:0005876(spindle microtubule);GO:0032133(chromosome passenger complex);GO:0048471(perinuclear region of cytoplasm);GO:0051233(spindle midzone);	GO:0004672(protein kinase activity);GO:0004674(protein serine/threonine kinase activity);GO:0005524(ATP binding);GO:0035175(histone kinase activity (H3-S10 specific));GO:0044022(histone kinase activity (H3-S28 specific));
AT1G12230	0.706667	16.0567	4.62114	3.70143e-07	1.50618e-06	*	Aldolase superfamily protein	*	GO:0009507(chloroplast);GO:0009570(chloroplast stroma);GO:0009941(chloroplast envelope);	GO:0004801(sedoheptulose-7-phosphate:D-glyceraldehyde-3-phosphate glyceronetransferase activity);GO:0008270(zinc ion binding);
AT5G08790	64.3	200.41	1.7245	1.75268e-06	6.59507e-06	ATAF2	NAC (No Apical Meristem) domain transcriptional regulator superfamily protein	GO:0006351(transcription, DNA-templated);GO:0007275(multicellular organism development);GO:0008361(regulation of cell size);GO:0009416(response to light stimulus);GO:0009611(response to wounding);GO:0009620(response to fungus);GO:0009744(response to sucrose);GO:0009751(response to salicylic acid);GO:0009753(response to jasmonic acid);GO:0009793(embryo development ending in seed dormancy);GO:00100…	GO:0005634(nucleus);	GO:0003677(DNA binding);GO:0005515(protein binding);GO:0043424(protein histidine kinase binding);
AT3G60390	0	7.61333	10.1676	1.02803e-15	1.2078e-14	HAT3	homeobox-leucine zipper protein 3	GO:0006351(transcription, DNA-templated);GO:0006355(regulation of transcription, DNA-templated);	GO:0005634(nucleus);	GO:0003700(transcription factor activity, sequence-specific DNA binding);GO:0043565(sequence-specific DNA binding);
AT1G72270	1.05667	12.4833	3.66303	1.44279e-15	1.67013e-14	*	unknown protein	GO:0031935(regulation of chromatin silencing);GO:0080111(DNA demethylation);	GO:0000123(histone acetyltransferase complex);GO:0005634(nucleus);GO:0005739(mitochondrion);	GO:0005515(protein binding);
AT3G18490	37.1833	134.703	1.95251	8.24804e-11	5.31254e-10	ASPG1	Eukaryotic aspartyl protease family protein	GO:0006508(proteolysis);GO:0009414(response to water deprivation);GO:0009627(systemic acquired resistance);GO:0009737(response to abscisic acid);GO:0030163(protein catabolic process);	GO:0005576(extracellular region);GO:0005783(endoplasmic reticulum);	GO:0003677(DNA binding);GO:0004190(aspartic-type endopeptidase activity);GO:0070001(aspartic-type peptidase activity);
AT3G44050	10.09	55.6767	2.56899	3.42054e-47	3.25026e-45	*	P-loop containing nucleoside triphosphate hydrolases superfamily protein	*	GO:0005737(cytoplasm);	GO:0003777(microtubule motor activity);
AT1G03440	0	6.15667	10.1869	3.6342e-13	3.1222e-12	*	Leucine-rich repeat (LRR) family protein	GO:0007165(signal transduction);	GO:0005739(mitochondrion);	*
AT1G65560	0.166667	19.1	6.82051	1.03005e-12	8.34363e-12	*	Zinc-binding dehydrogenase family protein	*	GO:0005737(cytoplasm);	*
AT3G59890	29.32	143.753	2.38844	7.34517e-173	1.27027e-169	*	Dihydrodipicolinate reductase, bacterial/plant	GO:0009089(lysine biosynthetic process via diaminopimelate);GO:0055114(oxidation-reduction process);	GO:0009507(chloroplast);	GO:0008839(4-hydroxy-tetrahydrodipicolinate reductase);GO:0070402(NADPH binding);
AT1G53320	14.7933	39.8767	1.52221	2.73801e-09	1.45875e-08	TLP7	tubby like protein 7	GO:0006355(regulation of transcription, DNA-templated);GO:0009555(pollen development);GO:0009620(response to fungus);	GO:0005634(nucleus);GO:0005829(cytosol);GO:0005886(plasma membrane);GO:0009536(plastid);	GO:0003700(transcription factor activity, sequence-specific DNA binding);GO:0008081(phosphoric diester hydrolase activity);GO:0035091(phosphatidylinositol binding);GO:0044212(transcription regulatory region DNA binding);
AT5G23480	40.58	93.9533	1.30293	2.69513e-09	1.43679e-08	*	SWIB/MDM2 domain;Plus-3;GYF	*	GO:0005634(nucleus);	*
AT5G12110	0.32	30.1833	6.67171	1.63365e-12	1.28245e-11	*	Glutathione S-transferase, C-terminal-like;Translation elongation factor EF1B/ribosomal protein S6	GO:0006414(translational elongation);	GO:0005853(eukaryotic translation elongation factor 1 complex);GO:0005886(plasma membrane);	GO:0003746(translation elongation factor activity);
AT1G17220	0.0433333	4.09333	6.66068	2.33594e-20	4.52383e-19	FUG1	Translation initiation factor 2, small GTP-binding protein	GO:0006413(translational initiation);	GO:0009507(chloroplast);GO:0009570(chloroplast stroma);GO:0009941(chloroplast envelope);	GO:0003743(translation initiation factor activity);GO:0003924(GTPase activity);GO:0005525(GTP binding);
AT3G11670	6.05	21.86	1.95743	3.30055e-11	2.21239e-10	DGD1	UDP-Glycosyltransferase superfamily protein	GO:0006869(lipid transport);GO:0009809(lignin biosynthetic process);GO:0009867(jasmonic acid mediated signaling pathway);GO:0019375(galactolipid biosynthetic process);GO:0031408(oxylipin biosynthetic process);GO:0042550(photosystem I stabilization);	GO:0005739(mitochondrion);GO:0009507(chloroplast);GO:0009707(chloroplast outer membrane);	GO:0016757(transferase activity, transferring glycosyl groups);GO:0035250(UDP-galactosyltransferase activity);GO:0046480(galactolipid galactosyltransferase activity);GO:0046481(digalactosyldiacylglycerol synthase activity);
AT2G25460	0	3.96667	9.67615	4.92399e-14	4.70732e-13	*	unknown protein	GO:0008150(biological_process);	GO:0005634(nucleus);	GO:0003674(molecular_function);
AT1G52880	0.01	1.94333	7.28776	1.7181e-07	7.27006e-07	NAM	NAC (No Apical Meristem) domain transcriptional regulator superfamily protein	GO:0006351(transcription, DNA-templated);GO:0006355(regulation of transcription, DNA-templated);GO:0007275(multicellular organism development);GO:0045995(regulation of embryonic development);GO:0048317(seed morphogenesis);GO:0080060(integument development);	GO:0005634(nucleus);	GO:0003700(transcription factor activity, sequence-specific DNA binding);GO:0043565(sequence-specific DNA binding);GO:0044212(transcription regulatory region DNA binding);
AT3G19720	19.89	73.83	1.99569	2.35505e-31	1.05241e-29	ARC5	P-loop containing nucleoside triphosphate hydrolases superfamily protein	GO:0007623(circadian rhythm);GO:0010020(chloroplast fission);GO:0016559(peroxisome fission);	GO:0005737(cytoplasm);GO:0005739(mitochondrion);GO:0005777(peroxisome);GO:0009507(chloroplast);GO:0009707(chloroplast outer membrane);	GO:0003924(GTPase activity);GO:0005515(protein binding);GO:0005525(GTP binding);GO:0008017(microtubule binding);GO:0042802(identical protein binding);
AT2G34310	9.88333	35.8933	1.94054	4.78797e-31	2.07527e-29	*	unknown protein	GO:0008150(biological_process);	GO:0005634(nucleus);GO:0016021(integral component of membrane);	GO:0005525(GTP binding);
AT1G72320	21.92	57.13	1.46623	4.59899e-08	2.09413e-07	PUM23	pumilio 23	GO:0006417(regulation of translation);GO:0009744(response to sucrose);GO:0009749(response to glucose);GO:0010252(auxin homeostasis);	GO:0005730(nucleolus);GO:0009507(chloroplast);	GO:0003723(RNA binding);
AT1G01610	0	26.8433	12.4815	1.04418e-24	2.95066e-23	GPAT4	glycerol-3-phosphate acyltransferase 4	GO:0008654(phospholipid biosynthetic process);GO:0010143(cutin biosynthetic process);	GO:0009507(chloroplast);GO:0016020(membrane);GO:0016021(integral component of membrane);	GO:0016746(transferase activity, transferring acyl groups);GO:0016791(phosphatase activity);GO:0090447(glycerol-3-phosphate 2-O-acyltransferase activity);GO:0102419(sn-2-glycerol-3-phosphate omega-OH-C22:0-CoA acyl transferase activity);
AT4G36850	0.0133333	0.64	5.64961	0.000100422	0.000296923	*	PQ-loop repeat family protein / transmembrane family protein	GO:0008150(biological_process);	GO:0016020(membrane);GO:0016021(integral component of membrane);	*
AT2G44040	23.1733	51.4467	1.23952	1.70203e-09	9.28839e-09	*	Dihydrodipicolinate reductase, bacterial/plant	GO:0009089(lysine biosynthetic process via diaminopimelate);GO:0055114(oxidation-reduction process);	GO:0009507(chloroplast);GO:0009570(chloroplast stroma);	GO:0008839(4-hydroxy-tetrahydrodipicolinate reductase);GO:0070402(NADPH binding);
AT3G02250	0.00333333	2.28	8.85878	0.00143999	0.00348249	*	O-fucosyltransferase family protein	GO:0008150(biological_process);	GO:0005794(Golgi apparatus);	GO:0016757(transferase activity, transferring glycosyl groups);
AT3G46900	90.8767	213.203	1.29297	2.44835e-16	3.09742e-15	COPT2	copper transporter 2	GO:0006825(copper ion transport);GO:0015678(high-affinity copper ion transport);GO:0035434(copper ion transmembrane transport);	GO:0016021(integral component of membrane);GO:0046658(anchored component of plasma membrane);	GO:0005375(copper ion transmembrane transporter activity);GO:0015089(high-affinity copper ion transmembrane transporter activity);
AT3G53740	847.387	1771.61	1.128	1.04026e-16	1.3712e-15	*	Ribosomal protein L36e family protein	GO:0006412(translation);	GO:0005737(cytoplasm);GO:0005774(vacuolar membrane);GO:0005829(cytosol);GO:0005840(ribosome);GO:0016020(membrane);GO:0022625(cytosolic large ribosomal subunit);GO:0022626(cytosolic ribosome);	GO:0003735(structural constituent of ribosome);
AT2G02750	0	4.64	10.3392	1.95744e-15	2.23151e-14	*	Pentatricopeptide repeat (PPR) superfamily protein	GO:0008150(biological_process);	GO:0005739(mitochondrion);	*
AT4G11000	0	1.39	7.54642	4.0122e-06	1.44286e-05	*	Ankyrin repeat family protein	GO:0008150(biological_process);	*	*
AT5G01830	0	1.82	9.04029	9.03682e-12	6.43404e-11	SAUR21	ARM repeat superfamily protein	GO:0010200(response to chitin);GO:0016567(protein ubiquitination);	*	GO:0004842(ubiquitin-protein transferase activity);
AT3G20230	4.85	19.82	2.11671	1.05384e-12	8.5244e-12	*	Ribosomal L18p/L5e family protein	GO:0006412(translation);	GO:0005840(ribosome);GO:0009507(chloroplast);	GO:0003735(structural constituent of ribosome);
AT5G52640	33.79	211.827	2.74036	4.00656e-19	6.88077e-18	HSP90.1	heat shock protein 90.1	GO:0009408(response to heat);GO:0009816(defense response to bacterium, incompatible interaction);GO:0042742(defense response to bacterium);GO:0046685(response to arsenic-containing substance);GO:0061077(chaperone-mediated protein folding);	GO:0005618(cell wall);GO:0005737(cytoplasm);GO:0005829(cytosol);GO:0005886(plasma membrane);	GO:0005515(protein binding);GO:0005524(ATP binding);GO:0051082(unfolded protein binding);
AT1G79920	48.6133	117.667	1.37182	1.79953e-11	1.23594e-10	Hsp70-15	Heat shock protein 70 (Hsp 70) family protein	*	GO:0005618(cell wall);GO:0005634(nucleus);GO:0005829(cytosol);GO:0005886(plasma membrane);GO:0009506(plasmodesma);	*
AT3G09000	22.2167	55.2167	1.41061	6.43252e-37	3.69581e-35	*	proline-rich family protein	GO:0008150(biological_process);	GO:0005875(microtubule associated complex);	GO:0003674(molecular_function);
AT5G52800	1.53	4.2	1.77233	1.2974e-05	4.36606e-05	*	DNA primases	*	GO:0005634(nucleus);	*
AT3G55800	0.0666667	2.09333	4.93721	0.000226334	0.000634291	SBPASE	sedoheptulose-bisphosphatase	GO:0005975(carbohydrate metabolic process);GO:0005986(sucrose biosynthetic process);GO:0006000(fructose metabolic process);GO:0006002(fructose 6-phosphate metabolic process);GO:0006094(gluconeogenesis);GO:0016051(carbohydrate biosynthetic process);GO:0019252(starch biosynthetic process);GO:0019253(reductive pentose-phosphate cycle);GO:0030388(fructose 1,6-bisphosphate metabolic process);GO:004274…	GO:0009507(chloroplast);GO:0009570(chloroplast stroma);GO:0009579(thylakoid);GO:0009941(chloroplast envelope);GO:0048046(apoplast);	GO:0042132(fructose 1,6-bisphosphate 1-phosphatase activity);GO:0042578(phosphoric ester hydrolase activity);GO:0046872(metal ion binding);GO:0050278(sedoheptulose-bisphosphatase activity);
AT1G63990	0.68	5.38667	3.08282	9.49859e-09	4.74487e-08	SPO11-2	sporulation 11-2	GO:0000706(meiotic DNA double-strand break processing);GO:0000737(DNA catabolic process, endonucleolytic);GO:0006259(DNA metabolic process);GO:0006265(DNA topological change);GO:0007059(chromosome segregation);GO:0007129(synapsis);GO:0007131(reciprocal meiotic recombination);GO:0009553(embryo sac development);GO:0009555(pollen development);GO:0042138(meiotic DNA double-strand break formation);GO:…	GO:0000228(nuclear chromosome);GO:0005634(nucleus);GO:0005694(chromosome);	GO:0003677(DNA binding);GO:0003824(catalytic activity);GO:0003918(DNA topoisomerase type II (ATP-hydrolyzing) activity);GO:0005524(ATP binding);GO:0016889(endodeoxyribonuclease activity, producing 3'-phosphomonoesters);GO:0046872(metal ion binding);
AT1G05570	0.6	5.74667	3.37938	0.000320721	0.000875265	CALS1	callose synthase 1	GO:0006075((1->3)-beta-D-glucan biosynthetic process);GO:0008360(regulation of cell shape);GO:0071555(cell wall organization);	GO:0000148(1,3-beta-D-glucan synthase complex);GO:0005886(plasma membrane);GO:0009504(cell plate);GO:0009506(plasmodesma);GO:0016021(integral component of membrane);	GO:0003843(1,3-beta-D-glucan synthase activity);GO:0016757(transferase activity, transferring glycosyl groups);
AT2G43770	35.2367	66.8	1.01443	5.28332e-05	0.000162377	*	Transducin/WD40 repeat-like superfamily protein	GO:0008150(biological_process);	GO:0005634(nucleus);GO:0005834(heterotrimeric G-protein complex);GO:0080008(Cul4-RING E3 ubiquitin ligase complex);	GO:0000166(nucleotide binding);
AT5G49700	0	17.7333	10.5735	3.20904e-16	4.00412e-15	*	Predicted AT-hook DNA-binding family protein	GO:0006351(transcription, DNA-templated);GO:0006355(regulation of transcription, DNA-templated);	GO:0005634(nucleus);	GO:0003680(AT DNA binding);GO:0003700(transcription factor activity, sequence-specific DNA binding);
AT5G42440	0	1.09667	7.26528	1.11407e-06	4.27771e-06	*	Protein kinase superfamily protein	GO:0006468(protein phosphorylation);	GO:0016021(integral component of membrane);	GO:0004674(protein serine/threonine kinase activity);GO:0005524(ATP binding);GO:0016301(kinase activity);
AT4G27654	0	8.75	8.54039	3.61491e-10	2.15202e-09	*	unknown protein	GO:0008150(biological_process);	GO:0005739(mitochondrion);GO:0016021(integral component of membrane);	GO:0003674(molecular_function);
AT2G47485	0	3.93667	8.04443	2.24237e-08	1.06625e-07	*	unknown protein	*	GO:0005739(mitochondrion);	*
AT1G01225	0	7.76	9.73737	1.69962e-13	1.50811e-12	*	NC domain-containing protein-related	*	GO:0005634(nucleus);	*
AT4G22380	11.81	74.0967	2.73141	2.4485e-08	1.15664e-07	*	Ribosomal protein L7Ae/L30e/S12e/Gadd45 family protein	*	GO:0005634(nucleus);GO:0005730(nucleolus);	GO:0003723(RNA binding);
AT3G63350	0	22.39	10.9448	4.23926e-19	7.2516e-18	AT-HSFA7B	winged-helix DNA-binding transcription factor family protein	GO:0006351(transcription, DNA-templated);GO:0006355(regulation of transcription, DNA-templated);GO:0009408(response to heat);GO:0009644(response to high light intensity);	GO:0005634(nucleus);GO:0005737(cytoplasm);	GO:0003677(DNA binding);GO:0003700(transcription factor activity, sequence-specific DNA binding);GO:0043565(sequence-specific DNA binding);
AT2G30800	11.6633	25.1967	1.21015	6.26735e-08	2.79748e-07	HVT1	helicase in vascular tissue and tapetum	GO:0006396(RNA processing);	GO:0005634(nucleus);GO:0005737(cytoplasm);	GO:0003676(nucleic acid binding);GO:0003723(RNA binding);GO:0004004(ATP-dependent RNA helicase activity);GO:0004386(helicase activity);GO:0005524(ATP binding);
AT1G19540	26.68	87.11	1.79695	2.32511e-16	2.95448e-15	*	NmrA-like negative transcriptional regulator family protein	*	GO:0005737(cytoplasm);	*
AT5G10190	0.0133333	3.34333	7.64312	5.71195e-10	3.30819e-09	*	Major facilitator superfamily protein	GO:0055085(transmembrane transport);	GO:0016020(membrane);GO:0016021(integral component of membrane);	GO:0005351(sugar:proton symporter activity);GO:0015144(carbohydrate transmembrane transporter activity);
AT1G67365	2.37333	10.8233	2.257	1.74032e-06	6.5514e-06	*	other RNA	GO:0008150(biological_process);	GO:0005575(cellular_component);	GO:0003674(molecular_function);
AT2G11520	0.0966667	3.91333	5.35641	7.58384e-15	8.07604e-14	CRCK3	calmodulin-binding receptor-like cytoplasmic kinase 3	GO:0006468(protein phosphorylation);	GO:0005737(cytoplasm);GO:0005886(plasma membrane);	GO:0004674(protein serine/threonine kinase activity);GO:0005524(ATP binding);GO:0016301(kinase activity);
AT5G58020	23.87	55.6467	1.31436	3.54298e-06	1.28158e-05	*	unknown protein	GO:0000380(alternative mRNA splicing, via spliceosome);GO:0071171(site-specific DNA replication termination at RTS1 barrier);GO:1902979(mitotic DNA replication termination);	GO:0005634(nucleus);	GO:0003674(molecular_function);
AT4G11120	32.6667	92.0033	1.5901	4.73821e-17	6.45217e-16	*	translation elongation factor Ts (EF-Ts), putative	GO:0006414(translational elongation);	GO:0005739(mitochondrion);	GO:0003746(translation elongation factor activity);
AT3G48870	70.51	165.593	1.33188	6.21208e-42	4.76644e-40	HSP93-III	Clp ATPase	GO:0009658(chloroplast organization);GO:0019538(protein metabolic process);GO:0034214(protein hexamerization);GO:0045037(protein import into chloroplast stroma);	GO:0005739(mitochondrion);GO:0009507(chloroplast);GO:0009532(plastid stroma);GO:0009536(plastid);GO:0009570(chloroplast stroma);GO:0009941(chloroplast envelope);GO:0016020(membrane);GO:0031897(Tic complex);GO:0031969(chloroplast membrane);	GO:0005515(protein binding);GO:0005524(ATP binding);GO:0016887(ATPase activity);GO:0042803(protein homodimerization activity);
AT1G72360	0	18.98	11.0104	4.56374e-19	7.79124e-18	ERF73	Integrase-type DNA-binding superfamily protein	GO:0006351(transcription, DNA-templated);GO:0006355(regulation of transcription, DNA-templated);GO:0009873(ethylene-activated signaling pathway);GO:0034059(response to anoxia);GO:0071369(cellular response to ethylene stimulus);GO:0071456(cellular response to hypoxia);	GO:0005622(intracellular);GO:0005634(nucleus);	GO:0003677(DNA binding);GO:0003700(transcription factor activity, sequence-specific DNA binding);
AT5G53560	182.973	427.923	1.29778	7.52837e-13	6.17334e-12	CB5-E	cytochrome B5 isoform E	GO:0055114(oxidation-reduction process);	GO:0005773(vacuole);GO:0005774(vacuolar membrane);GO:0005783(endoplasmic reticulum);GO:0005789(endoplasmic reticulum membrane);GO:0005886(plasma membrane);GO:0009535(chloroplast thylakoid membrane);GO:0016021(integral component of membrane);	GO:0005515(protein binding);GO:0020037(heme binding);GO:0046872(metal ion binding);
AT5G23320	3.85333	10.1833	1.4846	0.00072251	0.0018479	STE14A	homolog of yeast STE14 A	GO:0006481(C-terminal protein methylation);GO:0009788(negative regulation of abscisic acid-activated signaling pathway);GO:0009908(flower development);GO:0048367(shoot system development);	GO:0005783(endoplasmic reticulum);GO:0005789(endoplasmic reticulum membrane);GO:0016021(integral component of membrane);	GO:0004671(protein C-terminal S-isoprenylcysteine carboxyl O-methyltransferase activity);GO:0010340(carboxyl-O-methyltransferase activity);
AT3G04940	0.01	2.74	7.74605	1.31911e-08	6.46067e-08	CYSD1	cysteine synthase D1	GO:0006535(cysteine biosynthetic process from serine);GO:0019344(cysteine biosynthetic process);	GO:0005737(cytoplasm);	GO:0004124(cysteine synthase activity);GO:0016740(transferase activity);GO:0030170(pyridoxal phosphate binding);GO:0050017(L-3-cyanoalanine synthase activity);
AT3G53110	112.69	234.817	1.15314	1.15684e-26	3.81801e-25	LOS4	P-loop containing nucleoside triphosphate hydrolases superfamily protein	GO:0009408(response to heat);GO:0009409(response to cold);GO:0009737(response to abscisic acid);GO:0010501(RNA secondary structure unwinding);GO:0016973(poly(A)+ mRNA export from nucleus);	GO:0005634(nucleus);GO:0005635(nuclear envelope);GO:0005730(nucleolus);GO:0005737(cytoplasm);GO:0005886(plasma membrane);	GO:0003723(RNA binding);GO:0003724(RNA helicase activity);GO:0004004(ATP-dependent RNA helicase activity);GO:0005524(ATP binding);GO:0008026(ATP-dependent helicase activity);GO:0008186(RNA-dependent ATPase activity);
AT3G59830	0	0.966667	20.9172	8.81572e-08	3.87247e-07	*	Integrin-linked protein kinase family	*	GO:0005886(plasma membrane);	GO:0004712(protein serine/threonine/tyrosine kinase activity);GO:0016301(kinase activity);
AT3G58180	6.72	24.44	1.94148	3.61102e-09	1.89988e-08	*	ARM repeat superfamily protein	GO:0055114(oxidation-reduction process);	GO:0005829(cytosol);GO:0030089(phycobilisome);	GO:0016829(lyase activity);GO:0046872(metal ion binding);
AT4G05210	2.79333	6.37667	1.28871	0.00307278	0.00690228	LpxD1	Trimeric LpxA-like enzymes superfamily protein	*	GO:0005739(mitochondrion);	*
AT3G46670	0	1.40333	21.4104	4.32002e-08	1.97542e-07	UGT76E11	UDP-glucosyl transferase 76E11	GO:0008152(metabolic process);	GO:0005634(nucleus);GO:0043231(intracellular membrane-bounded organelle);	GO:0008194(UDP-glycosyltransferase activity);GO:0016757(transferase activity, transferring glycosyl groups);GO:0080043(quercetin 3-O-glucosyltransferase activity);GO:0080044(quercetin 7-O-glucosyltransferase activity);
AT4G05410	31.2	58.9667	1.01301	4.31297e-15	4.72378e-14	YAO	Transducin/WD40 repeat-like superfamily protein	GO:0000266(mitochondrial fission);GO:0006364(rRNA processing);GO:0009553(embryo sac development);GO:0009793(embryo development ending in seed dormancy);GO:0060321(acceptance of pollen);	GO:0005680(anaphase-promoting complex);GO:0005730(nucleolus);GO:0005732(small nucleolar ribonucleoprotein complex);GO:0005737(cytoplasm);GO:0032040(small-subunit processome);GO:0080008(Cul4-RING E3 ubiquitin ligase complex);	GO:0000166(nucleotide binding);GO:0003676(nucleic acid binding);GO:0030515(snoRNA binding);
AT2G27060	0.00333333	4.32667	9.8572	2.88638e-15	3.21631e-14	*	Leucine-rich repeat protein kinase family protein	GO:0006468(protein phosphorylation);GO:0007169(transmembrane receptor protein tyrosine kinase signaling pathway);	GO:0005886(plasma membrane);	GO:0004674(protein serine/threonine kinase activity);GO:0005524(ATP binding);
AT1G06270	0.12	13.5567	6.93699	1.68358e-08	8.12381e-08	*	Pentatricopeptide repeat (PPR) superfamily protein	GO:0008150(biological_process);	GO:0005739(mitochondrion);GO:0042170(plastid membrane);	GO:0003674(molecular_function);
AT5G54020	0	0.556667	6.72735	0.000758836	0.00193217	*	Cysteine/Histidine-rich C1 domain family protein	*	GO:0005634(nucleus);	*
AT4G23810	0	1.22	21.0585	7.19771e-08	3.18927e-07	WRKY53	WRKY family transcription factor	GO:0006351(transcription, DNA-templated);GO:0006355(regulation of transcription, DNA-templated);GO:0009751(response to salicylic acid);GO:0009816(defense response to bacterium, incompatible interaction);GO:0010150(leaf senescence);GO:0010193(response to ozone);GO:0010200(response to chitin);GO:0031347(regulation of defense response);GO:0042542(response to hydrogen peroxide);GO:0045893(positive re…	GO:0005634(nucleus);GO:0009507(chloroplast);	GO:0003677(DNA binding);GO:0003700(transcription factor activity, sequence-specific DNA binding);GO:0005515(protein binding);GO:0043565(sequence-specific DNA binding);
AT2G01390	4.4	10.6067	1.35526	0.000557124	0.00145762	EMB3111	Tetratricopeptide repeat (TPR)-like superfamily protein	GO:0009451(RNA modification);	GO:0005739(mitochondrion);GO:0043231(intracellular membrane-bounded organelle);	GO:0003723(RNA binding);GO:0004519(endonuclease activity);
AT3G08680	20.7133	62.7433	1.70415	2.10464e-10	1.29529e-09	*	Leucine-rich repeat protein kinase family protein	GO:0006468(protein phosphorylation);GO:0007169(transmembrane receptor protein tyrosine kinase signaling pathway);	GO:0005576(extracellular region);GO:0005886(plasma membrane);GO:0009505(plant-type cell wall);GO:0009506(plasmodesma);GO:0016021(integral component of membrane);	GO:0004672(protein kinase activity);GO:0004674(protein serine/threonine kinase activity);GO:0005524(ATP binding);GO:0016301(kinase activity);
AT2G21150	33.8333	73.3433	1.20772	2.47428e-07	1.02516e-06	XCT	XAP5 family protein	GO:0009637(response to blue light);GO:0009873(ethylene-activated signaling pathway);GO:0010099(regulation of photomorphogenesis);GO:0010114(response to red light);GO:0035196(production of miRNAs involved in gene silencing by miRNA);GO:0042752(regulation of circadian rhythm);GO:0048511(rhythmic process);	GO:0005634(nucleus);	GO:0003674(molecular_function);
AT1G29980	26.61	63.12	1.34803	4.44264e-08	2.03042e-07	*	Protein of unknown function, DUF642	GO:0008150(biological_process);	GO:0005576(extracellular region);GO:0005634(nucleus);GO:0005886(plasma membrane);GO:0031225(anchored component of membrane);	*
AT1G54930	0.0133333	25.7733	10.5613	4.25906e-16	5.21645e-15	*	GRF zinc finger / Zinc knuckle protein	GO:0008150(biological_process);	GO:0005634(nucleus);	GO:0003676(nucleic acid binding);
AT3G18730	5.02333	22.1933	2.25213	4.68124e-05	0.000144929	TSK	tetratricopeptide repeat (TPR)-containing protein	GO:0000086(G2/M transition of mitotic cell cycle);GO:0009933(meristem structural organization);GO:0009934(regulation of meristem structural organization);GO:0016569(covalent chromatin modification);GO:0051301(cell division);	GO:0005634(nucleus);GO:0005654(nucleoplasm);GO:0016020(membrane);	GO:0005515(protein binding);
AT3G58990	0.01	2.13333	7.23113	8.00096e-08	3.53252e-07	IPMI1	isopropylmalate isomerase 1	GO:0009098(leucine biosynthetic process);GO:0019761(glucosinolate biosynthetic process);	GO:0005739(mitochondrion);GO:0009536(plastid);GO:0009570(chloroplast stroma);	GO:0003861(3-isopropylmalate dehydratase activity);GO:0016836(hydro-lyase activity);
AT3G58470	38.4333	76.9333	1.08589	2.18868e-10	1.34271e-09	*	nucleic acid binding;methyltransferases	GO:0018022(peptidyl-lysine methylation);	GO:0005737(cytoplasm);	GO:0003676(nucleic acid binding);GO:0016279(protein-lysine N-methyltransferase activity);
AT1G53110	0.00666667	4.64667	9.13466	1.1336e-12	9.10565e-12	*	unknown protein	GO:0008150(biological_process);	GO:0016021(integral component of membrane);	GO:0003674(molecular_function);
AT3G09670	0.11	5.15667	5.76113	1.29118e-18	2.07717e-17	*	Tudor/PWWP/MBT superfamily protein	GO:0008150(biological_process);	GO:0005634(nucleus);	GO:0003674(molecular_function);
AT2G47070	2.21	21.9133	3.40859	1.77578e-18	2.80715e-17	SPL1	squamosa promoter binding protein-like 1	GO:0006351(transcription, DNA-templated);GO:0006355(regulation of transcription, DNA-templated);	GO:0005634(nucleus);	GO:0003677(DNA binding);GO:0003700(transcription factor activity, sequence-specific DNA binding);GO:0046872(metal ion binding);
AT4G31620	0	2.54333	9.04239	7.61563e-11	4.91986e-10	*	Transcriptional factor B3 family protein	GO:0006351(transcription, DNA-templated);GO:0006355(regulation of transcription, DNA-templated);	GO:0005634(nucleus);	GO:0003677(DNA binding);GO:0003700(transcription factor activity, sequence-specific DNA binding);
AT5G50310	15.7267	54.55	1.89605	2.22866e-19	3.88924e-18	*	Galactose oxidase/kelch repeat superfamily protein	GO:0008150(biological_process);	GO:0005737(cytoplasm);	*
AT5G10150	0	3.55333	9.19526	3.29376e-11	2.2087e-10	*	Domain of unknown function (DUF966)	GO:0008150(biological_process);	GO:0005634(nucleus);	GO:0003674(molecular_function);
AT5G49665	0	22.3967	12.6129	6.09947e-25	1.75807e-23	*	Zinc finger (C3HC4-type RING finger) family protein	*	GO:0005576(extracellular region);GO:0005886(plasma membrane);	GO:0004842(ubiquitin-protein transferase activity);GO:0008270(zinc ion binding);
AT3G28345	0.0133333	35.2133	11.2353	5.4624e-41	3.96919e-39	ABCB15	ABC transporter family protein	GO:0055085(transmembrane transport);	GO:0005886(plasma membrane);GO:0016021(integral component of membrane);	GO:0005524(ATP binding);GO:0042626(ATPase activity, coupled to transmembrane movement of substances);
AT1G80530	30.7167	90.36	1.65102	2.36539e-46	2.11954e-44	*	Major facilitator superfamily protein	GO:0080167(response to karrikin);	GO:0005634(nucleus);GO:0016021(integral component of membrane);	GO:0003674(molecular_function);
AT2G30110	41.7867	93.1067	1.25783	9.79952e-23	2.36694e-21	UBA1	ubiquitin-activating enzyme 1	GO:0006511(ubiquitin-dependent protein catabolic process);GO:0006974(cellular response to DNA damage stimulus);GO:0016567(protein ubiquitination);GO:0046686(response to cadmium ion);GO:0051707(response to other organism);	GO:0005634(nucleus);GO:0005829(cytosol);GO:0005886(plasma membrane);GO:0009506(plasmodesma);	GO:0004839(ubiquitin activating enzyme activity);GO:0004842(ubiquitin-protein transferase activity);GO:0005524(ATP binding);GO:0008641(small protein activating enzyme activity);
AT5G55040	8.13333	15.6267	1.03728	7.20692e-17	9.69179e-16	*	DNA-binding bromodomain-containing protein	GO:0008150(biological_process);	GO:0005634(nucleus);	GO:0003677(DNA binding);
AT1G29930	0.32	2.57667	3.04438	0.00223073	0.00517343	CAB1	chlorophyll A/B binding protein 1	GO:0009416(response to light stimulus);GO:0009768(photosynthesis, light harvesting in photosystem I);GO:0015979(photosynthesis);GO:0018298(protein-chromophore linkage);	GO:0009507(chloroplast);GO:0009522(photosystem I);GO:0009523(photosystem II);GO:0009534(chloroplast thylakoid);GO:0009535(chloroplast thylakoid membrane);GO:0009579(thylakoid);GO:0009941(chloroplast envelope);GO:0010287(plastoglobule);GO:0016021(integral component of membrane);GO:0030076(light-harvesting complex);	GO:0016168(chlorophyll binding);GO:0031409(pigment binding);GO:0046872(metal ion binding);
AT4G30370	1.36	4.88667	1.94411	3.82287e-06	1.37795e-05	*	RING/U-box superfamily protein	GO:0010200(response to chitin);GO:0016567(protein ubiquitination);GO:0043161(proteasome-mediated ubiquitin-dependent protein catabolic process);	GO:0005634(nucleus);GO:0016021(integral component of membrane);	GO:0008270(zinc ion binding);GO:0046872(metal ion binding);GO:0061630(ubiquitin protein ligase activity);
AT5G24500	13.3167	32.1567	1.36151	8.94345e-07	3.47725e-06	*	unknown protein	GO:0008150(biological_process);	GO:0005634(nucleus);	GO:0003674(molecular_function);
AT3G16620	6.19333	16.6967	1.53461	0.000956311	0.00239271	TOC120	translocon outer complex protein 120	GO:0045036(protein targeting to chloroplast);	GO:0009507(chloroplast);GO:0009536(plastid);GO:0009707(chloroplast outer membrane);GO:0016021(integral component of membrane);	GO:0005525(GTP binding);GO:0016817(hydrolase activity, acting on acid anhydrides);GO:0046872(metal ion binding);
AT3G63130	85.4133	203.11	1.34735	9.06985e-31	3.87294e-29	RANGAP1	RAN GTPase activating protein 1	GO:0000910(cytokinesis);GO:0006606(protein import into nucleus);	GO:0005634(nucleus);GO:0005635(nuclear envelope);GO:0005819(spindle);GO:0005886(plasma membrane);GO:0009504(cell plate);GO:0009507(chloroplast);GO:0009524(phragmoplast);GO:0031965(nuclear membrane);GO:0032153(cell division site);	GO:0005096(GTPase activator activity);GO:0005515(protein binding);
AT1G52550	0.49	3.07	2.71805	4.29577e-05	0.000133641	*	unknown protein	GO:0008150(biological_process);	GO:0005739(mitochondrion);GO:0016021(integral component of membrane);	GO:0003674(molecular_function);
AT1G52560	0	76.3367	12.6512	6.22366e-26	1.922e-24	*	HSP20-like chaperones superfamily protein	GO:0009408(response to heat);GO:0009644(response to high light intensity);GO:0042542(response to hydrogen peroxide);	GO:0005739(mitochondrion);GO:0009507(chloroplast);	GO:0003674(molecular_function);
AT3G49730	2.81333	12.5467	2.26577	8.94039e-09	4.4855e-08	*	Tetratricopeptide repeat (TPR)-like superfamily protein	*	GO:0005739(mitochondrion);	*
AT5G53450	0.16	34.09	7.86791	0.000179804	0.000511604	ORG1	OBP3-responsive gene 1	GO:0006468(protein phosphorylation);GO:0007346(regulation of mitotic cell cycle);GO:0010468(regulation of gene expression);GO:0016310(phosphorylation);	GO:0005634(nucleus);GO:0009507(chloroplast);	GO:0004672(protein kinase activity);GO:0004693(cyclin-dependent protein serine/threonine kinase activity);GO:0005524(ATP binding);GO:0016301(kinase activity);
AT3G61300	0	5.25667	10.8897	1.5935e-18	2.53524e-17	*	C2 calcium/lipid-binding plant phosphoribosyltransferase family protein	*	GO:0005739(mitochondrion);GO:0016021(integral component of membrane);	GO:0016757(transferase activity, transferring glycosyl groups);
AT1G44810	42.9533	93.3467	1.20982	3.08684e-10	1.8573e-09	*	DNA-binding storekeeper protein-related transcriptional regulator	GO:0006351(transcription, DNA-templated);GO:0006355(regulation of transcription, DNA-templated);	GO:0005634(nucleus);	GO:0043565(sequence-specific DNA binding);
AT1G71000	0	70.8967	11.6288	3.19248e-21	6.70848e-20	*	Chaperone DnaJ-domain superfamily protein	GO:0006457(protein folding);	GO:0005634(nucleus);GO:0005737(cytoplasm);	*
AT3G18850	0.01	25.6767	11.1918	1.93942e-20	3.78133e-19	LPAT5	lysophosphatidyl acyltransferase 5	GO:0008152(metabolic process);GO:0016024(CDP-diacylglycerol biosynthetic process);	GO:0005739(mitochondrion);GO:0016021(integral component of membrane);	GO:0003841(1-acylglycerol-3-phosphate O-acyltransferase activity);GO:0016746(transferase activity, transferring acyl groups);
AT1G43170	1020.87	2011.8	1.10844	6.51511e-45	5.57784e-43	RP1	ribosomal protein 1	GO:0000027(ribosomal large subunit assembly);GO:0006412(translation);GO:0009793(embryo development ending in seed dormancy);	GO:0005618(cell wall);GO:0005730(nucleolus);GO:0005737(cytoplasm);GO:0005773(vacuole);GO:0005774(vacuolar membrane);GO:0005829(cytosol);GO:0005840(ribosome);GO:0005886(plasma membrane);GO:0009506(plasmodesma);GO:0016020(membrane);GO:0022625(cytosolic large ribosomal subunit);GO:0022626(cytosolic ribosome);	GO:0003729(mRNA binding);GO:0003735(structural constituent of ribosome);
AT2G25770	5.05667	50.74	3.40875	8.42424e-05	0.000251708	*	Polyketide cyclase/dehydrase and lipid transport superfamily protein	GO:0008150(biological_process);	GO:0005634(nucleus);	GO:0003674(molecular_function);
AT5G63380	8.96667	19.0633	1.17964	3.65446e-07	1.48741e-06	*	AMP-dependent synthetase and ligase family protein	GO:0009695(jasmonic acid biosynthetic process);GO:0031408(oxylipin biosynthetic process);	GO:0005777(peroxisome);	GO:0004321(fatty-acyl-CoA synthase activity);GO:0005515(protein binding);GO:0005524(ATP binding);GO:0016207(4-coumarate-CoA ligase activity);GO:0016874(ligase activity);
AT5G65570	0.09	2.77667	5.18302	8.53869e-10	4.82891e-09	*	Tetratricopeptide repeat (TPR)-like superfamily protein	GO:0008150(biological_process);	GO:0005739(mitochondrion);	GO:0008270(zinc ion binding);
AT2G45630	0	0.75	6.35928	0.000125304	0.000365186	*	D-isomer specific 2-hydroxyacid dehydrogenase family protein	GO:0055114(oxidation-reduction process);	GO:0005737(cytoplasm);	GO:0016616(oxidoreductase activity, acting on the CH-OH group of donors, NAD or NADP as acceptor);GO:0051287(NAD binding);
AT5G11760	47.4833	95.0133	1.07512	9.50538e-14	8.75325e-13	*	unknown protein	GO:0008150(biological_process);	GO:0005634(nucleus);	GO:0003674(molecular_function);
AT3G25980	34.9133	300.927	3.20105	0.000602792	0.00156739	MAD2	DNA-binding HORMA family protein	GO:0007094(mitotic spindle assembly checkpoint);GO:0007346(regulation of mitotic cell cycle);GO:0051301(cell division);	GO:0000776(kinetochore);GO:0000777(condensed chromosome kinetochore);GO:0005634(nucleus);GO:0005635(nuclear envelope);GO:0005737(cytoplasm);GO:0005828(kinetochore microtubule);GO:0005876(spindle microtubule);GO:0010369(chromocenter);	GO:0003677(DNA binding);GO:0005515(protein binding);
AT5G50100	0.2	8.79333	5.55389	1.16999e-19	2.09894e-18	*	Putative thiol-disulphide oxidoreductase DCC	GO:0008150(biological_process);	GO:0005739(mitochondrion);	GO:0003674(molecular_function);
AT5G39600	79.3833	162.32	1.10851	2.08695e-13	1.82846e-12	*	unknown protein	GO:0008150(biological_process);	GO:0005840(ribosome);	GO:0003674(molecular_function);
AT3G51320	2.9	10.06	1.89549	4.24746e-12	3.13913e-11	*	Pentatricopeptide repeat (PPR) superfamily protein	GO:0008150(biological_process);	GO:0005739(mitochondrion);	*
AT1G47760	0	15.97	9.69273	6.83319e-13	5.64072e-12	AGL102	AGAMOUS-like 102	GO:0045944(positive regulation of transcription from RNA polymerase II promoter);	GO:0005634(nucleus);	GO:0000977(RNA polymerase II regulatory region sequence-specific DNA binding);GO:0003677(DNA binding);GO:0003700(transcription factor activity, sequence-specific DNA binding);GO:0046983(protein dimerization activity);
AT5G24310	0.00666667	20.5833	10.8162	2.7607e-19	4.78872e-18	ABIL3	ABL interactor-like protein 3	GO:0010090(trichome morphogenesis);GO:0048364(root development);	GO:0005737(cytoplasm);GO:0015630(microtubule cytoskeleton);	GO:0003674(molecular_function);
AT3G58480	1.31333	9.26333	2.90736	2.1108e-13	1.84831e-12	*	calmodulin-binding family protein	GO:0008150(biological_process);	GO:0005634(nucleus);GO:0005737(cytoplasm);	GO:0005516(calmodulin binding);
AT1G04150	0	9.18	11.6868	8.66228e-21	1.74599e-19	*	C2 calcium/lipid-binding plant phosphoribosyltransferase family protein	GO:0008150(biological_process);	GO:0016021(integral component of membrane);	GO:0016757(transferase activity, transferring glycosyl groups);
AT1G10110	0	3.87	9.18333	8.20778e-12	5.88009e-11	*	F-box family protein	GO:0008150(biological_process);	GO:0005634(nucleus);	GO:0003674(molecular_function);
AT4G21830	0	5.34	8.7611	4.20315e-10	2.48087e-09	MSRB7	methionine sulfoxide reductase B7	GO:0000304(response to singlet oxygen);GO:0030091(protein repair);GO:0055114(oxidation-reduction process);	GO:0005829(cytosol);GO:0009507(chloroplast);	GO:0008113(peptide-methionine (S)-S-oxide reductase activity);GO:0033743(peptide-methionine (R)-S-oxide reductase activity);GO:0046872(metal ion binding);
AT4G23180	0.00666667	2.08333	8.08519	2.87008e-09	1.52349e-08	CRK10	cysteine-rich RLK (RECEPTOR-like protein kinase) 10	GO:0006468(protein phosphorylation);GO:0042742(defense response to bacterium);	GO:0005886(plasma membrane);GO:0016021(integral component of membrane);	GO:0004672(protein kinase activity);GO:0004674(protein serine/threonine kinase activity);GO:0005524(ATP binding);GO:0016301(kinase activity);
AT1G04880	0	1.97333	8.46221	0.00229695	0.00530566	*	HMG (high mobility group) box protein with ARID/BRIGHT DNA-binding domain	GO:0006351(transcription, DNA-templated);GO:0006355(regulation of transcription, DNA-templated);GO:0009846(pollen germination);GO:0009860(pollen tube growth);GO:0019760(glucosinolate metabolic process);	GO:0005634(nucleus);GO:0090406(pollen tube);	GO:0000400(four-way junction DNA binding);GO:0003700(transcription factor activity, sequence-specific DNA binding);GO:0008134(transcription factor binding);GO:0043565(sequence-specific DNA binding);GO:0044212(transcription regulatory region DNA binding);
AT4G17230	19.0433	57.1767	1.68001	4.77441e-12	3.51356e-11	SCL13	SCARECROW-like 13	GO:0006351(transcription, DNA-templated);GO:0006355(regulation of transcription, DNA-templated);GO:0010200(response to chitin);	GO:0005634(nucleus);GO:0005737(cytoplasm);	GO:0003700(transcription factor activity, sequence-specific DNA binding);GO:0043565(sequence-specific DNA binding);
AT2G32275	0	1.39	6.43524	0.000979152	0.0024442	*	Expressed protein	GO:0008150(biological_process);	GO:0005634(nucleus);GO:0005886(plasma membrane);	GO:0003674(molecular_function);
AT5G43710	10.2767	29.58	1.62782	0.000133335	0.000387371	*	Glycosyl hydrolase family 47 protein	GO:0006486(protein glycosylation);GO:0006487(protein N-linked glycosylation);GO:0006491(N-glycan processing);GO:0008152(metabolic process);GO:0030433(ubiquitin-dependent ERAD pathway);	GO:0005783(endoplasmic reticulum);GO:0005789(endoplasmic reticulum membrane);GO:0005794(Golgi apparatus);GO:0016020(membrane);GO:0016021(integral component of membrane);	GO:0004559(alpha-mannosidase activity);GO:0004571(mannosyl-oligosaccharide 1,2-alpha-mannosidase activity);GO:0005509(calcium ion binding);
AT1G13210	0.416667	3.67	3.25521	0.0034617	0.00769792	ACA.l	autoinhibited Ca2+/ATPase II	GO:0048194(Golgi vesicle budding);	GO:0005802(trans-Golgi network);GO:0005886(plasma membrane);GO:0016021(integral component of membrane);	GO:0000287(magnesium ion binding);GO:0004012(phospholipid-translocating ATPase activity);GO:0005516(calmodulin binding);GO:0005524(ATP binding);GO:0015662(ATPase activity, coupled to transmembrane movement of ions, phosphorylative mechanism);
AT2G46250	0.243333	7.78333	5.11667	2.72106e-21	5.75985e-20	*	myosin heavy chain-related	*	GO:0005737(cytoplasm);	*
AT5G16750	10.24	86.44	3.18284	5.98636e-26	1.85202e-24	TOZ	Transducin family protein / WD-40 repeat family protein	GO:0000462(maturation of SSU-rRNA from tricistronic rRNA transcript (SSU-rRNA, 5.8S rRNA, LSU-rRNA));GO:0009793(embryo development ending in seed dormancy);GO:0009880(embryonic pattern specification);GO:0051301(cell division);	GO:0005634(nucleus);GO:0005730(nucleolus);GO:0032040(small-subunit processome);GO:0034388(Pwp2p-containing subcomplex of 90S preribosome);	GO:0000166(nucleotide binding);GO:0030515(snoRNA binding);
AT5G05830	1.09667	23.6433	4.52629	5.43721e-23	1.34715e-21	*	RING/FYVE/PHD zinc finger superfamily protein	*	GO:0005634(nucleus);GO:0016021(integral component of membrane);	GO:0008270(zinc ion binding);
AT2G03820	70.4233	149.493	1.18207	2.61301e-26	8.29163e-25	NMD3	nonsense-mediated mRNA decay NMD3 family protein	GO:0000055(ribosomal large subunit export from nucleus);GO:0000184(nuclear-transcribed mRNA catabolic process, nonsense-mediated decay);GO:0006611(protein export from nucleus);GO:0007029(endoplasmic reticulum organization);GO:0009834(plant-type secondary cell wall biogenesis);	GO:0005634(nucleus);GO:0005737(cytoplasm);GO:0005829(cytosol);	GO:0003674(molecular_function);GO:0043023(ribosomal large subunit binding);
AT3G11773	0	4.77333	8.05084	1.94399e-08	9.29996e-08	*	Thioredoxin superfamily protein	*	GO:0005634(nucleus);	*
AT3G56100	1.47667	44.9067	5.03293	0.00294479	0.00663546	MRLK	meristematic receptor-like kinase	GO:0006468(protein phosphorylation);GO:0007169(transmembrane receptor protein tyrosine kinase signaling pathway);	GO:0005886(plasma membrane);GO:0016020(membrane);	GO:0004672(protein kinase activity);GO:0004674(protein serine/threonine kinase activity);GO:0005524(ATP binding);
AT5G43020	0	1.02	7.97816	0.00318121	0.00712918	*	Leucine-rich repeat protein kinase family protein	GO:0006468(protein phosphorylation);GO:0007169(transmembrane receptor protein tyrosine kinase signaling pathway);	GO:0005886(plasma membrane);GO:0016021(integral component of membrane);	GO:0004672(protein kinase activity);GO:0004674(protein serine/threonine kinase activity);GO:0005524(ATP binding);GO:0016301(kinase activity);
AT1G12050	1.41333	6.98	2.38597	6.20165e-05	0.000188557	*	fumarylacetoacetase, putative	GO:0006572(tyrosine catabolic process);GO:0008219(cell death);GO:0009072(aromatic amino acid family metabolic process);GO:1902000(homogentisate catabolic process);	GO:0005829(cytosol);	GO:0004334(fumarylacetoacetase activity);
AT2G47000	0	2.15	10.0665	6.50719e-14	6.13271e-13	ABCB4	ATP binding cassette subfamily B4	GO:0009630(gravitropism);GO:0009733(response to auxin);GO:0009734(auxin-activated signaling pathway);GO:0009735(response to cytokinin);GO:0009926(auxin polar transport);GO:0010315(auxin efflux);GO:0010540(basipetal auxin transport);GO:0048767(root hair elongation);GO:0055085(transmembrane transport);GO:0060919(auxin influx);	GO:0005634(nucleus);GO:0005886(plasma membrane);GO:0009506(plasmodesma);GO:0016020(membrane);GO:0016021(integral component of membrane);	GO:0005524(ATP binding);GO:0008559(xenobiotic-transporting ATPase activity);GO:0010328(auxin influx transmembrane transporter activity);GO:0010329(auxin efflux transmembrane transporter activity);GO:0042626(ATPase activity, coupled to transmembrane movement of substances);
AT4G28200	25.9233	73.0933	1.59402	2.3514e-20	4.5436e-19	*	unknown protein	*	GO:0005634(nucleus);	*
AT5G14200	0.0466667	17.7867	8.37032	1.64398e-16	2.11856e-15	IMD1	isopropylmalate dehydrogenase 1	GO:0009098(leucine biosynthetic process);GO:0009651(response to salt stress);GO:0019761(glucosinolate biosynthetic process);GO:0055114(oxidation-reduction process);	GO:0005737(cytoplasm);GO:0009507(chloroplast);GO:0009536(plastid);GO:0009570(chloroplast stroma);	GO:0000287(magnesium ion binding);GO:0003862(3-isopropylmalate dehydrogenase activity);GO:0016616(oxidoreductase activity, acting on the CH-OH group of donors, NAD or NADP as acceptor);GO:0051287(NAD binding);
AT5G60780	0	3.56667	9.35686	3.72731e-12	2.77845e-11	NRT2.3	nitrate transporter 2.3	GO:0015706(nitrate transport);GO:0042128(nitrate assimilation);GO:0055085(transmembrane transport);GO:0071249(cellular response to nitrate);	GO:0005886(plasma membrane);GO:0009705(plant-type vacuole membrane);GO:0016021(integral component of membrane);	GO:0015112(nitrate transmembrane transporter activity);
AT1G57670	0	1.85667	7.87991	5.06405e-08	2.29081e-07	*	Toll-Interleukin-Resistance (TIR) domain family protein	GO:0006952(defense response);GO:0007165(signal transduction);	GO:0005737(cytoplasm);GO:0016021(integral component of membrane);	*
AT3G15120	0.843333	2.07	1.39612	0.00205027	0.00478379	*	P-loop containing nucleoside triphosphate hydrolases superfamily protein	GO:0031936(negative regulation of chromatin silencing);GO:0045944(positive regulation of transcription from RNA polymerase II promoter);GO:0080111(DNA demethylation);	GO:0005634(nucleus);GO:0005886(plasma membrane);GO:0009506(plasmodesma);	GO:0003682(chromatin binding);GO:0005515(protein binding);GO:0005524(ATP binding);GO:0016787(hydrolase activity);GO:0016887(ATPase activity);GO:0042393(histone binding);
AT5G16505	12.34	29.81	1.34307	9.06472e-06	3.11971e-05	*	unknown protein	*	*	*
AT5G23870	0.04	5.68	6.94205	5.66345e-16	6.8588e-15	*	Pectinacetylesterase family protein	GO:0071555(cell wall organization);	GO:0005576(extracellular region);GO:0009505(plant-type cell wall);	GO:0052689(carboxylic ester hydrolase activity);GO:0052793(pectin acetylesterase activity);
AT3G58270	10.1467	36.46	1.92924	0.00147794	0.0035618	*	Arabidopsis phospholipase-like protein (PEARLI 4) with TRAF-like domain	GO:0008150(biological_process);	GO:0005634(nucleus);	GO:0003674(molecular_function);
AT4G10300	4.39667	17.61	2.06963	1.35606e-08	6.62667e-08	*	RmlC-like cupins superfamily protein	*	GO:0005634(nucleus);GO:0009507(chloroplast);	GO:0003674(molecular_function);
AT4G03090	16.3867	34.9967	1.17126	8.92173e-05	0.000265518	*	sequence-specific DNA binding;sequence-specific DNA binding transcription factors	*	GO:0005739(mitochondrion);	*
AT1G62200	0	3.09333	9.40889	1.80292e-11	1.23729e-10	PTR6	Major facilitator superfamily protein	GO:0006857(oligopeptide transport);	GO:0005886(plasma membrane);GO:0009705(plant-type vacuole membrane);GO:0016020(membrane);GO:0016021(integral component of membrane);	GO:0005215(transporter activity);
AT1G16670	0	2.52667	8.9462	0.00220698	0.00512109	*	Protein kinase superfamily protein	GO:0002237(response to molecule of bacterial origin);GO:0009409(response to cold);GO:0009625(response to insect);GO:0033160(positive regulation of protein import into nucleus, translocation);GO:0046777(protein autophosphorylation);GO:0050826(response to freezing);	GO:0005886(plasma membrane);	GO:0004674(protein serine/threonine kinase activity);GO:0005515(protein binding);GO:0005524(ATP binding);GO:0016301(kinase activity);
AT1G28070	0	4.62	8.44825	1.47778e-07	6.31187e-07	*	unknown protein	GO:0008150(biological_process);	GO:0005634(nucleus);	GO:0004386(helicase activity);
AT4G20325	18.6133	41.9467	1.24683	2.18911e-06	8.13986e-06	*	unknown protein	GO:0008150(biological_process);	GO:0005634(nucleus);	GO:0003674(molecular_function);
AT3G05850	3.73	19.8667	2.50316	8.77604e-16	1.03883e-14	MUG7	unknown protein	*	*	*
AT1G61900	28	57.7633	1.14376	2.9213e-05	9.335e-05	*	unknown protein	GO:0008150(biological_process);	GO:0005739(mitochondrion);GO:0005886(plasma membrane);GO:0009506(plasmodesma);GO:0031225(anchored component of membrane);GO:0046658(anchored component of plasma membrane);	GO:0003674(molecular_function);
AT5G07120	9.04333	18.58	1.14028	0.00154588	0.00370541	SNX2b	sorting nexin 2B	GO:0006897(endocytosis);GO:0015031(protein transport);GO:0016050(vesicle organization);GO:0016192(vesicle-mediated transport);GO:0032502(developmental process);GO:0035556(intracellular signal transduction);GO:0045324(late endosome to vacuole transport);GO:0051604(protein maturation);GO:0090351(seedling development);	GO:0005634(nucleus);GO:0005794(Golgi apparatus);GO:0005829(cytosol);GO:0016020(membrane);GO:0019898(extrinsic component of membrane);GO:0030904(retromer complex);GO:0032585(multivesicular body membrane);	GO:0005515(protein binding);GO:0005543(phospholipid binding);GO:0035091(phosphatidylinositol binding);GO:0046982(protein heterodimerization activity);
AT5G20200	15.9767	52.04	1.80562	5.17042e-22	1.17654e-20	*	nucleoporin-related	GO:0008150(biological_process);	GO:0005634(nucleus);	GO:0003674(molecular_function);
AT3G11400	191.02	387.847	1.11063	1.73211e-07	7.32397e-07	EIF3G1	eukaryotic translation initiation factor 3G1	GO:0006413(translational initiation);	GO:0005737(cytoplasm);GO:0005852(eukaryotic translation initiation factor 3 complex);GO:0005886(plasma membrane);	GO:0003723(RNA binding);GO:0003729(mRNA binding);GO:0003743(translation initiation factor activity);
AT3G53460	64.4933	176.833	1.46364	2.39106e-06	8.84136e-06	CP29	chloroplast RNA-binding protein 29	GO:0006396(RNA processing);GO:0006397(mRNA processing);GO:0008380(RNA splicing);GO:0009409(response to cold);GO:0009631(cold acclimation);GO:0043489(RNA stabilization);	GO:0009507(chloroplast);GO:0009534(chloroplast thylakoid);GO:0009570(chloroplast stroma);GO:0009579(thylakoid);GO:0030529(intracellular ribonucleoprotein complex);	GO:0003723(RNA binding);GO:0003729(mRNA binding);GO:0008266(poly(U) RNA binding);
AT4G03960	17.1267	34.3067	1.07557	0.00017144	0.000489417	PFA-DSP4	Phosphotyrosine protein phosphatases superfamily protein	GO:1900424(regulation of defense response to bacterium);	GO:0005737(cytoplasm);	GO:0004721(phosphoprotein phosphatase activity);GO:0004725(protein tyrosine phosphatase activity);
AT1G55810	7.83667	24.9967	1.7832	1.27658e-17	1.85835e-16	UKL3	uridine kinase-like 3	GO:0006206(pyrimidine nucleobase metabolic process);GO:0009058(biosynthetic process);GO:0016310(phosphorylation);GO:0043097(pyrimidine nucleoside salvage);GO:0044206(UMP salvage);GO:0044211(CTP salvage);	GO:0005829(cytosol);	GO:0004845(uracil phosphoribosyltransferase activity);GO:0004849(uridine kinase activity);GO:0005524(ATP binding);GO:0005525(GTP binding);GO:0016301(kinase activity);
AT5G52290	1.92333	4.33667	1.27626	0.000155042	0.000445693	SHOC1	shortage in chiasmata 1	GO:0000712(resolution of meiotic recombination intermediates);	GO:0009506(plasmodesma);	*
AT5G45370	0.0933333	10.02	7.1891	4.07807e-22	9.37847e-21	UMAMIT1	nodulin MtN21 /EamA-like transporter family protein	GO:0006810(transport);	GO:0005886(plasma membrane);GO:0016020(membrane);	GO:0022857(transmembrane transporter activity);
AT3G03960	157.833	421.41	1.51303	2.43125e-89	8.94597e-87	*	TCP-1/cpn60 chaperonin family protein	GO:0006457(protein folding);GO:0051050(positive regulation of transport);	GO:0005737(cytoplasm);GO:0005829(cytosol);GO:0009506(plasmodesma);GO:0016020(membrane);	GO:0005515(protein binding);GO:0005524(ATP binding);GO:0044183(protein binding involved in protein folding);
AT4G19080	0	1.48667	7.28787	8.88522e-06	3.06219e-05	*	Protein of unknown function (DUF594)	GO:0008150(biological_process);	GO:0009507(chloroplast);	GO:0003674(molecular_function);
AT5G54350	0	2.13667	8.15572	8.90243e-08	3.90659e-07	*	unknown protein	GO:0008150(biological_process);	*	GO:0003674(molecular_function);
AT1G61280	6.07333	32.32	2.44639	1.09639e-14	1.14637e-13	*	Phosphatidylinositol N-acetylglucosaminyltransferase, GPI19/PIG-P subunit	GO:0006506(GPI anchor biosynthetic process);	GO:0009507(chloroplast);GO:0016021(integral component of membrane);	GO:0017176(phosphatidylinositol N-acetylglucosaminyltransferase activity);
AT3G02210	19.7833	53.9333	1.54307	0.000634501	0.00164341	COBL1	COBRA-like protein 1 precursor	GO:0010215(cellulose microfibril organization);GO:0016049(cell growth);	GO:0005886(plasma membrane);GO:0031225(anchored component of membrane);	*
AT3G48250	12.07	26.2167	1.21974	0.000244456	0.0006808	BIR6	Pentatricopeptide repeat (PPR) superfamily protein	GO:0008380(RNA splicing);GO:0009451(RNA modification);	GO:0005739(mitochondrion);GO:0009507(chloroplast);	GO:0003723(RNA binding);GO:0004519(endonuclease activity);
AT2G25880	14.0933	97.0833	2.87997	1.65335e-22	3.8955e-21	AUR2	ataurora2	GO:0006468(protein phosphorylation);GO:0007049(cell cycle);GO:0007052(mitotic spindle organization);GO:0016572(histone phosphorylation);GO:0032465(regulation of cytokinesis);	GO:0000780(condensed nuclear chromosome, centromeric region);GO:0005634(nucleus);GO:0005737(cytoplasm);GO:0005876(spindle microtubule);GO:0031965(nuclear membrane);GO:0032133(chromosome passenger complex);GO:0051233(spindle midzone);	GO:0004672(protein kinase activity);GO:0004674(protein serine/threonine kinase activity);GO:0005524(ATP binding);GO:0016301(kinase activity);GO:0035175(histone kinase activity (H3-S10 specific));
AT3G46580	14.6033	34.1033	1.30275	1.41793e-07	6.06673e-07	MBD5	methyl-CPG-binding domain protein 5	GO:0006351(transcription, DNA-templated);GO:0006355(regulation of transcription, DNA-templated);	GO:0005634(nucleus);GO:0005720(nuclear heterochromatin);GO:0010370(perinucleolar chromocenter);	GO:0003677(DNA binding);GO:0005515(protein binding);GO:0008327(methyl-CpG binding);GO:0019899(enzyme binding);GO:0043621(protein self-association);
AT5G27450	7.68	52.74	2.79377	1.24551e-49	1.27455e-47	MK	mevalonate kinase	GO:0016125(sterol metabolic process);GO:0016126(sterol biosynthetic process);GO:0016310(phosphorylation);GO:0019287(isopentenyl diphosphate biosynthetic process, mevalonate pathway);	GO:0005737(cytoplasm);GO:0005829(cytosol);	GO:0004496(mevalonate kinase activity);GO:0005524(ATP binding);
AT4G37380	0.216667	2.37333	3.50761	1.82562e-09	9.92214e-09	*	Tetratricopeptide repeat (TPR)-like superfamily protein	GO:0006397(mRNA processing);GO:1900865(chloroplast RNA modification);	GO:0005739(mitochondrion);GO:0009507(chloroplast);	GO:0008270(zinc ion binding);
AT5G60730	10.1567	22.08	1.21037	3.41453e-05	0.000108172	*	Anion-transporting ATPase	GO:0006820(anion transport);	GO:0005739(mitochondrion);GO:0005759(mitochondrial matrix);GO:0009507(chloroplast);GO:0016020(membrane);	GO:0005524(ATP binding);GO:0016887(ATPase activity);
AT5G02490	157.623	399.027	1.43575	4.73349e-22	1.07854e-20	Hsp70-2	Heat shock protein 70 (Hsp 70) family protein	GO:0006351(transcription, DNA-templated);GO:0006355(regulation of transcription, DNA-templated);GO:0006457(protein folding);GO:0009408(response to heat);GO:0009615(response to virus);GO:0009617(response to bacterium);GO:0046686(response to cadmium ion);	GO:0005618(cell wall);GO:0005634(nucleus);GO:0005794(Golgi apparatus);GO:0005829(cytosol);GO:0005886(plasma membrane);	GO:0005515(protein binding);GO:0005524(ATP binding);
AT5G12235	0	3.03	6.0285	0.000218236	0.000613085	CLE22	CLAVATA3/ESR-RELATED 22	GO:0001944(vasculature development);GO:0007165(signal transduction);GO:0010078(maintenance of root meristem identity);GO:0048364(root development);	GO:0005615(extracellular space);GO:0005739(mitochondrion);GO:0048046(apoplast);	GO:0005102(receptor binding);GO:0033612(receptor serine/threonine kinase binding);
AT3G18370	0.00333333	4.92	9.9049	1.21869e-14	1.26129e-13	ATSYTF	C2 domain-containing protein	GO:0008150(biological_process);	GO:0005783(endoplasmic reticulum);	*
AT3G46230	115.457	434.28	1.97594	9.69118e-14	8.91011e-13	HSP17.4	heat shock protein 17.4	GO:0009408(response to heat);	GO:0005737(cytoplasm);	GO:0005515(protein binding);
AT4G31250	4.53333	16.7067	1.97754	3.33599e-10	1.99767e-09	*	Leucine-rich repeat protein kinase family protein	GO:0006468(protein phosphorylation);GO:0007169(transmembrane receptor protein tyrosine kinase signaling pathway);	GO:0005576(extracellular region);GO:0016021(integral component of membrane);	GO:0004674(protein serine/threonine kinase activity);GO:0005524(ATP binding);GO:0016301(kinase activity);
AT1G13940	3.77	10.6867	1.60958	8.51938e-09	4.28546e-08	*	Plant protein of unknown function (DUF863)	GO:0008150(biological_process);	GO:0005634(nucleus);	GO:0003674(molecular_function);
AT1G45120	0.00666667	3.15333	8.86873	3.23747e-15	3.59825e-14	*	transposable element gene	*	*	*
AT1G02190	0	1.18667	8.22059	3.28759e-08	1.52703e-07	*	Fatty acid hydroxylase superfamily	*	*	GO:0003824(catalytic activity);
AT4G01883	4.74	15.6967	1.82769	0.00420589	0.00918972	*	Polyketide cyclase / dehydrase and lipid transport protein	*	GO:0009507(chloroplast);	*
AT4G34160	1.48	4.42333	1.66384	0.00156259	0.00374234	CYCD3;1	CYCLIN D3;1	GO:0000082(G1/S transition of mitotic cell cycle);GO:0009735(response to cytokinin);GO:0009741(response to brassinosteroid);GO:0009744(response to sucrose);GO:0010444(guard mother cell differentiation);GO:0010583(response to cyclopentenone);GO:0042127(regulation of cell proliferation);GO:0048316(seed development);GO:0051301(cell division);GO:0051726(regulation of cell cycle);	GO:0005634(nucleus);	GO:0005515(protein binding);GO:0016538(cyclin-dependent protein serine/threonine kinase regulator activity);
AT2G35920	5.53667	28.82	2.48681	1.72444e-43	1.41338e-41	*	RNA helicase family protein	*	GO:0005737(cytoplasm);	GO:0003676(nucleic acid binding);GO:0004386(helicase activity);GO:0005524(ATP binding);
AT1G23840	0	1.60333	20.9172	8.81572e-08	3.87247e-07	*	unknown protein	*	GO:0005739(mitochondrion);GO:0016021(integral component of membrane);	*
AT1G18720	4.3	11.2233	1.46271	1.99497e-06	7.45162e-06	*	Protein of unknown function (DUF962)	GO:0008150(biological_process);	GO:0009507(chloroplast);GO:0016021(integral component of membrane);	GO:0003674(molecular_function);
AT2G05520	0.113333	17.9467	7.07045	5.06497e-14	4.83676e-13	GRP-3	glycine-rich protein 3	GO:0008361(regulation of cell size);GO:0009269(response to desiccation);GO:0009723(response to ethylene);GO:0009737(response to abscisic acid);GO:0009751(response to salicylic acid);GO:0009826(unidimensional cell growth);GO:0010044(response to aluminum ion);GO:0048364(root development);	GO:0005576(extracellular region);GO:0005578(proteinaceous extracellular matrix);	GO:0005515(protein binding);
AT1G68810	0	17.7067	11.5578	1.24457e-20	2.4683e-19	*	basic helix-loop-helix (bHLH) DNA-binding superfamily protein	GO:0006351(transcription, DNA-templated);GO:0006355(regulation of transcription, DNA-templated);	GO:0005634(nucleus);	GO:0003677(DNA binding);GO:0003700(transcription factor activity, sequence-specific DNA binding);GO:0046983(protein dimerization activity);
AT5G51210	0.56	6	3.52783	0.00287565	0.0064949	OLEO3	oleosin3	GO:0019915(lipid storage);GO:0019953(sexual reproduction);	GO:0005576(extracellular region);GO:0005737(cytoplasm);GO:0012511(monolayer-surrounded lipid storage body);GO:0016020(membrane);GO:0016021(integral component of membrane);	GO:0003674(molecular_function);
AT5G06300	0	32.68	11.839	2.9158e-22	6.75949e-21	LOG7	Putative lysine decarboxylase family protein	GO:0009691(cytokinin biosynthetic process);	GO:0005634(nucleus);GO:0005829(cytosol);	GO:0016787(hydrolase activity);GO:0016831(carboxy-lyase activity);
AT4G28490	0	1.94333	9.54861	3.66406e-11	2.43998e-10	HAE	Leucine-rich receptor-like protein kinase family protein	GO:0006468(protein phosphorylation);GO:0007169(transmembrane receptor protein tyrosine kinase signaling pathway);GO:0010102(lateral root morphogenesis);GO:0010227(floral organ abscission);GO:0010468(regulation of gene expression);GO:0045490(pectin catabolic process);GO:0046777(protein autophosphorylation);	GO:0005886(plasma membrane);GO:0016021(integral component of membrane);	GO:0004672(protein kinase activity);GO:0004674(protein serine/threonine kinase activity);GO:0004714(transmembrane receptor protein tyrosine kinase activity);GO:0005515(protein binding);GO:0005524(ATP binding);GO:0016301(kinase activity);
AT3G48360	0.05	1.01667	4.5278	1.71942e-05	5.68559e-05	BT2	BTB and TAZ domain protein 2	GO:0006355(regulation of transcription, DNA-templated);GO:0007623(circadian rhythm);GO:0009409(response to cold);GO:0009553(embryo sac development);GO:0009555(pollen development);GO:0009611(response to wounding);GO:0009651(response to salt stress);GO:0009733(response to auxin);GO:0009734(auxin-activated signaling pathway);GO:0009737(response to abscisic acid);GO:0009738(abscisic acid-activated si…	GO:0005634(nucleus);GO:0005737(cytoplasm);GO:0019005(SCF ubiquitin ligase complex);	GO:0003700(transcription factor activity, sequence-specific DNA binding);GO:0003712(transcription cofactor activity);GO:0004402(histone acetyltransferase activity);GO:0005515(protein binding);GO:0005516(calmodulin binding);GO:0008270(zinc ion binding);GO:0031625(ubiquitin protein ligase binding);
AT5G62090	3.46333	11.4933	1.84288	3.66585e-05	0.000115394	SLK2	SEUSS-like 2	GO:0006351(transcription, DNA-templated);GO:0006355(regulation of transcription, DNA-templated);GO:0009790(embryo development);GO:0030154(cell differentiation);GO:0047484(regulation of response to osmotic stress);GO:0048467(gynoecium development);GO:0048481(plant ovule development);GO:1901001(negative regulation of response to salt stress);	GO:0005634(nucleus);	GO:0005515(protein binding);
AT1G12380	0.4	8.31667	4.43011	6.92578e-16	8.29463e-15	*	unknown protein	GO:0008150(biological_process);	GO:0005634(nucleus);	*
AT5G05680	21.1367	56.07	1.51045	7.90286e-07	3.09143e-06	MOS7	nuclear pore complex protein-related	GO:0000055(ribosomal large subunit export from nucleus);GO:0000056(ribosomal small subunit export from nucleus);GO:0006406(mRNA export from nucleus);GO:0006606(protein import into nucleus);GO:0006611(protein export from nucleus);GO:0009627(systemic acquired resistance);GO:0045087(innate immune response);	GO:0005634(nucleus);GO:0005635(nuclear envelope);GO:0005643(nuclear pore);	GO:0005215(transporter activity);GO:0005515(protein binding);
AT1G22882	8.53667	21.1267	1.39781	7.51093e-09	3.79918e-08	*	Galactose-binding protein	GO:0008150(biological_process);	GO:0005634(nucleus);GO:0005635(nuclear envelope);GO:0005783(endoplasmic reticulum);	GO:0003674(molecular_function);
AT5G19080	3.75333	9.61333	1.446	0.000218508	0.000613554	LUL3	RING/U-box superfamily protein	GO:0016567(protein ubiquitination);	GO:0005737(cytoplasm);	GO:0004842(ubiquitin-protein transferase activity);GO:0008270(zinc ion binding);GO:0046872(metal ion binding);
AT3G06320	11.2233	54.32	2.28678	4.35861e-07	1.75911e-06	*	Ribosomal protein L33 family protein	GO:0006412(translation);	GO:0005739(mitochondrion);GO:0015934(large ribosomal subunit);	GO:0003735(structural constituent of ribosome);
AT2G19310	4.05667	64.44	4.03146	0.0012665	0.00309909	*	HSP20-like chaperones superfamily protein	GO:0006979(response to oxidative stress);GO:0009408(response to heat);GO:0009644(response to high light intensity);GO:0042542(response to hydrogen peroxide);	GO:0005737(cytoplasm);	GO:0003674(molecular_function);
AT4G25630	209.95	530.62	1.42663	3.32969e-70	7.02239e-68	FIB2	fibrillarin 2	GO:0000494(box C/D snoRNA 3'-end processing);GO:0001510(RNA methylation);GO:0006351(transcription, DNA-templated);GO:0006355(regulation of transcription, DNA-templated);GO:0006364(rRNA processing);GO:0008033(tRNA processing);GO:0031167(rRNA methylation);GO:1990258(histone glutamine methylation);	GO:0005634(nucleus);GO:0005730(nucleolus);GO:0015030(Cajal body);GO:0016592(mediator complex);GO:0031428(box C/D snoRNP complex);GO:0032040(small-subunit processome);	GO:0003723(RNA binding);GO:0008649(rRNA methyltransferase activity);GO:0030515(snoRNA binding);GO:1990259(histone-glutamine methyltransferase activity);
AT4G21590	0	13.15	10.6829	7.51672e-17	1.00771e-15	ENDO3	endonuclease 3	GO:0006308(DNA catabolic process);GO:0048443(stamen development);	GO:0005576(extracellular region);	GO:0003676(nucleic acid binding);GO:0004519(endonuclease activity);GO:0046872(metal ion binding);
AT3G13380	0.00666667	0.736667	6.769	4.17453e-07	1.69074e-06	BRL3	BRI1-like 3	*	GO:0005886(plasma membrane);GO:0016021(integral component of membrane);	GO:0004672(protein kinase activity);GO:0004674(protein serine/threonine kinase activity);GO:0004714(transmembrane receptor protein tyrosine kinase activity);GO:0005496(steroid binding);GO:0005524(ATP binding);
AT3G09830	0	0.256667	5.7615	0.000345706	0.000936945	*	Protein kinase superfamily protein	GO:0002221(pattern recognition receptor signaling pathway);GO:0006468(protein phosphorylation);GO:0007166(cell surface receptor signaling pathway);GO:0009617(response to bacterium);GO:0042742(defense response to bacterium);GO:0052033(pathogen-associated molecular pattern dependent induction by symbiont of host innate immune response);GO:0080142(regulation of salicylic acid biosynthetic process);	GO:0005886(plasma membrane);	GO:0004675(transmembrane receptor protein serine/threonine kinase activity);GO:0005515(protein binding);GO:0005524(ATP binding);GO:0016301(kinase activity);
AT5G56170	0.04	3.62667	6.55592	5.06936e-08	2.29261e-07	LLG1	LORELEI-LIKE-GPI-ANCHORED PROTEIN 1	GO:0045927(positive regulation of growth);	GO:0005886(plasma membrane);GO:0031225(anchored component of membrane);GO:0090406(pollen tube);	GO:0005515(protein binding);
AT5G23190	2.16	22.6167	3.49623	1.11394e-18	1.81227e-17	CYP86B1	cytochrome P450, family 86, subfamily B, polypeptide 1	GO:0010345(suberin biosynthetic process);GO:0042761(very long-chain fatty acid biosynthetic process);GO:0055114(oxidation-reduction process);GO:0071555(cell wall organization);	GO:0005783(endoplasmic reticulum);GO:0005789(endoplasmic reticulum membrane);GO:0009507(chloroplast);GO:0016021(integral component of membrane);	GO:0004497(monooxygenase activity);GO:0005506(iron ion binding);GO:0016705(oxidoreductase activity, acting on paired donors, with incorporation or reduction of molecular oxygen);GO:0019825(oxygen binding);GO:0020037(heme binding);
AT2G37330	0	1.09667	6.67393	1.6035e-05	5.32774e-05	ALS3	aluminum sensitive 3	GO:0010044(response to aluminum ion);	GO:0005886(plasma membrane);GO:0005887(integral component of plasma membrane);	GO:0015075(ion transmembrane transporter activity);
AT1G24490	15.1967	50.5367	1.84119	0.00204967	0.00478322	ALB4	OxaA/YidC-like membrane insertion protein	GO:0007165(signal transduction);GO:0009658(chloroplast organization);GO:0051205(protein insertion into membrane);GO:0072598(protein localization to chloroplast);	GO:0005886(plasma membrane);GO:0009507(chloroplast);GO:0009535(chloroplast thylakoid membrane);GO:0009579(thylakoid);GO:0016020(membrane);GO:0016021(integral component of membrane);	GO:0005515(protein binding);
AT5G14510	0.01	5.01667	8.3176	1.52752e-09	8.39697e-09	*	ARM repeat superfamily protein	*	*	*
AT4G36530	1.74667	12.39	2.92281	3.67275e-13	3.15062e-12	*	alpha/beta-Hydrolases superfamily protein	*	GO:0005737(cytoplasm);GO:0009507(chloroplast);GO:0009941(chloroplast envelope);	GO:0016787(hydrolase activity);
AT4G28660	2.19	14.8167	2.81891	0.00225026	0.00520895	PSB28	photosystem II reaction center PSB28 protein	GO:0015979(photosynthesis);	GO:0009507(chloroplast);GO:0009535(chloroplast thylakoid membrane);GO:0009539(photosystem II reaction center);GO:0009570(chloroplast stroma);GO:0009579(thylakoid);GO:0009654(photosystem II oxygen evolving complex);	GO:0003674(molecular_function);
AT2G26640	1.28333	15.9967	3.74894	1.32089e-08	6.46755e-08	KCS11	3-ketoacyl-CoA synthase 11	GO:0006633(fatty acid biosynthetic process);GO:0009409(response to cold);GO:0009416(response to light stimulus);	GO:0005634(nucleus);GO:0016021(integral component of membrane);	GO:0102336(3-oxo-arachidoyl-CoA synthase activity);GO:0102337(3-oxo-cerotoyl-CoA synthase activity);GO:0102338(3-oxo-lignoceronyl-CoA synthase activity);
AT2G33730	33.3033	82.5267	1.41141	5.29057e-06	1.88339e-05	*	P-loop containing nucleoside triphosphate hydrolases superfamily protein	GO:0006397(mRNA processing);	GO:0005634(nucleus);GO:0005737(cytoplasm);	GO:0003723(RNA binding);GO:0005524(ATP binding);GO:0008026(ATP-dependent helicase activity);
AT5G06590	22.8467	66.73	1.63787	2.61585e-20	5.0377e-19	*	unknown protein	GO:0008150(biological_process);	GO:0005575(cellular_component);	GO:0003674(molecular_function);
AT5G57800	0.0333333	3.26333	6.51132	1.2976e-08	6.36435e-08	CER3	Fatty acid hydroxylase superfamily	GO:0006629(lipid metabolic process);GO:0006723(cuticle hydrocarbon biosynthetic process);GO:0008610(lipid biosynthetic process);GO:0010025(wax biosynthetic process);GO:0042335(cuticle development);GO:0043447(alkane biosynthetic process);GO:0048235(pollen sperm cell differentiation);GO:0055114(oxidation-reduction process);	GO:0005789(endoplasmic reticulum membrane);GO:0005886(plasma membrane);GO:0016020(membrane);GO:0016021(integral component of membrane);	GO:0003824(catalytic activity);GO:0005506(iron ion binding);GO:0016491(oxidoreductase activity);
AT4G16060	11.1667	23.9167	1.18123	2.15826e-07	9.00483e-07	*	unknown protein	GO:0008150(biological_process);	GO:0005829(cytosol);GO:0009507(chloroplast);GO:0009570(chloroplast stroma);	GO:0003674(molecular_function);
AT2G30440	10.0933	21.9233	1.21761	5.69994e-06	2.0208e-05	TPP	thylakoid processing peptide	GO:0006465(signal peptide processing);GO:0006508(proteolysis);	GO:0009507(chloroplast);GO:0009534(chloroplast thylakoid);GO:0009535(chloroplast thylakoid membrane);GO:0016020(membrane);GO:0016021(integral component of membrane);	GO:0004175(endopeptidase activity);GO:0008233(peptidase activity);GO:0008236(serine-type peptidase activity);
AT3G02730	2.82	17.4233	2.70229	7.29371e-09	3.69579e-08	TRXF1	thioredoxin F-type 1	GO:0006109(regulation of carbohydrate metabolic process);GO:0006662(glycerol ether metabolic process);GO:0009642(response to light intensity);GO:0034599(cellular response to oxidative stress);GO:0043085(positive regulation of catalytic activity);GO:0043086(negative regulation of catalytic activity);GO:0045454(cell redox homeostasis);GO:0055114(oxidation-reduction process);	GO:0005623(cell);GO:0009507(chloroplast);GO:0009534(chloroplast thylakoid);GO:0009570(chloroplast stroma);	GO:0004791(thioredoxin-disulfide reductase activity);GO:0004857(enzyme inhibitor activity);GO:0008047(enzyme activator activity);GO:0015035(protein disulfide oxidoreductase activity);GO:0016671(oxidoreductase activity, acting on a sulfur group of donors, disulfide as acceptor);GO:0047134(protein-disulfide reductase activity);
AT3G27230	19.78	45.7267	1.29981	1.43701e-08	7.0043e-08	*	S-adenosyl-L-methionine-dependent methyltransferases superfamily protein	*	GO:0005768(endosome);GO:0005794(Golgi apparatus);GO:0005802(trans-Golgi network);GO:0016021(integral component of membrane);	*
AT2G21960	0.01	14.63	10.0531	1.94628e-16	2.49511e-15	*	unknown protein	*	GO:0009507(chloroplast);GO:0009534(chloroplast thylakoid);GO:0016021(integral component of membrane);	*
AT1G14040	0	13.5567	11.9186	5.39538e-22	1.22451e-20	*	EXS (ERD1/XPR1/SYG1) family protein	GO:0006817(phosphate ion transport);GO:0055062(phosphate ion homeostasis);GO:0055069(zinc ion homeostasis);	GO:0005794(Golgi apparatus);GO:0005802(trans-Golgi network);GO:0005886(plasma membrane);GO:0016021(integral component of membrane);	*
AT5G67270	40.2133	191.01	2.34256	1.115e-13	1.01275e-12	EB1C	end binding protein 1C	GO:0007049(cell cycle);GO:0009652(thigmotropism);GO:0030865(cortical cytoskeleton organization);GO:0051301(cell division);	GO:0005618(cell wall);GO:0005634(nucleus);GO:0005730(nucleolus);GO:0005737(cytoplasm);GO:0005819(spindle);GO:0005874(microtubule);GO:0009524(phragmoplast);	GO:0008017(microtubule binding);
AT4G01580	34.3667	129.193	1.99489	8.42715e-14	7.82492e-13	*	AP2/B3-like transcriptional factor family protein	GO:0006351(transcription, DNA-templated);GO:0006355(regulation of transcription, DNA-templated);	GO:0005634(nucleus);	GO:0003677(DNA binding);GO:0003700(transcription factor activity, sequence-specific DNA binding);
AT3G12580	309.283	938.757	1.69669	1.27713e-63	2.08364e-61	HSP70	heat shock protein 70	GO:0006351(transcription, DNA-templated);GO:0006355(regulation of transcription, DNA-templated);GO:0006457(protein folding);GO:0009266(response to temperature stimulus);GO:0009408(response to heat);GO:0009615(response to virus);GO:0009617(response to bacterium);GO:0009644(response to high light intensity);GO:0016567(protein ubiquitination);GO:0042542(response to hydrogen peroxide);GO:0046686(resp…	GO:0005618(cell wall);GO:0005634(nucleus);GO:0005739(mitochondrion);GO:0005774(vacuolar membrane);GO:0005794(Golgi apparatus);GO:0005829(cytosol);GO:0005886(plasma membrane);GO:0048046(apoplast);	GO:0005524(ATP binding);GO:0031625(ubiquitin protein ligase binding);
AT4G37240	0	26.1367	10.8274	1.24099e-17	1.80959e-16	*	unknown protein	*	GO:0005575(cellular_component);	GO:0003674(molecular_function);
AT4G11280	0.00666667	35.87	11.8471	2.5829e-23	6.65702e-22	ACS6	1-aminocyclopropane-1-carboxylic acid (acc) synthase 6	GO:0001944(vasculature development);GO:0006952(defense response);GO:0006979(response to oxidative stress);GO:0009611(response to wounding);GO:0009612(response to mechanical stimulus);GO:0009693(ethylene biosynthetic process);GO:0009723(response to ethylene);GO:0009733(response to auxin);GO:0009753(response to jasmonic acid);GO:0009835(fruit ripening);GO:0051301(cell division);GO:0071281(cellular …	GO:0005737(cytoplasm);	GO:0005515(protein binding);GO:0016847(1-aminocyclopropane-1-carboxylate synthase activity);GO:0030170(pyridoxal phosphate binding);GO:0042802(identical protein binding);
AT4G36580	11.4033	35.0333	1.71823	0.000342996	0.000930475	*	AAA-type ATPase family protein	*	GO:0005886(plasma membrane);	GO:0008270(zinc ion binding);GO:0016887(ATPase activity);
AT3G04630	2.14333	172.67	6.22905	9.25576e-09	4.63163e-08	WDL1	WVD2-like 1	GO:0010015(root morphogenesis);GO:0010031(circumnutation);	GO:0005634(nucleus);GO:0005737(cytoplasm);GO:0005874(microtubule);	GO:0003674(molecular_function);
AT2G30020	47.9733	104.133	1.20954	3.93538e-06	1.41641e-05	*	Protein phosphatase 2C family protein	GO:0006470(protein dephosphorylation);GO:0009611(response to wounding);GO:0009620(response to fungus);GO:0009738(abscisic acid-activated signaling pathway);GO:0050832(defense response to fungus);	GO:0005634(nucleus);GO:0009536(plastid);	GO:0004722(protein serine/threonine phosphatase activity);GO:0046872(metal ion binding);
AT5G04500	15.5767	33.2867	1.19067	6.08964e-10	3.51516e-09	*	glycosyltransferase family protein 47	GO:0006486(protein glycosylation);	GO:0016021(integral component of membrane);	GO:0016757(transferase activity, transferring glycosyl groups);GO:0046872(metal ion binding);
AT3G26120	0	42.55	13.3036	1.47182e-28	5.53339e-27	TEL1	terminal EAR1-like 1	*	GO:0005737(cytoplasm);	GO:0003723(RNA binding);
AT3G06400	12.5167	28.7967	1.30177	3.57818e-17	4.92683e-16	CHR11	chromatin-remodeling protein 11	GO:0009553(embryo sac development);GO:0009561(megagametogenesis);GO:0009908(flower development);GO:0010228(vegetative to reproductive phase transition of meristem);GO:0016049(cell growth);GO:0016569(covalent chromatin modification);GO:0016584(nucleosome positioning);GO:0034728(nucleosome organization);GO:0043044(ATP-dependent chromatin remodeling);GO:0048510(regulation of timing of transition fro…	GO:0005634(nucleus);GO:0005829(cytosol);	GO:0003677(DNA binding);GO:0004386(helicase activity);GO:0005515(protein binding);GO:0005524(ATP binding);GO:0008094(DNA-dependent ATPase activity);GO:0016818(hydrolase activity, acting on acid anhydrides, in phosphorus-containing anhydrides);GO:0031491(nucleosome binding);
AT3G27320	11.5433	39.27	1.85321	1.46473e-07	6.25921e-07	*	alpha/beta-Hydrolases superfamily protein	*	GO:0005634(nucleus);GO:0005737(cytoplasm);	GO:0052689(carboxylic ester hydrolase activity);
AT1G10850	2.91667	10.2733	1.91191	2.71597e-10	1.64461e-09	*	Leucine-rich repeat protein kinase family protein	GO:0006468(protein phosphorylation);GO:0007169(transmembrane receptor protein tyrosine kinase signaling pathway);	GO:0005886(plasma membrane);GO:0016021(integral component of membrane);	GO:0004672(protein kinase activity);GO:0004674(protein serine/threonine kinase activity);GO:0005524(ATP binding);
AT2G38760	14.6	45.32	1.7219	2.10007e-08	1.00079e-07	ANNAT3	annexin 3	GO:0009408(response to heat);GO:0009409(response to cold);GO:0009414(response to water deprivation);GO:0009651(response to salt stress);	GO:0005773(vacuole);GO:0009507(chloroplast);GO:0009986(cell surface);	GO:0005509(calcium ion binding);GO:0005544(calcium-dependent phospholipid binding);
AT1G10270	13.0367	49.2467	2.01991	2.24257e-26	7.16877e-25	GRP23	glutamine-rich protein 23	GO:0006351(transcription, DNA-templated);GO:0006355(regulation of transcription, DNA-templated);GO:0009451(RNA modification);GO:0009790(embryo development);GO:0051301(cell division);	GO:0005634(nucleus);GO:0005739(mitochondrion);	GO:0003723(RNA binding);GO:0004519(endonuclease activity);GO:0005515(protein binding);
AT2G47520	25.8167	194.673	2.96826	1.40762e-07	6.03005e-07	ERF71	Integrase-type DNA-binding superfamily protein	GO:0006351(transcription, DNA-templated);GO:0006355(regulation of transcription, DNA-templated);GO:0009873(ethylene-activated signaling pathway);GO:0034059(response to anoxia);	GO:0005634(nucleus);	GO:0003677(DNA binding);GO:0003700(transcription factor activity, sequence-specific DNA binding);
AT1G62440	0	1.97333	22.4717	8.07383e-09	4.07081e-08	LRX2	leucine-rich repeat/extensin 2	GO:0000904(cell morphogenesis involved in differentiation);GO:0007275(multicellular organism development);GO:0071555(cell wall organization);	GO:0005576(extracellular region);GO:0005618(cell wall);GO:0005634(nucleus);GO:0009505(plant-type cell wall);	GO:0005199(structural constituent of cell wall);
AT4G30270	0.02	20.5333	9.6332	2.37219e-17	3.34076e-16	XTH24	xyloglucan endotransglucosylase/hydrolase 24	GO:0007568(aging);GO:0009739(response to gibberellin);GO:0009740(gibberellic acid mediated signaling pathway);GO:0009741(response to brassinosteroid);GO:0009828(plant-type cell wall loosening);GO:0010411(xyloglucan metabolic process);GO:0042546(cell wall biogenesis);GO:0071669(plant-type cell wall organization or biogenesis);	GO:0005576(extracellular region);GO:0005618(cell wall);GO:0005737(cytoplasm);GO:0005794(Golgi apparatus);GO:0005886(plasma membrane);GO:0009505(plant-type cell wall);GO:0048046(apoplast);	GO:0004553(hydrolase activity, hydrolyzing O-glycosyl compounds);GO:0016762(xyloglucan:xyloglucosyl transferase activity);GO:0016798(hydrolase activity, acting on glycosyl bonds);
AT3G60350	11.4667	23.91	1.16149	1.21384e-07	5.23232e-07	ARABIDILLO-2	ARABIDILLO-2	GO:0006511(ubiquitin-dependent protein catabolic process);GO:0048527(lateral root development);	GO:0005634(nucleus);GO:0005737(cytoplasm);	GO:0004842(ubiquitin-protein transferase activity);
AT3G15750	0	6.32	9.22486	4.93882e-12	3.62837e-11	*	Essential protein Yae1, N-terminal	GO:0008150(biological_process);	GO:0005575(cellular_component);	GO:0003674(molecular_function);
AT1G64640	3.92667	20.2433	2.44646	2.04083e-08	9.74437e-08	ENODL8	early nodulin-like protein 8	*	GO:0005886(plasma membrane);GO:0031225(anchored component of membrane);GO:0046658(anchored component of plasma membrane);	GO:0005507(copper ion binding);GO:0009055(electron carrier activity);
AT2G39700	0.01	1.00333	6.25747	1.17949e-05	3.99103e-05	EXPA4	expansin A4	GO:0006949(syncytium formation);GO:0009664(plant-type cell wall organization);GO:0009826(unidimensional cell growth);GO:0009828(plant-type cell wall loosening);GO:0009831(plant-type cell wall modification involved in multidimensional cell growth);	GO:0005576(extracellular region);GO:0005829(cytosol);GO:0009505(plant-type cell wall);GO:0009506(plasmodesma);GO:0016020(membrane);	*
AT2G25450	6.55667	32.4933	2.39418	8.77419e-10	4.95399e-09	*	2-oxoglutarate (2OG) and Fe(II)-dependent oxygenase superfamily protein	GO:0010439(regulation of glucosinolate biosynthetic process);GO:0019761(glucosinolate biosynthetic process);GO:0055114(oxidation-reduction process);	GO:0005737(cytoplasm);GO:0009506(plasmodesma);	GO:0009815(1-aminocyclopropane-1-carboxylate oxidase activity);GO:0046872(metal ion binding);GO:0051213(dioxygenase activity);
AT2G28050	4.72667	10.69	1.27157	4.16508e-05	0.000129926	*	Pentatricopeptide repeat (PPR) superfamily protein	GO:0009451(RNA modification);GO:0090617(mitochondrial mRNA 5'-end processing);	GO:0005739(mitochondrion);	GO:0003723(RNA binding);GO:0004519(endonuclease activity);
AT4G10450	258.11	515.9	1.08079	9.9176e-53	1.15888e-50	*	Ribosomal protein L6 family	GO:0006412(translation);	GO:0005737(cytoplasm);GO:0005840(ribosome);GO:0015934(large ribosomal subunit);GO:0022625(cytosolic large ribosomal subunit);GO:0022626(cytosolic ribosome);	GO:0003735(structural constituent of ribosome);GO:0019843(rRNA binding);
AT2G32280	0	6.54667	9.27183	1.3327e-12	1.06064e-11	*	Protein of unknown function (DUF1218)	GO:0010087(phloem or xylem histogenesis);GO:0010305(leaf vascular tissue pattern formation);GO:0010588(cotyledon vascular tissue pattern formation);GO:0048825(cotyledon development);	GO:0016021(integral component of membrane);	GO:0003674(molecular_function);
AT1G66240	19.0067	54.8767	1.57741	2.96641e-05	9.46863e-05	ATX1	homolog of anti-oxidant 1	GO:0006825(copper ion transport);GO:0030001(metal ion transport);GO:0046916(cellular transition metal ion homeostasis);	GO:0005737(cytoplasm);GO:0005829(cytosol);GO:0005886(plasma membrane);	GO:0046914(transition metal ion binding);
AT5G52620	18.24	35.8667	1.06532	6.54957e-16	7.86586e-15	*	F-box associated ubiquitination effector family protein	GO:0008150(biological_process);	GO:0005575(cellular_component);	GO:0003674(molecular_function);
AT5G42940	16.8167	39.5867	1.33585	2.30953e-05	7.50628e-05	*	RING/U-box superfamily protein	GO:0016567(protein ubiquitination);	*	GO:0008270(zinc ion binding);GO:0046872(metal ion binding);
AT1G74470	0.0233333	0.81	5.07136	0.00324767	0.00726212	*	Pyridine nucleotide-disulphide oxidoreductase family protein	GO:0010189(vitamin E biosynthetic process);GO:0015979(photosynthesis);GO:0015995(chlorophyll biosynthetic process);GO:0055114(oxidation-reduction process);	GO:0009507(chloroplast);GO:0009534(chloroplast thylakoid);GO:0009535(chloroplast thylakoid membrane);GO:0009941(chloroplast envelope);GO:0016020(membrane);GO:0031969(chloroplast membrane);	GO:0005515(protein binding);GO:0045550(geranylgeranyl reductase activity);GO:0102067(geranylgeranyl diphosphate reductase activity);
AT3G12920	17.8967	50.8967	1.59626	5.96566e-05	0.000181829	BRG3	SBP (S-ribonuclease binding protein) family protein	GO:0006952(defense response);GO:0043067(regulation of programmed cell death);GO:0043161(proteasome-mediated ubiquitin-dependent protein catabolic process);	GO:0005634(nucleus);GO:0005737(cytoplasm);	GO:0016740(transferase activity);GO:0046872(metal ion binding);
AT3G58420	0.346667	2.05667	2.64419	0.00230495	0.0053213	*	TRAF-like superfamily protein	GO:0008150(biological_process);	GO:0016021(integral component of membrane);	GO:0003674(molecular_function);
AT1G72480	14.8333	42.22	1.61066	7.25701e-05	0.000218798	*	Lung seven transmembrane receptor family protein	GO:0008150(biological_process);	GO:0005794(Golgi apparatus);GO:0016021(integral component of membrane);	GO:0003674(molecular_function);
AT2G43030	35.7267	82.4933	1.29693	5.16484e-07	2.06953e-06	*	Ribosomal protein L3 family protein	GO:0006412(translation);	GO:0005840(ribosome);GO:0009507(chloroplast);GO:0009570(chloroplast stroma);GO:0009941(chloroplast envelope);GO:0016020(membrane);	GO:0003735(structural constituent of ribosome);GO:0019843(rRNA binding);
AT1G52160	9.18	25.24	1.55594	6.93948e-08	3.078e-07	TRZ3	tRNAse Z3	GO:0034414(tRNA 3'-trailer cleavage, endonucleolytic);GO:0042780(tRNA 3'-end processing);GO:0072684(mitochondrial tRNA 3'-trailer cleavage, endonucleolytic);	GO:0005634(nucleus);GO:0005739(mitochondrion);	GO:0003824(catalytic activity);GO:0042781(3'-tRNA processing endoribonuclease activity);GO:0046872(metal ion binding);
AT2G04030	72.5	235.36	1.79631	1.32939e-46	1.22944e-44	CR88	Chaperone protein htpG family protein	GO:0006457(protein folding);GO:0009408(response to heat);GO:0009414(response to water deprivation);GO:0009651(response to salt stress);GO:0009704(de-etiolation);GO:0009793(embryo development ending in seed dormancy);GO:0010157(response to chlorate);GO:0045037(protein import into chloroplast stroma);	GO:0005739(mitochondrion);GO:0005774(vacuolar membrane);GO:0009507(chloroplast);GO:0009536(plastid);GO:0009570(chloroplast stroma);GO:0009941(chloroplast envelope);	GO:0005515(protein binding);GO:0005524(ATP binding);GO:0042803(protein homodimerization activity);GO:0051082(unfolded protein binding);
AT1G63170	37.5867	80.3567	1.18646	4.28517e-05	0.000133335	*	Zinc finger, C3HC4 type (RING finger) family protein	GO:0016567(protein ubiquitination);	GO:0005634(nucleus);GO:0016021(integral component of membrane);	GO:0008270(zinc ion binding);GO:0046872(metal ion binding);
AT4G32210	46.2733	87.71	1.00651	0.00401774	0.00882097	SDH3-2	succinate dehydrogenase 3-2	GO:0006121(mitochondrial electron transport, succinate to ubiquinone);	GO:0005739(mitochondrion);GO:0005749(mitochondrial respiratory chain complex II, succinate dehydrogenase complex (ubiquinone));GO:0005886(plasma membrane);GO:0016020(membrane);	GO:0000104(succinate dehydrogenase activity);
AT3G06730	3.72333	31.2933	3.15413	0.000651896	0.00168367	TRX z	Thioredoxin z	GO:0006662(glycerol ether metabolic process);GO:0006952(defense response);GO:0009657(plastid organization);GO:0034599(cellular response to oxidative stress);GO:0045454(cell redox homeostasis);GO:0055114(oxidation-reduction process);	GO:0009295(nucleoid);GO:0009507(chloroplast);GO:0009579(thylakoid);	GO:0004791(thioredoxin-disulfide reductase activity);GO:0005515(protein binding);GO:0015035(protein disulfide oxidoreductase activity);GO:0016671(oxidoreductase activity, acting on a sulfur group of donors, disulfide as acceptor);GO:0047134(protein-disulfide reductase activity);
AT2G33500	0	1.14333	7.6732	0.00421729	0.00921113	BBX12	B-box type zinc finger protein with CCT domain	GO:0006355(regulation of transcription, DNA-templated);	GO:0005634(nucleus);	GO:0003700(transcription factor activity, sequence-specific DNA binding);GO:0008270(zinc ion binding);
AT5G01240	0.0133333	48.4833	11.6215	2.0914e-29	8.25768e-28	LAX1	like AUXIN RESISTANT 1	GO:0003333(amino acid transmembrane transport);GO:0006865(amino acid transport);GO:0009734(auxin-activated signaling pathway);GO:0048829(root cap development);GO:0055085(transmembrane transport);GO:0060919(auxin influx);	GO:0005886(plasma membrane);GO:0016020(membrane);GO:0016021(integral component of membrane);	GO:0005215(transporter activity);GO:0010328(auxin influx transmembrane transporter activity);GO:0015171(amino acid transmembrane transporter activity);GO:0015293(symporter activity);
AT1G51500	0.06	28.2967	8.83219	1.34539e-50	1.41014e-48	ABCG12	ABC-2 type transporter family protein	GO:0006869(lipid transport);GO:0009651(response to salt stress);GO:0009737(response to abscisic acid);GO:0010025(wax biosynthetic process);	GO:0005634(nucleus);GO:0005886(plasma membrane);GO:0016021(integral component of membrane);	GO:0005524(ATP binding);GO:0042626(ATPase activity, coupled to transmembrane movement of substances);
AT2G47690	48.2333	93.9567	1.02348	5.69875e-08	2.55918e-07	*	NADH-ubiquinone oxidoreductase-related	GO:0009853(photorespiration);GO:0055114(oxidation-reduction process);	GO:0005634(nucleus);GO:0005739(mitochondrion);GO:0005747(mitochondrial respiratory chain complex I);GO:0005758(mitochondrial intermembrane space);GO:0031966(mitochondrial membrane);GO:0045271(respiratory chain complex I);	GO:0003674(molecular_function);
AT3G49250	18.9467	44.1833	1.31976	1.09744e-09	6.12428e-09	DMS3	defective in meristem silencing 3	GO:0006306(DNA methylation);GO:0031047(gene silencing by RNA);GO:0070921(regulation of production of siRNA involved in chromatin silencing by small RNA);GO:0080188(RNA-directed DNA methylation);	GO:0000419(DNA-directed RNA polymerase V complex);	GO:0005515(protein binding);GO:0042803(protein homodimerization activity);
AT3G07770	117.02	353.807	1.69235	8.2948e-16	9.85236e-15	Hsp89.1	HEAT SHOCK PROTEIN 89.1	GO:0006457(protein folding);	GO:0005618(cell wall);GO:0005739(mitochondrion);GO:0009507(chloroplast);GO:0009570(chloroplast stroma);	GO:0005524(ATP binding);
AT5G45320	0	3.82333	8.59722	2.9315e-10	1.76893e-09	*	unknown protein	GO:0008150(biological_process);	GO:0009507(chloroplast);GO:0016021(integral component of membrane);	GO:0003674(molecular_function);
AT5G17670	6.55333	13.5367	1.1253	0.00405223	0.0088843	*	alpha/beta-Hydrolases superfamily protein	*	GO:0009507(chloroplast);GO:0009941(chloroplast envelope);	GO:0016788(hydrolase activity, acting on ester bonds);
AT4G01170	0	23.3033	11.7553	1.08941e-20	2.17054e-19	*	unknown protein	GO:0008150(biological_process);	GO:0005634(nucleus);	GO:0003674(molecular_function);
AT1G59540	10.93	78.3067	2.94513	4.16431e-24	1.12352e-22	ZCF125	P-loop containing nucleoside triphosphate hydrolases superfamily protein	GO:0007018(microtubule-based movement);	GO:0005737(cytoplasm);GO:0005871(kinesin complex);GO:0005874(microtubule);	GO:0003777(microtubule motor activity);GO:0005524(ATP binding);GO:0008017(microtubule binding);GO:0016887(ATPase activity);
AT1G48698	0	1.48667	5.32992	0.00432051	0.00941044	*	unknown protein	GO:0008150(biological_process);	GO:0005575(cellular_component);	GO:0003674(molecular_function);
AT1G73040	0	1.78667	7.00144	2.80715e-06	1.02679e-05	*	Mannose-binding lectin superfamily protein	*	GO:0005576(extracellular region);	GO:0030246(carbohydrate binding);
AT2G31680	0	7.83	9.60619	1.341e-13	1.20225e-12	RABA5d	RAB GTPase homolog A5D	GO:0015031(protein transport);	GO:0005794(Golgi apparatus);GO:0005829(cytosol);GO:0005886(plasma membrane);	GO:0003924(GTPase activity);GO:0005525(GTP binding);
AT1G06520	0	38.9233	13.1288	7.40329e-27	2.46216e-25	GPAT1	glycerol-3-phosphate acyltransferase 1	GO:0010143(cutin biosynthetic process);GO:0016024(CDP-diacylglycerol biosynthetic process);GO:0016311(dephosphorylation);GO:0048235(pollen sperm cell differentiation);GO:0080167(response to karrikin);	GO:0005739(mitochondrion);GO:0016020(membrane);GO:0016021(integral component of membrane);	GO:0004366(glycerol-3-phosphate O-acyltransferase activity);GO:0016746(transferase activity, transferring acyl groups);GO:0016791(phosphatase activity);GO:0090447(glycerol-3-phosphate 2-O-acyltransferase activity);GO:0102420(sn-1-glycerol-3-phosphate C16:0-DCA-CoA acyl transferase activity);
AT1G69700	0	2	7.39305	9.71549e-07	3.76187e-06	HVA22C	HVA22 homologue C	GO:0009414(response to water deprivation);GO:0009737(response to abscisic acid);GO:0042538(hyperosmotic salinity response);	GO:0005634(nucleus);GO:0009506(plasmodesma);GO:0016021(integral component of membrane);	GO:0003674(molecular_function);
AT1G27750	10.5067	23.8667	1.27913	7.00719e-16	8.38052e-15	*	nucleic acid binding	GO:0008150(biological_process);	GO:0005634(nucleus);	GO:0003676(nucleic acid binding);
AT2G07683	1.52	6.86667	2.25843	0.000223464	0.000626657	*	transposable element gene	*	*	*
AT2G17510	7.32	24.4067	1.83023	3.07458e-08	1.43205e-07	EMB2763	ribonuclease II family protein	GO:0006364(rRNA processing);GO:0006401(RNA catabolic process);	GO:0000178(exosome (RNase complex));GO:0005634(nucleus);GO:0005737(cytoplasm);	GO:0000175(3'-5'-exoribonuclease activity);GO:0003723(RNA binding);GO:0004519(endonuclease activity);GO:0004527(exonuclease activity);GO:0004540(ribonuclease activity);GO:0046872(metal ion binding);
AT3G51350	0	3.82	9.79277	2.94712e-13	2.55348e-12	*	Eukaryotic aspartyl protease family protein	GO:0006508(proteolysis);	GO:0031225(anchored component of membrane);	*
AT3G17390	104.843	216.357	1.14026	6.45202e-08	2.8758e-07	MTO3	S-adenosylmethionine synthetase family protein	GO:0006555(methionine metabolic process);GO:0006556(S-adenosylmethionine biosynthetic process);GO:0006730(one-carbon metabolic process);GO:0009409(response to cold);GO:0009809(lignin biosynthetic process);	GO:0005618(cell wall);GO:0005730(nucleolus);GO:0005737(cytoplasm);GO:0005829(cytosol);GO:0005886(plasma membrane);GO:0009506(plasmodesma);GO:0016020(membrane);	GO:0003729(mRNA binding);GO:0004478(methionine adenosyltransferase activity);GO:0005524(ATP binding);GO:0046872(metal ion binding);
AT5G44560	53.9367	262.163	2.3683	7.50057e-31	3.22674e-29	VPS2.2	SNF7 family protein	GO:0007034(vacuolar transport);GO:0015031(protein transport);GO:0016192(vesicle-mediated transport);	GO:0000815(ESCRT III complex);GO:0005634(nucleus);	GO:0005515(protein binding);
AT4G35370	0	3.23	8.91252	1.42967e-11	9.94955e-11	*	Transducin/WD40 repeat-like superfamily protein	GO:0008150(biological_process);	GO:0005737(cytoplasm);	GO:0000166(nucleotide binding);
AT3G14120	10.27	66.2533	2.79248	3.69559e-161	4.91627e-158	*	unknown protein	GO:0000973(posttranscriptional tethering of RNA polymerase II gene DNA at nuclear periphery);GO:0006355(regulation of transcription, DNA-templated);GO:0006406(mRNA export from nucleus);GO:0006606(protein import into nucleus);	GO:0005634(nucleus);GO:0005635(nuclear envelope);GO:0031080(nuclear pore outer ring);	GO:0005487(nucleocytoplasmic transporter activity);GO:0005515(protein binding);GO:0017056(structural constituent of nuclear pore);
AT1G80070	11.1933	36.9133	1.82599	6.19449e-52	6.95633e-50	SUS2	Pre-mRNA-processing-splicing factor	GO:0000244(spliceosomal tri-snRNP complex assembly);GO:0000380(alternative mRNA splicing, via spliceosome);GO:0000398(mRNA splicing, via spliceosome);	GO:0005634(nucleus);GO:0005682(U5 snRNP);GO:0009507(chloroplast);GO:0016020(membrane);GO:0071013(catalytic step 2 spliceosome);	GO:0000386(second spliceosomal transesterification activity);GO:0005515(protein binding);GO:0017070(U6 snRNA binding);GO:0030619(U1 snRNA binding);GO:0030620(U2 snRNA binding);GO:0030623(U5 snRNA binding);GO:0097157(pre-mRNA intronic binding);
AT1G80410	57.86	197.193	1.86749	1.42806e-45	1.25364e-43	EMB2753	tetratricopeptide repeat (TPR)-containing protein	GO:0009414(response to water deprivation);GO:0009793(embryo development ending in seed dormancy);GO:0017196(N-terminal peptidyl-methionine acetylation);	GO:0005634(nucleus);GO:0005829(cytosol);GO:0009506(plasmodesma);GO:0016020(membrane);GO:0031415(NatA complex);	GO:0004596(peptide alpha-N-acetyltransferase activity);
AT4G36140	0.163333	2.43	4.01309	0.000697279	0.00178993	*	disease resistance protein (TIR-NBS-LRR class), putative	GO:0006952(defense response);GO:0007165(signal transduction);	GO:0005634(nucleus);GO:0016021(integral component of membrane);	GO:0043531(ADP binding);
AT3G19100	15.9133	61.4533	2.05076	8.49176e-38	5.15286e-36	*	Protein kinase superfamily protein	*	GO:0005886(plasma membrane);	GO:0004723(calcium-dependent protein serine/threonine phosphatase activity);GO:0005509(calcium ion binding);GO:0005524(ATP binding);GO:0016301(kinase activity);GO:0046872(metal ion binding);
AT1G09750	0	4.34667	9.6011	6.61864e-13	5.47145e-12	*	Eukaryotic aspartyl protease family protein	GO:0009627(systemic acquired resistance);	GO:0005576(extracellular region);GO:0005618(cell wall);GO:0009505(plant-type cell wall);GO:0048046(apoplast);	GO:0000166(nucleotide binding);
AT5G15120	0	3.11667	8.65431	0.00133258	0.00324542	*	Protein of unknown function (DUF1637)	GO:0001666(response to hypoxia);GO:0009061(anaerobic respiration);GO:0018171(peptidyl-cysteine oxidation);GO:0070483(detection of hypoxia);	GO:0005634(nucleus);GO:0005829(cytosol);	GO:0017172(cysteine dioxygenase activity);GO:0046872(metal ion binding);
AT4G16830	18.6667	89.45	2.3749	1.18128e-08	5.83021e-08	*	Hyaluronan / mRNA binding family	GO:0006970(response to osmotic stress);GO:0009651(response to salt stress);GO:0009737(response to abscisic acid);GO:0009738(abscisic acid-activated signaling pathway);GO:0009787(regulation of abscisic acid-activated signaling pathway);GO:0071470(cellular response to osmotic stress);GO:0071472(cellular response to salt stress);	GO:0005634(nucleus);GO:0005737(cytoplasm);GO:0048471(perinuclear region of cytoplasm);	GO:0003723(RNA binding);GO:0003729(mRNA binding);
AT2G45960	6.14333	33.6067	2.54647	1.99973e-31	8.98267e-30	PIP1B	plasma membrane intrinsic protein 1B	GO:0006810(transport);GO:0006833(water transport);GO:0009414(response to water deprivation);GO:0009651(response to salt stress);GO:0015670(carbon dioxide transport);GO:0034220(ion transmembrane transport);	GO:0005773(vacuole);GO:0005886(plasma membrane);GO:0005887(integral component of plasma membrane);GO:0009507(chloroplast);GO:0016020(membrane);GO:0016021(integral component of membrane);GO:0046658(anchored component of plasma membrane);	GO:0005215(transporter activity);GO:0015250(water channel activity);
AT5G20070	21.8367	69.0467	1.75571	3.51782e-17	4.85532e-16	NUDX19	nudix hydrolase homolog 19	*	GO:0005829(cytosol);GO:0009507(chloroplast);	GO:0000210(NAD+ diphosphatase activity);GO:0016787(hydrolase activity);GO:0046872(metal ion binding);
AT1G07520	12.7667	28.3267	1.24306	0.00236143	0.005435	*	GRAS family transcription factor	GO:0006351(transcription, DNA-templated);GO:0006355(regulation of transcription, DNA-templated);GO:0010200(response to chitin);	GO:0005634(nucleus);	GO:0003700(transcription factor activity, sequence-specific DNA binding);
AT1G27461	0	5.66	9.6295	5.03786e-11	3.31651e-10	*	unknown protein	*	*	*
AT4G29510	64.8667	136.817	1.16663	1.56815e-46	1.44253e-44	PRMT11	arginine methyltransferase 11	GO:0006355(regulation of transcription, DNA-templated);	GO:0005634(nucleus);GO:0005829(cytosol);	GO:0008469(histone-arginine N-methyltransferase activity);GO:0016274(protein-arginine N-methyltransferase activity);GO:0035242(protein-arginine omega-N asymmetric methyltransferase activity);
AT1G48400	0.0133333	5.61667	8.96916	1.65288e-10	1.03009e-09	*	F-box/RNI-like/FBD-like domains-containing protein	GO:0008150(biological_process);	GO:0005634(nucleus);	GO:0003674(molecular_function);
AT4G23540	1.24333	23.81	4.38108	1.56829e-90	6.02711e-88	*	ARM repeat superfamily protein	GO:0008150(biological_process);	GO:0005634(nucleus);	*
AT4G21770	14.08	27.14	1.04386	0.000254106	0.000705831	*	Pseudouridine synthase family protein	GO:0001522(pseudouridine synthesis);	GO:0009507(chloroplast);	GO:0003723(RNA binding);GO:0009982(pseudouridine synthase activity);
AT5G06360	264.123	518.417	1.05617	2.12074e-61	3.08202e-59	*	Ribosomal protein S8e family protein	GO:0006412(translation);GO:0042254(ribosome biogenesis);	GO:0005634(nucleus);GO:0005840(ribosome);	GO:0003735(structural constituent of ribosome);
AT3G22370	111.077	251.13	1.26389	4.22371e-06	1.51577e-05	AOX1A	alternative oxidase 1A	GO:0009409(response to cold);GO:0031930(mitochondria-nucleus signaling pathway);GO:0045333(cellular respiration);GO:0055114(oxidation-reduction process);	GO:0005739(mitochondrion);GO:0005743(mitochondrial inner membrane);GO:0016021(integral component of membrane);GO:0070469(respiratory chain);	GO:0009916(alternative oxidase activity);GO:0046872(metal ion binding);
AT1G64570	4.18333	11.8067	1.60462	1.02092e-06	3.94016e-06	DUO3	Homeodomain-like superfamily protein	GO:0008150(biological_process);	GO:0005634(nucleus);	*
AT1G48120	0.986667	7.03667	2.92076	1.66234e-14	1.69408e-13	*	hydrolases;protein serine/threonine phosphatases	*	GO:0005634(nucleus);	GO:0004721(phosphoprotein phosphatase activity);GO:0004722(protein serine/threonine phosphatase activity);GO:0046872(metal ion binding);
AT4G23770	0.233333	10.4867	5.49196	5.2933e-11	3.4807e-10	*	unknown protein	GO:0008150(biological_process);	GO:0005634(nucleus);	GO:0003674(molecular_function);
AT5G13680	10.05	22.3133	1.24953	1.17926e-05	3.99102e-05	ABO1	IKI3 family protein	GO:0002098(tRNA wobble uridine modification);GO:0006351(transcription, DNA-templated);GO:0006355(regulation of transcription, DNA-templated);GO:0006400(tRNA modification);GO:0006979(response to oxidative stress);GO:0008283(cell proliferation);GO:0008284(positive regulation of cell proliferation);GO:0009734(auxin-activated signaling pathway);GO:0009737(response to abscisic acid);GO:0009738(abscisi…	GO:0005634(nucleus);GO:0005829(cytosol);GO:0033588(Elongator holoenzyme complex);	GO:0016746(transferase activity, transferring acyl groups);
AT2G47890	3.17667	18.9967	2.68317	1.57558e-10	9.84397e-10	*	B-box type zinc finger protein with CCT domain	GO:0006355(regulation of transcription, DNA-templated);	GO:0005622(intracellular);GO:0005634(nucleus);	GO:0003700(transcription factor activity, sequence-specific DNA binding);GO:0008270(zinc ion binding);GO:0043565(sequence-specific DNA binding);GO:0044212(transcription regulatory region DNA binding);
AT3G45740	31.7067	63.95	1.10677	3.63107e-05	0.000114382	*	hydrolase family protein / HAD-superfamily protein	*	GO:0005739(mitochondrion);	GO:0005507(copper ion binding);GO:0008270(zinc ion binding);GO:0016787(hydrolase activity);
AT4G01090	10.3	37.2633	1.96112	0.000666037	0.00171584	*	Protein of unknown function (DUF3133)	*	GO:0005634(nucleus);	GO:0005515(protein binding);
AT3G44680	9.19333	34.4367	2.00693	1.16485e-09	6.47329e-09	HDA9	histone deacetylase 9	GO:0006351(transcription, DNA-templated);GO:0006355(regulation of transcription, DNA-templated);GO:0010187(negative regulation of seed germination);GO:0016575(histone deacetylation);GO:1900055(regulation of leaf senescence);GO:1990619(histone H3-K9 deacetylation);	GO:0005634(nucleus);	GO:0004407(histone deacetylase activity);GO:0005515(protein binding);GO:0032041(NAD-dependent histone deacetylase activity (H3-K14 specific));GO:0043565(sequence-specific DNA binding);
AT5G25240	4.09667	16.9867	2.11878	0.000652203	0.00168422	*	unknown protein	GO:0008150(biological_process);	GO:0005575(cellular_component);	GO:0003674(molecular_function);
AT2G31410	53.4567	116.967	1.21023	1.08648e-05	3.69728e-05	*	unknown protein	GO:0008150(biological_process);	GO:0005634(nucleus);	GO:0003674(molecular_function);
AT2G35910	0	2.04333	8.00414	3.38892e-08	1.57337e-07	*	RING/U-box superfamily protein	GO:0016567(protein ubiquitination);	GO:0016021(integral component of membrane);	GO:0046872(metal ion binding);
AT1G56070	398.293	936.807	1.33347	1.57648e-39	1.05673e-37	LOS1	Ribosomal protein S5/Elongation factor G/III/V family protein	GO:0006414(translational elongation);GO:0009409(response to cold);GO:0009631(cold acclimation);GO:0009735(response to cytokinin);	GO:0005730(nucleolus);GO:0005737(cytoplasm);GO:0005774(vacuolar membrane);GO:0005829(cytosol);GO:0005886(plasma membrane);GO:0009506(plasmodesma);GO:0009507(chloroplast);GO:0016020(membrane);GO:0048046(apoplast);	GO:0003729(mRNA binding);GO:0003746(translation elongation factor activity);GO:0003924(GTPase activity);GO:0005507(copper ion binding);GO:0005525(GTP binding);GO:0008135(translation factor activity, RNA binding);
AT3G61550	0	5.95667	8.98557	9.08159e-12	6.45794e-11	*	RING/U-box superfamily protein	GO:0016567(protein ubiquitination);	GO:0005634(nucleus);GO:0016021(integral component of membrane);	GO:0008270(zinc ion binding);GO:0046872(metal ion binding);
AT2G28620	12.1733	69.38	2.6162	7.36357e-13	6.0468e-12	*	P-loop containing nucleoside triphosphate hydrolases superfamily protein	GO:0000911(cytokinesis by cell plate formation);GO:0007018(microtubule-based movement);GO:0009826(unidimensional cell growth);	GO:0005871(kinesin complex);	GO:0003777(microtubule motor activity);GO:0008574(ATP-dependent microtubule motor activity, plus-end-directed);
AT4G03240	58.91	137.78	1.30539	1.92069e-05	6.3185e-05	FH	frataxin homolog	GO:0006783(heme biosynthetic process);GO:0006811(ion transport);GO:0006879(cellular iron ion homeostasis);GO:0006979(response to oxidative stress);GO:0007005(mitochondrion organization);GO:0009060(aerobic respiration);GO:0009790(embryo development);GO:0018283(iron incorporation into metallo-sulfur cluster);GO:0034599(cellular response to oxidative stress);GO:0042542(response to hydrogen peroxide)…	GO:0005739(mitochondrion);GO:0009507(chloroplast);	GO:0004322(ferroxidase activity);GO:0008198(ferrous iron binding);GO:0008199(ferric iron binding);GO:0034986(iron chaperone activity);GO:0051537(2 iron, 2 sulfur cluster binding);
AT5G59030	12.93	38.93	1.6639	3.55304e-08	1.64383e-07	COPT1	copper transporter 1	GO:0006825(copper ion transport);GO:0035434(copper ion transmembrane transport);GO:0048235(pollen sperm cell differentiation);GO:0048364(root development);	GO:0016020(membrane);GO:0016021(integral component of membrane);	GO:0005375(copper ion transmembrane transporter activity);
AT4G10710	26.29	55.7567	1.18637	4.61265e-30	1.86818e-28	SPT16	global transcription factor C	GO:0006260(DNA replication);GO:0006281(DNA repair);GO:0006368(transcription elongation from RNA polymerase II promoter);GO:0010228(vegetative to reproductive phase transition of meristem);GO:0032968(positive regulation of transcription elongation from RNA polymerase II promoter);GO:0034724(DNA replication-independent nucleosome organization);	GO:0005634(nucleus);GO:0005719(nuclear euchromatin);GO:0005730(nucleolus);GO:0035101(FACT complex);	GO:0031491(nucleosome binding);GO:0042393(histone binding);
AT1G17970	0.00666667	6.62	9.16975	8.70717e-13	7.0862e-12	*	RING/U-box superfamily protein	*	GO:0005634(nucleus);	GO:0008270(zinc ion binding);
AT5G64510	0	50.1167	13.1677	3.66368e-27	1.25217e-25	TIN1	unknown protein	GO:0009555(pollen development);	GO:0005783(endoplasmic reticulum);GO:0009507(chloroplast);	GO:0003674(molecular_function);
AT4G14300	17.6567	40.5133	1.29766	0.00162158	0.00387395	*	RNA-binding (RRM/RBD/RNP motifs) family protein	GO:0006397(mRNA processing);GO:0008380(RNA splicing);GO:0010228(vegetative to reproductive phase transition of meristem);GO:0051028(mRNA transport);GO:1901000(regulation of response to salt stress);GO:2000070(regulation of response to water deprivation);	GO:0005634(nucleus);GO:0005681(spliceosomal complex);GO:0005829(cytosol);	GO:0003723(RNA binding);GO:0003729(mRNA binding);
AT5G23910	20.9733	111.597	2.51686	7.63366e-07	2.99086e-06	*	ATP binding microtubule motor family protein	*	GO:0005794(Golgi apparatus);	GO:0003777(microtubule motor activity);
AT3G09870	0	1.94333	6.57406	2.78153e-05	8.92297e-05	*	SAUR-like auxin-responsive protein family	GO:0009733(response to auxin);	*	GO:0003674(molecular_function);
AT2G34740	0	1.15667	7.21625	2.88059e-05	9.21e-05	*	Protein phosphatase 2C family protein	GO:0006470(protein dephosphorylation);	GO:0005575(cellular_component);	GO:0004722(protein serine/threonine phosphatase activity);GO:0046872(metal ion binding);
AT5G17270	25.2667	53.2233	1.17101	2.3025e-13	2.00702e-12	*	Protein prenylyltransferase superfamily protein	GO:0008150(biological_process);	GO:0005634(nucleus);	GO:0016740(transferase activity);
AT1G56020	0	1.66333	21.3793	4.52391e-08	2.06483e-07	*	unknown protein	*	GO:0005634(nucleus);	*
AT1G80470	0.01	6.84	9.27848	5.84236e-13	4.8646e-12	*	F-box/RNI-like/FBD-like domains-containing protein	GO:0008150(biological_process);	GO:0005634(nucleus);	GO:0003674(molecular_function);
AT2G22400	42.37	113.187	1.51494	4.54582e-32	2.11332e-30	*	S-adenosyl-L-methionine-dependent methyltransferases superfamily protein	GO:0001510(RNA methylation);	GO:0005634(nucleus);	GO:0008168(methyltransferase activity);GO:0016428(tRNA (cytosine-5-)-methyltransferase activity);
AT4G17240	13.6367	50.8333	1.98319	1.9729e-06	7.37717e-06	*	unknown protein	GO:0008150(biological_process);	*	GO:0003674(molecular_function);
AT4G19960	5.62333	14.3567	1.44685	1.47052e-05	4.90855e-05	KUP9	K+ uptake permease 9	GO:0006813(potassium ion transport);GO:0071805(potassium ion transmembrane transport);	GO:0005886(plasma membrane);GO:0016020(membrane);GO:0016021(integral component of membrane);	GO:0015079(potassium ion transmembrane transporter activity);
AT3G62300	0.0966667	22.21	7.98763	2.5148e-61	3.59429e-59	DUF7	DOMAIN OF UNKNOWN FUNCTION 724 7	GO:0006810(transport);GO:0009908(flower development);GO:0040008(regulation of growth);	GO:0005634(nucleus);	GO:0005515(protein binding);GO:0042803(protein homodimerization activity);
AT1G10490	14.03	31.4867	1.26661	1.81737e-13	1.60765e-12	*	Domain of unknown function (DUF1726) ;Putative ATPase (DUF699)	*	GO:0005634(nucleus);	GO:0005524(ATP binding);
AT5G02870	908.643	1731.79	1.02409	5.74552e-09	2.95284e-08	*	Ribosomal protein L4/L1 family	GO:0002181(cytoplasmic translation);GO:0006412(translation);GO:0009735(response to cytokinin);	GO:0005730(nucleolus);GO:0005737(cytoplasm);GO:0005773(vacuole);GO:0005774(vacuolar membrane);GO:0005829(cytosol);GO:0005840(ribosome);GO:0005886(plasma membrane);GO:0009506(plasmodesma);GO:0009507(chloroplast);GO:0015934(large ribosomal subunit);GO:0016020(membrane);GO:0022625(cytosolic large ribosomal subunit);GO:0022626(cytosolic ribosome);	GO:0003729(mRNA binding);GO:0003735(structural constituent of ribosome);
AT4G02380	4.98333	31.8867	2.74788	4.91121e-07	1.97293e-06	SAG21	senescence-associated gene 21	GO:0000302(response to reactive oxygen species);GO:0006950(response to stress);GO:0006952(defense response);GO:0006979(response to oxidative stress);GO:0009409(response to cold);GO:0009414(response to water deprivation);GO:0009416(response to light stimulus);GO:0009625(response to insect);GO:0009646(response to absence of light);GO:0009723(response to ethylene);GO:0009737(response to abscisic aci…	GO:0005739(mitochondrion);GO:0009507(chloroplast);	GO:0003674(molecular_function);
AT3G59720	0	2.27667	10.0455	1.15719e-14	1.2034e-13	*	transposable element gene	*	*	*
AT2G41170	0.03	23.5667	9.6672	3.10384e-26	9.8311e-25	*	F-box family protein	GO:0008150(biological_process);	GO:0016021(integral component of membrane);	GO:0003674(molecular_function);
AT5G06690	6.08667	18.3333	1.7037	0.00166369	0.00396415	WCRKC1	WCRKC thioredoxin 1	GO:0006662(glycerol ether metabolic process);GO:0034599(cellular response to oxidative stress);GO:0045454(cell redox homeostasis);GO:0055114(oxidation-reduction process);	GO:0009507(chloroplast);GO:0009570(chloroplast stroma);	GO:0004791(thioredoxin-disulfide reductase activity);GO:0015035(protein disulfide oxidoreductase activity);GO:0016671(oxidoreductase activity, acting on a sulfur group of donors, disulfide as acceptor);GO:0047134(protein-disulfide reductase activity);
AT5G60050	0.126667	11.5433	6.6273	9.9707e-07	3.8524e-06	*	BTB/POZ domain-containing protein	GO:0016567(protein ubiquitination);	GO:0009507(chloroplast);	*
AT1G04840	0	1.60667	8.53312	3.11838e-09	1.65022e-08	*	Tetratricopeptide repeat (TPR)-like superfamily protein	GO:0008150(biological_process);	GO:0009507(chloroplast);	GO:0008270(zinc ion binding);
AT1G29710	0.06	5.62333	6.5015	1.56152e-13	1.39272e-12	*	Tetratricopeptide repeat (TPR)-like superfamily protein	GO:0008150(biological_process);	GO:0005739(mitochondrion);	GO:0008270(zinc ion binding);
AT1G67700	5.36667	21.6533	2.09985	1.82691e-18	2.8801e-17	*	unknown protein	GO:0006518(peptide metabolic process);	GO:0009507(chloroplast);GO:0009534(chloroplast thylakoid);GO:0009535(chloroplast thylakoid membrane);GO:0009941(chloroplast envelope);GO:0016021(integral component of membrane);	GO:0004222(metalloendopeptidase activity);
AT3G52920	63.5933	161.657	1.44229	8.16781e-10	4.63584e-09	*	Family of unknown function (DUF662)	*	GO:0005634(nucleus);GO:0005886(plasma membrane);GO:0009507(chloroplast);	*
AT5G64660	5.75667	49.82	3.21164	1.80712e-13	1.5994e-12	CMPG2	CYS, MET, PRO, and GLY protein 2	GO:0010200(response to chitin);GO:0016567(protein ubiquitination);	GO:0005737(cytoplasm);	GO:0004842(ubiquitin-protein transferase activity);
AT1G11130	0	2.53333	9.7371	5.85157e-14	5.54505e-13	SUB	Leucine-rich repeat protein kinase family protein	GO:0000902(cell morphogenesis);GO:0006468(protein phosphorylation);GO:0007165(signal transduction);GO:0007166(cell surface receptor signaling pathway);GO:0010059(positive regulation of atrichoblast fate specification);GO:0010063(positive regulation of trichoblast fate specification);GO:0010071(root meristem specification);GO:0010305(leaf vascular tissue pattern formation);GO:0042127(regulation of…	GO:0005886(plasma membrane);GO:0009506(plasmodesma);GO:0016021(integral component of membrane);	GO:0004672(protein kinase activity);GO:0004675(transmembrane receptor protein serine/threonine kinase activity);GO:0004702(signal transducer, downstream of receptor, with serine/threonine kinase activity);GO:0005524(ATP binding);
AT4G22720	28.8733	98.3367	1.86887	2.62652e-06	9.65216e-06	*	Actin-like ATPase superfamily protein	GO:0006508(proteolysis);	GO:0005829(cytosol);	*
AT1G44760	0	5.13667	9.15864	3.13471e-11	2.10613e-10	*	Adenine nucleotide alpha hydrolases-like superfamily protein	*	*	*
AT1G72680	42.6933	81.44	1.02407	0.00101956	0.00253592	CAD1	cinnamyl-alcohol dehydrogenase	GO:0009809(lignin biosynthetic process);GO:0055114(oxidation-reduction process);	GO:0005737(cytoplasm);GO:0005829(cytosol);	GO:0008270(zinc ion binding);GO:0045551(cinnamyl-alcohol dehydrogenase activity);GO:0052747(sinapyl alcohol dehydrogenase activity);
AT5G08600	5.93	22.0267	1.98339	0.000556531	0.00145629	*	U3 ribonucleoprotein (Utp) family protein	GO:0006364(rRNA processing);	GO:0005634(nucleus);	GO:0003674(molecular_function);
AT1G61340	11.5867	105.2	3.25756	1.14944e-19	2.06422e-18	FBS1	F-box family protein	GO:0006970(response to osmotic stress);GO:0009611(response to wounding);GO:0009617(response to bacterium);GO:0009651(response to salt stress);GO:0009737(response to abscisic acid);GO:0009751(response to salicylic acid);GO:0009753(response to jasmonic acid);GO:0009961(response to 1-aminocyclopropane-1-carboxylic acid);	GO:0005634(nucleus);	GO:0003674(molecular_function);
AT5G67480	0	5.21667	9.83332	9.29088e-13	7.54704e-12	BT4	BTB and TAZ domain protein 4	GO:0006355(regulation of transcription, DNA-templated);GO:0009611(response to wounding);GO:0009651(response to salt stress);GO:0009733(response to auxin);GO:0009739(response to gibberellin);GO:0009751(response to salicylic acid);GO:0009753(response to jasmonic acid);GO:0030162(regulation of proteolysis);GO:0042542(response to hydrogen peroxide);GO:0042787(protein ubiquitination involved in ubiqui…	GO:0005576(extracellular region);GO:0005634(nucleus);GO:0005737(cytoplasm);GO:0005774(vacuolar membrane);GO:0019005(SCF ubiquitin ligase complex);	GO:0003712(transcription cofactor activity);GO:0004402(histone acetyltransferase activity);GO:0005515(protein binding);GO:0005516(calmodulin binding);GO:0008270(zinc ion binding);GO:0031625(ubiquitin protein ligase binding);
AT3G12550	2.76667	10.5567	2.02223	9.60243e-09	4.79263e-08	FDM3	XH/XS domain-containing protein	GO:0031047(gene silencing by RNA);GO:0080188(RNA-directed DNA methylation);	GO:0005655(nucleolar ribonuclease P complex);GO:0005737(cytoplasm);	*
AT1G32740	0	0.54	6.1633	0.000300847	0.0008248	*	SBP (S-ribonuclease binding protein) family protein	*	*	*
AT1G67856	0	3.97667	7.88418	2.32215e-07	9.65831e-07	*	RING/U-box superfamily protein	GO:0008150(biological_process);	GO:0005634(nucleus);	*
AT3G17350	5.05	52.2233	3.45475	1.21975e-21	2.67695e-20	*	unknown protein	*	GO:0005576(extracellular region);	*
AT5G61400	0	5.05667	10.1603	2.68993e-13	2.3365e-12	*	Pentatricopeptide repeat (PPR) superfamily protein	GO:0008150(biological_process);	GO:0005739(mitochondrion);	GO:0003674(molecular_function);
AT5G17170	0.0666667	1.93333	4.78472	0.00155625	0.00372871	ENH1	rubredoxin family protein	*	GO:0009507(chloroplast);GO:0009534(chloroplast thylakoid);GO:0009535(chloroplast thylakoid membrane);GO:0009941(chloroplast envelope);GO:0016021(integral component of membrane);	GO:0005506(iron ion binding);GO:0046872(metal ion binding);
AT5G37670	0	19.6567	9.85682	9.38065e-15	9.89805e-14	*	HSP20-like chaperones superfamily protein	GO:0000302(response to reactive oxygen species);GO:0006457(protein folding);GO:0009408(response to heat);	GO:0005737(cytoplasm);GO:0005782(peroxisomal matrix);	GO:0003674(molecular_function);
AT5G17370	5.32	11.0633	1.14519	3.15918e-05	0.000100376	*	Transducin/WD40 repeat-like superfamily protein	GO:0008150(biological_process);	GO:0005737(cytoplasm);GO:0080008(Cul4-RING E3 ubiquitin ligase complex);	GO:0003674(molecular_function);
AT1G08260	3.20667	6.05333	1.01402	0.00101588	0.00252751	TIL1	DNA polymerase epsilon catalytic subunit	GO:0000278(mitotic cell cycle);GO:0006272(leading strand elongation);GO:0006287(base-excision repair, gap-filling);GO:0006297(nucleotide-excision repair, DNA gap filling);GO:0009793(embryo development ending in seed dormancy);GO:0010086(embryonic root morphogenesis);GO:0045004(DNA replication proofreading);GO:0048579(negative regulation of long-day photoperiodism, flowering);GO:0051302(regulation…	GO:0005634(nucleus);GO:0008622(epsilon DNA polymerase complex);GO:0048046(apoplast);	GO:0003677(DNA binding);GO:0003887(DNA-directed DNA polymerase activity);GO:0008310(single-stranded DNA 3'-5' exodeoxyribonuclease activity);
AT3G06430	1.22	14.25	3.65479	0.00346712	0.00770797	PPR2	Tetratricopeptide repeat (TPR)-like superfamily protein	GO:0009451(RNA modification);GO:0009553(embryo sac development);GO:0009555(pollen development);GO:0009790(embryo development);GO:0009793(embryo development ending in seed dormancy);GO:0048868(pollen tube development);	GO:0005739(mitochondrion);GO:0009507(chloroplast);	GO:0004519(endonuclease activity);GO:0019843(rRNA binding);
AT5G27220	2.07333	4.56	1.2384	0.00403685	0.00885731	*	Frigida-like protein	GO:0008150(biological_process);	GO:0005737(cytoplasm);GO:0005829(cytosol);	GO:0003674(molecular_function);
AT2G04740	10.9167	25.3633	1.30963	6.96822e-07	2.73945e-06	*	ankyrin repeat family protein	*	GO:0005737(cytoplasm);	*
AT2G33330	0	0.83	6.91957	0.000221339	0.000620997	PDLP3	plasmodesmata-located protein 3	GO:0010497(plasmodesmata-mediated intercellular transport);GO:0046739(transport of virus in multicellular host);	GO:0005576(extracellular region);GO:0009506(plasmodesma);GO:0016021(integral component of membrane);	GO:0003674(molecular_function);
AT1G59870	0.01	26.25	11.098	7.15051e-44	5.91679e-42	PEN3	ABC-2 and Plant PDR ABC-type transporter family protein	GO:0006855(drug transmembrane transport);GO:0009627(systemic acquired resistance);GO:0009737(response to abscisic acid);GO:0009817(defense response to fungus, incompatible interaction);GO:0015691(cadmium ion transport);GO:0031348(negative regulation of defense response);GO:0042344(indole glucosinolate catabolic process);GO:0042742(defense response to bacterium);GO:0052544(defense response by call…	GO:0005739(mitochondrion);GO:0005774(vacuolar membrane);GO:0005886(plasma membrane);GO:0009507(chloroplast);GO:0009941(chloroplast envelope);GO:0016020(membrane);GO:0016021(integral component of membrane);	GO:0005524(ATP binding);GO:0015086(cadmium ion transmembrane transporter activity);GO:0042626(ATPase activity, coupled to transmembrane movement of substances);
AT1G62710	0	1.32667	21.369	4.59148e-08	2.09236e-07	BETA-VPE	beta vacuolar processing enzyme	GO:0006508(proteolysis);GO:0006624(vacuolar protein processing);GO:0051603(proteolysis involved in cellular protein catabolic process);	GO:0005773(vacuole);	GO:0004197(cysteine-type endopeptidase activity);
AT3G11890	10.8767	28.47	1.51825	2.97236e-06	1.08287e-05	*	Sterile alpha motif (SAM) domain-containing protein	GO:0008150(biological_process);	GO:0005634(nucleus);	GO:0003674(molecular_function);
AT5G58370	27.3467	58.74	1.19793	7.34036e-12	5.28494e-11	*	P-loop containing nucleoside triphosphate hydrolases superfamily protein	*	GO:0005737(cytoplasm);GO:0009507(chloroplast);	*
AT4G39230	15.0567	34.6067	1.28487	5.84811e-07	2.32606e-06	*	NmrA-like negative transcriptional regulator family protein	GO:0046686(response to cadmium ion);	GO:0005737(cytoplasm);	GO:0032442(phenylcoumaran benzylic ether reductase activity);
AT2G47990	19.1533	48.5033	1.43634	5.67731e-37	3.29474e-35	SWA1	transducin family protein / WD-40 repeat family protein	GO:0006364(rRNA processing);GO:0007049(cell cycle);GO:0009553(embryo sac development);GO:0009561(megagametogenesis);GO:0051301(cell division);	GO:0005634(nucleus);GO:0005730(nucleolus);GO:0080008(Cul4-RING E3 ubiquitin ligase complex);	GO:0000166(nucleotide binding);
AT5G24430	6.36333	35.04	2.55577	4.10948e-39	2.70226e-37	*	Calcium-dependent protein kinase (CDPK) family protein	GO:0006499(N-terminal protein myristoylation);GO:0046777(protein autophosphorylation);	GO:0005886(plasma membrane);GO:0009506(plasmodesma);	GO:0004674(protein serine/threonine kinase activity);GO:0004723(calcium-dependent protein serine/threonine phosphatase activity);GO:0005509(calcium ion binding);GO:0005524(ATP binding);GO:0016301(kinase activity);GO:0046872(metal ion binding);
AT2G17033	1.43	10.7667	3.00463	3.35274e-27	1.14817e-25	*	pentatricopeptide (PPR) repeat-containing protein	*	GO:0005739(mitochondrion);	*
AT1G16970	25.12	48.0133	1.03402	0.000138623	0.000401835	KU70	KU70 homolog	GO:0000723(telomere maintenance);GO:0006281(DNA repair);GO:0006303(double-strand break repair via nonhomologous end joining);GO:0006310(DNA recombination);GO:0009408(response to heat);	GO:0000784(nuclear chromosome, telomeric region);GO:0005634(nucleus);GO:0005737(cytoplasm);GO:0043564(Ku70:Ku80 complex);	GO:0003684(damaged DNA binding);GO:0003690(double-stranded DNA binding);GO:0004003(ATP-dependent DNA helicase activity);GO:0005515(protein binding);GO:0005524(ATP binding);GO:0042162(telomeric DNA binding);
AT1G44890	28.1133	64.5033	1.29029	0.00150008	0.00360862	*	unknown protein	GO:0009555(pollen development);	GO:0005739(mitochondrion);	GO:0003674(molecular_function);
AT1G55890	41.5333	104.503	1.42442	1.13358e-12	9.10565e-12	*	Tetratricopeptide repeat (TPR)-like superfamily protein	GO:0008150(biological_process);	GO:0005739(mitochondrion);	*
AT5G03555	2.34667	9.99333	2.18342	4.49405e-14	4.31299e-13	NCS1	permease, cytosine/purines, uracil, thiamine, allantoin family protein	GO:0043100(pyrimidine nucleobase salvage);GO:0055085(transmembrane transport);	GO:0005886(plasma membrane);GO:0009507(chloroplast);GO:0009526(plastid envelope);GO:0016020(membrane);GO:0016021(integral component of membrane);GO:0031969(chloroplast membrane);	GO:0015205(nucleobase transmembrane transporter activity);
AT4G10020	0.173333	1.46667	3.13684	0.000375977	0.00101232	HSD5	hydroxysteroid dehydrogenase 5	GO:0006694(steroid biosynthetic process);GO:0055114(oxidation-reduction process);	GO:0005576(extracellular region);GO:0016021(integral component of membrane);	GO:0016491(oxidoreductase activity);
AT2G18090	8.76	16.44	1.01318	0.000178411	0.000508058	*	PHD finger family protein / SWIB complex BAF60b domain-containing protein / GYF domain-containing protein	GO:0006355(regulation of transcription, DNA-templated);	GO:0005634(nucleus);	GO:0003677(DNA binding);GO:0046872(metal ion binding);
AT1G30480	15.12	63.8633	2.17552	2.19475e-17	3.10351e-16	DRT111	D111/G-patch domain-containing protein	GO:0006281(DNA repair);GO:0006397(mRNA processing);GO:0008380(RNA splicing);GO:0043484(regulation of RNA splicing);	GO:0005634(nucleus);GO:0005737(cytoplasm);GO:0009507(chloroplast);	GO:0003723(RNA binding);
AT5G06810	3.94	7.98333	1.11665	0.000602624	0.00156719	*	Mitochondrial transcription termination factor family protein	*	GO:0005739(mitochondrion);GO:0009536(plastid);	*
AT2G36000	0	2.4	8.61073	0.000995393	0.00248045	EMB3114	Mitochondrial transcription termination factor family protein	GO:0006355(regulation of transcription, DNA-templated);GO:0008380(RNA splicing);GO:0009658(chloroplast organization);GO:0032502(developmental process);GO:0042255(ribosome assembly);	GO:0005739(mitochondrion);GO:0009507(chloroplast);	GO:0003690(double-stranded DNA binding);GO:0003727(single-stranded RNA binding);GO:0019843(rRNA binding);
AT1G04520	7.13	27.07	2.02668	1.17525e-06	4.50063e-06	PDLP2	plasmodesmata-located protein 2	GO:0010497(plasmodesmata-mediated intercellular transport);GO:0046739(transport of virus in multicellular host);	GO:0005576(extracellular region);GO:0009506(plasmodesma);GO:0016021(integral component of membrane);	GO:0003674(molecular_function);
AT1G34842	0	4.18667	9.08845	7.21647e-12	5.1979e-11	*	transposable element gene	*	*	*
AT5G62470	0	132.577	14.6023	2.38751e-34	1.2073e-32	MYB96	myb domain protein 96	GO:0006355(regulation of transcription, DNA-templated);GO:0006357(regulation of transcription from RNA polymerase II promoter);GO:0009414(response to water deprivation);GO:0009651(response to salt stress);GO:0009737(response to abscisic acid);GO:0009751(response to salicylic acid);GO:0010468(regulation of gene expression);GO:0030154(cell differentiation);	GO:0005634(nucleus);	GO:0000981(RNA polymerase II transcription factor activity, sequence-specific DNA binding);GO:0001135(transcription factor activity, RNA polymerase II transcription factor recruiting);GO:0003677(DNA binding);GO:0003700(transcription factor activity, sequence-specific DNA binding);GO:0043565(sequence-specific DNA binding);GO:0044212(transcription regulatory region DNA binding);
AT3G26080	0.0133333	4.65667	8.03052	1.08227e-09	6.04937e-09	*	plastid-lipid associated protein PAP / fibrillin family protein	GO:0008150(biological_process);	GO:0009507(chloroplast);GO:0009535(chloroplast thylakoid membrane);	GO:0005198(structural molecule activity);
AT1G55280	7.17	22.4633	1.72925	0.000892681	0.0022452	*	Lipase/lipooxygenase, PLAT/LH2 family protein	GO:0008150(biological_process);	GO:0009507(chloroplast);	GO:0003674(molecular_function);
AT5G61120	0	2.81333	9.04877	4.89124e-11	3.22244e-10	*	unknown protein	GO:0008150(biological_process);	GO:0005634(nucleus);	*
AT3G03130	24.5933	272.76	3.57218	5.23119e-21	1.07444e-19	*	unknown protein	GO:0008150(biological_process);	GO:0005634(nucleus);	GO:0003674(molecular_function);
AT3G49740	0.00666667	4.1	9.14445	4.97933e-13	4.19243e-12	*	Tetratricopeptide repeat (TPR)-like superfamily protein	GO:0008150(biological_process);	GO:0005739(mitochondrion);	*
AT3G12690	0.186667	9.3	5.85491	1.39475e-07	5.98086e-07	AGC1.5	AGC kinase 1.5	GO:0006468(protein phosphorylation);GO:0009826(unidimensional cell growth);GO:0009860(pollen tube growth);GO:0035556(intracellular signal transduction);	GO:0005634(nucleus);GO:0005737(cytoplasm);GO:0005886(plasma membrane);	GO:0004674(protein serine/threonine kinase activity);GO:0005515(protein binding);GO:0005524(ATP binding);GO:0016301(kinase activity);
AT5G43730	0	2.64	9.73381	0.000162826	0.000466675	*	Disease resistance protein (CC-NBS-LRR class) family	GO:0006952(defense response);GO:0007165(signal transduction);	GO:0005886(plasma membrane);	GO:0005524(ATP binding);GO:0043531(ADP binding);
AT3G52480	0	3.90667	8.54639	2.68775e-09	1.4333e-08	*	unknown protein	GO:0008150(biological_process);	GO:0005576(extracellular region);GO:0016021(integral component of membrane);	GO:0003674(molecular_function);
AT4G26455	3.37333	15.1367	2.26396	0.0012057	0.00296058	WIP1	WPP domain interacting protein 1	GO:0006997(nucleus organization);	GO:0005634(nucleus);GO:0005635(nuclear envelope);GO:0009504(cell plate);GO:0016021(integral component of membrane);GO:0031965(nuclear membrane);	GO:0005515(protein binding);GO:0042803(protein homodimerization activity);GO:0046982(protein heterodimerization activity);
AT1G29240	0.0166667	2.39333	7.01779	2.69454e-10	1.63277e-09	*	Protein of unknown function (DUF688)	GO:0006413(translational initiation);	GO:0005634(nucleus);	GO:0003743(translation initiation factor activity);
AT1G65000	3.78333	14.5733	2.01045	3.92045e-10	2.32113e-09	*	unknown protein	GO:0008150(biological_process);	GO:0005634(nucleus);	GO:0003674(molecular_function);
AT3G03030	11.8833	22.32	1.00076	0.00160359	0.00383363	*	F-box/RNI-like superfamily protein	GO:0008150(biological_process);	GO:0005634(nucleus);	GO:0003674(molecular_function);
AT3G59580	0	2.11667	9.49214	9.99687e-12	7.06233e-11	*	Plant regulator RWP-RK family protein	GO:0006351(transcription, DNA-templated);GO:0006355(regulation of transcription, DNA-templated);	GO:0005634(nucleus);	GO:0003677(DNA binding);GO:0003700(transcription factor activity, sequence-specific DNA binding);
AT1G13190	6.26667	19.4633	1.72261	1.9983e-06	7.46246e-06	*	RNA-binding (RRM/RBD/RNP motifs) family protein	*	GO:0005634(nucleus);	GO:0003723(RNA binding);
AT2G37080	0	8.92	11.172	2.98075e-18	4.61495e-17	RIP2	ROP interactive partner 3	*	GO:0009507(chloroplast);	*
AT1G07180	7.80333	35.48	2.28119	1.99004e-19	3.49754e-18	NDA1	alternative NAD(P)H dehydrogenase 1	GO:0071482(cellular response to light stimulus);	GO:0005739(mitochondrion);GO:0005777(peroxisome);GO:0031304(intrinsic component of mitochondrial inner membrane);	GO:0003954(NADH dehydrogenase activity);
AT3G22310	46.5567	97.5067	1.16241	1.26324e-36	7.11609e-35	PMH1	putative mitochondrial RNA helicase 1	GO:0009409(response to cold);GO:0009414(response to water deprivation);GO:0009651(response to salt stress);GO:0010501(RNA secondary structure unwinding);GO:0039694(viral RNA genome replication);	GO:0005634(nucleus);GO:0005730(nucleolus);GO:0005737(cytoplasm);GO:0019034(viral replication complex);GO:0043234(protein complex);	GO:0003676(nucleic acid binding);GO:0003677(DNA binding);GO:0003723(RNA binding);GO:0004004(ATP-dependent RNA helicase activity);GO:0004386(helicase activity);GO:0005524(ATP binding);GO:0008026(ATP-dependent helicase activity);
AT1G21170	4.92	20.9967	2.19093	9.96457e-14	9.11785e-13	SEC5B	Exocyst complex component SEC5	GO:0001927(exocyst assembly);GO:0009846(pollen germination);GO:0009860(pollen tube growth);GO:0060321(acceptance of pollen);	GO:0000145(exocyst);GO:0005794(Golgi apparatus);GO:0005829(cytosol);	GO:0003674(molecular_function);
AT1G16635	0.0233333	0.986667	5.51908	0.000271872	0.00075108	*	other_rna	*	*	*
AT2G33210	75.07	147.72	1.07076	1.0104e-09	5.66399e-09	HSP60-2	heat shock protein 60-2	GO:0006458('de novo' protein folding);GO:0006954(inflammatory response);GO:0009735(response to cytokinin);GO:0042026(protein refolding);GO:0045041(protein import into mitochondrial intermembrane space);GO:0061077(chaperone-mediated protein folding);	GO:0005737(cytoplasm);GO:0005739(mitochondrion);GO:0005774(vacuolar membrane);GO:0005829(cytosol);GO:0005886(plasma membrane);GO:0009507(chloroplast);GO:0009570(chloroplast stroma);GO:0009941(chloroplast envelope);	GO:0005507(copper ion binding);GO:0005524(ATP binding);GO:0044183(protein binding involved in protein folding);GO:0051082(unfolded protein binding);
AT4G29760	0.0233333	19.5333	9.77331	3.71053e-15	4.08466e-14	*	unknown protein	GO:0009408(response to heat);GO:0009409(response to cold);	GO:0005575(cellular_component);	GO:0003674(molecular_function);
AT4G17770	0.1	4.58667	5.5511	1.24843e-18	2.01231e-17	TPS5	trehalose phosphatase/synthase 5	GO:0005992(trehalose biosynthetic process);GO:0070413(trehalose metabolism in response to stress);	GO:0005737(cytoplasm);	GO:0004805(trehalose-phosphatase activity);GO:0016757(transferase activity, transferring glycosyl groups);GO:0016791(phosphatase activity);
AT3G24000	0	10.3033	11.2139	3.88324e-19	6.68227e-18	*	Tetratricopeptide repeat (TPR)-like superfamily protein	GO:0008150(biological_process);	GO:0005739(mitochondrion);	GO:0008270(zinc ion binding);
AT1G53730	0.00333333	5.51333	9.67531	5.12141e-14	4.88557e-13	SRF6	STRUBBELIG-receptor family 6	GO:0006468(protein phosphorylation);GO:0007166(cell surface receptor signaling pathway);GO:0007169(transmembrane receptor protein tyrosine kinase signaling pathway);	GO:0005576(extracellular region);GO:0005886(plasma membrane);GO:0016021(integral component of membrane);	GO:0004672(protein kinase activity);GO:0004674(protein serine/threonine kinase activity);GO:0004675(transmembrane receptor protein serine/threonine kinase activity);GO:0005524(ATP binding);
AT2G32010	0.00333333	1.26333	7.70342	0.000936518	0.00234795	CVL1	CVP2 like 1	GO:0010305(leaf vascular tissue pattern formation);GO:0046856(phosphatidylinositol dephosphorylation);GO:0071472(cellular response to salt stress);GO:2000377(regulation of reactive oxygen species metabolic process);	GO:0005634(nucleus);GO:0005737(cytoplasm);GO:0005886(plasma membrane);	GO:0004439(phosphatidylinositol-4,5-bisphosphate 5-phosphatase activity);GO:0016787(hydrolase activity);GO:0034485(phosphatidylinositol-3,4,5-trisphosphate 5-phosphatase activity);
AT1G64583	0	4.95	9.89694	8.9214e-14	8.25062e-13	*	Tetratricopeptide repeat (TPR)-like superfamily protein	*	GO:0005739(mitochondrion);	*
AT5G45340	0.503333	8.74667	4.24217	0.000307694	0.000841307	CYP707A3	cytochrome P450, family 707, subfamily A, polypeptide 3	GO:0007275(multicellular organism development);GO:0009414(response to water deprivation);GO:0009639(response to red or far red light);GO:0010268(brassinosteroid homeostasis);GO:0016125(sterol metabolic process);GO:0016132(brassinosteroid biosynthetic process);GO:0046345(abscisic acid catabolic process);GO:0055114(oxidation-reduction process);	GO:0005576(extracellular region);GO:0016021(integral component of membrane);	GO:0005506(iron ion binding);GO:0010295((+)-abscisic acid 8'-hydroxylase activity);GO:0019825(oxygen binding);GO:0020037(heme binding);
AT5G59600	0.0933333	5.38333	5.90471	3.00536e-10	1.81046e-09	*	Tetratricopeptide repeat (TPR)-like superfamily protein	GO:0008150(biological_process);	GO:0005739(mitochondrion);	GO:0003674(molecular_function);
AT5G53580	0	4.26667	22.6212	5.91289e-09	3.03255e-08	PLR1	NAD(P)-linked oxidoreductase superfamily protein	GO:0009443(pyridoxal 5'-phosphate salvage);GO:0042820(vitamin B6 catabolic process);GO:0042821(pyridoxal biosynthetic process);GO:0055114(oxidation-reduction process);	GO:0009507(chloroplast);	GO:0004033(aldo-keto reductase (NADP) activity);GO:0050236(pyridoxine:NADP 4-dehydrogenase activity);GO:0070402(NADPH binding);
AT3G25780	0.0133333	8.65	8.90347	9.51279e-12	6.75346e-11	AOC3	allene oxide cyclase 3	GO:0009620(response to fungus);GO:0009651(response to salt stress);GO:0009695(jasmonic acid biosynthetic process);	GO:0005774(vacuolar membrane);GO:0005886(plasma membrane);GO:0009507(chloroplast);GO:0016020(membrane);	GO:0046423(allene-oxide cyclase activity);
AT5G10080	0.203333	26.89	7.18644	2.65372e-14	2.62248e-13	*	Eukaryotic aspartyl protease family protein	GO:0006508(proteolysis);	GO:0005576(extracellular region);GO:0031225(anchored component of membrane);GO:0046658(anchored component of plasma membrane);	*
AT1G15860	38.3167	92.98	1.39552	9.33629e-12	6.63088e-11	*	Domain of unknown function (DUF298)	GO:0008150(biological_process);	GO:0005634(nucleus);	*
AT4G00900	0.546667	21.87	5.43572	1.92507e-08	9.21966e-08	ECA2	ER-type Ca2+-ATPase 2	GO:0006816(calcium ion transport);	GO:0005783(endoplasmic reticulum);GO:0016021(integral component of membrane);	GO:0005388(calcium-transporting ATPase activity);GO:0005524(ATP binding);GO:0046872(metal ion binding);
AT5G67140	0.0133333	0.783333	5.25422	0.00109034	0.00270109	*	F-box/RNI-like superfamily protein	*	GO:0005737(cytoplasm);	*
AT3G13020	10.09	25.8867	1.45815	2.56637e-06	9.44717e-06	*	hAT transposon superfamily protein	GO:0008150(biological_process);	GO:0005634(nucleus);	GO:0003676(nucleic acid binding);GO:0046983(protein dimerization activity);
AT5G65620	30.3067	64.8667	1.1982	1.54055e-24	4.29713e-23	*	Zincin-like metalloproteases family protein	GO:0006465(signal peptide processing);GO:0006508(proteolysis);	GO:0005739(mitochondrion);GO:0005759(mitochondrial matrix);GO:0005829(cytosol);GO:0009507(chloroplast);GO:0009570(chloroplast stroma);	GO:0004222(metalloendopeptidase activity);GO:0046872(metal ion binding);
AT5G09570	131.153	288.76	1.20515	0.00186513	0.00439869	*	Cox19-like CHCH family protein	GO:0008150(biological_process);	GO:0005634(nucleus);	GO:0003674(molecular_function);
AT5G09270	27.32	81.1033	1.67406	1.39959e-26	4.5842e-25	*	unknown protein	GO:0008150(biological_process);	GO:0005634(nucleus);GO:0009536(plastid);GO:0016021(integral component of membrane);	GO:0003674(molecular_function);
AT1G55820	24.51	47.0367	1.03535	2.13585e-07	8.91993e-07	*	Kinase-related protein of unknown function (DUF1296)	GO:0008150(biological_process);	GO:0005634(nucleus);	GO:0003674(molecular_function);
AT4G24830	89.93	186.073	1.14646	5.75922e-21	1.1801e-19	*	arginosuccinate synthase family	GO:0006526(arginine biosynthetic process);	GO:0009507(chloroplast);GO:0009536(plastid);GO:0009570(chloroplast stroma);	GO:0004055(argininosuccinate synthase activity);GO:0005524(ATP binding);
AT3G26600	0.636667	6.40667	3.43543	1.91345e-13	1.68575e-12	ARO4	armadillo repeat only 4	GO:0008150(biological_process);	GO:0005634(nucleus);GO:0005737(cytoplasm);GO:0009506(plasmodesma);	*
AT4G01550	0	1.26667	21.3133	4.97953e-08	2.25671e-07	NAC069	NAC domain containing protein 69	GO:0006351(transcription, DNA-templated);GO:0007275(multicellular organism development);GO:0045893(positive regulation of transcription, DNA-templated);	GO:0005634(nucleus);GO:0005886(plasma membrane);GO:0016021(integral component of membrane);	GO:0003677(DNA binding);GO:0003700(transcription factor activity, sequence-specific DNA binding);
AT5G11240	48.4467	105.163	1.21607	6.23834e-10	3.59577e-09	*	transducin family protein / WD-40 repeat family protein	GO:0006364(rRNA processing);GO:0046345(abscisic acid catabolic process);	GO:0005634(nucleus);GO:0005730(nucleolus);GO:0034455(t-UTP complex);	GO:0000166(nucleotide binding);
AT3G59450	0	6.68667	7.99645	9.93087e-09	4.94229e-08	*	Calcium-binding EF-hand family protein	GO:0008150(biological_process);	GO:0005575(cellular_component);	GO:0005509(calcium ion binding);
AT1G61520	0.16	7.2	5.64382	4.11334e-05	0.000128451	LHCA3	photosystem I light harvesting complex gene 3	GO:0009409(response to cold);GO:0009644(response to high light intensity);GO:0009645(response to low light intensity stimulus);GO:0009735(response to cytokinin);GO:0009768(photosynthesis, light harvesting in photosystem I);GO:0015979(photosynthesis);GO:0018298(protein-chromophore linkage);	GO:0009507(chloroplast);GO:0009522(photosystem I);GO:0009534(chloroplast thylakoid);GO:0009535(chloroplast thylakoid membrane);GO:0009579(thylakoid);GO:0009941(chloroplast envelope);GO:0010287(plastoglobule);GO:0016020(membrane);GO:0016021(integral component of membrane);GO:0030076(light-harvesting complex);	GO:0005515(protein binding);GO:0016168(chlorophyll binding);GO:0031409(pigment binding);GO:0046872(metal ion binding);
AT2G28400	0.0533333	2.66667	5.40328	2.74174e-05	8.81005e-05	*	Protein of unknown function, DUF584	GO:0008150(biological_process);	*	GO:0003674(molecular_function);
AT5G58650	0	4.66	7.4346	4.92996e-07	1.98e-06	PSY1	plant peptide containing sulfated tyrosine 1	GO:0009658(chloroplast organization);GO:0042127(regulation of cell proliferation);	GO:0005576(extracellular region);	GO:0008083(growth factor activity);
AT3G53680	3.82667	8.32	1.21727	0.000652721	0.0016853	*	Acyl-CoA N-acyltransferase with RING/FYVE/PHD-type zinc finger domain	GO:0006355(regulation of transcription, DNA-templated);	GO:0005634(nucleus);	GO:0003677(DNA binding);
AT3G55360	22.8067	57.5533	1.43036	0.0043698	0.00950941	CER10	3-oxo-5-alpha-steroid 4-dehydrogenase family protein	GO:0006665(sphingolipid metabolic process);GO:0010025(wax biosynthetic process);GO:0010091(trichome branching);GO:0042335(cuticle development);GO:0042761(very long-chain fatty acid biosynthetic process);GO:0055114(oxidation-reduction process);GO:1905499(trichome papilla formation);	GO:0005783(endoplasmic reticulum);GO:0005789(endoplasmic reticulum membrane);GO:0005886(plasma membrane);GO:0009923(fatty acid elongase complex);GO:0016021(integral component of membrane);	GO:0003865(3-oxo-5-alpha-steroid 4-dehydrogenase activity);GO:0009922(fatty acid elongase activity);GO:0016627(oxidoreductase activity, acting on the CH-CH group of donors);GO:0019166(trans-2-enoyl-CoA reductase (NADPH) activity);
AT3G44798	0	2.64	7.57478	9.92668e-07	3.83882e-06	*	other RNA	GO:0008150(biological_process);	GO:0005575(cellular_component);	GO:0003674(molecular_function);
AT5G51890	0.03	2.85	6.70889	1.82705e-07	7.71273e-07	*	Peroxidase superfamily protein	GO:0006979(response to oxidative stress);GO:0009664(plant-type cell wall organization);GO:0042744(hydrogen peroxide catabolic process);GO:0055114(oxidation-reduction process);	GO:0005576(extracellular region);GO:0009505(plant-type cell wall);GO:0009506(plasmodesma);	GO:0004601(peroxidase activity);GO:0020037(heme binding);GO:0046872(metal ion binding);
AT5G17840	23.5967	45.8267	1.03219	8.47688e-05	0.000253194	*	DnaJ/Hsp40 cysteine-rich domain superfamily protein	*	GO:0009507(chloroplast);	GO:0031072(heat shock protein binding);GO:0051082(unfolded protein binding);
AT1G48610	23.5167	69.5533	1.64847	1.20775e-05	4.08266e-05	*	AT hook motif-containing protein	GO:0008150(biological_process);	GO:0005634(nucleus);	GO:0003677(DNA binding);
AT1G23450	0	3.43	9.62969	4.00883e-13	3.42364e-12	*	Tetratricopeptide repeat (TPR)-like superfamily protein	*	GO:0005739(mitochondrion);	*
AT1G36732	22.3633	44.0233	1.07716	2.15473e-05	7.03225e-05	*	conserved peptide upstream open reading frame 19	*	*	*
AT5G16710	6.55	20.1033	1.69931	0.000280776	0.000773453	DHAR3	dehydroascorbate reductase 1	GO:0006749(glutathione metabolic process);GO:0009735(response to cytokinin);GO:0010731(protein glutathionylation);	GO:0009507(chloroplast);GO:0009570(chloroplast stroma);GO:0009941(chloroplast envelope);	GO:0004364(glutathione transferase activity);GO:0045174(glutathione dehydrogenase (ascorbate) activity);
AT5G67640	3.84667	23.62	2.68764	2.78322e-14	2.74106e-13	*	unknown protein	GO:0008150(biological_process);	GO:0005634(nucleus);	GO:0003674(molecular_function);
AT1G24290	0.00666667	3.33667	8.43594	5.64601e-07	2.2493e-06	*	AAA-type ATPase family protein	GO:0006260(DNA replication);	GO:0005634(nucleus);	GO:0003677(DNA binding);GO:0005524(ATP binding);
AT2G40660	85.6533	221.327	1.46378	4.68383e-21	9.66612e-20	*	Nucleic acid-binding, OB-fold-like protein	*	GO:0005737(cytoplasm);GO:0005829(cytosol);GO:0009506(plasmodesma);	GO:0000049(tRNA binding);GO:0004812(aminoacyl-tRNA ligase activity);
AT3G11390	0.06	6.73	6.97833	2.94512e-14	2.89063e-13	*	Cysteine/Histidine-rich C1 domain family protein	*	GO:0005634(nucleus);	*
AT3G14460	0.0366667	3.62667	6.73865	1.70472e-15	1.9576e-14	*	LRR and NB-ARC domains-containing disease resistance protein	GO:0006952(defense response);	GO:0005634(nucleus);	GO:0005524(ATP binding);GO:0043531(ADP binding);
AT5G01660	17.0267	37.0033	1.22049	1.66105e-05	5.50416e-05	*	unknown protein	*	*	*
AT1G62310	0	1.76333	9.12334	2.77391e-11	1.87464e-10	*	transcription factor jumonji (jmjC) domain-containing protein	*	GO:0005634(nucleus);	GO:0003700(transcription factor activity, sequence-specific DNA binding);GO:0046872(metal ion binding);
AT1G67110	0	1.48	21.5434	3.55934e-08	1.6463e-07	CYP735A2	cytochrome P450, family 735, subfamily A, polypeptide 2	GO:0033466(trans-zeatin biosynthetic process);GO:0055114(oxidation-reduction process);	GO:0009506(plasmodesma);GO:0016021(integral component of membrane);	GO:0004497(monooxygenase activity);GO:0005506(iron ion binding);GO:0016705(oxidoreductase activity, acting on paired donors, with incorporation or reduction of molecular oxygen);GO:0019825(oxygen binding);GO:0020037(heme binding);
AT5G14160	0	3.57	8.66766	5.78309e-09	2.97038e-08	*	F-box family protein	GO:0008150(biological_process);	GO:0005739(mitochondrion);	*
AT5G65430	55.8967	145.597	1.47386	5.26891e-08	2.37602e-07	GRF8	general regulatory factor 8	GO:0009409(response to cold);GO:0009742(brassinosteroid mediated signaling pathway);GO:0019222(regulation of metabolic process);GO:0050826(response to freezing);	GO:0005618(cell wall);GO:0005634(nucleus);GO:0005737(cytoplasm);GO:0005886(plasma membrane);GO:0009505(plant-type cell wall);GO:0009507(chloroplast);	GO:0005515(protein binding);GO:0019904(protein domain specific binding);GO:0045309(protein phosphorylated amino acid binding);
AT1G53170	0	4.57667	8.77209	0.00169373	0.00402796	ERF8	ethylene response factor 8	GO:0006351(transcription, DNA-templated);GO:0006355(regulation of transcription, DNA-templated);GO:0009873(ethylene-activated signaling pathway);	GO:0005622(intracellular);GO:0005634(nucleus);	GO:0003677(DNA binding);GO:0003700(transcription factor activity, sequence-specific DNA binding);
AT4G35310	0.383333	14.8267	5.39395	3.37322e-06	1.22273e-05	CPK5	calmodulin-domain protein kinase 5	GO:0006468(protein phosphorylation);GO:0009737(response to abscisic acid);GO:0009738(abscisic acid-activated signaling pathway);GO:0018105(peptidyl-serine phosphorylation);GO:0035556(intracellular signal transduction);GO:0046777(protein autophosphorylation);	GO:0005634(nucleus);GO:0005829(cytosol);GO:0005886(plasma membrane);GO:0016020(membrane);	GO:0004683(calmodulin-dependent protein kinase activity);GO:0005509(calcium ion binding);GO:0005516(calmodulin binding);GO:0005524(ATP binding);GO:0009931(calcium-dependent protein serine/threonine kinase activity);GO:0016301(kinase activity);
AT5G57420	0	8.83333	8.80791	1.00033e-10	6.3907e-10	IAA33	indole-3-acetic acid inducible 33	GO:0006351(transcription, DNA-templated);GO:0006355(regulation of transcription, DNA-templated);GO:0009733(response to auxin);GO:0009734(auxin-activated signaling pathway);	GO:0005634(nucleus);	GO:0003700(transcription factor activity, sequence-specific DNA binding);
AT4G32330	51.0333	142.673	1.57377	8.1816e-05	0.000245094	*	TPX2 (targeting protein for Xklp2) protein family	GO:0008150(biological_process);GO:0071369(cellular response to ethylene stimulus);	GO:0005634(nucleus);GO:0005737(cytoplasm);GO:0005874(microtubule);GO:0055028(cortical microtubule);	GO:0003674(molecular_function);GO:0008017(microtubule binding);
AT1G20430	55.37	119.167	1.16834	0.00263136	0.00599798	*	unknown protein	GO:0008150(biological_process);	GO:0005739(mitochondrion);GO:0009507(chloroplast);	GO:0003674(molecular_function);
AT1G04650	6.95	30.06	2.21809	0.000284714	0.000783304	*	unknown protein	*	GO:0005575(cellular_component);	*
AT1G80300	0.523333	34.11	6.07308	7.63513e-40	5.30289e-38	NTT1	nucleotide transporter 1	*	GO:0009507(chloroplast);GO:0009536(plastid);GO:0009941(chloroplast envelope);GO:0016020(membrane);GO:0016021(integral component of membrane);GO:0031969(chloroplast membrane);	GO:0005471(ATP:ADP antiporter activity);GO:0005524(ATP binding);
AT1G75200	13.2467	26.1667	1.08435	1.09503e-06	4.21019e-06	*	flavodoxin family protein / radical SAM domain-containing protein	GO:0008033(tRNA processing);GO:0055114(oxidation-reduction process);	GO:0005739(mitochondrion);	GO:0010181(FMN binding);GO:0016491(oxidoreductase activity);GO:0016829(lyase activity);GO:0046872(metal ion binding);GO:0051539(4 iron, 4 sulfur cluster binding);
AT4G05400	44.4167	118.333	1.52423	0.000303457	0.000831168	*	copper ion binding	GO:0008150(biological_process);	GO:0005739(mitochondrion);GO:0009507(chloroplast);	GO:0005507(copper ion binding);
AT4G00340	2.21667	28.69	3.80657	3.69926e-06	1.33559e-05	RLK4	receptor-like protein kinase 4	GO:0006468(protein phosphorylation);	GO:0005886(plasma membrane);GO:0016020(membrane);	GO:0004672(protein kinase activity);GO:0004674(protein serine/threonine kinase activity);GO:0030246(carbohydrate binding);
AT5G05350	0	7.91	10.9972	7.90312e-18	1.1742e-16	*	PLAC8 family protein	GO:0008150(biological_process);	GO:0005634(nucleus);GO:0016021(integral component of membrane);	GO:0003674(molecular_function);
AT1G70790	20.0767	101.72	2.42996	4.48842e-08	2.04931e-07	*	Calcium-dependent lipid-binding (CaLB domain) family protein	GO:0009738(abscisic acid-activated signaling pathway);GO:0009789(positive regulation of abscisic acid-activated signaling pathway);	*	GO:0046872(metal ion binding);
AT2G38740	4.26333	21.3167	2.42361	0.00278238	0.00630567	*	Haloacid dehalogenase-like hydrolase (HAD) superfamily protein	GO:0016311(dephosphorylation);	GO:0005737(cytoplasm);GO:0005829(cytosol);GO:0005886(plasma membrane);	GO:0016787(hydrolase activity);GO:0046872(metal ion binding);GO:0050308(sugar-phosphatase activity);
AT5G14600	13.81	74.27	2.5154	1.99679e-20	3.88879e-19	*	S-adenosyl-L-methionine-dependent methyltransferases superfamily protein	GO:0030488(tRNA methylation);	GO:0005634(nucleus);	*
AT4G04180	12.65	34.15	1.52134	2.922e-05	9.33549e-05	*	P-loop containing nucleoside triphosphate hydrolases superfamily protein	*	*	GO:0016887(ATPase activity);
AT2G47630	0	3.24	8.85596	4.38477e-11	2.90426e-10	*	alpha/beta-Hydrolases superfamily protein	GO:0006629(lipid metabolic process);	GO:0005886(plasma membrane);	GO:0003824(catalytic activity);GO:0016787(hydrolase activity);GO:0047372(acylglycerol lipase activity);
AT3G15800	0	0.546667	6.16801	0.000122528	0.000357757	*	Glycosyl hydrolase superfamily protein	*	GO:0031225(anchored component of membrane);	GO:0004553(hydrolase activity, hydrolyzing O-glycosyl compounds);
AT2G44150	0	17.8067	11.7462	2.70916e-22	6.30032e-21	ASHH3	histone-lysine N-methyltransferase ASHH3	*	GO:0000775(chromosome, centromeric region);GO:0005634(nucleus);GO:0005783(endoplasmic reticulum);GO:0009506(plasmodesma);	GO:0016279(protein-lysine N-methyltransferase activity);GO:0018024(histone-lysine N-methyltransferase activity);
AT1G64470	0	4.07667	8.84992	1.2286e-10	7.75451e-10	*	Ubiquitin-like superfamily protein	*	GO:0005575(cellular_component);	GO:0003674(molecular_function);
AT1G06400	24.5433	49.9	1.10634	1.89263e-05	6.22856e-05	ARA-2	Ras-related small GTP-binding family protein	GO:0009733(response to auxin);GO:0015031(protein transport);GO:0042546(cell wall biogenesis);	GO:0005737(cytoplasm);GO:0005768(endosome);GO:0005886(plasma membrane);	GO:0003924(GTPase activity);GO:0005525(GTP binding);
AT1G64880	53.7033	132.733	1.40045	1.38577e-48	1.39334e-46	*	Ribosomal protein S5 family protein	GO:0006412(translation);	GO:0005622(intracellular);GO:0005739(mitochondrion);GO:0005768(endosome);GO:0005794(Golgi apparatus);GO:0005802(trans-Golgi network);GO:0005840(ribosome);	GO:0003723(RNA binding);GO:0003735(structural constituent of ribosome);
AT1G30570	0.07	3.61667	5.82277	0.000464006	0.00123	HERK2	hercules receptor kinase 2	GO:0006468(protein phosphorylation);GO:0009741(response to brassinosteroid);GO:0009826(unidimensional cell growth);	GO:0005886(plasma membrane);GO:0016021(integral component of membrane);	GO:0004674(protein serine/threonine kinase activity);GO:0005524(ATP binding);GO:0016301(kinase activity);
AT2G43445	1.34	10.3167	3.01808	0.000139625	0.000404536	*	F-box and associated interaction domains-containing protein	GO:0008150(biological_process);	GO:0005575(cellular_component);	GO:0003674(molecular_function);
AT1G30720	0	1.09333	21.131	6.48397e-08	2.88856e-07	*	FAD-binding Berberine family protein	GO:0055114(oxidation-reduction process);	GO:0005576(extracellular region);	GO:0009055(electron carrier activity);GO:0016614(oxidoreductase activity, acting on CH-OH group of donors);GO:0050660(flavin adenine dinucleotide binding);
AT1G61010	12.1567	67.3867	2.57656	2.75567e-18	4.28181e-17	CPSF73-I	cleavage and polyadenylation specificity factor 73-I	GO:0006378(mRNA polyadenylation);GO:0006397(mRNA processing);GO:0016180(snRNA processing);	GO:0005634(nucleus);GO:0005847(mRNA cleavage and polyadenylation specificity factor complex);	GO:0004518(nuclease activity);GO:0005515(protein binding);
AT3G45310	11.8233	73.33	2.73382	8.95862e-19	1.4754e-17	*	Cysteine proteinases superfamily protein	GO:0006508(proteolysis);	GO:0005576(extracellular region);	GO:0008234(cysteine-type peptidase activity);
AT5G45250	0.0133333	4.08667	8.06982	3.52435e-18	5.41298e-17	RPS4	Disease resistance protein (TIR-NBS-LRR class) family	GO:0006952(defense response);GO:0009626(plant-type hypersensitive response);GO:0009870(defense response signaling pathway, resistance gene-dependent);GO:0042742(defense response to bacterium);	GO:0005634(nucleus);GO:0005737(cytoplasm);GO:0012505(endomembrane system);GO:0016020(membrane);	GO:0004872(receptor activity);GO:0005515(protein binding);GO:0043531(ADP binding);
AT5G05600	3.34333	24.36	2.95988	1.70785e-17	2.43693e-16	*	2-oxoglutarate (2OG) and Fe(II)-dependent oxygenase superfamily protein	GO:0009813(flavonoid biosynthetic process);GO:0055114(oxidation-reduction process);GO:0080167(response to karrikin);GO:0097237(cellular response to toxic substance);	GO:0005737(cytoplasm);	GO:0016491(oxidoreductase activity);GO:0046872(metal ion binding);GO:0051213(dioxygenase activity);
AT2G33590	3.01	38.3133	3.77066	7.81867e-06	2.71573e-05	CRL1	NAD(P)-binding Rossmann-fold superfamily protein	GO:0009408(response to heat);GO:0009414(response to water deprivation);GO:0009737(response to abscisic acid);GO:0009809(lignin biosynthetic process);GO:0046686(response to cadmium ion);	GO:0005575(cellular_component);	GO:0003824(catalytic activity);GO:0016621(cinnamoyl-CoA reductase activity);GO:0050662(coenzyme binding);
AT3G09370	5.24333	17.5633	1.83636	4.78403e-27	1.62544e-25	MYB3R-3	myb domain protein 3r-3	GO:0006351(transcription, DNA-templated);GO:0006355(regulation of transcription, DNA-templated);GO:0006357(regulation of transcription from RNA polymerase II promoter);GO:0008285(negative regulation of cell proliferation);GO:0009723(response to ethylene);GO:0009733(response to auxin);GO:0009751(response to salicylic acid);GO:0009753(response to jasmonic acid);GO:0030154(cell differentiation);GO:0…	GO:0005634(nucleus);	GO:0000981(RNA polymerase II transcription factor activity, sequence-specific DNA binding);GO:0001135(transcription factor activity, RNA polymerase II transcription factor recruiting);GO:0003677(DNA binding);GO:0003700(transcription factor activity, sequence-specific DNA binding);GO:0005515(protein binding);GO:0043565(sequence-specific DNA binding);GO:0044212(transcription regulatory region DNA b…
AT5G47120	59.2333	152.223	1.4469	2.40884e-13	2.09866e-12	BI1	BAX inhibitor 1	GO:0000038(very long-chain fatty acid metabolic process);GO:0006983(ER overload response);GO:0009414(response to water deprivation);GO:0043066(negative regulation of apoptotic process);GO:0043069(negative regulation of programmed cell death);	GO:0005635(nuclear envelope);GO:0005737(cytoplasm);GO:0005783(endoplasmic reticulum);GO:0005789(endoplasmic reticulum membrane);GO:0005886(plasma membrane);GO:0016021(integral component of membrane);	GO:0005515(protein binding);
AT2G39190	7.02	18.7067	1.51166	2.3942e-16	3.03558e-15	ATATH8	Protein kinase superfamily protein	GO:0016310(phosphorylation);	GO:0005886(plasma membrane);	GO:0005215(transporter activity);GO:0016301(kinase activity);
AT5G52850	0.223333	7.32	5.12546	1.02041e-19	1.84014e-18	*	Pentatricopeptide repeat (PPR) superfamily protein	GO:0008150(biological_process);	GO:0005739(mitochondrion);GO:0009507(chloroplast);	GO:0008270(zinc ion binding);
AT5G45300	5.96667	22.2167	2.00256	2.78028e-09	1.4799e-08	BMY2	beta-amylase 2	GO:0000272(polysaccharide catabolic process);GO:0048831(regulation of shoot system development);	GO:0005634(nucleus);GO:0005737(cytoplasm);	GO:0003700(transcription factor activity, sequence-specific DNA binding);GO:0016161(beta-amylase activity);GO:0102229(amylopectin maltohydrolase activity);
AT2G45990	10.12	36.7933	1.97471	1.44513e-15	1.67171e-14	*	unknown protein	GO:0032259(methylation);	GO:0009507(chloroplast);GO:0009570(chloroplast stroma);	GO:0008168(methyltransferase activity);
AT1G61580	117.207	283.007	1.36118	7.33318e-110	4.09097e-107	RPL3B	R-protein L3 B	GO:0000027(ribosomal large subunit assembly);GO:0006412(translation);	GO:0005737(cytoplasm);GO:0005840(ribosome);GO:0016020(membrane);GO:0022625(cytosolic large ribosomal subunit);	GO:0003723(RNA binding);GO:0003735(structural constituent of ribosome);
AT3G03720	2.02	10.9033	2.3409	9.95713e-06	3.40448e-05	CAT4	cationic amino acid transporter 4	GO:0003333(amino acid transmembrane transport);	GO:0005773(vacuole);GO:0005774(vacuolar membrane);GO:0009705(plant-type vacuole membrane);GO:0016021(integral component of membrane);	GO:0015171(amino acid transmembrane transporter activity);GO:0015174(basic amino acid transmembrane transporter activity);
AT5G61000	65.6967	153.337	1.31927	8.55963e-11	5.50094e-10	RPA70D	Replication factor-A protein 1-related	GO:0006260(DNA replication);GO:0006281(DNA repair);GO:0006310(DNA recombination);	GO:0005634(nucleus);	GO:0003677(DNA binding);GO:0004386(helicase activity);GO:0005524(ATP binding);GO:0046872(metal ion binding);
AT5G40850	12.21	30.0033	1.39156	0.000139398	0.000403947	UPM1	urophorphyrin methylase 1	GO:0006779(porphyrin-containing compound biosynthetic process);GO:0019354(siroheme biosynthetic process);GO:0032259(methylation);GO:0055114(oxidation-reduction process);	GO:0009507(chloroplast);	GO:0004851(uroporphyrin-III C-methyltransferase activity);GO:0008168(methyltransferase activity);
AT3G25970	0	2.32667	22.4422	9.30888e-09	4.65686e-08	*	Pentatricopeptide repeat (PPR) superfamily protein	GO:0008150(biological_process);	GO:0005739(mitochondrion);	*
AT4G02360	0	1.51333	6.41228	5.40739e-05	0.000165866	*	Protein of unknown function, DUF538	GO:0008150(biological_process);	GO:0005576(extracellular region);	GO:0003674(molecular_function);
AT3G56370	0.16	43.4233	8.23682	2.35889e-187	6.7991e-184	*	Leucine-rich repeat protein kinase family protein	GO:0006468(protein phosphorylation);GO:0007169(transmembrane receptor protein tyrosine kinase signaling pathway);	GO:0005886(plasma membrane);GO:0016021(integral component of membrane);	GO:0004672(protein kinase activity);GO:0004674(protein serine/threonine kinase activity);GO:0005515(protein binding);GO:0005524(ATP binding);GO:0016301(kinase activity);
AT2G21710	0	7.58	10.7987	2.01586e-15	2.29357e-14	EMB2219	Mitochondrial transcription termination factor family protein	GO:0008380(RNA splicing);GO:0009658(chloroplast organization);GO:0009793(embryo development ending in seed dormancy);GO:0032502(developmental process);GO:0042255(ribosome assembly);	GO:0005739(mitochondrion);GO:0009506(plasmodesma);GO:0009507(chloroplast);	GO:0003727(single-stranded RNA binding);GO:0019843(rRNA binding);
AT2G17620	0	23.4033	12.0622	3.67307e-23	9.23286e-22	CYCB2;1	Cyclin B2;1	GO:0007049(cell cycle);GO:0051301(cell division);GO:0051726(regulation of cell cycle);	GO:0005634(nucleus);	GO:0005515(protein binding);GO:0016538(cyclin-dependent protein serine/threonine kinase regulator activity);
AT2G23950	0	2	9.19548	1.0765e-07	4.67059e-07	*	Leucine-rich repeat protein kinase family protein	GO:0006468(protein phosphorylation);	GO:0005886(plasma membrane);GO:0016021(integral component of membrane);	GO:0004674(protein serine/threonine kinase activity);GO:0005524(ATP binding);GO:0016301(kinase activity);
AT5G55920	34.26	66.4067	1.04981	3.65156e-06	1.31893e-05	OLI2	S-adenosyl-L-methionine-dependent methyltransferases superfamily protein	GO:0000470(maturation of LSU-rRNA);GO:0008283(cell proliferation);GO:0009965(leaf morphogenesis);GO:0010015(root morphogenesis);GO:0070475(rRNA base methylation);	GO:0005634(nucleus);GO:0005730(nucleolus);GO:0005829(cytosol);	GO:0009383(rRNA (cytosine-C5-)-methyltransferase activity);
AT4G03130	9.08	21.13	1.32215	0.000164989	0.00047217	*	BRCT domain-containing DNA repair protein	*	GO:0005622(intracellular);GO:0005634(nucleus);	GO:0003713(transcription coactivator activity);
AT4G17970	0	1.11667	19.5264	5.89576e-07	2.34179e-06	ALMT12	aluminum-activated, malate transporter 12	GO:0008272(sulfate transport);GO:0010118(stomatal movement);	GO:0005886(plasma membrane);GO:0009705(plant-type vacuole membrane);GO:0012505(endomembrane system);GO:0016021(integral component of membrane);	GO:0008509(anion transmembrane transporter activity);GO:0015140(malate transmembrane transporter activity);
AT1G78640	0	1.52	7.96747	2.02533e-07	8.5056e-07	*	unknown protein	GO:0006351(transcription, DNA-templated);GO:0006355(regulation of transcription, DNA-templated);	GO:0005634(nucleus);	GO:0003677(DNA binding);
AT5G40030	11.4633	36.77	1.77416	1.72584e-09	9.41535e-09	*	Protein kinase superfamily protein	GO:0006468(protein phosphorylation);	GO:0005634(nucleus);	GO:0005515(protein binding);GO:0005524(ATP binding);GO:0016301(kinase activity);
AT1G72410	0.233333	14.72	6.04697	6.28685e-55	7.65667e-53	*	COP1-interacting protein-related	GO:0008150(biological_process);	GO:0005634(nucleus);GO:0005886(plasma membrane);	GO:0003674(molecular_function);
AT1G01140	2.73333	18.4	2.83304	1.09377e-25	3.31274e-24	CIPK9	CBL-interacting protein kinase 9	GO:0009409(response to cold);GO:0009611(response to wounding);GO:0009651(response to salt stress);GO:0010555(response to mannitol);GO:0018105(peptidyl-serine phosphorylation);GO:0018107(peptidyl-threonine phosphorylation);GO:0035556(intracellular signal transduction);GO:0043266(regulation of potassium ion transport);GO:0051365(cellular response to potassium ion starvation);GO:0055075(potassium io…	GO:0005634(nucleus);GO:0005737(cytoplasm);GO:0005886(plasma membrane);	GO:0004674(protein serine/threonine kinase activity);GO:0005515(protein binding);GO:0005524(ATP binding);GO:0016301(kinase activity);
AT1G15340	7.50667	57.83	3.0497	0.000236746	0.000661008	MBD10	methyl-CPG-binding domain 10	GO:0006351(transcription, DNA-templated);GO:0006355(regulation of transcription, DNA-templated);	GO:0005634(nucleus);GO:0005829(cytosol);	GO:0003677(DNA binding);GO:0008327(methyl-CpG binding);
AT5G04630	0	2.41667	8.70177	3.77465e-10	2.24273e-09	CYP77A9	cytochrome P450, family 77, subfamily A, polypeptide 9	GO:0010143(cutin biosynthetic process);GO:0044550(secondary metabolite biosynthetic process);GO:0055114(oxidation-reduction process);	GO:0005576(extracellular region);GO:0016020(membrane);GO:0016021(integral component of membrane);	GO:0005506(iron ion binding);GO:0016709(oxidoreductase activity, acting on paired donors, with incorporation or reduction of molecular oxygen, NAD(P)H as one donor, and incorporation of one atom of oxygen);GO:0019825(oxygen binding);GO:0020037(heme binding);GO:0052722(fatty acid in-chain hydroxylase activity);
AT2G40700	13.9567	74.0967	2.51188	2.02676e-05	6.64471e-05	*	P-loop containing nucleoside triphosphate hydrolases superfamily protein	*	GO:0005634(nucleus);	GO:0003723(RNA binding);GO:0005524(ATP binding);GO:0008026(ATP-dependent helicase activity);
AT5G54900	222.36	496.507	1.24867	8.41102e-23	2.04011e-21	RBP45A	RNA-binding protein 45A	GO:0006397(mRNA processing);	GO:0005634(nucleus);GO:0005829(cytosol);	GO:0003723(RNA binding);GO:0003729(mRNA binding);GO:0008143(poly(A) binding);
AT1G68690	0.133333	15.1533	6.95201	4.4996e-75	1.06597e-72	PERK9	Protein kinase superfamily protein	GO:0006468(protein phosphorylation);GO:0007166(cell surface receptor signaling pathway);	GO:0005886(plasma membrane);GO:0016021(integral component of membrane);	GO:0004672(protein kinase activity);GO:0004675(transmembrane receptor protein serine/threonine kinase activity);GO:0005524(ATP binding);GO:0019901(protein kinase binding);
AT3G26650	1.34	5.78667	2.19004	0.00160958	0.00384743	GAPA	glyceraldehyde 3-phosphate dehydrogenase A subunit	GO:0006006(glucose metabolic process);GO:0006096(glycolytic process);GO:0009409(response to cold);GO:0009416(response to light stimulus);GO:0009744(response to sucrose);GO:0018119(peptidyl-cysteine S-nitrosylation);GO:0019253(reductive pentose-phosphate cycle);GO:0055114(oxidation-reduction process);	GO:0009507(chloroplast);GO:0009535(chloroplast thylakoid membrane);GO:0009570(chloroplast stroma);GO:0009941(chloroplast envelope);GO:0010319(stromule);GO:0016020(membrane);GO:0031969(chloroplast membrane);GO:0048046(apoplast);	GO:0005515(protein binding);GO:0047100(glyceraldehyde-3-phosphate dehydrogenase (NADP+) (phosphorylating) activity);
AT1G44970	0	2.63	8.54727	8.50954e-10	4.814e-09	*	Peroxidase superfamily protein	GO:0006979(response to oxidative stress);GO:0042744(hydrogen peroxide catabolic process);GO:0055114(oxidation-reduction process);	GO:0005576(extracellular region);	GO:0004601(peroxidase activity);GO:0020037(heme binding);GO:0046872(metal ion binding);
AT5G54530	5.54	27.22	2.37704	6.72129e-08	2.98812e-07	*	Protein of unknown function, DUF538	GO:0008150(biological_process);	GO:0009507(chloroplast);	*
AT4G08860	0	2.96	7.5408	3.56438e-07	1.45246e-06	*	transposable element gene	*	*	*
AT4G14695	0	13.8533	9.32971	1.92573e-12	1.49545e-11	*	Uncharacterised protein family (UPF0041)	GO:0006850(mitochondrial pyruvate transport);	GO:0005739(mitochondrion);GO:0005743(mitochondrial inner membrane);GO:0009507(chloroplast);	*
AT1G16530	0	0.92	5.8431	0.000741274	0.00189303	ASL9	ASYMMETRIC LEAVES 2-like 9	GO:0008150(biological_process);	GO:0005634(nucleus);	*
AT1G07025	0	1.90667	6.42082	4.52793e-05	0.000140359	*	Mitochondrial substrate carrier family protein	GO:0006810(transport);GO:0006839(mitochondrial transport);	GO:0005739(mitochondrion);GO:0005743(mitochondrial inner membrane);	*
AT1G75090	16.1533	52.47	1.79603	8.14587e-21	1.64573e-19	*	DNA glycosylase superfamily protein	GO:0006281(DNA repair);GO:0006284(base-excision repair);	GO:0005634(nucleus);	GO:0008725(DNA-3-methyladenine glycosylase activity);
AT1G47670	0	0.216667	5.48216	0.00223707	0.00518466	*	Transmembrane amino acid transporter family protein	GO:0006865(amino acid transport);	GO:0005886(plasma membrane);GO:0016020(membrane);GO:0016021(integral component of membrane);	GO:0015171(amino acid transmembrane transporter activity);
AT5G62800	61.7233	177.047	1.60824	9.35782e-22	2.06685e-20	*	Protein with RING/U-box and TRAF-like domains	GO:0006511(ubiquitin-dependent protein catabolic process);GO:0007275(multicellular organism development);GO:0016567(protein ubiquitination);	GO:0005634(nucleus);	GO:0008270(zinc ion binding);
AT3G13070	9.43333	31.56	1.84427	2.00174e-13	1.75994e-12	*	CBS domain-containing protein / transporter associated domain-containing protein	GO:0006810(transport);GO:0055114(oxidation-reduction process);	GO:0005886(plasma membrane);GO:0009941(chloroplast envelope);GO:0016021(integral component of membrane);GO:0031969(chloroplast membrane);	GO:0016614(oxidoreductase activity, acting on CH-OH group of donors);GO:0050660(flavin adenine dinucleotide binding);
AT1G29320	56.2567	161.793	1.61925	2.95944e-18	4.5943e-17	*	Transducin/WD40 repeat-like superfamily protein	GO:0008150(biological_process);	GO:0005737(cytoplasm);GO:0080008(Cul4-RING E3 ubiquitin ligase complex);	GO:0000166(nucleotide binding);
AT1G80660	0	2.82333	10.0368	9.9843e-15	1.04775e-13	HA9	H(+)-ATPase 9	GO:0006754(ATP biosynthetic process);GO:0015992(proton transport);	GO:0005774(vacuolar membrane);GO:0005886(plasma membrane);GO:0016021(integral component of membrane);	GO:0005524(ATP binding);GO:0008553(hydrogen-exporting ATPase activity, phosphorylative mechanism);GO:0046872(metal ion binding);
AT3G29400	0.00666667	5.44333	9.57234	1.20988e-13	1.09205e-12	EXO70E1	exocyst subunit exo70 family protein E1	GO:0006887(exocytosis);GO:0006904(vesicle docking involved in exocytosis);	GO:0000145(exocyst);GO:0005829(cytosol);	*
AT5G06190	19.1	45.25	1.26689	0.00394182	0.00867216	*	unknown protein	GO:0008150(biological_process);	GO:0005739(mitochondrion);	GO:0003674(molecular_function);
AT2G43720	8.19667	38.3533	2.27621	5.71216e-06	2.02389e-05	*	Eukaryotic protein of unknown function (DUF842)	GO:0008150(biological_process);	GO:0009507(chloroplast);	GO:0003674(molecular_function);
AT1G78170	0	21.0433	10.9898	7.32913e-18	1.09267e-16	*	unknown protein	GO:0008150(biological_process);	GO:0005634(nucleus);	GO:0016874(ligase activity);
AT3G20395	0	31.1067	11.3614	5.71295e-20	1.05781e-18	*	RING/U-box superfamily protein	*	GO:0016021(integral component of membrane);	*
AT3G15518	0	4.29667	8.06414	1.95099e-07	8.20934e-07	*	unknown protein	GO:0008150(biological_process);	GO:0005739(mitochondrion);	GO:0003674(molecular_function);
AT3G45240	5.96333	12.5133	1.25749	1.40155e-10	8.782e-10	GRIK1	geminivirus rep interacting kinase 1	GO:0006468(protein phosphorylation);GO:0009615(response to virus);GO:0016032(viral process);GO:0018105(peptidyl-serine phosphorylation);GO:0018107(peptidyl-threonine phosphorylation);GO:0035556(intracellular signal transduction);GO:0046777(protein autophosphorylation);	GO:0005622(intracellular);GO:0005634(nucleus);GO:0005737(cytoplasm);	GO:0004674(protein serine/threonine kinase activity);GO:0005515(protein binding);GO:0005524(ATP binding);GO:0016301(kinase activity);
AT5G01390	25.7367	56.91	1.25063	4.92613e-34	2.45512e-32	*	DNAJ heat shock family protein	GO:0006457(protein folding);	GO:0005737(cytoplasm);	GO:0051082(unfolded protein binding);
AT3G07750	37.05	89.9267	1.35937	4.13104e-08	1.89451e-07	*	3'-5'-exoribonuclease family protein	GO:0006396(RNA processing);	GO:0005737(cytoplasm);	GO:0000175(3'-5'-exoribonuclease activity);GO:0003723(RNA binding);
AT5G56580	26.1867	66.5667	1.43251	1.66136e-07	7.04897e-07	MKK6	MAP kinase kinase 6	GO:0007112(male meiosis cytokinesis);GO:0007346(regulation of mitotic cell cycle);GO:0010311(lateral root formation);GO:0031098(stress-activated protein kinase signaling cascade);	GO:0005856(cytoskeleton);GO:0009507(chloroplast);GO:0009524(phragmoplast);	GO:0004674(protein serine/threonine kinase activity);GO:0004708(MAP kinase kinase activity);GO:0005515(protein binding);GO:0005524(ATP binding);GO:0016301(kinase activity);
AT5G17510	2.06333	12.66	2.69385	7.03345e-07	2.76384e-06	*	unknown protein	GO:0008150(biological_process);	GO:0005634(nucleus);	GO:0003674(molecular_function);
AT2G14890	0.116667	5.51	5.5814	2.84912e-09	1.51282e-08	AGP9	arabinogalactan protein 9	*	GO:0005886(plasma membrane);GO:0031225(anchored component of membrane);	*
AT5G01110	0	2.65	9.664	6.12715e-12	4.44103e-11	*	Tetratricopeptide repeat (TPR)-like superfamily protein	*	GO:0005739(mitochondrion);	*
AT2G38800	0.03	3.61333	6.80624	8.01499e-10	4.55658e-09	*	Plant calmodulin-binding protein-related	*	GO:0005634(nucleus);	GO:0005516(calmodulin binding);
AT1G74260	7.92	23.92	1.69828	2.85519e-11	1.92581e-10	PUR4	purine biosynthesis 4	GO:0006189('de novo' IMP biosynthetic process);GO:0006541(glutamine metabolic process);GO:0009555(pollen development);GO:0055046(microgametogenesis);	GO:0005737(cytoplasm);GO:0005739(mitochondrion);GO:0009507(chloroplast);GO:0009570(chloroplast stroma);	GO:0003824(catalytic activity);GO:0004642(phosphoribosylformylglycinamidine synthase activity);GO:0005524(ATP binding);GO:0046872(metal ion binding);
AT5G15760	20.7467	43.5033	1.13646	2.31488e-08	1.09771e-07	PSRP3/2	Ribosomal protein PSRP-3/Ycf65	GO:0006412(translation);	GO:0005840(ribosome);GO:0009507(chloroplast);	GO:0003735(structural constituent of ribosome);
AT3G52280	29.7233	68.81	1.27559	4.3649e-07	1.76083e-06	GTE6	general transcription factor group E6	GO:0006338(chromatin remodeling);GO:0006351(transcription, DNA-templated);GO:0006355(regulation of transcription, DNA-templated);GO:0007275(multicellular organism development);GO:0016569(covalent chromatin modification);	GO:0005634(nucleus);GO:0009507(chloroplast);	GO:0003677(DNA binding);GO:0004402(histone acetyltransferase activity);
AT5G13790	27.7833	72.5367	1.46131	0.000226593	0.000634915	AGL15	AGAMOUS-like 15	GO:0006351(transcription, DNA-templated);GO:0009793(embryo development ending in seed dormancy);GO:0009910(negative regulation of flower development);GO:0010047(fruit dehiscence);GO:0010227(floral organ abscission);GO:0010262(somatic embryogenesis);GO:0010629(negative regulation of gene expression);GO:0045487(gibberellin catabolic process);GO:0045892(negative regulation of transcription, DNA-temp…	GO:0005634(nucleus);GO:0005737(cytoplasm);	GO:0000977(RNA polymerase II regulatory region sequence-specific DNA binding);GO:0003677(DNA binding);GO:0003700(transcription factor activity, sequence-specific DNA binding);GO:0004601(peroxidase activity);GO:0005515(protein binding);GO:0042803(protein homodimerization activity);GO:0043565(sequence-specific DNA binding);
AT3G57180	0.0233333	9.90333	8.90544	8.07844e-22	1.79113e-20	BPG2	P-loop containing nucleoside triphosphate hydrolases superfamily protein	GO:0006355(regulation of transcription, DNA-templated);GO:0009416(response to light stimulus);GO:0009646(response to absence of light);GO:0009651(response to salt stress);GO:0009658(chloroplast organization);GO:0009741(response to brassinosteroid);GO:0009742(brassinosteroid mediated signaling pathway);GO:0032502(developmental process);GO:1901259(chloroplast rRNA processing);GO:1902326(positive re…	GO:0005634(nucleus);GO:0005739(mitochondrion);GO:0009507(chloroplast);GO:0009570(chloroplast stroma);	GO:0003924(GTPase activity);GO:0005525(GTP binding);GO:0019843(rRNA binding);
AT2G47540	0.53	10.0633	4.34768	0.000162235	0.000465056	*	Pollen Ole e 1 allergen and extensin family protein	GO:0008150(biological_process);	GO:0009507(chloroplast);GO:0016021(integral component of membrane);	GO:0003674(molecular_function);
AT3G63240	3.19	7.05	1.23599	4.19392e-06	1.50633e-05	*	DNAse I-like superfamily protein	GO:0046856(phosphatidylinositol dephosphorylation);	GO:0005737(cytoplasm);	GO:0016787(hydrolase activity);
AT4G32670	3.83333	10.2367	1.50938	0.00232907	0.00537123	*	RING/FYVE/PHD zinc finger superfamily protein	*	GO:0005634(nucleus);	*
AT3G28230	11.3467	32.7	1.60067	2.7732e-09	1.47659e-08	*	unknown protein	*	GO:0005634(nucleus);	GO:0003674(molecular_function);
AT4G04950	37.39	87.3733	1.32278	4.70004e-09	2.43652e-08	GRXS17	thioredoxin family protein	GO:0006974(cellular response to DNA damage stimulus);GO:0009408(response to heat);GO:0009926(auxin polar transport);GO:0045454(cell redox homeostasis);GO:0051726(regulation of cell cycle);GO:0072593(reactive oxygen species metabolic process);	GO:0005737(cytoplasm);GO:0005829(cytosol);	GO:0005515(protein binding);GO:0009055(electron carrier activity);GO:0015035(protein disulfide oxidoreductase activity);GO:0046872(metal ion binding);GO:0051537(2 iron, 2 sulfur cluster binding);
AT1G80640	0	6.49	10.3255	7.14414e-16	8.53841e-15	*	Protein kinase superfamily protein	*	GO:0005886(plasma membrane);GO:0016021(integral component of membrane);	GO:0005524(ATP binding);GO:0016301(kinase activity);
AT3G54780	2.78	8.81	1.75842	6.96995e-09	3.54108e-08	*	Zinc finger (C3HC4-type RING finger) family protein	*	GO:0005576(extracellular region);GO:0005886(plasma membrane);	GO:0004842(ubiquitin-protein transferase activity);GO:0008270(zinc ion binding);
AT3G48730	15.8733	59.7	2.00999	5.85303e-07	2.32748e-06	GSA2	glutamate-1-semialdehyde 2,1-aminomutase 2	GO:0006779(porphyrin-containing compound biosynthetic process);GO:0006782(protoporphyrinogen IX biosynthetic process);GO:0015995(chlorophyll biosynthetic process);	GO:0009507(chloroplast);GO:0009570(chloroplast stroma);GO:0009941(chloroplast envelope);	GO:0008483(transaminase activity);GO:0030170(pyridoxal phosphate binding);GO:0042286(glutamate-1-semialdehyde 2,1-aminomutase activity);
AT5G27320	0	5.79333	10.0991	4.4213e-15	4.83324e-14	GID1C	alpha/beta-Hydrolases superfamily protein	GO:0009056(catabolic process);GO:0009739(response to gibberellin);GO:0009939(positive regulation of gibberellic acid mediated signaling pathway);GO:0010325(raffinose family oligosaccharide biosynthetic process);GO:0010476(gibberellin mediated signaling pathway);GO:0048444(floral organ morphogenesis);	GO:0005634(nucleus);GO:0005737(cytoplasm);	GO:0005515(protein binding);GO:0010331(gibberellin binding);GO:0016787(hydrolase activity);
AT5G23420	50.4467	105.257	1.1456	1.20204e-11	8.42324e-11	HMGB6	high-mobility group box 6	GO:0000741(karyogamy);GO:0010197(polar nucleus fusion);	GO:0005634(nucleus);	GO:0003677(DNA binding);GO:0003700(transcription factor activity, sequence-specific DNA binding);
AT3G54490	104.14	224.73	1.19067	9.51961e-10	5.34867e-09	RPB5E	RNA polymerase II fifth largest subunit, E	GO:0006351(transcription, DNA-templated);	GO:0000419(DNA-directed RNA polymerase V complex);GO:0005634(nucleus);	GO:0001054(RNA polymerase I activity);GO:0001055(RNA polymerase II activity);GO:0001056(RNA polymerase III activity);GO:0003677(DNA binding);GO:0003899(DNA-directed 5'-3' RNA polymerase activity);
AT3G23540	4.35667	14.7933	1.99812	2.79836e-08	1.31294e-07	*	alpha/beta-Hydrolases superfamily protein	*	GO:0005634(nucleus);GO:0005737(cytoplasm);	GO:0016787(hydrolase activity);
AT5G67230	0	5.13	9.91131	2.02641e-14	2.04343e-13	IRX14-L	Nucleotide-diphospho-sugar transferases superfamily protein	GO:0009834(plant-type secondary cell wall biogenesis);GO:0010417(glucuronoxylan biosynthetic process);GO:0071555(cell wall organization);	GO:0000139(Golgi membrane);GO:0005794(Golgi apparatus);GO:0016021(integral component of membrane);	GO:0015018(galactosylgalactosylxylosylprotein 3-beta-glucuronosyltransferase activity);GO:0016757(transferase activity, transferring glycosyl groups);GO:0042285(xylosyltransferase activity);
AT3G07860	25.2733	48.8467	1.03017	0.00264909	0.00603046	*	Ubiquitin-like superfamily protein	GO:0006397(mRNA processing);GO:0008380(RNA splicing);	GO:0005634(nucleus);GO:0005681(spliceosomal complex);	GO:0003674(molecular_function);
AT1G09645	6.49667	14.5033	1.21848	0.00152825	0.00366872	*	unknown protein	GO:0008150(biological_process);	GO:0009507(chloroplast);GO:0016021(integral component of membrane);	GO:0003674(molecular_function);
AT5G15450	8.05667	30.79	2.03852	7.42606e-10	4.23709e-09	CLPB3	casein lytic proteinase B3	GO:0009408(response to heat);GO:0009658(chloroplast organization);GO:0016485(protein processing);	GO:0005737(cytoplasm);GO:0009507(chloroplast);GO:0009532(plastid stroma);GO:0009570(chloroplast stroma);	GO:0005524(ATP binding);GO:0016887(ATPase activity);
AT1G07630	0	13.5133	11.8456	8.61561e-23	2.08681e-21	PLL5	pol-like 5	GO:0006470(protein dephosphorylation);GO:0048366(leaf development);	GO:0000786(nucleosome);GO:0005634(nucleus);GO:0005886(plasma membrane);	GO:0003677(DNA binding);GO:0004722(protein serine/threonine phosphatase activity);GO:0046872(metal ion binding);GO:0046982(protein heterodimerization activity);
AT2G02150	3.74667	8.81667	1.32557	0.00296126	0.00666996	EMB2794	Tetratricopeptide repeat (TPR)-like superfamily protein	GO:0009451(RNA modification);	GO:0005739(mitochondrion);GO:0043231(intracellular membrane-bounded organelle);	GO:0003723(RNA binding);GO:0004519(endonuclease activity);
AT5G04930	1.31	5.04	2.03168	1.0293e-10	6.56128e-10	ALA1	aminophospholipid ATPase 1	*	GO:0005789(endoplasmic reticulum membrane);GO:0005886(plasma membrane);GO:0016020(membrane);GO:0016021(integral component of membrane);	GO:0000287(magnesium ion binding);GO:0004012(phospholipid-translocating ATPase activity);GO:0005515(protein binding);GO:0005524(ATP binding);GO:0015662(ATPase activity, coupled to transmembrane movement of ions, phosphorylative mechanism);
AT4G36990	0.05	3.66667	6.65541	1.55901e-09	8.5538e-09	HSF4	heat shock factor 4	GO:0006351(transcription, DNA-templated);GO:0009408(response to heat);GO:0045892(negative regulation of transcription, DNA-templated);	GO:0005634(nucleus);	GO:0003677(DNA binding);GO:0003700(transcription factor activity, sequence-specific DNA binding);GO:0043565(sequence-specific DNA binding);
AT2G40200	0	9.88	9.72501	4.04475e-13	3.45261e-12	*	basic helix-loop-helix (bHLH) DNA-binding superfamily protein	GO:0006351(transcription, DNA-templated);GO:0006355(regulation of transcription, DNA-templated);	GO:0005634(nucleus);	GO:0003677(DNA binding);GO:0003700(transcription factor activity, sequence-specific DNA binding);GO:0046983(protein dimerization activity);
AT5G66200	27.1467	50.9533	1.00526	6.62475e-10	3.79995e-09	ARO2	armadillo repeat only 2	GO:0008150(biological_process);	GO:0005634(nucleus);GO:0005737(cytoplasm);GO:0005886(plasma membrane);	*
AT1G50700	3.35	12.4667	1.99767	3.48438e-06	1.26091e-05	CPK33	calcium-dependent protein kinase 33	GO:0006468(protein phosphorylation);GO:0009738(abscisic acid-activated signaling pathway);GO:0018105(peptidyl-serine phosphorylation);GO:0035556(intracellular signal transduction);GO:0046777(protein autophosphorylation);	GO:0005634(nucleus);GO:0005737(cytoplasm);GO:0005886(plasma membrane);	GO:0004672(protein kinase activity);GO:0004674(protein serine/threonine kinase activity);GO:0004683(calmodulin-dependent protein kinase activity);GO:0005509(calcium ion binding);GO:0005516(calmodulin binding);GO:0005524(ATP binding);GO:0009931(calcium-dependent protein serine/threonine kinase activity);GO:0016301(kinase activity);
AT5G37890	11.5833	45.59	2.07243	1.34193e-06	5.11624e-06	*	Protein with RING/U-box and TRAF-like domains	GO:0006511(ubiquitin-dependent protein catabolic process);GO:0007275(multicellular organism development);GO:0009411(response to UV);GO:0016567(protein ubiquitination);	GO:0005634(nucleus);	GO:0008270(zinc ion binding);GO:0061630(ubiquitin protein ligase activity);
AT2G29500	21.1267	78.01	1.94617	8.18435e-06	2.83364e-05	*	HSP20-like chaperones superfamily protein	GO:0006979(response to oxidative stress);GO:0009408(response to heat);GO:0009644(response to high light intensity);GO:0042542(response to hydrogen peroxide);	GO:0005737(cytoplasm);	GO:0003674(molecular_function);
AT3G23700	0	5.03333	9.71523	2.48129e-13	2.15744e-12	*	Nucleic acid-binding proteins superfamily	GO:0000462(maturation of SSU-rRNA from tricistronic rRNA transcript (SSU-rRNA, 5.8S rRNA, LSU-rRNA));GO:0000466(maturation of 5.8S rRNA from tricistronic rRNA transcript (SSU-rRNA, 5.8S rRNA, LSU-rRNA));GO:0000481(maturation of 5S rRNA);GO:0009409(response to cold);GO:0009737(response to abscisic acid);GO:0032508(DNA duplex unwinding);GO:0034337(RNA folding);	GO:0005634(nucleus);GO:0005730(nucleolus);GO:0009507(chloroplast);GO:0009570(chloroplast stroma);GO:0032040(small-subunit processome);	GO:0003723(RNA binding);GO:0003729(mRNA binding);
AT2G33450	13.3733	32.2867	1.34136	0.00134989	0.00328295	PRPL28	Ribosomal L28 family	GO:0006412(translation);	GO:0005840(ribosome);GO:0009507(chloroplast);GO:0009570(chloroplast stroma);GO:0009941(chloroplast envelope);GO:0016020(membrane);GO:0022625(cytosolic large ribosomal subunit);	GO:0003735(structural constituent of ribosome);
AT3G16565	0.186667	3.66333	4.40169	0.000210945	0.000593762	*	alanine-tRNA ligases;nucleic acid binding;ligases, forming aminoacyl-tRNA and related compounds;nucleotide binding;ATP binding	*	GO:0005737(cytoplasm);	*
AT5G48230	34.7467	103.033	1.66229	3.49785e-60	4.87837e-58	ACAT2	acetoacetyl-CoA thiolase 2	GO:0006635(fatty acid beta-oxidation);GO:0008299(isoprenoid biosynthetic process);GO:0009793(embryo development ending in seed dormancy);GO:0009846(pollen germination);GO:0009860(pollen tube growth);GO:0016125(sterol metabolic process);	GO:0005737(cytoplasm);GO:0005777(peroxisome);GO:0005829(cytosol);GO:0005886(plasma membrane);	GO:0003985(acetyl-CoA C-acetyltransferase activity);GO:0046872(metal ion binding);
AT4G03430	11.0533	52.4833	2.34451	4.15758e-25	1.20842e-23	EMB2770	pre-mRNA splicing factor-related	GO:0000244(spliceosomal tri-snRNP complex assembly);GO:0000398(mRNA splicing, via spliceosome);GO:0009409(response to cold);GO:0009845(seed germination);GO:0080188(RNA-directed DNA methylation);GO:2000630(positive regulation of miRNA metabolic process);GO:2000636(positive regulation of primary miRNA processing);	GO:0005634(nucleus);GO:0005681(spliceosomal complex);GO:0015030(Cajal body);GO:0046540(U4/U6 x U5 tri-snRNP complex);GO:0071013(catalytic step 2 spliceosome);	GO:0005515(protein binding);
AT1G19940	5.2	9.87667	1.01766	0.000520077	0.00136752	GH9B5	glycosyl hydrolase 9B5	GO:0005975(carbohydrate metabolic process);GO:0030245(cellulose catabolic process);GO:0071555(cell wall organization);	GO:0005576(extracellular region);GO:0016021(integral component of membrane);	GO:0004553(hydrolase activity, hydrolyzing O-glycosyl compounds);GO:0008810(cellulase activity);
AT4G22910	0	2.92667	9.29297	1.20518e-11	8.44165e-11	FZR2	FIZZY-related 2	GO:0007165(signal transduction);GO:0010091(trichome branching);GO:0016049(cell growth);GO:0016567(protein ubiquitination);GO:0042023(DNA endoreduplication);GO:0051301(cell division);GO:1904668(positive regulation of ubiquitin protein ligase activity);	GO:0005634(nucleus);GO:0005834(heterotrimeric G-protein complex);	GO:0004871(signal transducer activity);GO:0005515(protein binding);GO:0010997(anaphase-promoting complex binding);GO:0097027(ubiquitin-protein transferase activator activity);
AT4G31730	0	14.15	10.0913	8.88247e-15	9.39531e-14	GDU1	glutamine dumper 1	GO:0010585(glutamine secretion);GO:0080143(regulation of amino acid export);	GO:0005634(nucleus);GO:0005886(plasma membrane);GO:0016020(membrane);GO:0016021(integral component of membrane);	GO:0005515(protein binding);
AT1G16260	0	3.03	9.70927	6.94136e-13	5.72183e-12	*	Wall-associated kinase family protein	GO:0006468(protein phosphorylation);	GO:0005576(extracellular region);GO:0016021(integral component of membrane);	GO:0004674(protein serine/threonine kinase activity);GO:0005509(calcium ion binding);GO:0005524(ATP binding);GO:0016301(kinase activity);GO:0030247(polysaccharide binding);
AT2G21070	0	3.51	22.8274	3.81907e-09	2.00143e-08	FIO1	methyltransferases	GO:0007623(circadian rhythm);GO:0009648(photoperiodism);GO:0048573(photoperiodism, flowering);GO:0070475(rRNA base methylation);	GO:0005634(nucleus);GO:0005737(cytoplasm);	GO:0052907(23S rRNA (adenine(1618)-N(6))-methyltransferase activity);
AT1G04580	0.673333	4.82333	2.92272	5.71599e-05	0.000174589	AO4	aldehyde oxidase 4	GO:0009688(abscisic acid biosynthetic process);GO:0009851(auxin biosynthetic process);GO:0019760(glucosinolate metabolic process);GO:0055114(oxidation-reduction process);	GO:0005634(nucleus);GO:0005829(cytosol);	GO:0004031(aldehyde oxidase activity);GO:0005506(iron ion binding);GO:0009055(electron carrier activity);GO:0016614(oxidoreductase activity, acting on CH-OH group of donors);GO:0018479(benzaldehyde dehydrogenase (NAD+) activity);GO:0018488(aryl-aldehyde oxidase activity);GO:0050302(indole-3-acetaldehyde oxidase activity);GO:0050660(flavin adenine dinucleotide binding);GO:0051537(2 iron, 2 sulfur …
AT2G41670	22.1767	50.2867	1.26992	1.17137e-05	3.96586e-05	*	P-loop containing nucleoside triphosphate hydrolases superfamily protein	GO:0042254(ribosome biogenesis);	GO:0005739(mitochondrion);GO:0009507(chloroplast);	GO:0003924(GTPase activity);GO:0005525(GTP binding);GO:0016787(hydrolase activity);
AT2G02640	0	4.45333	9.91009	1.93385e-12	1.5004e-11	*	Cysteine/Histidine-rich C1 domain family protein	*	GO:0005634(nucleus);	*
AT1G17455	17.2933	35.1933	1.09901	0.00255452	0.00583899	ELF4-L4	ELF4-like 4	GO:0009648(photoperiodism);GO:0042753(positive regulation of circadian rhythm);GO:0048511(rhythmic process);	GO:0005634(nucleus);	GO:0003674(molecular_function);
AT5G38730	0	0.943333	20.966	8.22056e-08	3.62392e-07	*	Tetratricopeptide repeat (TPR)-like superfamily protein	GO:0008150(biological_process);	GO:0005739(mitochondrion);	GO:0003674(molecular_function);
AT3G27890	2.36	10.7433	2.28504	3.16213e-06	1.14935e-05	NQR	NADPH:quinone oxidoreductase	GO:0009651(response to salt stress);GO:0009735(response to cytokinin);GO:0042742(defense response to bacterium);GO:0055114(oxidation-reduction process);	GO:0005829(cytosol);GO:0005886(plasma membrane);GO:0009507(chloroplast);GO:0009570(chloroplast stroma);	GO:0003955(NAD(P)H dehydrogenase (quinone) activity);GO:0008752(FMN reductase activity);GO:0010181(FMN binding);GO:0052873(FMN reductase (NADPH) activity);
AT2G04940	15.21	34.6667	1.2818	2.69476e-15	3.01443e-14	*	scramblase-related	*	GO:0005739(mitochondrion);GO:0009536(plastid);	*
AT4G00260	19.0767	39.7	1.14551	1.58884e-06	6.00467e-06	MEE45	Transcriptional factor B3 family protein	GO:0006351(transcription, DNA-templated);GO:0006355(regulation of transcription, DNA-templated);GO:0009793(embryo development ending in seed dormancy);	GO:0005634(nucleus);	GO:0003677(DNA binding);GO:0003700(transcription factor activity, sequence-specific DNA binding);
AT2G39890	34.24	120.507	1.90703	2.52439e-24	6.91866e-23	PROT1	proline transporter 1	GO:0006865(amino acid transport);GO:0015824(proline transport);	GO:0005886(plasma membrane);GO:0016020(membrane);GO:0016021(integral component of membrane);	GO:0015171(amino acid transmembrane transporter activity);GO:0015193(L-proline transmembrane transporter activity);
AT3G15400	0	5.16333	9.82201	6.44557e-13	5.33603e-12	ATA20	anther 20	GO:0008150(biological_process);	GO:0009505(plant-type cell wall);	GO:0003674(molecular_function);
AT2G31870	1.89667	6.74667	1.90695	0.00100848	0.00251125	TEJ	Poly (ADP-ribose) glycohydrolase (PARG)	GO:0005975(carbohydrate metabolic process);GO:0006282(regulation of DNA repair);GO:0006970(response to osmotic stress);GO:0006974(cellular response to DNA damage stimulus);GO:0006979(response to oxidative stress);GO:0009414(response to water deprivation);GO:0048511(rhythmic process);GO:0050832(defense response to fungus);GO:0090332(stomatal closure);	GO:0005634(nucleus);	GO:0004649(poly(ADP-ribose) glycohydrolase activity);
AT4G28210	11.7967	30.42	1.45708	2.64428e-05	8.52222e-05	EMB1923	embryo defective 1923	GO:0009409(response to cold);GO:0009793(embryo development ending in seed dormancy);	GO:0009507(chloroplast);GO:0016021(integral component of membrane);	GO:0003674(molecular_function);
AT1G47395	0	21.64	9.30893	7.20647e-13	5.92475e-12	*	unknown protein	GO:0008150(biological_process);	*	GO:0003674(molecular_function);
AT1G63730	0	7.70333	11.3623	4.29116e-16	5.25204e-15	*	Disease resistance protein (TIR-NBS-LRR class) family	GO:0006952(defense response);GO:0007165(signal transduction);	*	GO:0043531(ADP binding);
AT5G64090	17.2833	41.6	1.36506	2.11023e-09	1.13867e-08	*	unknown protein	GO:0008150(biological_process);	GO:0005886(plasma membrane);GO:0009507(chloroplast);	GO:0003674(molecular_function);
AT5G63830	17.8533	50.6	1.59145	1.32475e-08	6.48464e-08	*	HIT-type Zinc finger family protein	GO:0008150(biological_process);	GO:0009507(chloroplast);	GO:0046872(metal ion binding);
AT3G57610	107.27	254.647	1.34391	8.49586e-18	1.25902e-16	ADSS	adenylosuccinate synthase	GO:0006167(AMP biosynthetic process);GO:0009152(purine ribonucleotide biosynthetic process);GO:0044208('de novo' AMP biosynthetic process);GO:0046040(IMP metabolic process);GO:0046686(response to cadmium ion);	GO:0009507(chloroplast);GO:0009536(plastid);GO:0009570(chloroplast stroma);GO:0048046(apoplast);	GO:0004019(adenylosuccinate synthase activity);GO:0005525(GTP binding);GO:0046872(metal ion binding);
AT5G09670	1.2	7.08667	2.67113	3.68299e-28	1.35807e-26	*	loricrin-related	GO:0008150(biological_process);	GO:0005634(nucleus);	GO:0003674(molecular_function);
AT5G38160	0	11.5	8.76435	5.65032e-10	3.27578e-09	*	Bifunctional inhibitor/lipid-transfer protein/seed storage 2S albumin superfamily protein	GO:0006869(lipid transport);	GO:0005576(extracellular region);	GO:0008289(lipid binding);
AT3G28660	0	7.85667	10.927	2.77553e-16	3.48331e-15	*	Tetratricopeptide repeat (TPR)-like superfamily protein	GO:0008150(biological_process);	GO:0005739(mitochondrion);	GO:0003674(molecular_function);
AT1G64240	0	3.30333	9.81513	1.82478e-13	1.61338e-12	*	transposable element gene	*	*	*
AT1G27470	10.59	39.63	1.99791	1.96575e-07	8.26544e-07	*	transducin family protein / WD-40 repeat family protein	GO:0008150(biological_process);	GO:0005634(nucleus);	GO:0000166(nucleotide binding);
AT3G25900	24.14	75.2967	1.73041	5.74017e-13	4.78412e-12	HMT-1	Homocysteine S-methyltransferase family protein	GO:0009086(methionine biosynthetic process);GO:0032259(methylation);	GO:0005737(cytoplasm);	GO:0008270(zinc ion binding);GO:0008898(S-adenosylmethionine-homocysteine S-methyltransferase activity);GO:0047150(betaine-homocysteine S-methyltransferase activity);
AT3G54366	8.74	17.4733	1.08879	0.00416022	0.00910259	*	unknown protein	GO:0008150(biological_process);	GO:0005575(cellular_component);	GO:0003674(molecular_function);
AT5G59520	0	9.00667	10.3323	2.05395e-15	2.33231e-14	ZIP2	ZRT/IRT-like protein 2	GO:0006829(zinc II ion transport);GO:0055085(transmembrane transport);	GO:0005886(plasma membrane);GO:0016021(integral component of membrane);	GO:0005375(copper ion transmembrane transporter activity);GO:0005385(zinc ion transmembrane transporter activity);GO:0016757(transferase activity, transferring glycosyl groups);GO:0046873(metal ion transmembrane transporter activity);
AT2G39080	22.9633	44.0867	1.03488	0.00124965	0.00306111	EMB2799	NAD(P)-binding Rossmann-fold superfamily protein	*	GO:0009507(chloroplast);GO:0009570(chloroplast stroma);	*
AT3G20960	0	4.66	9.70618	3.17008e-13	2.73161e-12	CYP705A33	cytochrome P450, family 705, subfamily A, polypeptide 33	GO:0044550(secondary metabolite biosynthetic process);GO:0055114(oxidation-reduction process);	GO:0016020(membrane);GO:0016021(integral component of membrane);	GO:0004497(monooxygenase activity);GO:0005506(iron ion binding);GO:0016705(oxidoreductase activity, acting on paired donors, with incorporation or reduction of molecular oxygen);GO:0016709(oxidoreductase activity, acting on paired donors, with incorporation or reduction of molecular oxygen, NAD(P)H as one donor, and incorporation of one atom of oxygen);GO:0019825(oxygen binding);GO:0020037(heme b…
AT1G07430	0.00666667	3.01333	8.33245	6.36283e-10	3.66308e-09	HAI2	highly ABA-induced PP2C gene 2	GO:0006470(protein dephosphorylation);GO:0009788(negative regulation of abscisic acid-activated signaling pathway);GO:0009939(positive regulation of gibberellic acid mediated signaling pathway);GO:0010030(positive regulation of seed germination);GO:0048838(release of seed from dormancy);GO:0071805(potassium ion transmembrane transport);GO:1902039(negative regulation of seed dormancy process);	GO:0005886(plasma membrane);	GO:0004722(protein serine/threonine phosphatase activity);GO:0005267(potassium channel activity);GO:0046872(metal ion binding);
AT1G17340	0.00333333	3.89667	9.46544	2.00934e-13	1.76483e-12	*	Phosphoinositide phosphatase family protein	GO:0007033(vacuole organization);GO:0036092(phosphatidylinositol-3-phosphate biosynthetic process);	GO:0005739(mitochondrion);GO:0005774(vacuolar membrane);	GO:0004439(phosphatidylinositol-4,5-bisphosphate 5-phosphatase activity);GO:0042578(phosphoric ester hydrolase activity);
AT5G48930	3.21	10.5733	1.82576	0.0001248	0.000363778	HCT	hydroxycinnamoyl-CoA shikimate/quinate hydroxycinnamoyl transferase	GO:0009809(lignin biosynthetic process);GO:0009963(positive regulation of flavonoid biosynthetic process);GO:0010252(auxin homeostasis);	GO:0005737(cytoplasm);GO:0005829(cytosol);GO:0016020(membrane);	GO:0005515(protein binding);GO:0016740(transferase activity);GO:0047172(shikimate O-hydroxycinnamoyltransferase activity);GO:0047205(quinate O-hydroxycinnamoyltransferase activity);
AT5G12320	75.4567	156.343	1.11712	1.33396e-08	6.52788e-08	*	ankyrin repeat family protein	GO:0008150(biological_process);	GO:0005634(nucleus);	*
AT4G00850	0.0166667	2.99333	7.45957	2.56531e-07	1.06135e-06	GIF3	GRF1-interacting factor 3	GO:0006351(transcription, DNA-templated);GO:0006355(regulation of transcription, DNA-templated);GO:0008283(cell proliferation);GO:0048366(leaf development);	GO:0005634(nucleus);GO:0016021(integral component of membrane);	GO:0003713(transcription coactivator activity);GO:0005515(protein binding);
AT1G07650	0.1	9.10667	6.5505	2.10835e-08	1.00418e-07	*	Leucine-rich repeat transmembrane protein kinase	GO:0006468(protein phosphorylation);GO:0007169(transmembrane receptor protein tyrosine kinase signaling pathway);GO:0016310(phosphorylation);	GO:0005886(plasma membrane);GO:0016021(integral component of membrane);	GO:0004672(protein kinase activity);GO:0004674(protein serine/threonine kinase activity);GO:0005524(ATP binding);GO:0016301(kinase activity);
AT2G16450	0	2.78667	21.9616	1.91844e-08	9.19044e-08	*	F-box and associated interaction domains-containing protein	GO:0008150(biological_process);	GO:0009507(chloroplast);	GO:0003674(molecular_function);
AT3G55400	18.04	53.8433	1.65791	5.317e-19	8.97971e-18	OVA1	methionyl-tRNA synthetase / methionine--tRNA ligase / MetRS (cpMetRS)	GO:0006418(tRNA aminoacylation for protein translation);GO:0006431(methionyl-tRNA aminoacylation);GO:0048481(plant ovule development);	GO:0005737(cytoplasm);GO:0005739(mitochondrion);GO:0009507(chloroplast);GO:0009570(chloroplast stroma);	GO:0004812(aminoacyl-tRNA ligase activity);GO:0004825(methionine-tRNA ligase activity);GO:0005524(ATP binding);
AT2G44910	0	35.6967	11.8248	1.49448e-21	3.23879e-20	HB4	homeobox-leucine zipper protein 4	GO:0006351(transcription, DNA-templated);GO:0006355(regulation of transcription, DNA-templated);GO:0009641(shade avoidance);GO:0009725(response to hormone);GO:0010218(response to far red light);	GO:0005634(nucleus);GO:0009506(plasmodesma);	GO:0003677(DNA binding);GO:0003700(transcription factor activity, sequence-specific DNA binding);GO:0043565(sequence-specific DNA binding);
AT2G06210	8.54333	22.6233	1.51128	0.000345891	0.000937298	ELF8	binding	GO:0006351(transcription, DNA-templated);GO:0009908(flower development);GO:0009910(negative regulation of flower development);GO:0016571(histone methylation);GO:0045893(positive regulation of transcription, DNA-templated);GO:0051569(regulation of histone H3-K4 methylation);	GO:0005634(nucleus);GO:0016020(membrane);GO:0016593(Cdc73/Paf1 complex);	GO:0000993(RNA polymerase II core binding);
AT1G08450	0.0666667	9.30333	7.23616	3.50886e-23	8.83292e-22	CRT3	calreticulin 3	GO:0006457(protein folding);GO:0009626(plant-type hypersensitive response);GO:0010204(defense response signaling pathway, resistance gene-independent);GO:0042742(defense response to bacterium);GO:0046283(anthocyanin-containing compound metabolic process);GO:0055074(calcium ion homeostasis);	GO:0005783(endoplasmic reticulum);GO:0005788(endoplasmic reticulum lumen);GO:0005789(endoplasmic reticulum membrane);GO:0009507(chloroplast);	GO:0005509(calcium ion binding);GO:0030246(carbohydrate binding);GO:0051082(unfolded protein binding);
AT1G65730	21.01	49.9033	1.3487	0.00108009	0.00267685	YSL7	YELLOW STRIPE like 7	GO:0006857(oligopeptide transport);GO:0055085(transmembrane transport);	GO:0005886(plasma membrane);GO:0016021(integral component of membrane);	GO:0015198(oligopeptide transporter activity);GO:0022857(transmembrane transporter activity);
AT3G44730	3.46333	10.8567	1.74543	3.80425e-09	1.99487e-08	KP1	kinesin-like protein 1	GO:0007018(microtubule-based movement);GO:0009060(aerobic respiration);GO:0009845(seed germination);	GO:0005737(cytoplasm);GO:0005739(mitochondrion);GO:0005871(kinesin complex);GO:0005874(microtubule);	GO:0003777(microtubule motor activity);GO:0005515(protein binding);GO:0005524(ATP binding);GO:0008017(microtubule binding);GO:0016887(ATPase activity);
AT3G50780	0.493333	12.1533	4.70339	6.95187e-16	8.32012e-15	*	unknown protein	GO:0016567(protein ubiquitination);	GO:0005634(nucleus);	*
AT2G42220	0.0133333	2.02	6.73576	3.55092e-06	1.28418e-05	*	Rhodanese/Cell cycle control phosphatase superfamily protein	GO:0008150(biological_process);	GO:0009507(chloroplast);GO:0009534(chloroplast thylakoid);GO:0009535(chloroplast thylakoid membrane);GO:0016021(integral component of membrane);	GO:0003674(molecular_function);
AT1G25570	0.00666667	9.00667	10.2814	4.07303e-17	5.58154e-16	*	Di-glucose binding protein with Leucine-rich repeat domain	*	GO:0005768(endosome);GO:0005773(vacuole);GO:0005794(Golgi apparatus);GO:0005802(trans-Golgi network);GO:0005886(plasma membrane);	*
AT3G14440	0	3.97	10.0639	2.37636e-14	2.37006e-13	NCED3	nine-cis-epoxycarotenoid dioxygenase 3	GO:0006970(response to osmotic stress);GO:0009414(response to water deprivation);GO:0009688(abscisic acid biosynthetic process);GO:0042538(hyperosmotic salinity response);GO:0055114(oxidation-reduction process);	GO:0009507(chloroplast);GO:0009535(chloroplast thylakoid membrane);GO:0009570(chloroplast stroma);	GO:0045549(9-cis-epoxycarotenoid dioxygenase activity);GO:0046872(metal ion binding);
AT2G39240	3.67	10.8567	1.6485	2.95277e-07	1.21295e-06	*	RNA polymerase I specific transcription initiation factor RRN3 protein	GO:0006360(transcription from RNA polymerase I promoter);GO:0006413(translational initiation);	GO:0005634(nucleus);	GO:0003743(translation initiation factor activity);
AT5G56500	19.1433	98.6867	2.45605	2.89741e-10	1.75019e-09	Cpn60beta3	TCP-1/cpn60 chaperonin family protein	GO:0006458('de novo' protein folding);GO:0007005(mitochondrion organization);GO:0042026(protein refolding);GO:0061077(chaperone-mediated protein folding);	GO:0005739(mitochondrion);GO:0005829(cytosol);GO:0009507(chloroplast);GO:0009570(chloroplast stroma);GO:0016020(membrane);	GO:0005524(ATP binding);GO:0044183(protein binding involved in protein folding);GO:0051082(unfolded protein binding);
AT2G31130	5.35	10.6067	1.08914	0.000566496	0.00148013	*	unknown protein	GO:0008150(biological_process);	GO:0005634(nucleus);	GO:0003674(molecular_function);
AT1G80270	58.47	144.74	1.4053	1.05794e-12	8.54951e-12	PPR596	PENTATRICOPEPTIDE REPEAT 596	GO:0009451(RNA modification);	GO:0005739(mitochondrion);GO:0009941(chloroplast envelope);	GO:0003677(DNA binding);GO:0003723(RNA binding);GO:0004519(endonuclease activity);
AT1G55920	4.09333	26.08	2.75994	1.91912e-19	3.37976e-18	SERAT2;1	serine acetyltransferase 2;1	GO:0006535(cysteine biosynthetic process from serine);GO:0009409(response to cold);GO:0009970(cellular response to sulfate starvation);GO:0019344(cysteine biosynthetic process);	GO:0005634(nucleus);GO:0005739(mitochondrion);GO:0005829(cytosol);GO:0009507(chloroplast);	GO:0009001(serine O-acetyltransferase activity);
AT5G59320	21.3133	985.57	5.59263	1.98637e-14	2.00539e-13	LTP3	lipid transfer protein 3	GO:0006869(lipid transport);GO:0009414(response to water deprivation);GO:0009737(response to abscisic acid);	GO:0005576(extracellular region);GO:0005618(cell wall);GO:0016020(membrane);GO:0048046(apoplast);	GO:0008289(lipid binding);
AT1G30490	0.21	3.1	4.00463	9.39599e-07	3.64582e-06	PHV	Homeobox-leucine zipper family protein / lipid-binding START domain-containing protein	GO:0006351(transcription, DNA-templated);GO:0006355(regulation of transcription, DNA-templated);GO:0009855(determination of bilateral symmetry);GO:0009880(embryonic pattern specification);GO:0009943(adaxial/abaxial axis specification);GO:0009944(polarity specification of adaxial/abaxial axis);GO:0010014(meristem initiation);GO:0010072(primary shoot apical meristem specification);GO:0030154(cell d…	GO:0005634(nucleus);	GO:0003677(DNA binding);GO:0003700(transcription factor activity, sequence-specific DNA binding);GO:0005515(protein binding);GO:0008289(lipid binding);
AT4G15820	10.53	33.85	1.77336	1.92521e-09	1.04372e-08	*	unknown protein	GO:0008150(biological_process);	GO:0005634(nucleus);	GO:0003674(molecular_function);
AT1G12610	19.7567	54.92	1.55449	4.29336e-17	5.87415e-16	DDF1	Integrase-type DNA-binding superfamily protein	GO:0006351(transcription, DNA-templated);GO:0006355(regulation of transcription, DNA-templated);GO:0009408(response to heat);GO:0009414(response to water deprivation);GO:0009651(response to salt stress);GO:0010371(regulation of gibberellin biosynthetic process);GO:0016049(cell growth);GO:0019760(glucosinolate metabolic process);GO:0048510(regulation of timing of transition from vegetative to repr…	GO:0005634(nucleus);	GO:0003677(DNA binding);GO:0003700(transcription factor activity, sequence-specific DNA binding);GO:0043565(sequence-specific DNA binding);GO:0044212(transcription regulatory region DNA binding);
AT5G65090	0	4.09667	9.80535	6.00917e-14	5.68193e-13	BST1	DNAse I-like superfamily protein	GO:0009932(cell tip growth);GO:0010053(root epidermal cell differentiation);GO:0046856(phosphatidylinositol dephosphorylation);GO:0048765(root hair cell differentiation);GO:0048766(root hair initiation);	GO:0005737(cytoplasm);	GO:0016787(hydrolase activity);
AT3G02630	22.25	57.9167	1.46982	1.24853e-18	2.01231e-17	*	Plant stearoyl-acyl-carrier-protein desaturase family protein	GO:0006633(fatty acid biosynthetic process);GO:0055114(oxidation-reduction process);	GO:0009507(chloroplast);GO:0009570(chloroplast stroma);	GO:0045300(acyl-[acyl-carrier-protein] desaturase activity);GO:0046872(metal ion binding);
[truncated: 1,792 more rows]

## Sheet: AC  VS Zy24 Downregualted genes
GeneID	FPKM		Log2 (FC[AC/Zy24])	P value	FDR	Gene name	Annotation	GO(biological_process)	GO(cellular_component)	GO(molecular_function)
	Zy24	AC
[truncated: 3,166 more rows]

## Sheet: BC  VS Zy24 Upregualted genes
GeneID	FPKM		Log2 (FC[BC/Zy24])	P value	FDR	Gene name	Annotation	GO(biological_process)	GO(cellular_component)	GO(molecular_function)
[truncated: 2,792 more rows]

[truncated: 5 more sheets: BC  VS Zy24 Downregualted genes, 32E VS AC Upregulated genes, 32E VS AC Downregulated genes, 32S VS BC Upregulated genes,   32S VS BC Downregulated genes]
