# Supplementary material for: Cell lineage-specific transcriptome analysis for interpreting cell fate specification of proembryos
Source: Nat Commun. 2020 Mar 13;11:1366. doi: 10.1038/s41467-020-15189-w (PMC7070050; doi:10.1038/s41467-020-15189-w)
Supplement: Supplementary file 5 — Supplementary Data 2 [file 41467_2020_15189_MOESM5_ESM.xlsx]

## Sheet: Sheet1
Gene ID	FPKM							Gene name	Annotation
	EC	Zy14	Zy24	AC	BC	32E	32S
AT1G01040	18.6867	15.7833	2.42333	0.76	4.45	2.36667	2.57333	DCL1	dicer-like 1
AT1G01370	0.14	5.34667	68.5367	98.85	90.7767	113.23	1.32	HTR12	Histone superfamily protein
AT1G02560	38.6367	44.6	34.3233	22.82	36.34	49.9367	28.5033	CLPP5	nuclear encoded CLP protease 5
AT1G02780	1069.04	739.703	1010.34	1893.05	1271.76	2881.61	691.583	emb2386	Ribosomal protein L19e family protein
AT1G03360	70.8033	108.73	101.327	162.38	89.6067	102.16	13.28	RRP4	ribosomal RNA processing 4
AT1G04550	3.30667	4.75333	0.276667	23.8367	0.466667	53.9467	20.6367	IAA12	AUX/IAA transcriptional regulator family protein
AT1G04635	13.6767	12.8	15.45	15.9	40.4467	13.4967	5.53333	EMB1687	ribonuclease P family protein / Rpp14 family protein
AT1G05190	10.45	18.9267	30.1067	61.7167	57.53	58.0067	30.7267	emb2394	Ribosomal protein L6 family
AT1G05600	7.4	5.37	6.08333	0.27	2.85667	4.99	0.22	EMB3101	Tetratricopeptide repeat (TPR)-like superfamily protein
AT1G06150	5.76333	10.59	4.82667	4.97667	13.9467	10.3733	3.06333	EMB1444	basic helix-loop-helix (bHLH) DNA-binding superfamily protein
AT1G06950	27.1233	31.2033	31.09	56.2267	34.8567	45.8233	10.14	TIC110	translocon at the inner envelope membrane of chloroplasts 110
AT1G07320	6.67333	8.33667	24.49	38.4533	27.07	58.8933	17.4667	RPL4	ribosomal protein L4
AT1G07910	8.05333	11.2	4.65333	9.30667	8.31333	6.58	5.2	RNL	RNAligase
AT1G08130	23.8933	46.9967	16.65	29.7567	55.64	54.4333	20.0033	LIG1	DNA ligase 1
AT1G08260	2.54	3.80333	3.20667	6.05333	1.49667	6.67333	2.28667	TIL1	DNA polymerase epsilon catalytic subunit
AT1G08510	18.0967	30.4867	73.3367	24.41	95.28	21.2033	34.5967	FATB	fatty acyl-ACP thioesterases B
AT1G08560	0	0.5	56.2067	150.56	9.26	113.57	0	SYP111	syntaxin of plants 111
AT1G08840	11.35	12.85	13.0833	10.38	13.0167	8.74333	3.22667	emb2411	DNA replication helicase, putative
AT1G09770	46.9733	66.7633	33.8533	66.0933	68.7033	60.28	34.0467	CDC5	cell division cycle 5
AT1G10270	35.4933	30.14	13.0367	49.2467	44.3267	18.07	3.57	GRP23	glutamine-rich protein 23
AT1G10510	5.39667	7.3	17.5933	10.1633	13.8767	18.97	5.27	emb2004	RNI-like superfamily protein
AT1G10870	7.79667	9.8	17.3333	11.54	33.8933	7.76	11.78	AGD4	ARF-GAP domain 4
AT1G10910	13.2967	11.4367	17.85	7.16667	25.3	13.3167	5.36	EMB3103	Pentatricopeptide repeat (PPR) superfamily protein
AT1G11680	59.0067	45.1633	78.5367	44.68	136.337	45.78	40.0733	CYP51G1	CYTOCHROME P450 51G1
AT1G12360	26.0633	38.0133	41.89	8.98667	19.1833	16.7967	26.7967	KEU	Sec1/munc18-like (SM) proteins superfamily
AT1G12410	71.5567	71.9033	94.2067	95.05	54.0967	66.8	67.5833	CLP2	CLP protease proteolytic subunit 2
AT1G12770	22.13	22.9167	16.7867	26.4433	18.1033	21.5967	9.86	EMB1586	P-loop containing nucleoside triphosphate hydrolases superfamily protein
AT1G13800	6.02667	5.86	2.59333	1.25333	10.6967	3.28	0.0633333	FAC19	Tetratricopeptide repeat (TPR)-like superfamily protein
AT1G13980	6.65333	7.13667	7.26667	9.36	6.00667	7.91333	5.54667	GN	sec7 domain-containing protein
AT1G15220	19.6367	18.3367	44.1067	4.81667	22.0433	26.44	12.01	CCMH	cytochrome c biogenesis protein family
AT1G15750	22.6667	33.9667	15.5267	25.3667	45.27	50.32	18.8433	TPL	Transducin family protein / WD-40 repeat family protein
AT1G17220	6.29	5.65667	0.0433333	4.09333	5.98667	10.3267	12.44	FUG1	Translation initiation factor 2, small GTP-binding protein
AT1G17920	89.76	79.7767	163.877	114.167	83.8667	80.7867	22.5533	HDG12	homeodomain GLABROUS 12
AT1G19080	27.6633	30.73	105.543	31.1633	43.9567	19.1267	46.1667	TTN10	GINS complex protein
AT1G19800	41.22	55.7	61.4767	55.3133	82.7533	47.2933	38.41	ABCI14	trigalactosyldiacylglycerol 1
AT1G19850	0.00666667	0.523333	0	10.4633	41.8133	150.757	39.3267	MP	Transcriptional factor B3 family protein / auxin-responsive factor AUX/IAA-related
AT1G20050	84.78	102.29	177.653	44.89	94.9567	90.0133	76.5933	HYD1	C-8,7 sterol isomerase
AT1G20960	17.96	21.33	18.29	24.3033	21.7233	21.0733	11.8	emb1507	U5 small nuclear ribonucleoprotein helicase, putative
AT1G21390	11.7533	23.32	18.1033	3.86333	0.0166667	4.16333	4.54333	emb2170	embryo defective 2170
AT1G21650	28.39	31.38	26.15	20.96	8	12.2367	1.32	SECA2	Preprotein translocase SecA family protein
AT1G21690	39.8333	48.2133	114.847	109.307	91.25	151.687	71.07	EMB1968	ATPase family associated with various cellular activities (AAA)
AT1G21970	236.143	232.307	482.593	602.907	404.76	314.127	808.357	LEC1	Histone superfamily protein
AT1G22090	75.6567	129.35	95.9667	123.953	115.7	4.26333	0.41	emb2204	Protein of unknown function (DUF626)
AT1G23080	0	0.14	0.01	0	14.11	2.49667	108.86	PIN7	Auxin efflux carrier family protein
AT1G23400	7.55333	8.53667	6.59	17.3067	21.04	7.36	10.2467	CAF2	RNA-binding CRS1 / YhbY (CRM) domain-containing protein
AT1G24340	2.96333	7.73667	7.27667	10.5867	0.916667	10.23	14.62	EMB2421	FAD/NAD(P)-binding oxidoreductase family protein
AT1G24706	10.5933	10.6967	13.3167	12.2367	9.10667	6.33667	3.97333	THO2	THO2
AT1G28300	2.22	28.0667	219.223	114.233	205.68	69.66	1.14	LEC2	AP2/B3-like transcriptional factor family protein
AT1G30610	1.34	3.93667	2.81	3.1	6.47667	3.59667	1.74	EMB2279	pentatricopeptide (PPR) repeat-containing protein
AT1G32490	24.03	23.79	20.18	37.9533	20.2333	20.42	13.27	ESP3	RNA helicase family protein
AT1G34430	32.33	20.02	24.5767	34.8267	58.8133	72.3733	83.94	EMB3003	2-oxoacid dehydrogenases acyltransferase family protein
AT1G34550	12.4167	31.4967	10.3167	8.45333	25.0167	16.29	11.7467	EMB2756	Protein of unknown function (DUF616)
AT1G43170	1049.36	971.01	1020.87	2011.8	1439.28	2702.34	350.743	RP1	ribosomal protein 1
AT1G44900	5.29667	25.2033	19.1367	33.9967	10.0733	86.3567	7.32667	MCM2	minichromosome maintenance (MCM2/3/5) family protein
AT1G48175	36.1833	29.8367	42.91	32.3267	72.81	13.3167	32.3367	emb2191	Cytidine/deoxycytidylate deaminase family protein
AT1G48350	20.7567	10.7433	33.6567	49.48	71.75	104.407	46.35	EMB3105	Ribosomal L18p/L5e family protein
AT1G49400	89.7333	115.79	139.25	113.323	126.587	123.58	62.0333	emb1129	Nucleic acid-binding, OB-fold-like protein
AT1G49510	21.4333	26.8	32.53	42.0167	106.743	58.8767	34.38	emb1273	embryo defective 1273
AT1G49880	8.89333	9.45	25.98	11.5333	25.37	10.68	8.88667	Erv1	Erv1/Alr family protein
AT1G50030	18.53	18.37	11.1733	8.79333	6.58	5.27667	4.98	TOR	target of rapamycin
AT1G51190	0	79.7533	100.047	19.9767	115.89	41.2167	17.72	PLT2	Integrase-type DNA-binding superfamily protein
AT1G51450	13.7167	36.5367	10.68	30.0867	22.5	15.7967	4.92	TRO	TRAUCO
AT1G51660	86.2033	133.877	51.28	54.6033	64.1933	38.2533	27.1667	MKK4	mitogen-activated protein kinase kinase 4
AT1G53580	46.4933	48.4767	31.02	23.96	44.9333	19.2967	56.03	GLY3	glyoxalase II 3
AT1G55325	6.18667	6.09	9.86	2.16667	3.77333	4.74333	2.93333	GCT	RNA polymerase II transcription mediators
AT1G55350	2.03667	3.90333	7.35	7.94667	8.98333	5.56667	5.02	DEK1	calpain-type cysteine protease family
AT1G55870	16.8767	14.6867	15.6333	22.4133	23.1433	20.3067	5.14333	AHG2	Polynucleotidyl transferase, ribonuclease H-like superfamily protein
AT1G55900	97.01	98.5333	51.9133	98.84	41.98	75.7733	16.7133	TIM50	Haloacid dehalogenase-like hydrolase (HAD) superfamily protein
AT1G56200	29.22	23.5733	43.0233	46.8333	46.36	63.76	50.7767	EMB1303	embryo defective 1303
AT1G58210	1.38333	3.07667	1.47	2.58333	5.18333	3.36333	2.87	EMB1674	kinase interacting family protein
AT1G59990	39.36	52.4033	18.41	50.1467	32.6567	35.4067	7.81	EMB3108	DEA(D/H)-box RNA helicase family protein
AT1G60170	134.19	200.993	95.79	117.923	63.4033	71.8333	55.2033	emb1220	pre-mRNA processing ribonucleoprotein binding region-containing protein
AT1G62750	23.34	17.0733	14.61	12.1833	35.89	15.97	2.51	SCO1	Translation elongation factor EFG/EF2 protein
AT1G63160	16.62	35.68	28.7667	34.1867	15.2033	54.9067	13.5167	RFC2	replication factor C 2
AT1G63700	33.6233	62.6967	47.74	43.2133	36.14	18.9967	10.0267	YDA	Protein kinase superfamily protein
AT1G64790	24.0833	21.7033	21.9667	23.6833	16.9667	14.6833	2.35667	ILA	ILITYHIA
AT1G67440	5.13667	8.89667	0.356667	6.25333	0	15.2	4.09	emb1688	Minichromosome maintenance (MCM2/3/5) family protein
AT1G67630	0	12.2033	9.58667	30.8833	15.5067	66.1133	8.55	POLA2	DNA polymerase alpha 2
AT1G67730	11.9933	15.03	40.6	87.84	55.2	129.797	86.05	KCR1	beta-ketoacyl reductase 1
AT1G68730	9.71	18.3333	13.2867	20.9767	24.09	38.3267	15.36	*	Zim17-type zinc finger protein
AT1G68920	0	6.73333	27.2	11.33	9.31667	21.5533	5.79333	*	basic helix-loop-helix (bHLH) DNA-binding superfamily protein
AT1G69270	0.696667	0.826667	11.9833	6.58667	4.37667	17	15.4333	RPK1	receptor-like protein kinase 1
AT1G70070	1.49667	1.76	8.66	6.52333	0	5.17667	2.16333	EMB25	DEAD/DEAH box helicase, putative
AT1G71440	27.9467	25.6067	38.9033	22.7967	23.9167	29.1967	18.7167	PFI	tubulin folding cofactor E / Pfifferling (PFI)
AT1G73360	28.05	32.54	26.8133	32.02	39.4167	13.9433	57.38	HDG11	homeodomain GLABROUS 11
AT1G74900	6.8	2.88333	0	0	5.97333	2.21667	2.20333	OTP43	Pentatricopeptide repeat (PPR) superfamily protein
AT1G74960	124.103	118.337	143.927	58.8967	82.1567	55.0767	110.863	FAB1	fatty acid biosynthesis 1
AT1G74970	24.5267	14.2967	8.24	23.1433	39.3567	54.9267	40.6633	RPS9	ribosomal protein S9
AT1G75350	23.0867	21.51	31.45	25.7833	28.1333	33.3333	37.95	emb2184	Ribosomal protein L31
AT1G75660	19.3433	41.4633	16.7167	41.35	53.2067	46.79	13.44	XRN3	5'-3' exoribonuclease 3
AT1G76060	23.7733	34.2267	14.7233	25.5533	5.73667	18.9733	18.9933	EMB1793	LYR family of Fe/S cluster biogenesis protein
AT1G77470	45.38	50.64	60.02	75.7833	77.3333	132.83	40.7467	RFC3	replication factor C subunit 3
AT1G78580	49.9633	19.25	7.31667	13.13	8.52667	44.05	35.06	TPS1	trehalose-6-phosphate synthase
AT1G78630	34.5533	21.21	72.09	115.43	128.807	171.077	68.4733	emb1473	Ribosomal protein L13 family protein
AT1G79230	151.16	198.257	108.207	193.657	183.743	111.363	202.3	MST1	mercaptopyruvate sulfurtransferase 1
AT1G79350	7.38333	23.32	28.9167	15.2733	9.88	12.62	5.12667	EMB1135	RING/FYVE/PHD zinc finger superfamily protein
AT1G79490	3.94333	6.11	7.95	5.31	11.91	6.26333	1.86667	EMB2217	Pentatricopeptide repeat (PPR) superfamily protein
AT1G79560	12.3467	23.11	13.4033	18.74	16.0433	19.95	3.27	FTSH12	FTSH protease 12
AT1G79810	40.2233	35.6867	94.2733	30.5967	41.6633	36.3767	50.53	TED3	Pex2/Pex12 N-terminal domain-containing protein / zinc finger (C3HC4-type RING finger) family protein
AT1G80070	27.6	39.0233	11.1933	36.9133	21.4333	32.39	14.95	SUS2	Pre-mRNA-processing-splicing factor
AT1G80260	28.3333	20.7	23.78	20.69	51.6467	19.5533	13.28	emb1427	Spc97 / Spc98 family of spindle pole body (SBP) component
AT2G01210	0	2.85333	2.68	1.18	0	27.2233	5.17333	*	Leucine-rich repeat protein kinase family protein
AT2G01350	38.1067	59.9533	39.9233	64.55	84.1833	39.3733	124.46	QPT	quinolinate phoshoribosyltransferase
AT2G01390	7.36667	9.05333	4.4	10.6067	1.82667	6.13	1.65	EMB3111	Tetratricopeptide repeat (TPR)-like superfamily protein
AT2G01420	0	1.08	8.24667	0.0933333	5.96333	10.2267	21.3033	PIN4	Auxin efflux carrier family protein
AT2G01735	4.91667	4	24.34	28.38	17.5667	11.9033	35.9333	RIE1	RING-finger protein for embryogenesis
AT2G01860	6.82667	4.93333	13.6133	0.996667	0	2.59667	0.536667	EMB975	Tetratricopeptide repeat (TPR)-like superfamily protein
AT2G02150	7.86667	12.17	3.74667	8.81667	1.66667	4.36333	0.666667	EMB2794	Tetratricopeptide repeat (TPR)-like superfamily protein
AT2G03050	13.0733	11.9	24.85	3.81667	0.103333	17.37	3.03	EMB93	Mitochondrial transcription termination factor family protein
AT2G03150	15.1767	17.8467	9.79333	4.95	24.5733	12.2533	10.21	emb1579	ATP/GTP-binding protein family
AT2G04030	84.9067	166.6	72.5	235.36	147.57	197.88	63.1033	CR88	Chaperone protein htpG family protein
AT2G04530	13.9033	13.9433	12.0933	21.83	24.8967	17.28	6.79333	CPZ	Metallo-hydrolase/oxidoreductase superfamily protein
AT2G04842	7.61667	7.48	3.12667	10.9267	1.05	8.29333	8.56333	EMB2761	threonyl-tRNA synthetase, putative / threonine--tRNA ligase, putative
AT2G17250	78.9367	105.517	62.8867	125.377	60.5833	130.517	9.25667	EMB2762	CCAAT-binding factor
AT2G17510	29.59	24.95	7.32	24.4067	8.10333	29.7367	7.74333	EMB2763	ribonuclease II family protein
AT2G18020	1805.42	1358.74	1720.63	2123.47	1939.19	3447.31	690.76	EMB2296	Ribosomal protein L2 family
AT2G18290	17.42	15.0567	19.23	22.3867	35.4	26.2367	12.2667	APC10	anaphase promoting complex 10
AT2G18390	48.2933	27.1333	33.7967	30.2033	42.1367	60.5833	63.1267	TTN5	ADP-ribosylation factor family protein
AT2G18510	57.6533	142.46	92.9433	57.3967	72.9	101.957	63.78	emb2444	RNA-binding (RRM/RBD/RNP motifs) family protein
AT2G19450	7.62333	16.1967	12.59	17.4067	12.8367	20.13	105.14	TAG1	membrane bound O-acyl transferase (MBOAT) family protein
AT2G20580	203.48	159.823	97.1633	135.813	119.493	96.4667	52.8233	RPN1A	26S proteasome regulatory subunit S2 1A
AT2G21470	70.7267	143.183	89.8167	37.62	21.6767	39.4767	16.3833	SAE2	SUMO-activating enzyme 2
AT2G21710	2.01667	5.29	0	7.58	0.02	4.51	1.17667	EMB2219	Mitochondrial transcription termination factor family protein
AT2G22870	22.2133	46.89	20.0567	29.8733	1.15667	26.97	8.93	EMB2001	P-loop containing nucleoside triphosphate hydrolases superfamily protein
AT2G25660	2.3	3.96333	3.04333	2.46667	1.34667	2.26333	4.33	emb2410	embryo defective 2410
AT2G26060	34.77	38.8367	49.12	64.69	62.5	101.077	31.98	emb1345	Transducin/WD40 repeat-like superfamily protein
AT2G26350	4.12667	6.21667	11.4167	21.6467	0.423333	7.64	10.72	PEX10	peroxin 10
AT2G26830	4.31667	16.6667	58.3867	7.83	24.9867	29.2633	25.9667	emb1187	Protein kinase superfamily protein
AT2G26890	4.15333	14.4367	9.39667	8.69	1.94	2.61333	4.76333	GRV2	DNAJ heat shock N-terminal domain-containing protein
AT2G27170	12.6367	10.62	18.14	29.1933	10.3267	25.0167	5.57667	TTN7	Structural maintenance of chromosomes (SMC) family protein
AT2G28000	179.853	203.327	94.52	230.64	65.0367	261.643	96.2767	CPN60A	chaperonin-60alpha
AT2G28880	3.24667	3.2	0	4.22	0.0133333	1.25667	2.37333	emb1997	para-aminobenzoate (PABA) synthase family protein
AT2G30200	29.3067	36.5	28.9833	151.15	91.7567	121.55	117.65	EMB3147	catalytics;transferases;[acyl-carrier-protein] S-malonyltransferases;binding
AT2G30410	65.77	60.38	89.7433	176.323	134.163	116.593	239.543	KIS	tubulin folding cofactor A (KIESEL)
AT2G30920	16.4667	7.23667	0.403333	30.4333	12.8833	32.54	93.7067	COQ3	coenzyme Q 3
AT2G31060	43.1933	53.87	34.4533	69.4667	57.0833	53.14	4.64	EMB2785	elongation factor family protein
AT2G31305	18.9733	43.22	34.9933	35.2133	22.89	25.6767	46.1533	INH3	inhibitor-3
AT2G31340	18.3867	24.1533	16.86	21.1167	27.9333	16.25	3.77667	emb1381	embryo defective 1381
AT2G31530	15.0867	25.38	19.7967	35.56	38.62	28.0833	15.5567	SCY2	SecY protein transport family protein
AT2G32590	1.79333	4.04667	8.26333	47.0867	10.5333	16.0233	0.253333	EMB2795	unknown protein
AT2G33160	237.883	100.253	101.91	0.846667	0.446667	0	0	*	glycoside hydrolase family 28 protein / polygalacturonase (pectinase) family protein
AT2G33800	8.45	16.93	24.3967	18.1667	28.5567	41.01	15.7767	EMB3113	Ribosomal protein S5 family protein
AT2G33880	0	81.7567	227.913	0.536667	632.523	92.4767	291.823	HB-3	homeobox-3
AT2G34650	0.37	34.8733	46.97	37.2833	52.6733	41.23	34.1467	PID	Protein kinase superfamily protein
AT2G34780	15.8833	16.9667	13.82	13.7433	7.88	13.3133	3.37	MEE22	maternal effect embryo arrest 22
AT2G36000	4.44	3.25667	0	2.4	7.00333	9.37	7.79	EMB3114	Mitochondrial transcription termination factor family protein
AT2G37560	29.0067	56.2367	16.66	19.5433	15.0367	22.1233	3.63667	ORC2	origin recognition complex second largest subunit 2
AT2G37920	6.72333	5.87333	3.26	5.8	3.95333	5.20333	6.15	emb1513	copper ion transmembrane transporters
AT2G38020	41.1667	31.2	16.4767	18.6867	9.82	12.14	10.3367	VCL1	vacuoleless1 (VCL1)
AT2G38280	67.2967	51.8867	54.3967	47.6067	102.487	44.26	26.8033	FAC1	AMP deaminase, putative / myoadenylate deaminase, putative
AT2G38670	91.54	114.667	133.387	147.4	96.3833	123.393	119.353	PECT1	phosphorylethanolamine cytidylyltransferase 1
AT2G38770	16.4167	21.4033	9.33333	26.0567	26.0833	20.56	4.96333	EMB2765	P-loop containing nucleoside triphosphate hydrolases superfamily protein
AT2G39080	16.9967	31.02	22.9633	44.0867	45.4333	52.2133	44.17	EMB2799	NAD(P)-binding Rossmann-fold superfamily protein
AT2G39770	8.52333	47.56	71.71	125.517	68.5167	71.5233	150.487	CYT1	Glucose-1-phosphate adenylyltransferase family protein
AT2G41240	0	0	0	1.26667	0	0.67	0.513333	BHLH100	basic helix-loop-helix protein 100
AT2G41720	9.17	10.8733	10.87	15.7367	7.19333	17.1867	7.33	EMB2654	Tetratricopeptide repeat (TPR)-like superfamily protein
AT2G43360	21.6567	22.6167	53.6733	74.2133	44.9067	118.353	132.78	BIO2	Radical SAM superfamily protein
AT2G43650	68.48	66.2167	47.1067	62.09	122.31	83.7567	7.13	EMB2777	Sas10/U3 ribonucleoprotein (Utp) family protein
AT2G43790	11.3033	29.39	23.26	68.1	25.8667	49.5433	52.03	MPK6	MAP kinase 6
AT2G44190	1.28	9.64	0.233333	38.2567	17.89	20.2333	4.47	EDE1	Family of unknown function (DUF566)
AT2G45000	52.8	74.67	58.6733	54.85	61.7267	83.4667	22.45	EMB2766	structural constituent of nuclear pore
AT2G45270	7.51667	8.64	1.79333	6.11667	26.8333	7.64	6.97667	GCP1	glycoprotease 1
AT2G45330	46.65	52.5467	73.7767	30.1867	94.7967	29.72	59.8	emb1067	RNA 2'-phosphotransferase, Tpt1 / KptA family
AT2G45690	28.1033	21.8533	26.89	32.47	23.2133	19.9267	18.5833	SSE1	shrunken seed protein (SSE1)
AT2G47260	0	9.06667	0	1.30667	1.73333	5.59667	14.93	WRKY23	WRKY DNA-binding protein 23
AT2G47940	10.6967	10.3833	23.0233	20.3733	32.28	24.53	10.7133	DEG2	DEGP protease 2
AT3G01370	9.20333	7.42333	1.85333	12.6633	9.90667	9.5	6.25	CFM2	CRM family member 2
AT3G01610	33.7933	36.11	11.7533	14.4367	9.58667	21.8867	4.39667	CDC48C	cell division cycle 48C
AT3G02130	1.6	12.46	5.56	8.04333	8.61333	5.48667	7.83333	RPK2	receptor-like protein kinase 2
AT3G02280	10.7	20.7433	19.3433	21.0767	26.5333	12.2833	6.26333	*	Flavodoxin family protein
AT3G04340	9.38	8.98667	17.1367	14.98	5.03	9.98	3.26	emb2458	FtsH extracellular protease family
AT3G04400	728	549.03	1071.44	2416.33	1315.15	3235.93	781.847	emb2171	Ribosomal protein L14p/L23e family protein
AT3G04460	8.42333	22.9867	30.4933	4.52333	17.0767	18.0967	16.0867	PEX12	peroxin-12
AT3G04790	28.6667	24.6133	24.95	23.62	15.0133	14.3033	7.75333	EMB3119	Ribose 5-phosphate isomerase, type A protein
AT3G05680	7.25667	10.3567	10.1633	10.2867	12.8967	9.05	3.08333	EMB2016	embryo defective 2016
AT3G05870	28.6933	49.87	53.01	37.4833	45.8033	38.2367	29.4567	APC11	anaphase-promoting complex/cyclosome 11
AT3G06350	17.18	16.1167	21.78	28.51	26.9833	34.6533	72.0167	MEE32	dehydroquinate dehydratase, putative / shikimate dehydrogenase, putative
AT3G06430	5.92667	1.89	1.22	14.25	18.2767	11.29	19.43	PPR2	Tetratricopeptide repeat (TPR)-like superfamily protein
AT3G07060	12.5333	9.54333	12.7267	14.22	23.4267	13.3	3.55333	emb1974	NHL domain-containing protein
AT3G07430	70.7467	48.95	92.02	80.7033	144.603	108.933	30.1033	YLMG1-1	YGGT family protein
AT3G08850	52.4	31.4167	4.72667	6.67333	12.98	9.23	12.75	RAPTOR1	HEAT repeat ;WD domain, G-beta repeat protein protein
AT3G08950	16.1767	16.9533	26	26.0567	37.7767	18.7067	8.58667	HCC1	electron transport SCO1/SenC family protein
AT3G10220	32.59	37.14	50.4467	69.1133	9.19667	87.2433	44.9833	EMB2804	tubulin folding cofactor B
AT3G10400	17.9533	18.72	12.6867	19.3233	20.3433	18.6867	12.9867	U11/U12-31K	RNA recognition motif and CCHC-type zinc finger domains containing protein
AT3G10670	10.2333	13.11	8.3	22.14	6.1	17.4233	20.4433	NAP7	non-intrinsic ABC protein 7
AT3G10690	13.3067	31	37.7167	41.9567	9.75	53.2433	6.00333	GYRA	DNA GYRASE A
AT3G12080	13.9267	16.2533	7.52333	12.0267	52.5967	19.8567	8.54333	emb2738	GTP-binding family protein
AT3G12670	94.39	87.6833	107.523	75.33	147.44	63.25	132.02	emb2742	CTP synthase family protein
AT3G13200	66.9667	85.7833	154.313	69.5	75.4367	115.717	140.583	EMB2769	Cwf15 / Cwc15 cell cycle control family protein
AT3G14900	12.95	9.28	5.35333	14.35	15.8667	16.71	1.45	EMB3120	unknown protein
AT3G16290	13.33	13.5567	6.04	16.12	34.7467	13.2933	11.5	EMB2083	AAA-type ATPase family protein
AT3G16810	44.31	75.3833	21.58	38.1667	42.43	62.6467	6.54333	PUM24	pumilio 24
AT3G17300	77.3967	50	102.597	139.33	162.05	134.587	150.21	EMB2786	unknown protein
AT3G17910	13.33	8.20667	21.8133	16.19	22.5533	25.0267	9.65	SURF1	Surfeit locus 1 cytochrome c oxidase biogenesis protein
AT3G18110	6.28667	4.41667	1.21667	1.97	0.82	1.84667	0.666667	EMB1270	Pentatricopeptide repeat (PPR) superfamily protein
AT3G18290	4.49333	7.17667	8.46667	11.42	5.48333	6.81667	4.47667	BTS	zinc finger protein-related
AT3G18390	8.57667	7.50667	12.9367	14.9933	14.0733	11.0667	8.48667	EMB1865	CRS1 / YhbY (CRM) domain-containing protein
AT3G19700	22.7867	12.7167	0.0633333	1.39333	0	0	0	IKU2	Leucine-rich repeat protein kinase family protein
AT3G19770	11.05	8.90667	4.27667	22.5133	49.8233	13.1233	28.2533	VPS9A	Vacuolar sorting protein 9 (VPS9) domain
AT3G19980	30.8167	54.33	74.9233	49.6	45	47.1333	37.1967	FYPP3	flower-specific, phytochrome-associated protein phosphatase 3
AT3G20070	27.9933	21.7633	30.7867	21.1333	29.4033	18.4767	12.73	TTN9	titan9
AT3G20440	13.08	23.6033	21.3633	30.9567	21.6833	11.55	0.103333	EMB2729	Alpha amylase family protein
AT3G20630	126.817	111.123	65.75	54.86	68.75	58.0133	46.5733	UBP14	ubiquitin-specific protease 14
AT3G20840	0	0.61	3.27667	1.52333	24.22	104.427	44.1433	PLT1	Integrase-type DNA-binding superfamily protein
AT3G21220	0	17.7333	14.56	7.91333	23.72	24.7367	19.45	MKK5	MAP kinase kinase 5
AT3G24560	6.27	3.51333	10.0333	2.49	7.99333	9.21667	8.11333	RSY3	Adenine nucleotide alpha hydrolases-like superfamily protein
AT3G25860	88.6833	41.5067	25.1933	63.5767	56.35	104.75	73.7367	LTA2	2-oxoacid dehydrogenases acyltransferase family protein
AT3G26790	0	0.566667	0	0	20.41	7.49	367.25	FUS3	AP2/B3-like transcriptional factor family protein
AT3G27670	10.2833	8.36	4.98667	3.71	0.196667	3.31333	2.9	RST1	ARM repeat superfamily protein
AT3G27750	3.31333	6.57	11.8767	0.623333	0.896667	8.44	0	EMB3123	unknown protein
AT3G29290	2.87333	4.48333	0.00666667	1.32333	0	3.66667	2.45	emb2076	Pentatricopeptide repeat (PPR) superfamily protein
AT3G44530	14.96	16.4633	10.87	4.33667	4.62	5.95	3.43333	HIRA	homolog of histone chaperone HIRA
AT3G45640	152.52	135.473	20.9633	37.5667	30.7833	49.74	26.66	MPK3	mitogen-activated protein kinase 3
AT3G46560	175.783	143.9	170.377	307.463	184.253	226.51	58.8933	TIM9	Tim10/DDP family zinc finger protein
AT3G46740	31.59	32.54	21.56	36.5	20.1333	38.4733	12.6	TOC75-III	translocon at the outer envelope membrane of chloroplasts 75-III
AT3G48110	9.71333	16.01	16.0633	5.85	10.5667	9.55333	3.41333	EDD1	glycine-tRNA ligases
AT3G48470	6.34	4.31667	12.4167	13.8533	7.04667	6.69	7.91333	EMB2423	embryo defective 2423
AT3G49170	3.73667	8.24	5.7	8.98	13.9633	5.37333	0.906667	EMB2261	Tetratricopeptide repeat (TPR)-like superfamily protein
AT3G49240	35.8	43.7	25.9067	53.9967	19.4367	31.4267	3.33	emb1796	Pentatricopeptide repeat (PPR) superfamily protein
AT3G49660	37.96	40.03	15.13	37.3033	27.9267	33.6333	14.0233	WDR5a	Transducin/WD40 repeat-like superfamily protein
AT3G50870	0	0.446667	6.22667	236.66	71.6933	167.177	0	MNP	GATA type zinc finger transcription factor family protein
AT3G52940	41.37	33.3933	64.2867	23.2633	99.75	30.14	43.25	FK	Ergosterol biosynthesis ERG4/ERG24 family
AT3G54010	57.3667	49.5467	98.4333	27.18	12.2433	19.44	55.1733	PAS1	FKBP-type peptidyl-prolyl cis-trans isomerase family protein
AT3G54170	78.5167	95.5567	116.033	79.4333	123.037	71.0533	43.9667	FIP37	FKBP12 interacting protein 37
AT3G54320	93.05	36.9133	17.63	35.8967	3.55333	31.29	59.55	WRI1	Integrase-type DNA-binding superfamily protein
AT3G54350	22.5233	23.7367	17.0333	37.0233	34.64	30.2933	9.56333	emb1967	Forkhead-associated (FHA) domain-containing protein
AT3G54660	22.1367	27.1933	47.1133	44.6467	60.1867	35.9067	47.2467	GR	glutathione reductase
AT3G54670	14.58	20.2067	20.7033	21.23	23.2267	29.4567	10.91	TTN8	Structural maintenance of chromosomes (SMC) family protein
AT3G54720	73.0867	50.13	96.3267	1.69	128.987	3.10667	164.743	AMP1	Peptidase M28 family protein
AT3G55010	82.96	89.6933	105.003	183.85	153.713	142.987	3.77	PUR5	phosphoribosylformylglycinamidine cyclo-ligase, chloroplast / phosphoribosyl-aminoimidazole synthetase / AIR synthase (PUR5)
AT3G55510	30.6333	38.2267	23.8	41.8333	79.9633	45.9133	0.796667	RBL	Noc2p family
AT3G55610	50.1067	54.19	49.7167	49.8267	39.6	20.6533	15.5267	P5CS2	delta 1-pyrroline-5-carboxylate synthase 2
AT3G55620	76.9167	272.803	234.313	196.877	253.133	217.09	64.0967	eIF6A	Translation initiation factor IF6
AT3G57800	3.91667	13.8433	30.1033	8	4.85333	24.11	11.5333	*	basic helix-loop-helix (bHLH) DNA-binding superfamily protein
AT3G60740	7.69333	10.71	6.46333	14.63	11.5967	8.46	4.66333	TTN1	ARM repeat superfamily protein
AT3G60830	28.7333	47.4033	21.9033	52.37	46.8667	69.06	25.0067	ARP7	actin-related protein 7
AT3G61780	9.14333	10.62	7.04333	3.22333	1.21	9.46667	2.48	emb1703	embryo defective 1703
AT3G63190	59.93	97.4533	252.183	165.553	103.22	66.24	13.9233	RRF	ribosome recycling factor, chloroplast precursor
AT3G63490	22.05	29.88	69.11	60.6533	77.7633	96.62	27.7667	EMB3126	Ribosomal protein L1p/L10e family
AT4G00620	60.4	45.1767	54.3533	92.1167	42.0367	94.4333	15.8167	EMB3127	Amino acid dehydrogenase family protein
AT4G02570	159.08	257.75	172.103	190.3	182	132.52	94.1867	CUL1	cullin 1
AT4G02610	39.8633	13.8067	41.6967	67.7033	58.1033	48.6967	38.8267	*	Aldolase-type TIM barrel family protein
AT4G02790	19.77	21.0767	6.89333	16.77	31.0133	38.7667	16.2367	EMB3129	GTP-binding family protein
AT4G02980	39.7333	69.6767	28.6533	41.5467	18.5567	31.3633	80.7767	ABP1	endoplasmic reticulum auxin binding protein 1
AT4G03240	67.06	76.87	58.91	137.78	89.3967	89.7367	59.5533	FH	frataxin homolog
AT4G03430	45.9	61.5	11.0533	52.4833	26.2333	31.5433	19.09	EMB2770	pre-mRNA splicing factor-related
AT4G04350	103.423	38.2	16.6733	21.62	33.17	8.64667	3.8	EMB2369	tRNA synthetase class I (I, L, M and V) family protein
AT4G09980	20.3067	25.5	16.8267	19.5633	14.36	14.6867	3.67333	EMB1691	Methyltransferase MT-A70 family protein
AT4G10760	39.3433	32.14	36.2467	25.3433	45.5067	25.8567	11.1867	MTA	mRNAadenosine methylase
AT4G11150	155.133	220.82	216.833	258.76	358.15	210.777	360.543	TUF	vacuolar ATP synthase subunit E1
AT4G13750	3.43667	3.73	2.62	1.30667	3.97333	2.67667	0.493333	NOV	Histidine kinase-, DNA gyrase B-, and HSP90-like ATPase family protein
AT4G13940	1783.19	881.287	1600.19	1701.23	2086.26	1819.51	516.743	HOG1	S-adenosyl-L-homocysteine hydrolase
AT4G14590	9.01333	12.3667	2.29667	1.58333	0	2.59667	1.95333	emb2739	embryo defective 2739
AT4G16370	0	6.84333	2.69	89.1767	21.8833	55.69	455.763	OPT3	oligopeptide transporter
AT4G19350	37.3867	43.77	66.69	85.4133	80.4767	39.76	87.6267	EMB3006	embryo defective 3006
AT4G20060	2.53333	2.41333	1.16333	4.62333	0	2.12	0.41	EMB1895	ARM repeat superfamily protein
AT4G20090	1.36	2.54667	5.94	0.58	1.18667	4.63	1.97	EMB1025	Pentatricopeptide repeat (PPR) superfamily protein
AT4G20740	2.9	3.23	1.53333	1.88667	0.296667	2.52333	1.28	EMB3131	Pentatricopeptide repeat (PPR-like) superfamily protein
AT4G21190	17.2267	19.88	12.7767	1.91333	14.3133	14.8967	5.11667	emb1417	Pentatricopeptide repeat (PPR) superfamily protein
AT4G21800	38.4433	58.5033	42.2233	67.6467	41.9567	61.62	33.6433	QQT2	P-loop containing nucleoside triphosphate hydrolases superfamily protein
AT4G22970	4.46333	3.45667	7.36333	6.75333	5.45	2.77667	0.656667	ESP	homolog of separase
AT4G23100	224.56	124.473	83.6767	64.1433	49.1333	49.4467	93.0233	GSH1	glutamate-cysteine ligase
AT4G23430	3.57	0.853333	4.11333	9.77	1.54667	20.9267	28.45	Tic32-IVa	NAD(P)-binding Rossmann-fold superfamily protein
AT4G23660	14.8333	16.3733	16.04	13.9867	21.93	16.8367	14.4733	PPT1	polyprenyltransferase 1
AT4G24270	48.86	62.9033	55.09	61.25	79.6133	43.4233	9.25667	EMB140	EMBRYO DEFECTIVE 140
AT4G26300	33.03	47.9433	63.7667	76.4833	55.2667	92.69	19.8033	emb1027	Arginyl-tRNA synthetase, class Ic
AT4G26500	18.8567	33.5367	9.23	20.34	6.77	25.6733	16.8867	CPSUFE	chloroplast sulfur E
AT4G27010	6.51333	5.17333	4.80667	5.73333	3.25667	3.78333	0.173333	EMB2788	unknown protein
AT4G28210	19.2967	18.4267	11.7967	30.42	46.6833	57.58	12.21	EMB1923	embryo defective 1923
AT4G29060	5.22	3.95	4.38333	5.42	33.0033	24.3867	2.41667	emb2726	elongation factor Ts family protein
AT4G29660	14.99	16.75	34.5867	29.8	26.27	26.9967	24.81	EMB2752	embryo defective 2752
AT4G29860	20.2033	18.23	39.9333	6.97333	21.1833	10.0933	9.51	EMB2757	Transducin/WD40 repeat-like superfamily protein
AT4G29910	27.07	35.3667	30.0467	34.76	31.8767	22.0233	6.88	ORC5	origin recognition complex protein 5
AT4G30580	20.3033	17.9367	53.9167	30.0833	16.5067	26.1967	34.18	ATS2	Phospholipid/glycerol acyltransferase family protein
AT4G31160	22.4567	20.1167	12.6233	17.7567	5.93667	11.6367	3.24667	DCAF1	DDB1-CUL4 associated factor 1
AT4G31770	9.11333	15.25	23.3433	22.3633	8.92	26.1967	30.5533	DBR1	debranching enzyme 1
AT4G31780	10.18	29.7	45.14	20.0433	43.6067	20.7967	11.3467	MGD1	monogalactosyl diacylglycerol synthase 1
AT4G32400	39.52	53.1133	56.1833	54.95	78.8267	58.1	18.4233	SHS1	Mitochondrial substrate carrier family protein
AT4G32720	114.84	237.257	149.367	284.75	286.577	285.873	40.5133	La1	La protein 1
AT4G33090	25.0533	22.9633	32.32	34.0833	31.8333	18.12	47.63	APM1	aminopeptidase M1
AT4G33460	18.5867	44.2967	39.8567	37.1367	12.74	20.47	23.1633	ABCI10	ABC transporter family protein
AT4G33495	15.4267	16.1167	16.4133	36.38	12.4133	18.8633	0.86	RPD1	Ubiquitin carboxyl-terminal hydrolase family protein
AT4G33680	92.9733	123.383	75.3267	146.417	117.293	92.5567	76.1933	AGD2	Pyridoxal phosphate (PLP)-dependent transferases superfamily protein
AT4G33990	6.01667	3.49333	3.36333	1.36	0.813333	3.65333	3.02	EMB2758	Tetratricopeptide repeat (TPR)-like superfamily protein
AT4G34620	2.84667	5.20667	14.78	54.2667	33.0067	50.0367	41.9867	SSR16	small subunit ribosomal protein 16
AT4G36630	12.0133	13.4733	6.08667	13.39	3.50667	6.56333	5.57667	EMB2754	Vacuolar sorting protein 39
AT4G38440	11.49	14.07	11.7567	13.8633	8.78667	5.61	2.91333	IYO	unknown protein
AT4G39120	15.7667	8.60333	37.52	39.15	39.9333	37.8267	4.48333	IMPL2	myo-inositol monophosphatase like 2
AT4G39620	7.41	5.68667	2.84	12.5833	0.256667	7.62667	6.28	EMB2453	Tetratricopeptide repeat (TPR)-like superfamily protein
AT4G39920	13.8433	15.1233	23.8967	14.7267	6.73667	17.3933	7.74	POR	C-CAP/cofactor C-like domain-containing protein
AT5G02250	15.14	13.66	35.9	4.24667	15.5733	11.9733	5.35667	EMB2730	Ribonuclease II/R family protein
AT5G03800	1.63	3.84667	4.56333	21.2933	4.08667	5.78667	0	EMB175	Pentatricopeptide repeat (PPR) superfamily protein
AT5G04810	4.03333	5.85333	4.96333	9.50667	4.27	9.15	7.65333	*	pentatricopeptide (PPR) repeat-containing protein
AT5G05560	3.68	2.46333	1.34	2.74	4.49	3.50333	1.14	EMB2771	E3 ubiquitin ligase, putative
AT5G05680	19.06	41.06	21.1367	56.07	49.8467	24.16	5.25667	MOS7	nuclear pore complex protein-related
AT5G06240	47.51	24.7067	51.9467	55.03	19.5967	34.56	49.58	emb2735	embryo defective 2735
AT5G07280	4.68	2.53	8.93	8.56	0	2.24667	0	EMS1	Leucine-rich repeat transmembrane protein kinase
AT5G08130	22.78	25.9567	15.36	26.34	12.7967	13.9433	3.60333	BIM1	basic helix-loop-helix (bHLH) DNA-binding superfamily protein
AT5G08170	37.4933	32.2067	39.3667	42.79	82.6133	46.1167	53.52	EMB1873	porphyromonas-type peptidyl-arginine deiminase family protein
AT5G09900	238.527	197.713	156.9	244.523	179.253	289.49	127.31	EMB2107	26S proteasome regulatory subunit, putative (RPN5)
AT5G10330	25.2167	22.52	35.2767	34.6233	28.8867	42.28	34.2467	HPA1	histidinol phosphate aminotransferase 1
AT5G10480	33.3867	20.78	9.93333	82.99	60.9667	143.567	113.753	PAS2	Protein-tyrosine phosphatase-like, PTPLA
AT5G13010	28.35	34.2	27.4667	19.7833	23.47	24.0733	24.4967	EMB3011	RNA helicase family protein
AT5G13480	47.99	36.35	46.2033	35.56	44.95	38.4133	13.6833	FY	Transducin/WD40 repeat-like superfamily protein
AT5G13510	44.6133	36.72	53.3367	39.9867	10.8233	46.1933	20.58	EMB3136	Ribosomal protein L10 family protein
AT5G13690	12.3967	11.0033	12.78	7.62667	18.3333	2.61333	40.34	CYL1	alpha-N-acetylglucosaminidase family / NAGLU family
AT5G13710	181.133	111.88	204.86	244.183	192.39	158.467	339.587	SMT1	sterol methyltransferase 1
AT5G14170	27.4933	44.4333	56.9167	91.6567	80.4833	81.0933	36.14	CHC1	SWIB/MDM2 domain superfamily protein
AT5G14320	101.277	42.8567	103.247	77.7167	65.8867	100.633	60.8233	EMB3137	Ribosomal protein S13/S18 family
AT5G14760	5.32333	20.88	5.60333	8.37667	11.6333	3.85667	16.1033	AO	L-aspartate oxidase
AT5G14800	152.76	62.0633	97.2367	88.84	65.1733	108.243	93.17	P5CR	pyrroline-5- carboxylate (P5C) reductase
AT5G15540	1.7	10.9367	14.7033	6.24	8.50333	3.96	8.07333	EMB2773	PHD finger family protein
AT5G15920	24.8367	39.86	25.34	29.6467	18.17	16.7267	8.75333	SMC5	structural maintenance of chromosomes 5
AT5G16715	11.4567	10.3367	15.83	0.683333	10.43	6.98333	2.81667	EMB2247	ATP binding;valine-tRNA ligases;aminoacyl-tRNA ligases;nucleotide binding;ATP binding;aminoacyl-tRNA ligases
AT5G16750	29.02	48.8433	10.24	86.44	46.4833	45.29	3.13	TOZ	Transducin family protein / WD-40 repeat family protein
AT5G17710	110.47	95.0667	59.6	111.623	44.29	101.58	44.65	EMB1241	Co-chaperone GrpE family protein
AT5G18570	0.31	1.59	0.276667	5.69667	0.16	3.55	1.91667	EMB269	GTP1/OBG family protein
AT5G18580	64.3867	56.4667	104.427	105.303	150.737	101.37	95.7933	FASS	tonneau 2 (TON2)
AT5G18820	18.2533	12.4167	14.08	9.44667	11.6567	14.8733	1.38	Cpn60alpha2	TCP-1/cpn60 chaperonin family protein
AT5G19620	12.41	19.3567	33.0133	22.9833	3.17	15.7533	6.72	OEP80	outer envelope protein of 80 kDa
AT5G19820	67.2833	80.8	49.42	47.96	53.7867	39.5767	11.2833	emb2734	ARM repeat superfamily protein
AT5G20920	261.883	315.733	339.877	318.843	372.637	318.223	126.42	EIF2 BETA	eukaryotic translation initiation factor 2 beta subunit
AT5G21140	139.47	80.99	14.3367	54.28	17.0333	34.9	7.41	emb1379	embryo defective 1379
AT5G22010	30.1067	35.0167	35.4833	30.2	28.92	26.0333	34.6033	RFC1	replication factor C1
AT5G22110	2.7	6.19	32.2567	13.11	8.24	21.65	1.97667	DPB2	DNA polymerase epsilon subunit B2
AT5G22370	48.5167	45.0467	53.49	69.2033	123.623	63.0067	50.1767	QQT1	P-loop containing nucleoside triphosphate hydrolases superfamily protein
AT5G22640	48.1433	28.41	32.77	23.9133	24.4367	26.5867	7.28333	emb1211	MORN (Membrane Occupation and Recognition Nexus) repeat-containing protein
AT5G22800	4.81333	7.76667	7.42	8.76	0.94	11.4767	3.55	EMB1030	Alanyl-tRNA synthetase, class IIc
AT5G23880	25.9567	39.4167	16.09	62.3833	43.69	40.34	17.25	CPSF100	cleavage and polyadenylation specificity factor 100
AT5G23940	0	0.373333	4.26667	4.33	0.67	205.707	12.7067	PEL3	HXXXD-type acyl-transferase family protein
AT5G24400	19.1167	28.6567	33.9867	40.1833	76.3967	68.8267	177.557	EMB2024	NagB/RpiA/CoA transferase-like superfamily protein
AT5G24670	27.05	40.7333	192.327	47.8833	108.797	34.6467	30.9033	EMB2820	Cytidine/deoxycytidylate deaminase family protein
AT5G26742	39.9567	25.5133	18.8567	32.7533	70.22	54.3867	12.0667	emb1138	DEAD box RNA helicase (RH3)
AT5G27270	5.41667	6.65667	0.00333333	1.91667	2.19333	5.05333	2.63	EMB976	Tetratricopeptide repeat (TPR)-like superfamily protein
AT5G27720	56.6833	76.8667	108.457	102.623	102.647	120.517	54.4167	emb1644	Small nuclear ribonucleoprotein family protein
AT5G27740	61.9567	80.24	70.21	110.32	37.7533	97.8067	38.7267	EMB2775	ATPase family associated with various cellular activities (AAA)
AT5G37630	0.303333	1.96667	20.93	40.11	22.0033	15.4033	1.68	EMB2656	ARM repeat superfamily protein
AT5G39710	5.15333	6.46333	0.00666667	6.23667	16.43	4.28333	1.62667	EMB2745	Tetratricopeptide repeat (TPR)-like superfamily protein
AT5G39980	3.04333	9.8	6.09	0.693333	7.77333	5.06	0.486667	*	Tetratricopeptide repeat (TPR)-like superfamily protein
AT5G40160	19.0267	21.0367	31.22	33.6167	12.64	17.21	7.52333	EMB506	Ankyrin repeat family protein
AT5G41480	22.7967	18	47.2633	20.9367	11.2267	16.3233	9.91667	GLA1	Folylpolyglutamate synthetase family protein
AT5G42080	66.0867	83.7633	197.847	180.647	166.977	137.587	101.94	DL1	dynamin-like protein
AT5G45980	175.357	380.44	414.797	8.45333	350.04	0	428.543	WOX8	WUSCHEL related homeobox 8
AT5G46290	75.7433	81.43	79.94	110.973	68.9533	127.913	165.803	KASI	3-ketoacyl-acyl carrier protein synthase I
AT5G48840	19.82	28.85	15.1767	18.9367	10.78	24.72	18.4133	PANC	homolog of bacterial PANC
AT5G49010	6.97333	10.7167	30.0367	31.3933	25.3767	29.3833	22.14	SLD5	DNA replication protein-related
AT5G49160	7.26667	8.73	10.4767	47.5333	24.5633	28.2367	2.05667	MET1	methyltransferase 1
AT5G49930	9.62	16.4233	9.39667	25.9333	24.6033	12.6233	8.99667	emb1441	zinc knuckle (CCHC-type) family protein
AT5G50210	9.74667	4.98667	11.0133	14.9267	34.7867	12.6233	14.96	QS	quinolinate synthase
AT5G50280	3.18	2.06	6.76333	5.38667	8.19333	4.83	2.85	EMB1006	Pentatricopeptide repeat (PPR) superfamily protein
AT5G50390	2.59667	0.323333	1.14667	4.75333	6.46333	2.63333	5.23333	EMB3141	Pentatricopeptide repeat (PPR-like) superfamily protein
AT5G50850	341.47	168.773	332.563	232.713	330.77	214.64	375.56	MAB1	Transketolase family protein
AT5G50960	101.423	187.41	50.32	88.8533	128.19	83.3133	60.67	NBP35	nucleotide binding protein 35
AT5G51020	23.7067	32.6333	33.9167	25.59	10.4767	14.3367	22.2533	CRL	crumpled leaf
AT5G51200	5.49667	8.90667	14.05	20.44	12.0167	12.5433	3.57667	EMB3142	Protein of unknown function (DUF3414)
AT5G51430	32.8033	68.2533	30.65	49.2033	29.28	28.1	42.8867	EYE	conserved oligomeric Golgi complex component-related / COG complex component-related
AT5G52920	55.7167	53.43	35.4933	193.227	85.77	152.59	146.187	PKP-BETA1	plastidic pyruvate kinase beta subunit 1
AT5G53040	109.063	463.78	242.38	0.856667	0.0233333	0	0	RKD4	RWP-RK domain-containing protein
AT5G53400	258.447	340.8	221.713	409.363	202.57	359.87	188.56	BOB1	HSP20-like chaperones superfamily protein
AT5G53860	24.5467	15.9233	27.4267	22.93	42.9733	33.3833	28.11	emb2737	embryo defective 2737
AT5G56270	35.7733	46.74	57.97	2.6	41.8267	3.38333	26.3267	WRKY2	WRKY DNA-binding protein 2
AT5G56290	13.48	19.7533	20.8933	12.5433	40.53	15.93	25.6667	PEX5	peroxin 5
AT5G56680	93.21	107.897	74.34	119.807	123.727	141.143	27.4467	SYNC1	Class II aminoacyl-tRNA and biotin synthetases superfamily protein
AT5G56930	13.8567	11.0533	4.25333	3.74	0.42	7.06333	4.55333	EMB1789	CCCH-type zinc finger family protein
AT5G57590	0.413333	4.2	3.38	14.8433	4.14	7.02333	4.02667	BIO1	adenosylmethionine-8-amino-7-oxononanoate transaminases
AT5G57930	18.3767	16.3967	31.57	13.26	42.8233	21.6567	21.2733	APO2	Arabidopsis thaliana protein of unknown function (DUF794)
AT5G58250	20.5933	22.2533	47.78	19.7267	38.53	19.8833	12.6567	EMB3143	unknown protein
AT5G59340	0	4.20667	229.467	113.217	158.437	121.373	0.8	WOX2	WUSCHEL related homeobox 2
AT5G59440	41.1233	37.99	71.3233	53.8333	32.4867	69.0233	18.1333	ZEU1	P-loop containing nucleoside triphosphate hydrolases superfamily protein
AT5G60540	43.8033	42.1667	73.3233	39.05	51.6833	31.0667	32.12	PDX2	pyridoxine biosynthesis 2
AT5G61410	6.51333	18.8433	29.23	30.86	20.1533	24.0567	26.89	RPE	D-ribulose-5-phosphate-3-epimerase
AT5G62440	229.4	279.87	203.447	462.51	431.64	327.87	63.4467	*	Protein of unknown function (DUF3223)
AT5G62990	16.9733	11.6833	11.5667	2.35	1.14333	7.28333	4.48	emb1692	Ubiquitin carboxyl-terminal hydrolase family protein
AT5G63050	22.3633	27.57	10.8667	16.2267	15.4367	30.0567	12.3933	EMB2759	embryo defective 2759
AT5G63420	7.47667	9.10333	17.9933	25.7733	25.6467	19.1967	8.91	emb2746	RNA-metabolising metallo-beta-lactamase family protein
AT5G64580	9.25667	19.2267	8.61	5.50667	24.4467	17.31	2.46333	EMB3144	AAA-type ATPase family protein
AT5G66055	20.6567	26.6333	34.0767	17.1967	26.92	23.2733	32.9833	AKRP	ankyrin repeat protein
AT5G66680	226.25	132.56	160.76	146.113	244.503	149.293	102.19	DGL1	dolichyl-diphosphooligosaccharide-protein glycosyltransferase 48kDa subunit family protein
AT5G67570	6.89	7.48	5.23	1.20333	6.19667	6.7	5.52333	DG1	Tetratricopeptide repeat (TPR)-like superfamily protein
