# Supplementary material for: Cell lineage-specific transcriptome analysis for interpreting cell fate specification of proembryos
Source: Nat Commun. 2020 Mar 13;11:1366. doi: 10.1038/s41467-020-15189-w (PMC7070050; doi:10.1038/s41467-020-15189-w)
Supplement: Supplementary file 6 — Supplementary Data 3 [file 41467_2020_15189_MOESM6_ESM.xlsx]

## Sheet: AC VS BC Upregulated genes
GeneID	FPKM		Log2(FC[BC/AC])	P Value	FDR	Gene name	Annotation	GO(biological_process)	GO(cellular_component)	GO(molecular_function)
	AC	BC
AT2G43120	31.7	0.29	-6.82496	0.000611244	0.00124257	*	RmlC-like cupins superfamily protein	GO:0042742(defense response to bacterium);	GO:0005634(nucleus);GO:0005829(cytosol);GO:0005886(plasma membrane);	GO:0005515(protein binding);GO:0005516(calmodulin binding);GO:0030414(peptidase inhibitor activity);GO:0046872(metal ion binding);
AT3G18710	4.01	0	-9.20843	7.21824e-13	3.62005e-12	PUB29	plant U-box 29	GO:0010200(response to chitin);GO:0016567(protein ubiquitination);	GO:0005737(cytoplasm);GO:0009506(plasmodesma);	GO:0004842(ubiquitin-protein transferase activity);GO:0070696(transmembrane receptor protein serine/threonine kinase binding);
AT1G12980	39.5367	9.36667	-2.09846	6.77143e-09	2.32378e-08	ESR1	Integrase-type DNA-binding superfamily protein	GO:0006351(transcription, DNA-templated);GO:0006355(regulation of transcription, DNA-templated);GO:0009734(auxin-activated signaling pathway);GO:0009735(response to cytokinin);GO:0009736(cytokinin-activated signaling pathway);GO:0009873(ethylene-activated signaling pathway);GO:0009880(embryonic pattern specification);GO:0009887(animal organ morphogenesis);GO:0048825(cotyledon development);GO:0090…	GO:0005634(nucleus);GO:0005829(cytosol);	GO:0003677(DNA binding);GO:0003700(transcription factor activity, sequence-specific DNA binding);GO:0005515(protein binding);
AT2G21390	52.7333	18.2133	-1.56114	2.75418e-48	1.17774e-46	*	Coatomer, alpha subunit	GO:0006888(ER to Golgi vesicle-mediated transport);	GO:0000139(Golgi membrane);GO:0005829(cytosol);GO:0016020(membrane);GO:0030126(COPI vesicle coat);GO:0080008(Cul4-RING E3 ubiquitin ligase complex);	GO:0005198(structural molecule activity);GO:0005215(transporter activity);
AT5G61960	14.1933	5.87333	-1.28942	1.05229e-10	4.29019e-10	ML1	MEI2-like protein 1	GO:0006351(transcription, DNA-templated);GO:0006355(regulation of transcription, DNA-templated);GO:0045836(positive regulation of meiotic nuclear division);GO:0048507(meristem development);GO:0051321(meiotic cell cycle);	GO:0005634(nucleus);	GO:0003723(RNA binding);GO:0003729(mRNA binding);GO:0005515(protein binding);
AT3G09680	261.31	111.037	-1.25733	1.14438e-37	3.14816e-36	*	Ribosomal protein S12/S23 family protein	GO:0006412(translation);	GO:0005730(nucleolus);GO:0005737(cytoplasm);GO:0005840(ribosome);GO:0022626(cytosolic ribosome);GO:0022627(cytosolic small ribosomal subunit);	GO:0003735(structural constituent of ribosome);
AT3G63470	5.70667	0.596667	-3.2822	8.30456e-13	4.14516e-12	scpl40	serine carboxypeptidase-like 40	GO:0006508(proteolysis);GO:0051603(proteolysis involved in cellular protein catabolic process);	GO:0005576(extracellular region);	GO:0004185(serine-type carboxypeptidase activity);
AT3G46920	13.8867	1.31	-3.4547	1.31156e-05	3.22245e-05	*	Protein kinase superfamily protein with octicosapeptide/Phox/Bem1p domain	GO:0006468(protein phosphorylation);	GO:0005634(nucleus);	GO:0004672(protein kinase activity);GO:0004712(protein serine/threonine/tyrosine kinase activity);
AT2G24490	61.2133	23.64	-1.40185	1.11232e-16	8.00864e-16	RPA2	replicon protein A2	GO:0006260(DNA replication);GO:0006281(DNA repair);GO:0006310(DNA recombination);GO:0016458(gene silencing);	GO:0005634(nucleus);	GO:0003677(DNA binding);GO:0005515(protein binding);
AT1G80870	6.04	0	-10.4555	9.08774e-17	6.62213e-16	*	Protein kinase superfamily protein	*	GO:0005886(plasma membrane);GO:0016021(integral component of membrane);	GO:0005524(ATP binding);GO:0016301(kinase activity);
AT2G46225	31.57	8.33667	-1.97564	7.64177e-16	5.05194e-15	ABIL1	ABI-1-like 1	GO:0010090(trichome morphogenesis);GO:0045010(actin nucleation);	GO:0005737(cytoplasm);GO:0005856(cytoskeleton);GO:0031209(SCAR complex);	GO:0005515(protein binding);
AT1G26760	10.11	0	-10.845	1.119e-18	9.8289e-18	SDG35	SET domain protein 35	GO:0008150(biological_process);	*	*
AT5G20560	17.16	0	-10.6931	2.03017e-17	1.57663e-16	*	Glycosyl hydrolase superfamily protein	GO:0005975(carbohydrate metabolic process);	GO:0005576(extracellular region);	GO:0004553(hydrolase activity, hydrolyzing O-glycosyl compounds);
AT1G31760	57.5033	16.41	-1.82661	4.46947e-15	2.75525e-14	*	SWIB/MDM2 domain superfamily protein	GO:0043504(mitochondrial DNA repair);GO:0097552(mitochondrial double-strand break repair via homologous recombination);	GO:0000262(mitochondrial chromosome);GO:0005634(nucleus);	GO:0003674(molecular_function);
AT1G33250	17.21	6.91333	-1.34264	4.5558e-16	3.09293e-15	*	Protein of unknown function (DUF604)	*	GO:0005794(Golgi apparatus);GO:0016021(integral component of membrane);	GO:0016757(transferase activity, transferring glycosyl groups);
AT3G55660	61.3933	2.25667	-4.80708	9.86246e-10	3.66125e-09	ROPGEF6	ROP (rho of plants) guanine nucleotide exchange factor 6	GO:0043547(positive regulation of GTPase activity);	GO:0005634(nucleus);	GO:0005089(Rho guanyl-nucleotide exchange factor activity);
AT3G48480	79.1367	10.26	-2.97545	5.31877e-132	2.19121e-129	*	Cysteine proteinases superfamily protein	*	GO:0005634(nucleus);	*
AT5G66420	18.7267	5.79	-1.71969	3.01878e-22	3.48294e-21	*	unknown protein	*	GO:0009507(chloroplast);	GO:0003824(catalytic activity);
AT5G50000	28.6033	10.3833	-1.48418	3.59793e-05	8.46417e-05	*	Protein kinase superfamily protein	GO:0006468(protein phosphorylation);	GO:0005737(cytoplasm);GO:0005886(plasma membrane);GO:0009506(plasmodesma);	GO:0004672(protein kinase activity);GO:0004712(protein serine/threonine/tyrosine kinase activity);GO:0005524(ATP binding);GO:0016301(kinase activity);
AT1G69430	6.24	0	-9.97251	1.70361e-15	1.09164e-14	*	unknown protein	GO:0008150(biological_process);	GO:0016021(integral component of membrane);	GO:0003674(molecular_function);
AT2G47560	3.64	0	-22.5044	2.19161e-09	7.86624e-09	*	RING/U-box superfamily protein	GO:0016567(protein ubiquitination);	GO:0005634(nucleus);GO:0016021(integral component of membrane);	GO:0008270(zinc ion binding);GO:0046872(metal ion binding);
AT3G54830	1.79	0	-8.2093	2.84205e-06	7.45768e-06	*	Transmembrane amino acid transporter family protein	GO:0006865(amino acid transport);	GO:0005634(nucleus);GO:0016020(membrane);	GO:0005275(amine transmembrane transporter activity);GO:0015171(amino acid transmembrane transporter activity);
AT5G15730	4.72	0.423333	-3.49556	5.87388e-18	4.83036e-17	CRLK2	Protein kinase superfamily protein	GO:0006468(protein phosphorylation);	GO:0005886(plasma membrane);GO:0016021(integral component of membrane);	GO:0004674(protein serine/threonine kinase activity);GO:0005524(ATP binding);GO:0016301(kinase activity);
AT1G22670	1.88667	0	-7.87404	2.15001e-08	6.98381e-08	*	Protease-associated (PA) RING/U-box zinc finger family protein	*	GO:0005576(extracellular region);	GO:0008233(peptidase activity);GO:0008270(zinc ion binding);
AT1G10120	6.10333	0.406667	-3.91589	6.08018e-16	4.07541e-15	*	basic helix-loop-helix (bHLH) DNA-binding superfamily protein	GO:0006351(transcription, DNA-templated);GO:0006355(regulation of transcription, DNA-templated);GO:0009637(response to blue light);GO:0040008(regulation of growth);	GO:0005634(nucleus);	GO:0003677(DNA binding);GO:0003700(transcription factor activity, sequence-specific DNA binding);GO:0005515(protein binding);GO:0046983(protein dimerization activity);
AT1G63430	6.82	0.00666667	-9.89131	6.8667e-15	4.16465e-14	*	Leucine-rich repeat protein kinase family protein	GO:0006468(protein phosphorylation);GO:0007169(transmembrane receptor protein tyrosine kinase signaling pathway);	GO:0005886(plasma membrane);GO:0016021(integral component of membrane);	GO:0004672(protein kinase activity);GO:0004674(protein serine/threonine kinase activity);GO:0005524(ATP binding);
AT3G52950	31.2367	12.1767	-1.39735	8.90214e-07	2.47802e-06	*	CBS / octicosapeptide/Phox/Bemp1 (PB1) domains-containing protein	*	GO:0016021(integral component of membrane);	*
AT2G26330	1.02	0.0366667	-4.87682	0.00359745	0.00659265	ER	Leucine-rich receptor-like protein kinase family protein	GO:0001558(regulation of cell growth);GO:0001944(vasculature development);GO:0006468(protein phosphorylation);GO:0009664(plant-type cell wall organization);GO:0009944(polarity specification of adaxial/abaxial axis);GO:0009965(leaf morphogenesis);GO:0010103(stomatal complex morphogenesis);GO:0010148(transpiration);GO:0030155(regulation of cell adhesion);GO:0042742(defense response to bacterium);GO…	GO:0005576(extracellular region);GO:0005739(mitochondrion);GO:0005886(plasma membrane);GO:0016021(integral component of membrane);	GO:0005524(ATP binding);GO:0019199(transmembrane receptor protein kinase activity);GO:0042277(peptide binding);
AT1G08610	53.1333	6.13667	-3.1411	2.36349e-64	1.7743e-62	*	Pentatricopeptide repeat (PPR) superfamily protein	GO:0008150(biological_process);	GO:0005739(mitochondrion);	*
AT5G45440	1.63333	0	-21.7436	2.67114e-08	8.56946e-08	*	P-loop containing nucleoside triphosphate hydrolases superfamily protein	GO:0006952(defense response);	GO:0005634(nucleus);	GO:0005524(ATP binding);GO:0043531(ADP binding);
AT5G53670	138.98	20.0867	-2.81318	2.01729e-26	3.07527e-25	*	unknown protein	GO:0008150(biological_process);	GO:0016021(integral component of membrane);	GO:0003674(molecular_function);
AT4G35620	94.32	17.52	-2.45854	1.71392e-22	2.02447e-21	CYCB2;2	Cyclin B2;2	GO:0007049(cell cycle);GO:0051301(cell division);GO:0051726(regulation of cell cycle);	GO:0005634(nucleus);	GO:0005515(protein binding);GO:0016538(cyclin-dependent protein serine/threonine kinase regulator activity);
AT1G75580	5.46667	0	-8.44537	1.62197e-10	6.48904e-10	*	SAUR-like auxin-responsive protein family	GO:0009733(response to auxin);	GO:0005575(cellular_component);	GO:0005516(calmodulin binding);
AT5G45920	6.90333	0	-9.1713	5.30701e-12	2.44719e-11	*	SGNH hydrolase-type esterase superfamily protein	GO:0016042(lipid catabolic process);	GO:0005576(extracellular region);	GO:0016788(hydrolase activity, acting on ester bonds);GO:0052689(carboxylic ester hydrolase activity);
AT3G27460	5.24667	1.52	-1.81937	1.13796e-06	3.13151e-06	SGF29a	SGF29 tudor-like domain	GO:0009651(response to salt stress);	GO:0005634(nucleus);	GO:0003674(molecular_function);
AT3G62780	10.4167	0	-10.1812	2.20083e-15	1.39229e-14	*	Calcium-dependent lipid-binding (CaLB domain) family protein	GO:0008150(biological_process);	GO:0005575(cellular_component);	GO:0003674(molecular_function);
AT2G44360	38.79	15.3533	-1.36159	1.82638e-11	8.03369e-11	*	unknown protein	GO:0008150(biological_process);	*	GO:0003674(molecular_function);
AT3G25060	1.27667	0	-21.9655	1.6559e-08	5.45434e-08	*	Tetratricopeptide repeat (TPR)-like superfamily protein	GO:0009451(RNA modification);	GO:0005739(mitochondrion);GO:0043231(intracellular membrane-bounded organelle);	GO:0003723(RNA binding);GO:0004519(endonuclease activity);
AT4G17490	9.34333	0	-9.86036	1.7422e-12	8.44406e-12	ERF6	ethylene responsive element binding factor 6	GO:0000302(response to reactive oxygen species);GO:0001944(vasculature development);GO:0006351(transcription, DNA-templated);GO:0006355(regulation of transcription, DNA-templated);GO:0006952(defense response);GO:0009644(response to high light intensity);GO:0009873(ethylene-activated signaling pathway);GO:0010200(response to chitin);GO:0051301(cell division);	GO:0005622(intracellular);GO:0005634(nucleus);	GO:0003677(DNA binding);GO:0003700(transcription factor activity, sequence-specific DNA binding);GO:0005515(protein binding);
AT5G24240	3.13667	0.00666667	-8.63253	2.33443e-11	1.01574e-10	*	Phosphatidylinositol 3- and 4-kinase ;Ubiquitin family protein	GO:0009737(response to abscisic acid);GO:0009909(regulation of flower development);GO:1902074(response to salt);	GO:0005634(nucleus);GO:0005777(peroxisome);GO:0009507(chloroplast);	GO:0004430(1-phosphatidylinositol 4-kinase activity);GO:0005524(ATP binding);GO:0016301(kinase activity);GO:0035091(phosphatidylinositol binding);
AT1G22070	9.2	0.07	-7.02934	1.02794e-25	1.50199e-24	TGA3	TGA1A-related gene 3	GO:0006351(transcription, DNA-templated);GO:0006355(regulation of transcription, DNA-templated);GO:0009626(plant-type hypersensitive response);GO:0009862(systemic acquired resistance, salicylic acid mediated signaling pathway);GO:0042742(defense response to bacterium);	GO:0005634(nucleus);	GO:0003677(DNA binding);GO:0003700(transcription factor activity, sequence-specific DNA binding);GO:0005515(protein binding);GO:0005516(calmodulin binding);GO:0043565(sequence-specific DNA binding);
AT2G04842	10.9267	1.05	-3.42918	0.00446397	0.00806599	EMB2761	threonyl-tRNA synthetase, putative / threonine--tRNA ligase, putative	GO:0006435(threonyl-tRNA aminoacylation);GO:0009793(embryo development ending in seed dormancy);	GO:0005739(mitochondrion);GO:0009507(chloroplast);GO:0009570(chloroplast stroma);	GO:0004829(threonine-tRNA ligase activity);
AT3G46070	12.23	0	-8.9806	1.03412e-11	4.64432e-11	*	C2H2-type zinc finger family protein	GO:0006355(regulation of transcription, DNA-templated);	GO:0005634(nucleus);	GO:0003676(nucleic acid binding);GO:0003700(transcription factor activity, sequence-specific DNA binding);GO:0008270(zinc ion binding);
AT3G19120	56.62	15.18	-1.92365	6.38645e-21	6.75899e-20	*	PIF / Ping-Pong family of plant transposases	*	GO:0005634(nucleus);	*
AT3G56408	2.23667	0.0333333	-6.18631	5.52674e-08	1.71824e-07	*	other RNA	GO:0008150(biological_process);	GO:0005575(cellular_component);	GO:0003674(molecular_function);
AT2G20690	15.1467	1.64667	-3.23622	1.86773e-05	4.51846e-05	*	lumazine-binding family protein	GO:0009231(riboflavin biosynthetic process);GO:0055114(oxidation-reduction process);	GO:0009507(chloroplast);	GO:0004746(riboflavin synthase activity);GO:0016491(oxidoreductase activity);
AT3G54300	73.4333	37.0733	-1.01319	1.38991e-08	4.62053e-08	VAMP727	vesicle-associated membrane protein 727	GO:0006623(protein targeting to vacuole);GO:0006887(exocytosis);GO:0006906(vesicle fusion);GO:0007033(vacuole organization);	GO:0005768(endosome);GO:0016020(membrane);GO:0016021(integral component of membrane);GO:0031201(SNARE complex);GO:0031901(early endosome membrane);	GO:0000149(SNARE binding);GO:0005484(SNAP receptor activity);
AT3G13010	14.3167	0	-11.2828	6.73194e-20	6.60716e-19	*	hAT transposon superfamily protein	GO:0008150(biological_process);	GO:0005634(nucleus);	GO:0003676(nucleic acid binding);GO:0046983(protein dimerization activity);
AT2G31865	3.66667	0.0833333	-5.54382	1.00453e-12	4.98168e-12	PARG2	poly(ADP-ribose) glycohydrolase 2	GO:0005975(carbohydrate metabolic process);GO:0006974(cellular response to DNA damage stimulus);GO:0050832(defense response to fungus);	GO:0005634(nucleus);	GO:0004649(poly(ADP-ribose) glycohydrolase activity);
AT3G54630	58.4633	26.47	-1.16759	1.43289e-21	1.59335e-20	*	unknown protein	*	GO:0005634(nucleus);	*
AT4G18380	29.1267	0.01	-11.303	1.27059e-20	1.31908e-19	*	F-box family protein	GO:0008150(biological_process);	GO:0005634(nucleus);	GO:0003674(molecular_function);
AT5G47050	1.85	0	-8.27588	2.49567e-08	8.03707e-08	*	SBP (S-ribonuclease binding protein) family protein	*	GO:0005634(nucleus);	*
AT2G29080	23.1067	2.26	-3.38741	4.45786e-35	1.08812e-33	ftsh3	FTSH protease 3	GO:0006508(proteolysis);GO:0009735(response to cytokinin);	GO:0005739(mitochondrion);GO:0005743(mitochondrial inner membrane);GO:0009535(chloroplast thylakoid membrane);GO:0016021(integral component of membrane);	GO:0004176(ATP-dependent peptidase activity);GO:0004222(metalloendopeptidase activity);GO:0005524(ATP binding);GO:0008270(zinc ion binding);GO:0016887(ATPase activity);
AT2G19870	20.6033	8.33	-1.33572	4.70507e-09	1.63525e-08	*	tRNA/rRNA methyltransferase (SpoU) family protein	GO:0006396(RNA processing);	GO:0005737(cytoplasm);GO:0009507(chloroplast);	GO:0003723(RNA binding);GO:0008173(RNA methyltransferase activity);
AT4G30993	8.06333	0.46	-4.18755	6.54212e-21	6.91507e-20	*	Calcineurin-like metallo-phosphoesterase superfamily protein	GO:0008150(biological_process);	GO:0009507(chloroplast);	GO:0003674(molecular_function);
AT3G09700	174.483	82.59	-1.10283	3.25732e-37	8.67814e-36	*	Chaperone DnaJ-domain superfamily protein	GO:0006457(protein folding);	GO:0005743(mitochondrial inner membrane);GO:0016021(integral component of membrane);	*
AT2G16580	2.01667	0	-7.38615	6.75019e-07	1.90156e-06	*	SAUR-like auxin-responsive protein family	GO:0009733(response to auxin);	GO:0005739(mitochondrion);	GO:0003674(molecular_function);
AT2G23690	17.65	0.2	-6.49773	1.96379e-32	4.26904e-31	*	unknown protein	*	GO:0005575(cellular_component);	GO:0003674(molecular_function);
AT2G40710	4.86	0.0633333	-6.25397	1.41213e-05	3.45635e-05	*	Haemolysin-III related integral membrane protein	*	*	*
AT5G20300	9.03667	0.0133333	-9.385	5.48861e-18	4.52014e-17	Toc90	Avirulence induced gene (AIG1) family protein	GO:0045036(protein targeting to chloroplast);	GO:0005622(intracellular);GO:0005623(cell);GO:0009507(chloroplast);GO:0009707(chloroplast outer membrane);GO:0016021(integral component of membrane);	GO:0005525(GTP binding);GO:0016787(hydrolase activity);GO:0046872(metal ion binding);
AT4G38730	13.7467	3.12	-2.16143	2.2711e-16	1.58451e-15	*	Protein of unknown function (DUF803)	GO:0008150(biological_process);	GO:0009507(chloroplast);GO:0016021(integral component of membrane);	GO:0015095(magnesium ion transmembrane transporter activity);
AT5G45850	7.62	0	-10.3657	2.51251e-16	1.74144e-15	*	Protein of unknown function (DUF688)	GO:0008150(biological_process);	GO:0005634(nucleus);	GO:0003674(molecular_function);
AT1G34640	29.7667	4.46667	-2.75738	6.60759e-18	5.40217e-17	*	peptidases	GO:0006465(signal peptide processing);	GO:0005739(mitochondrion);GO:0005787(signal peptidase complex);GO:0016021(integral component of membrane);	GO:0008233(peptidase activity);
AT2G18720	13.11	0	-10.9036	5.37591e-18	4.43381e-17	*	Translation elongation factor EF1A/initiation factor IF2gamma family protein	GO:0006412(translation);	GO:0005737(cytoplasm);	GO:0008135(translation factor activity, RNA binding);
AT3G51780	121.31	59.23	-1.05966	2.08778e-13	1.09996e-12	BAG4	BCL-2-associated athanogene 4	GO:0009409(response to cold);GO:0009651(response to salt stress);GO:0010228(vegetative to reproductive phase transition of meristem);	GO:0005634(nucleus);GO:0005829(cytosol);	GO:0051087(chaperone binding);
AT5G11320	49.2167	12.8267	-1.9404	2.42941e-12	1.15821e-11	YUC4	Flavin-binding monooxygenase family protein	GO:0009851(auxin biosynthetic process);GO:0009911(positive regulation of flower development);GO:0010229(inflorescence development);GO:0022603(regulation of anatomical structure morphogenesis);GO:0048825(cotyledon development);GO:0048827(phyllome development);GO:0055114(oxidation-reduction process);GO:2000024(regulation of leaf development);	GO:0000139(Golgi membrane);GO:0005654(nucleoplasm);GO:0005783(endoplasmic reticulum);GO:0005789(endoplasmic reticulum membrane);GO:0005794(Golgi apparatus);GO:0005829(cytosol);GO:0009507(chloroplast);	GO:0004497(monooxygenase activity);GO:0047434(indolepyruvate decarboxylase activity);GO:0103075(indole-3-pyruvate monooxygenase activity);
AT4G21350	4.99667	0	-9.08306	2.81338e-11	1.21103e-10	PUB8	plant U-box 8	GO:0016567(protein ubiquitination);	GO:0005634(nucleus);GO:0005737(cytoplasm);	GO:0004842(ubiquitin-protein transferase activity);
AT3G59110	9.47333	0.76	-3.65991	1.51351e-29	2.80622e-28	*	Protein kinase superfamily protein	GO:0046777(protein autophosphorylation);	GO:0005886(plasma membrane);GO:0009506(plasmodesma);GO:0016021(integral component of membrane);	GO:0004674(protein serine/threonine kinase activity);GO:0005524(ATP binding);GO:0016301(kinase activity);
AT5G43420	3.02333	0	-8.77547	3.65267e-11	1.55369e-10	*	RING/U-box superfamily protein	GO:0016567(protein ubiquitination);	GO:0005634(nucleus);GO:0016021(integral component of membrane);	GO:0008270(zinc ion binding);GO:0046872(metal ion binding);
AT3G02640	223.587	96.0233	-1.2454	5.5332e-08	1.71993e-07	*	unknown protein	GO:0008150(biological_process);	GO:0005739(mitochondrion);GO:0016021(integral component of membrane);	GO:0003674(molecular_function);
AT1G30070	513.813	214.157	-1.28762	2.35026e-94	4.0926e-92	*	SGS domain-containing protein	GO:0008150(biological_process);	GO:0005634(nucleus);GO:0005886(plasma membrane);	GO:0003674(molecular_function);
AT1G53350	1.68	0	-8.9326	3.20744e-11	1.37267e-10	*	Disease resistance protein (CC-NBS-LRR class) family	GO:0006952(defense response);	*	GO:0005524(ATP binding);GO:0043531(ADP binding);
AT1G17240	1.06667	0	-22.0742	1.1054e-08	3.71348e-08	RLP2	receptor like protein 2	GO:0007165(signal transduction);	GO:0005886(plasma membrane);GO:0016021(integral component of membrane);	GO:0004672(protein kinase activity);
AT4G15830	134.86	5.53667	-4.64585	0.00102914	0.00202719	*	ARM repeat superfamily protein	GO:0008150(biological_process);	GO:0005737(cytoplasm);	*
AT1G08810	4.12333	0	-8.7514	2.25389e-11	9.82719e-11	MYB60	myb domain protein 60	GO:0006355(regulation of transcription, DNA-templated);GO:0006357(regulation of transcription from RNA polymerase II promoter);GO:0009414(response to water deprivation);GO:0009416(response to light stimulus);GO:0009737(response to abscisic acid);GO:0009751(response to salicylic acid);GO:0009753(response to jasmonic acid);GO:0010118(stomatal movement);GO:0030154(cell differentiation);	GO:0005634(nucleus);	GO:0000981(RNA polymerase II transcription factor activity, sequence-specific DNA binding);GO:0001135(transcription factor activity, RNA polymerase II transcription factor recruiting);GO:0003677(DNA binding);GO:0003700(transcription factor activity, sequence-specific DNA binding);GO:0043565(sequence-specific DNA binding);GO:0044212(transcription regulatory region DNA binding);
AT1G10522	17.72	4.03667	-2.17321	0.00267809	0.00498848	PRIN2	unknown protein	GO:0006351(transcription, DNA-templated);GO:0006355(regulation of transcription, DNA-templated);GO:0009642(response to light intensity);GO:0010468(regulation of gene expression);	GO:0000427(plastid-encoded plastid RNA polymerase complex);GO:0042644(chloroplast nucleoid);GO:0042646(plastid nucleoid);	GO:0003677(DNA binding);GO:0005515(protein binding);
AT4G34970	152.47	19.0633	-3.01836	2.46535e-70	2.18022e-68	ADF9	actin depolymerizing factor 9	GO:0030041(actin filament polymerization);GO:0030042(actin filament depolymerization);GO:0051017(actin filament bundle assembly);	GO:0005622(intracellular);GO:0005737(cytoplasm);GO:0015629(actin cytoskeleton);	GO:0003779(actin binding);
AT1G01830	13.6967	0.00666667	-10.6142	3.81447e-06	9.88344e-06	*	ARM repeat superfamily protein	*	*	*
AT1G31400	1313.87	606.103	-1.14003	5.00449e-40	1.56539e-38	*	TRAF-like family protein	GO:0008150(biological_process);	GO:0005575(cellular_component);	GO:0003674(molecular_function);
AT1G67340	7.50333	0	-10.0425	2.61705e-15	1.64574e-14	*	HCP-like superfamily protein with MYND-type zinc finger	GO:0016567(protein ubiquitination);	GO:0005634(nucleus);	*
AT2G27035	1.88667	0	-6.98175	1.69518e-05	4.12287e-05	ENODL20	early nodulin-like protein 20	*	GO:0005886(plasma membrane);GO:0046658(anchored component of plasma membrane);	GO:0005507(copper ion binding);
AT1G04640	28.13	6.74	-2.09309	7.08976e-33	1.5695e-31	LIP2	lipoyltransferase 2	GO:0009106(lipoate metabolic process);GO:0009107(lipoate biosynthetic process);GO:0009249(protein lipoylation);	GO:0005737(cytoplasm);GO:0005739(mitochondrion);	GO:0016415(octanoyltransferase activity);GO:0017118(lipoyltransferase activity);GO:0033819(lipoyl(octanoyl) transferase activity);
AT2G30460	24.86	11.51	-1.13449	3.38994e-06	8.83225e-06	*	Nucleotide/sugar transporter family protein	GO:0008643(carbohydrate transport);GO:0015790(UDP-xylose transport);	GO:0000139(Golgi membrane);GO:0005794(Golgi apparatus);GO:0005886(plasma membrane);GO:0016020(membrane);GO:0016021(integral component of membrane);	GO:0005464(UDP-xylose transmembrane transporter activity);GO:0015297(antiporter activity);
AT4G33490	7.39667	0.103333	-6.20242	4.66386e-20	4.63668e-19	*	Eukaryotic aspartyl protease family protein	GO:0006508(proteolysis);	GO:0005576(extracellular region);	*
AT1G77120	599.363	260.987	-1.22542	1.1007e-24	1.50419e-23	ADH1	alcohol dehydrogenase 1	GO:0001666(response to hypoxia);GO:0006970(response to osmotic stress);GO:0009409(response to cold);GO:0009413(response to flooding);GO:0009414(response to water deprivation);GO:0009651(response to salt stress);GO:0009737(response to abscisic acid);GO:0009744(response to sucrose);GO:0031000(response to caffeine);GO:0032355(response to estradiol);GO:0042542(response to hydrogen peroxide);GO:004533…	GO:0005737(cytoplasm);GO:0005829(cytosol);GO:0005886(plasma membrane);	GO:0000166(nucleotide binding);GO:0004022(alcohol dehydrogenase (NAD) activity);GO:0008270(zinc ion binding);GO:0042803(protein homodimerization activity);
AT2G31740	48.7233	7	-2.8324	0.000376193	0.000785157	*	S-adenosyl-L-methionine-dependent methyltransferases superfamily protein	GO:0032259(methylation);	GO:0005739(mitochondrion);GO:0016021(integral component of membrane);	GO:0008168(methyltransferase activity);
AT1G17147	3.01667	0	-7.19334	8.18046e-07	2.28655e-06	*	VQ motif-containing protein	GO:0008150(biological_process);	GO:0005634(nucleus);	GO:0005515(protein binding);
AT4G33220	34.2667	1.92	-4.18659	3.62349e-76	3.84933e-74	PME44	pectin methylesterase 44	GO:0042545(cell wall modification);GO:0045490(pectin catabolic process);GO:0050829(defense response to Gram-negative bacterium);	GO:0005576(extracellular region);GO:0005618(cell wall);GO:0009505(plant-type cell wall);GO:0071944(cell periphery);	GO:0030599(pectinesterase activity);GO:0045330(aspartyl esterase activity);GO:0046910(pectinesterase inhibitor activity);
AT3G62200	4.86	0	-10.0215	2.90292e-15	1.81942e-14	*	Putative endonuclease or glycosyl hydrolase	GO:0010468(regulation of gene expression);	GO:0005634(nucleus);GO:0005777(peroxisome);	GO:0004519(endonuclease activity);
AT2G14880	123.427	49.0767	-1.35391	9.83475e-15	5.88031e-14	*	SWIB/MDM2 domain superfamily protein	GO:0008150(biological_process);	GO:0005634(nucleus);	GO:0003674(molecular_function);
AT1G15500	41.3967	19.9533	-1.07978	1.15603e-21	1.29314e-20	ATNTT2	TLC ATP/ADP transporter	*	GO:0005737(cytoplasm);GO:0005739(mitochondrion);GO:0009507(chloroplast);GO:0009536(plastid);GO:0009941(chloroplast envelope);GO:0016021(integral component of membrane);GO:0031969(chloroplast membrane);	GO:0005471(ATP:ADP antiporter activity);GO:0005524(ATP binding);
AT3G06150	13.5067	0.806667	-4.10011	7.09283e-61	4.73538e-59	*	unknown protein	GO:0008150(biological_process);	*	GO:0003674(molecular_function);
AT1G50020	23.43	9.38667	-1.35102	0.000252613	0.000539224	*	unknown protein	GO:0008150(biological_process);	GO:0009507(chloroplast);GO:0009535(chloroplast thylakoid membrane);GO:0016021(integral component of membrane);	GO:0003674(molecular_function);
AT3G13600	3.68667	0	-9.41377	4.98252e-12	2.30954e-11	*	calmodulin-binding family protein	GO:0008150(biological_process);	GO:0005634(nucleus);GO:0005737(cytoplasm);	GO:0005516(calmodulin binding);
AT4G32050	61.0267	26.7033	-1.21836	4.20286e-22	4.826e-21	*	neurochondrin family protein	GO:0008150(biological_process);	GO:0005737(cytoplasm);	*
AT2G38660	33.4567	6.87333	-2.31466	6.69204e-24	8.64184e-23	*	Amino acid dehydrogenase family protein	GO:0009396(folic acid-containing compound biosynthetic process);GO:0009853(photorespiration);GO:0035999(tetrahydrofolate interconversion);GO:0055114(oxidation-reduction process);	GO:0005737(cytoplasm);GO:0005739(mitochondrion);	GO:0003824(catalytic activity);
AT4G33360	8.28	0	-10.1002	2.1746e-16	1.52159e-15	FLDH	NAD(P)-binding Rossmann-fold superfamily protein	GO:0006721(terpenoid metabolic process);GO:0009788(negative regulation of abscisic acid-activated signaling pathway);GO:0016487(farnesol metabolic process);	GO:0005634(nucleus);GO:0005773(vacuole);GO:0005774(vacuolar membrane);GO:0005783(endoplasmic reticulum);GO:0005886(plasma membrane);	GO:0003824(catalytic activity);GO:0047886(farnesol dehydrogenase activity);GO:0050662(coenzyme binding);
AT1G75230	47.6233	9.22667	-2.38759	1.32423e-30	2.57691e-29	*	DNA glycosylase superfamily protein	GO:0006284(base-excision repair);	GO:0005634(nucleus);	*
AT1G17140	32.17	0	-12.2072	3.75982e-24	4.96149e-23	ICR1	interactor of constitutive active rops 1	GO:2000012(regulation of auxin polar transport);	GO:0005634(nucleus);GO:0005886(plasma membrane);GO:0016021(integral component of membrane);GO:0090404(pollen tube tip);	*
AT4G24900	20.1833	9.19333	-1.1639	1.64361e-05	4.00033e-05	TTL	unknown protein	GO:0009793(embryo development ending in seed dormancy);GO:0009960(endosperm development);	GO:0005634(nucleus);	*
AT4G03190	2.26667	0	-8.90788	1.86325e-10	7.42094e-10	GRH1	GRR1-like protein 1	GO:0006511(ubiquitin-dependent protein catabolic process);GO:0006952(defense response);GO:0009733(response to auxin);GO:0010152(pollen maturation);GO:0016567(protein ubiquitination);GO:0045014(negative regulation of transcription by glucose);GO:0048443(stamen development);GO:0048589(developmental growth);	GO:0005634(nucleus);GO:0043224(nuclear SCF ubiquitin ligase complex);	GO:0004842(ubiquitin-protein transferase activity);GO:0005515(protein binding);GO:0010011(auxin binding);
AT3G56660	2.8	0	-9.05307	2.68653e-12	1.27467e-11	BZIP49	basic region/leucine zipper motif protein 49	GO:0006351(transcription, DNA-templated);GO:0006355(regulation of transcription, DNA-templated);	GO:0005634(nucleus);GO:0005789(endoplasmic reticulum membrane);GO:0016021(integral component of membrane);	GO:0003677(DNA binding);GO:0003700(transcription factor activity, sequence-specific DNA binding);
AT3G51880	148.85	73.3633	-1.04504	1.02102e-17	8.21238e-17	HMGB1	high mobility group B1	GO:0006333(chromatin assembly or disassembly);	GO:0000785(chromatin);GO:0000790(nuclear chromatin);GO:0005634(nucleus);GO:0005829(cytosol);	GO:0003677(DNA binding);GO:0003682(chromatin binding);GO:0003700(transcription factor activity, sequence-specific DNA binding);GO:0030527(structural constituent of chromatin);
AT1G14750	11.5133	0.1	-6.99236	0.000206842	0.000446375	SDS	Cyclin family protein	GO:0000724(double-strand break repair via homologous recombination);GO:0051026(chiasma assembly);GO:0051301(cell division);GO:0051726(regulation of cell cycle);	GO:0005634(nucleus);	GO:0004693(cyclin-dependent protein serine/threonine kinase activity);
AT5G55560	36.9833	15.8033	-1.2511	1.24775e-09	4.58466e-09	*	Protein kinase superfamily protein	*	GO:0005634(nucleus);	GO:0005524(ATP binding);GO:0016301(kinase activity);
AT5G65820	5.63667	0	-10.1047	3.44888e-16	2.36809e-15	*	Pentatricopeptide repeat (PPR) superfamily protein	*	GO:0005739(mitochondrion);	*
AT2G01300	8.00333	0	-8.88269	1.06291e-10	4.33246e-10	*	unknown protein	GO:0008150(biological_process);	GO:0009507(chloroplast);GO:0016021(integral component of membrane);	GO:0003674(molecular_function);
AT3G16590	8.7	0	-9.88112	3.11862e-12	1.47059e-11	*	F-box and associated interaction domains-containing protein	GO:0008150(biological_process);	GO:0005737(cytoplasm);	GO:0003674(molecular_function);
AT2G33400	36.32	12.7	-1.54288	1.22138e-12	6.00591e-12	*	unknown protein	GO:0008150(biological_process);	GO:0005634(nucleus);	GO:0003674(molecular_function);
AT1G55530	94.8667	26.99	-1.84335	2.37402e-18	2.02115e-17	*	RING/U-box superfamily protein	*	GO:0005737(cytoplasm);	GO:0008270(zinc ion binding);
AT4G30280	13.52	0	-10.4032	1.57946e-16	1.11954e-15	XTH18	xyloglucan endotransglucosylase/hydrolase 18	GO:0010411(xyloglucan metabolic process);GO:0042546(cell wall biogenesis);GO:0071555(cell wall organization);	GO:0005576(extracellular region);GO:0005618(cell wall);GO:0005794(Golgi apparatus);GO:0048046(apoplast);	GO:0016762(xyloglucan:xyloglucosyl transferase activity);GO:0016798(hydrolase activity, acting on glycosyl bonds);
AT1G31480	23.03	11.56	-1.02418	0.000736536	0.0014807	SGR2	shoot gravitropism 2 (SGR2)	GO:0009590(detection of gravity);GO:0009630(gravitropism);GO:0009660(amyloplast organization);GO:0009959(negative gravitropism);GO:0016042(lipid catabolic process);	GO:0005737(cytoplasm);GO:0005773(vacuole);GO:0009506(plasmodesma);GO:0009705(plant-type vacuole membrane);	GO:0004620(phospholipase activity);GO:0008970(phosphatidylcholine 1-acylhydrolase activity);GO:0046872(metal ion binding);
AT4G15880	50.29	9.02667	-2.50322	4.3366e-41	1.41682e-39	ESD4	Cysteine proteinases superfamily protein	GO:0006508(proteolysis);GO:0009909(regulation of flower development);GO:0009911(positive regulation of flower development);GO:0016926(protein desumoylation);	GO:0005634(nucleus);GO:0031965(nuclear membrane);	GO:0004175(endopeptidase activity);GO:0008234(cysteine-type peptidase activity);GO:0016929(SUMO-specific protease activity);
AT4G26620	35.48	17.0367	-1.08509	1.1517e-14	6.84255e-14	*	Sucrase/ferredoxin-like family protein	GO:0008150(biological_process);	GO:0005634(nucleus);GO:0005829(cytosol);	GO:0003674(molecular_function);
AT3G58710	1.91333	0	-7.44334	1.81197e-07	5.39313e-07	WRKY69	WRKY DNA-binding protein 69	GO:0006351(transcription, DNA-templated);GO:0006355(regulation of transcription, DNA-templated);	GO:0005634(nucleus);	GO:0003700(transcription factor activity, sequence-specific DNA binding);GO:0043565(sequence-specific DNA binding);
AT2G46890	67.5633	8.1	-3.09355	1.73176e-18	1.49622e-17	*	Protein of unknown function (DUF1295)	GO:0006629(lipid metabolic process);	GO:0005737(cytoplasm);GO:0016021(integral component of membrane);	GO:0016627(oxidoreductase activity, acting on the CH-CH group of donors);
AT3G58810	5.49333	0	-10.0783	4.92529e-15	3.02961e-14	MTPA2	metal tolerance protein A2	GO:0006829(zinc II ion transport);GO:0010043(response to zinc ion);GO:0010299(detoxification of cobalt ion);GO:0010312(detoxification of zinc ion);GO:0061088(regulation of sequestering of zinc ion);	GO:0005773(vacuole);GO:0009705(plant-type vacuole membrane);GO:0016021(integral component of membrane);	GO:0005385(zinc ion transmembrane transporter activity);GO:0008324(cation transmembrane transporter activity);GO:0015103(inorganic anion transmembrane transporter activity);GO:0015562(efflux transmembrane transporter activity);GO:0046872(metal ion binding);
AT2G29970	5.81667	0.03	-7.8092	1.33432e-19	1.27334e-18	*	Double Clp-N motif-containing P-loop nucleoside triphosphate hydrolases superfamily protein	GO:0006351(transcription, DNA-templated);GO:0006355(regulation of transcription, DNA-templated);GO:0019538(protein metabolic process);	GO:0005634(nucleus);GO:0005737(cytoplasm);	GO:0005515(protein binding);
AT2G40340	38.3967	2.20333	-4.16165	2.64068e-117	8.10977e-115	DREB2C	Integrase-type DNA-binding superfamily protein	GO:0006351(transcription, DNA-templated);GO:0006355(regulation of transcription, DNA-templated);GO:0009737(response to abscisic acid);GO:0009738(abscisic acid-activated signaling pathway);GO:0010286(heat acclimation);GO:0045893(positive regulation of transcription, DNA-templated);	GO:0005634(nucleus);	GO:0003677(DNA binding);GO:0003700(transcription factor activity, sequence-specific DNA binding);GO:0005515(protein binding);GO:0043565(sequence-specific DNA binding);GO:0044212(transcription regulatory region DNA binding);
AT5G47180	21.2533	6.16333	-1.78253	1.2372e-10	5.00062e-10	*	Plant VAMP (vesicle-associated membrane protein) family protein	*	GO:0005783(endoplasmic reticulum);GO:0005789(endoplasmic reticulum membrane);GO:0005886(plasma membrane);GO:0016021(integral component of membrane);	GO:0005198(structural molecule activity);
AT5G04810	9.50667	4.27	-1.18102	5.62187e-09	1.94111e-08	*	pentatricopeptide (PPR) repeat-containing protein	*	GO:0009507(chloroplast);	*
AT5G44000	5.35667	0.63	-3.10425	0.000985769	0.00194812	*	Glutathione S-transferase family protein	*	GO:0009507(chloroplast);	GO:0004364(glutathione transferase activity);
AT1G02380	8.72	0.133333	-6.04784	1.80601e-14	1.05046e-13	*	unknown protein	GO:0008150(biological_process);	GO:0005634(nucleus);GO:0016021(integral component of membrane);	GO:0003674(molecular_function);
AT1G36310	146.14	47.53	-1.64478	2.7244e-65	2.11091e-63	*	S-adenosyl-L-methionine-dependent methyltransferases superfamily protein	GO:0002098(tRNA wobble uridine modification);	GO:0009507(chloroplast);	GO:0008175(tRNA methyltransferase activity);
AT5G45190	34.9833	6.70333	-2.40277	1.78855e-29	3.30168e-28	*	Cyclin family protein	GO:0000079(regulation of cyclin-dependent protein serine/threonine kinase activity);GO:0006355(regulation of transcription, DNA-templated);GO:0007049(cell cycle);GO:0009615(response to virus);GO:0009908(flower development);GO:0010090(trichome morphogenesis);GO:0048366(leaf development);GO:0050792(regulation of viral process);GO:0051301(cell division);GO:0051726(regulation of cell cycle);	GO:0005634(nucleus);GO:0016021(integral component of membrane);	GO:0004693(cyclin-dependent protein serine/threonine kinase activity);GO:0019901(protein kinase binding);
AT1G43765	13.87	4.85667	-1.52232	0.000879829	0.00175105	*	other RNA	GO:0008150(biological_process);	GO:0005575(cellular_component);	GO:0003674(molecular_function);
AT2G43790	68.1	25.8667	-1.42268	1.97705e-18	1.69707e-17	MPK6	MAP kinase 6	GO:0000302(response to reactive oxygen species);GO:0006970(response to osmotic stress);GO:0006979(response to oxidative stress);GO:0007165(signal transduction);GO:0009409(response to cold);GO:0009555(pollen development);GO:0009620(response to fungus);GO:0009626(plant-type hypersensitive response);GO:0009651(response to salt stress);GO:0009723(response to ethylene);GO:0009737(response to abscisic …	GO:0005634(nucleus);GO:0005802(trans-Golgi network);GO:0009524(phragmoplast);GO:0009574(preprophase band);	GO:0004672(protein kinase activity);GO:0004707(MAP kinase activity);GO:0005515(protein binding);GO:0005524(ATP binding);GO:0016301(kinase activity);
AT3G60190	64.0133	14.4333	-2.17655	2.30847e-71	2.11915e-69	DL1E	DYNAMIN-like 1E	GO:0000266(mitochondrial fission);GO:0007049(cell cycle);GO:0016192(vesicle-mediated transport);GO:0046686(response to cadmium ion);GO:0050832(defense response to fungus);GO:0051301(cell division);	GO:0005737(cytoplasm);GO:0005739(mitochondrion);GO:0005773(vacuole);GO:0005774(vacuolar membrane);GO:0005874(microtubule);GO:0005886(plasma membrane);GO:0009506(plasmodesma);GO:0009524(phragmoplast);	GO:0003924(GTPase activity);GO:0005525(GTP binding);GO:0008017(microtubule binding);
AT1G17450	5.86667	2.13667	-1.48481	4.23013e-10	1.63019e-09	*	B-block binding subunit of TFIIIC	*	GO:0005634(nucleus);	*
AT3G55580	29.6733	8.21667	-1.88112	2.23565e-32	4.82895e-31	*	Regulator of chromosome condensation (RCC1) family protein	GO:0009631(cold acclimation);GO:0071497(cellular response to freezing);GO:1901141(regulation of lignin biosynthetic process);	GO:0005634(nucleus);GO:0005737(cytoplasm);	GO:0005515(protein binding);GO:0042393(histone binding);
AT4G38080	1.23667	0	-6.12038	0.000470665	0.000970459	*	hydroxyproline-rich glycoprotein family protein	*	*	GO:0003674(molecular_function);
AT4G08590	86.0033	35.5	-1.3026	1.5669e-41	5.22023e-40	ORTHL	ORTHRUS-like	GO:0010216(maintenance of DNA methylation);GO:0016567(protein ubiquitination);GO:0016569(covalent chromatin modification);GO:0090308(regulation of methylation-dependent chromatin silencing);	GO:0005634(nucleus);GO:0005720(nuclear heterochromatin);GO:0005737(cytoplasm);GO:0016021(integral component of membrane);	GO:0004842(ubiquitin-protein transferase activity);GO:0008270(zinc ion binding);GO:0042393(histone binding);GO:0046872(metal ion binding);GO:0061630(ubiquitin protein ligase activity);
AT1G71866	1.63333	0	-7.33	3.46144e-07	1.0039e-06	*	unknown protein	*	GO:0005576(extracellular region);GO:0016021(integral component of membrane);	*
AT1G33050	18.09	5.57	-1.72971	2.62136e-14	1.50348e-13	*	unknown protein	GO:0008150(biological_process);	GO:0005739(mitochondrion);GO:0009507(chloroplast);	GO:0003674(molecular_function);
AT5G45110	18.9033	0.586667	-5.05817	6.31691e-16	4.22427e-15	NPR3	NPR1-like protein 3	GO:0009627(systemic acquired resistance);GO:0009816(defense response to bacterium, incompatible interaction);GO:0009817(defense response to fungus, incompatible interaction);GO:0030162(regulation of proteolysis);GO:0042787(protein ubiquitination involved in ubiquitin-dependent protein catabolic process);GO:0043161(proteasome-mediated ubiquitin-dependent protein catabolic process);GO:0080185(effec…	GO:0005634(nucleus);GO:0005737(cytoplasm);GO:0019005(SCF ubiquitin ligase complex);	GO:0005515(protein binding);GO:0031625(ubiquitin protein ligase binding);GO:1901149(salicylic acid binding);
AT3G61150	4.00333	0.00666667	-9.25439	1.9739e-13	1.04191e-12	HDG1	homeodomain GLABROUS 1	GO:0006351(transcription, DNA-templated);GO:0006355(regulation of transcription, DNA-templated);GO:0048497(maintenance of floral organ identity);	GO:0005634(nucleus);	GO:0003677(DNA binding);GO:0003700(transcription factor activity, sequence-specific DNA binding);GO:0008289(lipid binding);GO:0043565(sequence-specific DNA binding);
AT1G66500	269.997	70.8767	-1.95549	2.96862e-54	1.54762e-52	*	Pre-mRNA cleavage complex II	*	GO:0005634(nucleus);	GO:0046872(metal ion binding);
AT5G56200	4.53333	0	-9.38956	1.97814e-12	9.54379e-12	*	C2H2 type zinc finger transcription factor family	*	GO:0005634(nucleus);	GO:0003676(nucleic acid binding);GO:0003700(transcription factor activity, sequence-specific DNA binding);GO:0008270(zinc ion binding);
AT1G29370	72.61	23.68	-1.64227	8.03776e-55	4.29638e-53	*	Kinase-related protein of unknown function (DUF1296)	*	GO:0005634(nucleus);	*
AT5G10710	30.9333	4.19333	-2.95106	7.87851e-08	2.41386e-07	*	unknown protein	GO:0034508(centromere complex assembly);	GO:0000776(kinetochore);GO:0005634(nucleus);	*
AT3G05720	7.27667	0	-10.1793	1.23708e-16	8.85781e-16	IMPA-7	importin alpha isoform 7	GO:0006607(NLS-bearing protein import into nucleus);GO:0006886(intracellular protein transport);	GO:0005643(nuclear pore);GO:0005654(nucleoplasm);GO:0005737(cytoplasm);GO:0005829(cytosol);	GO:0008139(nuclear localization sequence binding);GO:0008565(protein transporter activity);
AT4G30500	17.33	5.5	-1.67473	0.000279877	0.000595017	*	Protein of unknown function (DUF788)	*	GO:0016021(integral component of membrane);	GO:0003674(molecular_function);
AT2G34140	2.31667	0	-7.79092	2.2613e-08	7.31716e-08	*	Dof-type zinc finger DNA-binding family protein	GO:0006351(transcription, DNA-templated);GO:0009908(flower development);GO:0045892(negative regulation of transcription, DNA-templated);GO:1902455(negative regulation of stem cell population maintenance);	GO:0005634(nucleus);	GO:0003677(DNA binding);GO:0003700(transcription factor activity, sequence-specific DNA binding);GO:0046872(metal ion binding);
AT5G03540	47.3467	21.9567	-1.14059	1.50639e-07	4.51144e-07	EXO70A1	exocyst subunit exo70 family protein A1	GO:0000919(cell plate assembly);GO:0006887(exocytosis);GO:0006904(vesicle docking involved in exocytosis);GO:0010102(lateral root morphogenesis);GO:0032502(developmental process);GO:0042814(monopolar cell growth);GO:0048354(mucilage biosynthetic process involved in seed coat development);GO:0048364(root development);GO:0060918(auxin transport);GO:1901703(protein localization involved in auxin pol…	GO:0000145(exocyst);GO:0005576(extracellular region);GO:0005618(cell wall);GO:0005634(nucleus);GO:0005829(cytosol);GO:0005856(cytoskeleton);GO:0005886(plasma membrane);GO:0009504(cell plate);GO:0009506(plasmodesma);GO:0009507(chloroplast);GO:0009524(phragmoplast);GO:0016020(membrane);GO:0070062(extracellular exosome);GO:0090404(pollen tube tip);	GO:0005515(protein binding);
AT1G58220	10.8667	3.09	-1.83728	2.47528e-17	1.90132e-16	*	Homeodomain-like superfamily protein	GO:0009737(response to abscisic acid);GO:0009751(response to salicylic acid);GO:0009753(response to jasmonic acid);	GO:0005886(plasma membrane);	GO:0003677(DNA binding);GO:0003700(transcription factor activity, sequence-specific DNA binding);
AT1G07350	219.05	72.88	-1.61636	2.85683e-24	3.80258e-23	SR45a	RNA-binding (RRM/RBD/RNP motifs) family protein	GO:0006397(mRNA processing);GO:0008380(RNA splicing);GO:0009644(response to high light intensity);GO:0043484(regulation of RNA splicing);	GO:0005681(spliceosomal complex);GO:0016021(integral component of membrane);GO:0016607(nuclear speck);	GO:0003676(nucleic acid binding);GO:0003723(RNA binding);
AT3G11150	8.76	0.466667	-4.25211	2.29959e-08	7.43394e-08	*	2-oxoglutarate (2OG) and Fe(II)-dependent oxygenase superfamily protein	GO:0008150(biological_process);	GO:0009507(chloroplast);	GO:0003674(molecular_function);
AT5G02320	1.25667	0	-7.9727	0.00219116	0.00412807	MYB3R-5	myb domain protein 3r-5	GO:0006351(transcription, DNA-templated);GO:0006355(regulation of transcription, DNA-templated);GO:0006357(regulation of transcription from RNA polymerase II promoter);GO:0008285(negative regulation of cell proliferation);GO:0009723(response to ethylene);GO:0009751(response to salicylic acid);GO:0030154(cell differentiation);GO:0045892(negative regulation of transcription, DNA-templated);	GO:0005634(nucleus);	GO:0000981(RNA polymerase II transcription factor activity, sequence-specific DNA binding);GO:0001135(transcription factor activity, RNA polymerase II transcription factor recruiting);GO:0003677(DNA binding);GO:0003700(transcription factor activity, sequence-specific DNA binding);GO:0043565(sequence-specific DNA binding);GO:0044212(transcription regulatory region DNA binding);
AT2G03880	4.24333	0	-9.88721	1.03504e-14	6.17771e-14	REME1	Pentatricopeptide repeat (PPR) superfamily protein	GO:0009451(RNA modification);	GO:0005739(mitochondrion);	GO:0003723(RNA binding);GO:0004519(endonuclease activity);GO:0008270(zinc ion binding);
AT4G34100	15.6167	4.58	-1.8066	5.06206e-05	0.000116858	CER9	RING/U-box superfamily protein	GO:0008299(isoprenoid biosynthetic process);GO:0009414(response to water deprivation);GO:0010025(wax biosynthetic process);GO:0010143(cutin biosynthetic process);GO:0010345(suberin biosynthetic process);GO:0030433(ubiquitin-dependent ERAD pathway);GO:0042335(cuticle development);GO:1900490(positive regulation of hydroxymethylglutaryl-CoA reductase (NADPH) activity);	GO:0030176(integral component of endoplasmic reticulum membrane);	GO:0004842(ubiquitin-protein transferase activity);GO:0008270(zinc ion binding);GO:1904264(ubiquitin protein ligase activity involved in ERAD pathway);
AT5G48090	4.58	1.63667	-1.58679	9.31463e-05	0.000208582	ELP1	EDM2-like protein1	*	GO:0005634(nucleus);	*
AT5G58010	6.05333	0	-9.19721	2.16162e-12	1.03963e-11	LRL3	LJRHL1-like 3	GO:0006355(regulation of transcription, DNA-templated);GO:0006366(transcription from RNA polymerase II promoter);GO:0080147(root hair cell development);	GO:0005634(nucleus);	GO:0001046(core promoter sequence-specific DNA binding);GO:0001228(transcriptional activator activity, RNA polymerase II transcription regulatory region sequence-specific binding);GO:0003677(DNA binding);GO:0003700(transcription factor activity, sequence-specific DNA binding);GO:0046983(protein dimerization activity);
AT5G37475	317.537	122.593	-1.39814	6.79947e-151	3.82833e-148	*	Translation initiation factor eIF3 subunit	GO:0001731(formation of translation preinitiation complex);GO:0006446(regulation of translational initiation);	GO:0005737(cytoplasm);GO:0005829(cytosol);GO:0009506(plasmodesma);GO:0016282(eukaryotic 43S preinitiation complex);GO:0033290(eukaryotic 48S preinitiation complex);	*
AT3G27700	17.9033	2.29333	-3.00224	3.40401e-30	6.50421e-29	*	zinc finger (CCCH-type) family protein / RNA recognition motif (RRM)-containing protein	GO:0008150(biological_process);	GO:0005634(nucleus);	GO:0003677(DNA binding);GO:0003723(RNA binding);GO:0003729(mRNA binding);GO:0046872(metal ion binding);
AT1G18550	25.7833	2.62	-3.33222	0.00217926	0.00410687	*	ATP binding microtubule motor family protein	*	GO:0005737(cytoplasm);	GO:0003777(microtubule motor activity);
AT5G53010	2.78333	0.396667	-2.85323	0.000691526	0.00139603	*	calcium-transporting ATPase, putative	*	*	GO:0005388(calcium-transporting ATPase activity);GO:0005516(calmodulin binding);
AT1G15950	1.99	0	-8.02691	7.68065e-09	2.62036e-08	CCR1	cinnamoyl coa reductase 1	GO:0007623(circadian rhythm);GO:0009409(response to cold);GO:0009809(lignin biosynthetic process);GO:0055114(oxidation-reduction process);	GO:0005737(cytoplasm);GO:0005829(cytosol);	GO:0003824(catalytic activity);GO:0016621(cinnamoyl-CoA reductase activity);GO:0050662(coenzyme binding);
AT5G55970	1.18333	0	-7.53837	3.73649e-06	9.69031e-06	*	RING/U-box superfamily protein	*	GO:0016021(integral component of membrane);	GO:0008270(zinc ion binding);
AT5G43670	12.6367	0.15	-6.43476	0.00192926	0.00366107	*	Sec23/Sec24 protein transport family protein	GO:0006810(transport);GO:0006886(intracellular protein transport);GO:0006888(ER to Golgi vesicle-mediated transport);	GO:0005737(cytoplasm);GO:0030127(COPII vesicle coat);	GO:0005215(transporter activity);GO:0008270(zinc ion binding);
AT4G34150	54.86	13.68	-2.0395	0.000102455	0.000228264	*	Calcium-dependent lipid-binding (CaLB domain) family protein	GO:0009409(response to cold);	GO:0005829(cytosol);GO:0009506(plasmodesma);	*
AT5G37320	60.7167	12.83	-2.2714	1.61141e-06	4.34797e-06	*	Protein of unknown function (DUF674)	GO:0008150(biological_process);	GO:0005575(cellular_component);	GO:0003674(molecular_function);
AT2G28880	4.22	0.0133333	-8.55605	1.91296e-14	1.10999e-13	emb1997	para-aminobenzoate (PABA) synthase family protein	GO:0006541(glutamine metabolic process);GO:0008153(para-aminobenzoic acid biosynthetic process);GO:0009793(embryo development ending in seed dormancy);GO:0046417(chorismate metabolic process);GO:0046654(tetrahydrofolate biosynthetic process);GO:0046656(folic acid biosynthetic process);	GO:0009507(chloroplast);	GO:0046820(4-amino-4-deoxychorismate synthase activity);
AT1G19010	6.95667	0	-9.68095	8.20319e-12	3.71674e-11	*	unknown protein	GO:0008150(biological_process);	GO:0005634(nucleus);	GO:0003674(molecular_function);
AT1G55020	9.80667	0.03	-8.34141	2.1321e-19	1.9963e-18	LOX1	lipoxygenase 1	GO:0006952(defense response);GO:0009611(response to wounding);GO:0009695(jasmonic acid biosynthetic process);GO:0009737(response to abscisic acid);GO:0009753(response to jasmonic acid);GO:0009816(defense response to bacterium, incompatible interaction);GO:0010311(lateral root formation);GO:0030397(membrane disassembly);GO:0031408(oxylipin biosynthetic process);GO:0034440(lipid oxidation);GO:00400…	GO:0005737(cytoplasm);GO:0009536(plastid);	GO:0046872(metal ion binding);GO:1990136(linoleate 9S-lipoxygenase activity);
AT3G22430	7.02667	0.176667	-5.3666	0.000172398	0.000375933	*	unknown protein	*	GO:0005737(cytoplasm);	GO:0003674(molecular_function);
AT1G05870	51.8367	17.1367	-1.63749	8.97597e-15	5.38781e-14	*	Protein of unknown function (DUF1685)	*	GO:0005634(nucleus);	GO:0003674(molecular_function);
AT5G09970	2.65667	0	-9.20199	5.41888e-10	2.06988e-09	CYP78A7	cytochrome P450, family 78, subfamily A, polypeptide 7	GO:0007275(multicellular organism development);GO:0010075(regulation of meristem growth);GO:0040008(regulation of growth);GO:0044550(secondary metabolite biosynthetic process);GO:0055114(oxidation-reduction process);	GO:0016020(membrane);GO:0016021(integral component of membrane);	GO:0005506(iron ion binding);GO:0016709(oxidoreductase activity, acting on paired donors, with incorporation or reduction of molecular oxygen, NAD(P)H as one donor, and incorporation of one atom of oxygen);GO:0019825(oxygen binding);GO:0020037(heme binding);
AT4G33280	7.18667	2.94667	-1.30953	0.00188402	0.00358045	*	AP2/B3-like transcriptional factor family protein	GO:0006351(transcription, DNA-templated);GO:0006355(regulation of transcription, DNA-templated);	GO:0005634(nucleus);GO:0005773(vacuole);	GO:0003677(DNA binding);GO:0003700(transcription factor activity, sequence-specific DNA binding);
AT3G23810	4.86333	0.153333	-5.01109	0.000324691	0.000683835	SAHH2	S-adenosyl-l-homocysteine (SAH) hydrolase 2	GO:0006730(one-carbon metabolic process);GO:0019510(S-adenosylhomocysteine catabolic process);GO:0033353(S-adenosylmethionine cycle);	GO:0005737(cytoplasm);GO:0005773(vacuole);GO:0005829(cytosol);GO:0005886(plasma membrane);GO:0016020(membrane);	GO:0004013(adenosylhomocysteinase activity);GO:0051287(NAD binding);
AT1G55680	57.4633	18.7533	-1.6432	4.78493e-09	1.66164e-08	*	Transducin/WD40 repeat-like superfamily protein	GO:0008150(biological_process);	GO:0005737(cytoplasm);GO:0005834(heterotrimeric G-protein complex);GO:0080008(Cul4-RING E3 ubiquitin ligase complex);	GO:0003674(molecular_function);
AT3G18170	1.55	0	-7.65073	0.00499097	0.00893603	*	Glycosyltransferase family 61 protein	*	GO:0005576(extracellular region);GO:0016021(integral component of membrane);	GO:0016757(transferase activity, transferring glycosyl groups);
AT1G21650	20.96	8	-1.39549	2.41551e-22	2.8177e-21	SECA2	Preprotein translocase SecA family protein	GO:0006886(intracellular protein transport);GO:0009658(chloroplast organization);GO:0009790(embryo development);GO:0010109(regulation of photosynthesis);	GO:0005886(plasma membrane);GO:0009536(plastid);GO:0009941(chloroplast envelope);	GO:0005524(ATP binding);GO:0015462(ATPase-coupled protein transmembrane transporter activity);
AT3G18050	0.596667	0	-6.30274	0.000560068	0.00114432	*	unknown protein	GO:0008150(biological_process);	GO:0005886(plasma membrane);GO:0031225(anchored component of membrane);	GO:0003674(molecular_function);
AT3G13210	3.16	0	-9.43162	2.4609e-12	1.17256e-11	*	crooked neck protein, putative / cell cycle protein, putative	GO:0006396(RNA processing);	GO:0005622(intracellular);GO:0005634(nucleus);	*
AT2G42130	51.4233	10.35	-2.41726	7.93221e-15	4.77657e-14	*	Plastid-lipid associated protein PAP / fibrillin family protein	GO:0008150(biological_process);	GO:0009507(chloroplast);GO:0009534(chloroplast thylakoid);GO:0009570(chloroplast stroma);GO:0009579(thylakoid);GO:0010287(plastoglobule);	*
AT4G26980	11.44	4.64	-1.32725	1.71294e-05	4.16425e-05	*	RNI-like superfamily protein	*	GO:0005634(nucleus);	*
AT3G13610	4.66333	0	-9.2865	6.69171e-12	3.05733e-11	*	2-oxoglutarate (2OG) and Fe(II)-dependent oxygenase superfamily protein	GO:0009699(phenylpropanoid biosynthetic process);GO:0009805(coumarin biosynthetic process);GO:0010421(hydrogen peroxide-mediated programmed cell death);GO:0019748(secondary metabolic process);GO:0055114(oxidation-reduction process);	GO:0005737(cytoplasm);	GO:0016706(oxidoreductase activity, acting on paired donors, with incorporation or reduction of molecular oxygen, 2-oxoglutarate as one donor, and incorporation of one atom each of oxygen into both donors);GO:0046872(metal ion binding);GO:0051213(dioxygenase activity);
AT5G52930	34.18	8.63	-2.00954	1.30625e-08	4.35444e-08	*	Protein of unknown function (DUF295)	GO:0008150(biological_process);	GO:0009507(chloroplast);	GO:0003674(molecular_function);
AT2G46572	1.66667	0	-21.7303	2.72417e-08	8.72632e-08	*	other RNA	GO:0008150(biological_process);	GO:0005575(cellular_component);	GO:0003674(molecular_function);
AT1G54090	4.66	0	-10.1356	2.60502e-16	1.80186e-15	EXO70D2	exocyst subunit exo70 family protein D2	GO:0006887(exocytosis);GO:0006904(vesicle docking involved in exocytosis);	GO:0000145(exocyst);GO:0005634(nucleus);GO:0005737(cytoplasm);GO:0005829(cytosol);	*
AT5G48460	42.4	4.01333	-3.43194	1.10147e-05	2.7296e-05	*	Actin binding Calponin homology (CH) domain-containing protein	GO:0051017(actin filament bundle assembly);GO:0051639(actin filament network formation);GO:0051764(actin crosslink formation);	GO:0005737(cytoplasm);GO:0005884(actin filament);GO:0032432(actin filament bundle);	GO:0051015(actin filament binding);
AT4G09300	13.6333	0.363333	-5.27561	0.000284396	0.000603864	*	LisH and RanBPM domains containing protein	GO:0008150(biological_process);	GO:0005634(nucleus);	GO:0003674(molecular_function);
AT1G01260	18.5233	8.63	-1.13234	2.23731e-05	5.38018e-05	*	basic helix-loop-helix (bHLH) DNA-binding superfamily protein	GO:0006351(transcription, DNA-templated);GO:0006355(regulation of transcription, DNA-templated);GO:0010629(negative regulation of gene expression);	GO:0005634(nucleus);GO:0005737(cytoplasm);	GO:0003677(DNA binding);GO:0003700(transcription factor activity, sequence-specific DNA binding);GO:0005515(protein binding);GO:0044212(transcription regulatory region DNA binding);GO:0046983(protein dimerization activity);
AT2G11140	0.446667	0	-6.45385	0.000107333	0.000238674	*	transposable element gene	*	*	*
AT3G06740	55.16	20.4533	-1.45404	2.58206e-42	8.81083e-41	GATA15	GATA transcription factor 15	GO:0030154(cell differentiation);	GO:0005634(nucleus);GO:0005667(transcription factor complex);	GO:0000977(RNA polymerase II regulatory region sequence-specific DNA binding);GO:0001085(RNA polymerase II transcription factor binding);GO:0001228(transcriptional activator activity, RNA polymerase II transcription regulatory region sequence-specific binding);GO:0003682(chromatin binding);GO:0003700(transcription factor activity, sequence-specific DNA binding);GO:0008270(zinc ion binding);
AT4G24090	8.85667	0	-9.80662	4.39984e-14	2.47067e-13	*	unknown protein	GO:0008150(biological_process);	GO:0009507(chloroplast);GO:0016021(integral component of membrane);	GO:0003674(molecular_function);
AT3G03050	4.49333	0.22	-4.38602	4.28159e-21	4.58304e-20	CSLD3	cellulose synthase-like D3	GO:0000271(polysaccharide biosynthetic process);GO:0009409(response to cold);GO:0009832(plant-type cell wall biogenesis);GO:0010583(response to cyclopentenone);GO:0030244(cellulose biosynthetic process);GO:0071555(cell wall organization);GO:0071669(plant-type cell wall organization or biogenesis);	GO:0000139(Golgi membrane);GO:0005768(endosome);GO:0005783(endoplasmic reticulum);GO:0005794(Golgi apparatus);GO:0005802(trans-Golgi network);GO:0005886(plasma membrane);GO:0016021(integral component of membrane);	GO:0016757(transferase activity, transferring glycosyl groups);GO:0016759(cellulose synthase activity);GO:0016760(cellulose synthase (UDP-forming) activity);GO:0051753(mannan synthase activity);
AT4G10850	15.0467	0	-10.6516	3.24507e-18	2.72428e-17	SWEET7	Nodulin MtN3 family protein	GO:0008643(carbohydrate transport);	GO:0005886(plasma membrane);GO:0005887(integral component of plasma membrane);GO:0016020(membrane);GO:0016021(integral component of membrane);	GO:0005515(protein binding);GO:0051119(sugar transmembrane transporter activity);
AT1G53270	4.55	0	-9.67707	8.51035e-14	4.65808e-13	ABCG10	ABC-2 type transporter family protein	*	GO:0005739(mitochondrion);GO:0005886(plasma membrane);GO:0016021(integral component of membrane);	GO:0005524(ATP binding);GO:0042626(ATPase activity, coupled to transmembrane movement of substances);
AT3G54260	3.45667	0	-8.71762	1.12566e-10	4.57385e-10	TBL36	TRICHOME BIREFRINGENCE-LIKE 36	GO:0071554(cell wall organization or biogenesis);	GO:0005794(Golgi apparatus);GO:0016021(integral component of membrane);	GO:0016413(O-acetyltransferase activity);
AT4G01700	1.24667	0.06	-4.38431	0.000145357	0.00031944	*	Chitinase family protein	GO:0005975(carbohydrate metabolic process);GO:0006032(chitin catabolic process);GO:0016998(cell wall macromolecule catabolic process);GO:0050832(defense response to fungus);	GO:0005576(extracellular region);GO:0005618(cell wall);	GO:0004568(chitinase activity);
AT1G75960	6.59667	0	-10.2719	3.71603e-16	2.54325e-15	*	AMP-dependent synthetase and ligase family protein	GO:0006631(fatty acid metabolic process);	GO:0005739(mitochondrion);	GO:0016874(ligase activity);
AT2G40070	18.9367	8.68667	-1.1999	1.84054e-09	6.65564e-09	*	unknown protein	GO:0008150(biological_process);	GO:0005634(nucleus);GO:0005875(microtubule associated complex);	GO:0003674(molecular_function);
AT2G46110	31.0367	2.81333	-3.49521	7.57622e-18	6.15536e-17	KPHMT1	ketopantoate hydroxymethyltransferase 1	GO:0015940(pantothenate biosynthetic process);GO:0032259(methylation);	GO:0005739(mitochondrion);GO:0009507(chloroplast);	GO:0003864(3-methyl-2-oxobutanoate hydroxymethyltransferase activity);GO:0008168(methyltransferase activity);GO:0046872(metal ion binding);
AT1G72430	2.99	0	-7.58276	9.82702e-07	2.7229e-06	*	SAUR-like auxin-responsive protein family	GO:0009733(response to auxin);	GO:0005634(nucleus);	GO:0003674(molecular_function);
AT1G03040	108.783	25.4	-2.13011	2.02095e-16	1.41996e-15	*	basic helix-loop-helix (bHLH) DNA-binding superfamily protein	*	GO:0005634(nucleus);	GO:0003677(DNA binding);GO:0003700(transcription factor activity, sequence-specific DNA binding);GO:0046983(protein dimerization activity);
AT4G16970	13.5233	4.65667	-1.56599	0.000304122	0.000643565	*	Protein kinase superfamily protein	GO:0046777(protein autophosphorylation);	GO:0005634(nucleus);	GO:0004674(protein serine/threonine kinase activity);GO:0005524(ATP binding);GO:0016301(kinase activity);
AT2G25830	41.4633	9.67333	-2.12475	2.94403e-35	7.22785e-34	*	YebC-related	*	GO:0009507(chloroplast);	*
AT3G28850	1.17	0	-7.40251	4.40258e-07	1.26448e-06	*	Glutaredoxin family protein	GO:0045454(cell redox homeostasis);	GO:0005634(nucleus);GO:0005886(plasma membrane);	GO:0009055(electron carrier activity);GO:0015035(protein disulfide oxidoreductase activity);
AT4G23070	18.9167	1.65	-3.54126	8.86279e-20	8.59858e-19	RBL7	RHOMBOID-like protein 7	GO:0006508(proteolysis);	GO:0005634(nucleus);GO:0016021(integral component of membrane);	GO:0004252(serine-type endopeptidase activity);
AT1G66610	102.027	39.42	-1.39882	1.36051e-16	9.70863e-16	*	TRAF-like superfamily protein	GO:0006511(ubiquitin-dependent protein catabolic process);GO:0007275(multicellular organism development);GO:0016567(protein ubiquitination);	GO:0005634(nucleus);GO:0005737(cytoplasm);	GO:0008270(zinc ion binding);
AT3G18620	18.87	0	-11.8516	5.64062e-22	6.44626e-21	*	DHHC-type zinc finger family protein	*	GO:0005774(vacuolar membrane);GO:0005886(plasma membrane);GO:0016021(integral component of membrane);	GO:0019706(protein-cysteine S-palmitoyltransferase activity);
AT3G03560	15.0167	5.23333	-1.5504	0.00161049	0.00309405	*	unknown protein	*	GO:0005634(nucleus);GO:0005886(plasma membrane);	*
AT1G18610	25.11	6.77	-1.91675	2.11989e-12	1.01985e-11	*	Galactose oxidase/kelch repeat superfamily protein	GO:0008150(biological_process);	GO:0005737(cytoplasm);	*
AT1G13890	4.09333	0	-8.20165	1.55586e-09	5.65042e-09	SNAP30	soluble N-ethylmaleimide-sensitive factor adaptor protein 30	GO:0015031(protein transport);GO:0016192(vesicle-mediated transport);GO:0061025(membrane fusion);	GO:0005634(nucleus);GO:0005737(cytoplasm);GO:0005886(plasma membrane);	GO:0005484(SNAP receptor activity);
AT2G39910	21.1267	2.81667	-2.93039	1.30868e-20	1.35592e-19	*	ARM repeat superfamily protein	GO:0008150(biological_process);	GO:0005634(nucleus);	*
AT2G35620	17.94	9.08667	-1.00517	1.84168e-05	4.45989e-05	FEI2	Leucine-rich repeat protein kinase family protein	GO:0006468(protein phosphorylation);GO:0009664(plant-type cell wall organization);GO:0009826(unidimensional cell growth);GO:0010192(mucilage biosynthetic process);GO:0030244(cellulose biosynthetic process);GO:0048354(mucilage biosynthetic process involved in seed coat development);	GO:0005886(plasma membrane);GO:0016021(integral component of membrane);	GO:0004674(protein serine/threonine kinase activity);GO:0005524(ATP binding);GO:0016301(kinase activity);
AT1G02290	32.5033	10.2267	-1.69869	2.27831e-22	2.67057e-21	*	unknown protein	GO:0008150(biological_process);	GO:0005634(nucleus);GO:0031011(Ino80 complex);	GO:0003674(molecular_function);
AT1G75040	2.83	0	-8.03453	1.39848e-08	4.6472e-08	PR5	pathogenesis-related gene 5	GO:0009615(response to virus);GO:0009627(systemic acquired resistance);GO:0010224(response to UV-B);GO:0031540(regulation of anthocyanin biosynthetic process);GO:0046686(response to cadmium ion);GO:0051707(response to other organism);	GO:0005576(extracellular region);GO:0005618(cell wall);GO:0005773(vacuole);GO:0048046(apoplast);	GO:0003674(molecular_function);
AT2G15400	78.0333	25.7733	-1.6086	1.08974e-47	4.52256e-46	NRPE3B	DNA-directed RNA polymerase family protein	GO:0006351(transcription, DNA-templated);	GO:0000418(DNA-directed RNA polymerase IV complex);GO:0000419(DNA-directed RNA polymerase V complex);GO:0005634(nucleus);GO:0005665(DNA-directed RNA polymerase II, core complex);	GO:0001055(RNA polymerase II activity);GO:0003677(DNA binding);GO:0003899(DNA-directed 5'-3' RNA polymerase activity);GO:0005515(protein binding);GO:0046983(protein dimerization activity);
AT1G07040	13.2167	3.63	-1.89956	9.31886e-05	0.000208649	*	unknown protein	GO:0008150(biological_process);	GO:0009507(chloroplast);	*
AT1G63470	21.6033	7.07	-1.6368	1.40775e-10	5.66287e-10	*	AT hook motif DNA-binding family protein	GO:0006351(transcription, DNA-templated);GO:0006355(regulation of transcription, DNA-templated);	GO:0005634(nucleus);	GO:0003677(DNA binding);GO:0005515(protein binding);
AT1G13640	52.8167	10.5933	-2.34536	4.46667e-26	6.67079e-25	*	Phosphatidylinositol 3- and 4-kinase family protein	*	GO:0005575(cellular_component);	GO:0004430(1-phosphatidylinositol 4-kinase activity);GO:0005524(ATP binding);
AT4G09930	787.057	105.517	-2.92487	0	0	*	Avirulence induced gene (AIG1) family protein	GO:0009617(response to bacterium);	GO:0005634(nucleus);	GO:0005525(GTP binding);
AT5G36250	34.3533	17.23	-1.02648	0.00134554	0.00261507	PP2C74	Protein phosphatase 2C family protein	GO:0006470(protein dephosphorylation);	GO:0005634(nucleus);GO:0005739(mitochondrion);GO:0005886(plasma membrane);	GO:0004721(phosphoprotein phosphatase activity);GO:0004722(protein serine/threonine phosphatase activity);GO:0005515(protein binding);GO:0046872(metal ion binding);
AT2G43370	23.6467	6.75	-1.83965	2.188e-10	8.64704e-10	*	RNA-binding (RRM/RBD/RNP motifs) family protein	*	GO:0005634(nucleus);GO:0016607(nuclear speck);	GO:0003723(RNA binding);GO:0005515(protein binding);
AT5G47830	56.3867	27.3833	-1.02966	6.68439e-06	1.69046e-05	*	unknown protein	GO:0008150(biological_process);	GO:0005634(nucleus);GO:0005739(mitochondrion);	GO:0003674(molecular_function);
AT2G37650	8.99667	0.103333	-6.4487	5.09699e-08	1.58932e-07	*	GRAS family transcription factor	GO:0006351(transcription, DNA-templated);GO:0006355(regulation of transcription, DNA-templated);	GO:0005634(nucleus);	GO:0003700(transcription factor activity, sequence-specific DNA binding);
AT1G55110	1.26	0	-7.6439	1.41331e-07	4.24396e-07	IDD7	indeterminate(ID)-domain 7	GO:0006351(transcription, DNA-templated);GO:0006355(regulation of transcription, DNA-templated);	GO:0005634(nucleus);	GO:0003676(nucleic acid binding);GO:0003677(DNA binding);GO:0003700(transcription factor activity, sequence-specific DNA binding);GO:0008270(zinc ion binding);GO:0046872(metal ion binding);
AT4G08685	86.1133	42.09	-1.05531	5.29107e-12	2.44051e-11	SAH7	Pollen Ole e 1 allergen and extensin family protein	GO:0008150(biological_process);	GO:0005576(extracellular region);	GO:0003674(molecular_function);
AT1G57730	5.95	0	-7.99017	7.64372e-08	2.34618e-07	*	RING/U-box superfamily protein	*	GO:0005634(nucleus);	GO:0008270(zinc ion binding);
AT1G68710	6.53333	0	-11.4328	8.26605e-21	8.68836e-20	*	ATPase E1-E2 type family protein / haloacid dehalogenase-like hydrolase family protein	*	GO:0016021(integral component of membrane);	GO:0000287(magnesium ion binding);GO:0004012(phospholipid-translocating ATPase activity);GO:0005524(ATP binding);GO:0015662(ATPase activity, coupled to transmembrane movement of ions, phosphorylative mechanism);
AT3G17320	39.9	13.6267	-1.57795	7.03021e-20	6.87991e-19	FOA1	F-box and associated interaction domains-containing protein	GO:0008150(biological_process);GO:0031146(SCF-dependent proteasomal ubiquitin-dependent protein catabolic process);	GO:0005634(nucleus);	GO:0003674(molecular_function);GO:0004842(ubiquitin-protein transferase activity);
AT1G64380	1.05667	0	-21.4628	4.04155e-08	1.27243e-07	*	Integrase-type DNA-binding superfamily protein	GO:0006351(transcription, DNA-templated);GO:0006355(regulation of transcription, DNA-templated);GO:0009873(ethylene-activated signaling pathway);GO:0010200(response to chitin);	GO:0005634(nucleus);	GO:0003677(DNA binding);GO:0003700(transcription factor activity, sequence-specific DNA binding);
AT1G07220	7.11	1.03667	-2.80512	2.53103e-13	1.32194e-12	*	Arabidopsis thaliana protein of unknown function (DUF821)	*	GO:0016021(integral component of membrane);	*
AT2G34440	15.71	5.54	-1.52496	0.000102413	0.000228215	AGL29	AGAMOUS-like 29	GO:0006351(transcription, DNA-templated);GO:0006355(regulation of transcription, DNA-templated);	GO:0005634(nucleus);	GO:0003677(DNA binding);GO:0003700(transcription factor activity, sequence-specific DNA binding);GO:0046983(protein dimerization activity);
AT4G25692	3.66667	0	-9.17935	1.24024e-08	4.14174e-08	*	conserved peptide upstream open reading frame 13	*	*	*
AT5G06270	209.883	25.71	-3.05093	1.50333e-53	7.6484e-52	*	unknown protein	GO:0008150(biological_process);	GO:0005634(nucleus);	GO:0003674(molecular_function);
AT1G29030	65.16	21.7267	-1.61373	6.05217e-32	1.27307e-30	*	Apoptosis inhibitory protein 5 (API5)	GO:0008150(biological_process);	GO:0005829(cytosol);	*
AT1G26090	19.0967	4.71333	-2.04498	1.30928e-20	1.35592e-19	*	P-loop containing nucleoside triphosphate hydrolases superfamily protein	*	GO:0009507(chloroplast);GO:0010287(plastoglobule);	GO:0005524(ATP binding);
AT4G14050	14.25	0	-11.4119	2.62404e-21	2.85952e-20	*	Pentatricopeptide repeat (PPR) superfamily protein	GO:0006397(mRNA processing);GO:0009451(RNA modification);	GO:0005739(mitochondrion);GO:0016020(membrane);GO:0043231(intracellular membrane-bounded organelle);	GO:0003723(RNA binding);GO:0004519(endonuclease activity);GO:0008270(zinc ion binding);
AT5G49400	94.7067	33.8	-1.51094	4.65343e-47	1.87592e-45	*	zinc knuckle (CCHC-type) family protein	GO:0008150(biological_process);	GO:0005575(cellular_component);	GO:0003676(nucleic acid binding);
AT5G44220	3.83667	0	-8.30498	1.3857e-09	5.06949e-09	*	F-box family protein	*	GO:0005634(nucleus);	*
AT1G19025	8.75667	0	-10.6927	8.96275e-18	7.25394e-17	*	DNA repair metallo-beta-lactamase family protein	*	GO:0005737(cytoplasm);	*
AT3G22590	24.1267	8.33	-1.55976	3.36713e-08	1.06967e-07	PHP	PLANT HOMOLOGOUS TO PARAFIBROMIN	GO:0006368(transcription elongation from RNA polymerase II promoter);GO:0009908(flower development);GO:0009911(positive regulation of flower development);GO:0010228(vegetative to reproductive phase transition of meristem);GO:0032968(positive regulation of transcription elongation from RNA polymerase II promoter);GO:0034402(recruitment of 3'-end processing factors to RNA polymerase II holoenzyme c…	GO:0005634(nucleus);GO:0016593(Cdc73/Paf1 complex);GO:0070860(RNA polymerase I core factor complex);	GO:0000993(RNA polymerase II core binding);GO:0001076(transcription factor activity, RNA polymerase II transcription factor binding);GO:0005515(protein binding);
AT5G55740	2.02	0	-9.02766	0.000282861	0.000600756	CRR21	Tetratricopeptide repeat (TPR)-like superfamily protein	GO:0016556(mRNA modification);	GO:0009507(chloroplast);GO:0043231(intracellular membrane-bounded organelle);	GO:0003723(RNA binding);GO:0004519(endonuclease activity);
AT3G06778	8.08	0	-9.46102	8.36663e-14	4.58238e-13	*	Chaperone DnaJ-domain superfamily protein	*	GO:0005575(cellular_component);	*
AT4G36210	36.0467	17.3233	-1.08418	3.04644e-24	4.05176e-23	*	Protein of unknown function (DUF726)	GO:0008150(biological_process);	GO:0009507(chloroplast);GO:0016021(integral component of membrane);	GO:0003674(molecular_function);
AT5G07280	8.56	0	-11.6895	1.96131e-22	2.307e-21	EMS1	Leucine-rich repeat transmembrane protein kinase	GO:0006468(protein phosphorylation);GO:0009556(microsporogenesis);GO:0010234(anther wall tapetum cell fate specification);	GO:0005886(plasma membrane);GO:0009507(chloroplast);GO:0016020(membrane);GO:0016021(integral component of membrane);	GO:0004674(protein serine/threonine kinase activity);GO:0005515(protein binding);GO:0005524(ATP binding);GO:0016301(kinase activity);GO:0019199(transmembrane receptor protein kinase activity);
AT1G02110	24.3467	2.1	-3.55593	1.58697e-38	4.57433e-37	*	Protein of unknown function (DUF630 and DUF632)	GO:0006499(N-terminal protein myristoylation);	GO:0005634(nucleus);GO:0005886(plasma membrane);	GO:0003674(molecular_function);
AT2G37630	6.11	0	-9.82612	6.46157e-15	3.93023e-14	AS1	myb-like HTH transcriptional regulator family protein	GO:0006351(transcription, DNA-templated);GO:0006357(regulation of transcription from RNA polymerase II promoter);GO:0008356(asymmetric cell division);GO:0009615(response to virus);GO:0009651(response to salt stress);GO:0009733(response to auxin);GO:0009739(response to gibberellin);GO:0009751(response to salicylic acid);GO:0009753(response to jasmonic acid);GO:0009908(flower development);GO:000994…	GO:0000793(condensed chromosome);GO:0005634(nucleus);GO:0005730(nucleolus);	GO:0000981(RNA polymerase II transcription factor activity, sequence-specific DNA binding);GO:0001135(transcription factor activity, RNA polymerase II transcription factor recruiting);GO:0003677(DNA binding);GO:0003700(transcription factor activity, sequence-specific DNA binding);GO:0005515(protein binding);GO:0042803(protein homodimerization activity);GO:0043565(sequence-specific DNA binding);GO…
AT1G32990	27.88	11.92	-1.24892	3.44249e-05	8.11657e-05	PRPL11	plastid ribosomal protein l11	GO:0000027(ribosomal large subunit assembly);GO:0006412(translation);GO:0042254(ribosome biogenesis);	GO:0005840(ribosome);GO:0009507(chloroplast);GO:0009570(chloroplast stroma);GO:0009941(chloroplast envelope);GO:0016020(membrane);GO:0022625(cytosolic large ribosomal subunit);GO:0022626(cytosolic ribosome);	GO:0003735(structural constituent of ribosome);GO:0019843(rRNA binding);
AT4G25870	44.8033	14.9267	-1.61093	1.57588e-15	1.0148e-14	*	Core-2/I-branching beta-1,6-N-acetylglucosaminyltransferase family protein	*	GO:0005739(mitochondrion);GO:0016021(integral component of membrane);	GO:0008375(acetylglucosaminyltransferase activity);GO:0016757(transferase activity, transferring glycosyl groups);
AT2G45590	17.57	0.89	-4.34837	0.00310383	0.00572844	*	Protein kinase superfamily protein	GO:0006468(protein phosphorylation);	GO:0005886(plasma membrane);GO:0016021(integral component of membrane);	GO:0004672(protein kinase activity);GO:0005524(ATP binding);
AT3G15770	28.1233	3.17	-3.20735	0.00440394	0.00796689	*	unknown protein	GO:0001944(vasculature development);GO:0051301(cell division);	GO:0005634(nucleus);	GO:0003674(molecular_function);
AT2G33570	4.51	0	-9.72066	3.5456e-14	2.01036e-13	GALS1	Domain of unknown function (DUF23)	GO:0042546(cell wall biogenesis);GO:0045489(pectin biosynthetic process);GO:0071555(cell wall organization);	GO:0000139(Golgi membrane);GO:0005794(Golgi apparatus);GO:0016021(integral component of membrane);	GO:0048531(beta-1,3-galactosyltransferase activity);
AT2G34320	4.14667	0	-8.40197	7.25435e-10	2.72902e-09	*	Polynucleotidyl transferase, ribonuclease H-like superfamily protein	GO:0008150(biological_process);	GO:0005575(cellular_component);	GO:0003676(nucleic acid binding);GO:0003964(RNA-directed DNA polymerase activity);
AT5G43810	33.2967	14.63	-1.21368	9.22506e-24	1.17689e-22	AGO10	Stabilizer of iron transporter SufD / Polynucleotidyl transferase	GO:0006351(transcription, DNA-templated);GO:0006355(regulation of transcription, DNA-templated);GO:0006417(regulation of translation);GO:0007275(multicellular organism development);GO:0010072(primary shoot apical meristem specification);GO:0010586(miRNA metabolic process);GO:0031047(gene silencing by RNA);GO:0035019(somatic stem cell population maintenance);GO:0051607(defense response to virus);G…	GO:0005737(cytoplasm);GO:0030529(intracellular ribonucleoprotein complex);	GO:0003743(translation initiation factor activity);GO:0005515(protein binding);GO:0035198(miRNA binding);
AT2G18500	2.7	0	-8.32176	3.10971e-07	9.05154e-07	OFP7	ovate family protein 7	GO:0006351(transcription, DNA-templated);GO:0045892(negative regulation of transcription, DNA-templated);	GO:0005634(nucleus);GO:0005886(plasma membrane);	*
AT5G64820	1.87667	0	-5.96461	0.00239446	0.00448926	*	unknown protein	GO:0008150(biological_process);	GO:0016021(integral component of membrane);	GO:0003674(molecular_function);
AT4G09060	60.5067	14.9133	-2.04979	1.66452e-32	3.6419e-31	*	unknown protein	*	GO:0005737(cytoplasm);GO:0016020(membrane);	*
AT3G23690	9.96667	3.57667	-1.50823	2.29294e-16	1.59777e-15	*	basic helix-loop-helix (bHLH) DNA-binding superfamily protein	GO:0006351(transcription, DNA-templated);GO:0006355(regulation of transcription, DNA-templated);	GO:0005634(nucleus);	GO:0003677(DNA binding);GO:0003700(transcription factor activity, sequence-specific DNA binding);GO:0044212(transcription regulatory region DNA binding);GO:0046983(protein dimerization activity);
AT4G18900	37.9733	18.3433	-1.07491	0.000210069	0.000452818	*	Transducin/WD40 repeat-like superfamily protein	GO:0008150(biological_process);	GO:0005634(nucleus);	GO:0000166(nucleotide binding);
AT3G21050	46.7267	13.7967	-1.79123	5.10082e-10	1.95281e-09	*	transposable element gene	*	*	*
AT1G16830	5.12	2.37333	-1.1406	1.90485e-05	4.60562e-05	*	Pentatricopeptide repeat (PPR) superfamily protein	GO:0008150(biological_process);	GO:0005739(mitochondrion);GO:0016021(integral component of membrane);	GO:0003674(molecular_function);
AT4G17370	12.75	2	-2.70404	3.00863e-18	2.53713e-17	*	Oxidoreductase family protein	GO:0055114(oxidation-reduction process);	GO:0005576(extracellular region);	GO:0016491(oxidoreductase activity);
AT5G58030	81.15	31.0533	-1.41236	7.43643e-07	2.08618e-06	*	Transport protein particle (TRAPP) component	GO:0006888(ER to Golgi vesicle-mediated transport);GO:0048193(Golgi vesicle transport);	GO:0005794(Golgi apparatus);GO:0030008(TRAPP complex);	GO:0003674(molecular_function);
AT4G34630	19.3267	0.74	-4.75128	0.00262688	0.0049012	*	unknown protein	GO:0008150(biological_process);	*	GO:0003674(molecular_function);
AT2G24530	2.88333	0	-23.0765	2.45597e-10	9.66763e-10	*	unknown protein	GO:0008150(biological_process);	GO:0005634(nucleus);	GO:0003674(molecular_function);
AT4G13100	2.04	0	-7.76893	3.78863e-08	1.19726e-07	*	RING/U-box superfamily protein	*	GO:0005634(nucleus);	GO:0005516(calmodulin binding);GO:0008270(zinc ion binding);
AT4G09730	46.15	14.64	-1.68214	1.02889e-46	4.1085e-45	RH39	RH39	GO:0010501(RNA secondary structure unwinding);GO:0080158(chloroplast ribulose bisphosphate carboxylase complex biogenesis);GO:1901259(chloroplast rRNA processing);	GO:0005730(nucleolus);GO:0009507(chloroplast);	GO:0004004(ATP-dependent RNA helicase activity);GO:0005524(ATP binding);GO:0008026(ATP-dependent helicase activity);GO:0016887(ATPase activity);GO:0070180(large ribosomal subunit rRNA binding);
AT3G10390	6.36	2.94667	-1.13842	4.13201e-08	1.29946e-07	FLD	Flavin containing amine oxidoreductase family protein	GO:0006351(transcription, DNA-templated);GO:0006355(regulation of transcription, DNA-templated);GO:0009911(positive regulation of flower development);GO:0010228(vegetative to reproductive phase transition of meristem);GO:0016575(histone deacetylation);GO:0055114(oxidation-reduction process);	GO:0005739(mitochondrion);	GO:0003677(DNA binding);GO:0008131(primary amine oxidase activity);GO:0016491(oxidoreductase activity);
AT2G02290	0.836667	0	-6.15118	0.000465962	0.000961466	*	Haloacid dehalogenase-like hydrolase (HAD) superfamily protein	*	GO:0005634(nucleus);	*
AT5G51230	64.7233	17.7133	-1.88569	9.52638e-29	1.69023e-27	EMF2	VEFS-Box of polycomb protein	GO:0006349(regulation of gene expression by genetic imprinting);GO:0006351(transcription, DNA-templated);GO:0006355(regulation of transcription, DNA-templated);GO:0009908(flower development);GO:0009910(negative regulation of flower development);GO:0030154(cell differentiation);	GO:0005634(nucleus);	GO:0003677(DNA binding);GO:0003700(transcription factor activity, sequence-specific DNA binding);GO:0005515(protein binding);GO:0031490(chromatin DNA binding);GO:0046872(metal ion binding);
AT1G09620	106.267	43.49	-1.31602	1.21378e-34	2.92467e-33	*	ATP binding;leucine-tRNA ligases;aminoacyl-tRNA ligases;nucleotide binding;ATP binding;aminoacyl-tRNA ligases	GO:0006418(tRNA aminoacylation for protein translation);	GO:0005737(cytoplasm);GO:0005829(cytosol);GO:0009506(plasmodesma);GO:0009507(chloroplast);	GO:0004812(aminoacyl-tRNA ligase activity);GO:0005524(ATP binding);
AT5G56780	5.64	0	-9.79614	1.87772e-14	1.09029e-13	ET2	effector of transcription2	GO:2000033(regulation of seed dormancy process);	GO:0005634(nucleus);	GO:0097100(supercoiled DNA binding);
AT3G17230	2.89	0.06	-5.71675	3.34868e-07	9.71867e-07	*	invertase/pectin methylesterase inhibitor family protein	GO:0043086(negative regulation of catalytic activity);	GO:0005576(extracellular region);	GO:0046910(pectinesterase inhibitor activity);
AT1G49530	3.19333	0	-8.62336	6.0225e-10	2.28495e-09	GGPS6	geranylgeranyl pyrophosphate synthase 6	GO:0008299(isoprenoid biosynthetic process);GO:0016117(carotenoid biosynthetic process);GO:0033384(geranyl diphosphate biosynthetic process);GO:0033386(geranylgeranyl diphosphate biosynthetic process);GO:0045337(farnesyl diphosphate biosynthetic process);	GO:0005739(mitochondrion);	GO:0004161(dimethylallyltranstransferase activity);GO:0004311(farnesyltranstransferase activity);GO:0004337(geranyltranstransferase activity);GO:0046872(metal ion binding);
AT4G11860	26.86	11.3333	-1.27044	7.97792e-08	2.44122e-07	*	Protein of unknown function (DUF544)	GO:0008150(biological_process);	GO:0005634(nucleus);GO:0005737(cytoplasm);GO:0005829(cytosol);GO:0005886(plasma membrane);	GO:0004843(thiol-dependent ubiquitin-specific protease activity);GO:1990380(Lys48-specific deubiquitinase activity);
AT1G24220	2.60667	0	-9.23018	1.03162e-12	5.10852e-12	*	paired amphipathic helix repeat-containing protein	GO:0006355(regulation of transcription, DNA-templated);	GO:0005634(nucleus);	*
AT3G59750	1.38333	0	-8.05176	4.66989e-09	1.62336e-08	*	Concanavalin A-like lectin protein kinase family protein	GO:0006468(protein phosphorylation);	GO:0005886(plasma membrane);GO:0016021(integral component of membrane);	GO:0004674(protein serine/threonine kinase activity);GO:0005524(ATP binding);GO:0016301(kinase activity);GO:0030246(carbohydrate binding);
AT3G21880	5.08333	0	-9.06446	1.93916e-11	8.501e-11	BBX10	B-box type zinc finger protein with CCT domain	GO:0006355(regulation of transcription, DNA-templated);	GO:0005634(nucleus);	GO:0003700(transcription factor activity, sequence-specific DNA binding);GO:0008270(zinc ion binding);
AT2G13960	17.0467	0	-10.1803	1.91207e-15	1.21645e-14	*	Homeodomain-like superfamily protein	GO:0006355(regulation of transcription, DNA-templated);	GO:0005634(nucleus);	GO:0003677(DNA binding);GO:0003700(transcription factor activity, sequence-specific DNA binding);
AT2G34700	19.27	6.68	-1.55683	0.000170094	0.000371244	*	Pollen Ole e 1 allergen and extensin family protein	GO:0008150(biological_process);	GO:0005576(extracellular region);	GO:0003674(molecular_function);
AT3G63160	1.89	0	-6.32023	0.000126145	0.00027878	OEP6	unknown protein	GO:0008150(biological_process);	GO:0009507(chloroplast);GO:0009535(chloroplast thylakoid membrane);GO:0009579(thylakoid);GO:0009707(chloroplast outer membrane);GO:0009941(chloroplast envelope);GO:0016021(integral component of membrane);	GO:0003674(molecular_function);
AT3G58930	34.87	12.8767	-1.46293	1.49702e-06	4.05227e-06	*	F-box/RNI-like superfamily protein	GO:0008150(biological_process);	GO:0005634(nucleus);	GO:0003674(molecular_function);
AT4G19040	17.8667	1.80333	-3.40453	1.73215e-64	1.31201e-62	EDR2	ENHANCED DISEASE RESISTANCE 2	*	GO:0005739(mitochondrion);GO:0005886(plasma membrane);	GO:0008289(lipid binding);
AT5G63940	8.51	2.54333	-1.76945	3.76678e-06	9.76289e-06	*	Protein kinase protein with adenine nucleotide alpha hydrolases-like domain	GO:0006950(response to stress);	GO:0005634(nucleus);	GO:0005524(ATP binding);GO:0016301(kinase activity);GO:0016787(hydrolase activity);
AT1G17145	80.6	4.07667	-4.32841	2.47757e-27	4.01234e-26	*	RING/U-box superfamily protein	GO:0008150(biological_process);	GO:0005737(cytoplasm);	*
AT4G13330	15.6467	6.7	-1.2525	1.91811e-05	4.637e-05	*	S-adenosyl-L-methionine-dependent methyltransferases superfamily protein	GO:0032259(methylation);	GO:0005575(cellular_component);	GO:0008168(methyltransferase activity);
AT1G73910	10.7167	0	-8.46918	4.56457e-10	1.75387e-09	ARP4A	actin-related proteins 4A	*	GO:0005737(cytoplasm);	GO:0005200(structural constituent of cytoskeleton);
AT5G03010	10.2967	4.24667	-1.30637	0.000117923	0.000261294	*	Galactose oxidase/kelch repeat superfamily protein	GO:0008150(biological_process);	GO:0005739(mitochondrion);	GO:0003674(molecular_function);
AT1G48280	4.51	0	-9.81108	1.50726e-14	8.84611e-14	*	hydroxyproline-rich glycoprotein family protein	*	GO:0009507(chloroplast);	*
AT5G01595	15.6	0.283333	-5.96846	1.58522e-20	1.63169e-19	*	other RNA	GO:0008150(biological_process);	GO:0005575(cellular_component);	GO:0003674(molecular_function);
AT5G03310	3.99667	0	-7.25092	6.27272e-06	1.58968e-05	*	SAUR-like auxin-responsive protein family	GO:0009733(response to auxin);	*	GO:0003674(molecular_function);
AT2G42975	19.7	8.7	-1.20396	0.00431129	0.00780849	*	unknown protein	GO:0008150(biological_process);	GO:0009507(chloroplast);GO:0009535(chloroplast thylakoid membrane);GO:0016021(integral component of membrane);	GO:0003674(molecular_function);
AT1G48040	13.16	1.25	-3.4424	0.00214306	0.0040427	*	Protein phosphatase 2C family protein	GO:0006470(protein dephosphorylation);	*	GO:0004722(protein serine/threonine phosphatase activity);GO:0046872(metal ion binding);
AT1G22860	15.46	4.17667	-1.91618	7.21513e-15	4.36344e-14	*	Vacuolar sorting protein 39	*	GO:0005737(cytoplasm);GO:0005829(cytosol);	*
AT1G53200	15.9767	7.77	-1.06931	2.17083e-12	1.04376e-11	*	unknown protein	GO:0008150(biological_process);	GO:0005634(nucleus);GO:0005739(mitochondrion);	GO:0003674(molecular_function);
AT3G10720	69.1233	11.83	-3.19072	2.63507e-67	2.16063e-65	*	Plant invertase/pectin methylesterase inhibitor superfamily	GO:0042545(cell wall modification);GO:0045490(pectin catabolic process);	GO:0005576(extracellular region);GO:0005618(cell wall);GO:0009505(plant-type cell wall);	GO:0030599(pectinesterase activity);GO:0045330(aspartyl esterase activity);
AT4G01250	67.7	0.39	-7.48419	0.000452175	0.000934159	WRKY22	WRKY family transcription factor	GO:0006351(transcription, DNA-templated);GO:0006355(regulation of transcription, DNA-templated);GO:0006952(defense response);GO:0010150(leaf senescence);GO:0010200(response to chitin);	GO:0005634(nucleus);	GO:0003700(transcription factor activity, sequence-specific DNA binding);GO:0043565(sequence-specific DNA binding);
AT4G27100	6.93	0.966667	-2.82394	3.07359e-05	7.2834e-05	*	Ypt/Rab-GAP domain of gyp1p superfamily protein	*	GO:0005737(cytoplasm);	*
AT1G12064	22.77	3.17667	-2.86766	0.000889107	0.00176785	*	unknown protein	*	GO:0005576(extracellular region);GO:0016021(integral component of membrane);	*
AT4G33520	19.9133	8.19	-1.1366	0.000169182	0.000369349	PAA1	P-type ATP-ase 1	GO:0009767(photosynthetic electron transport chain);GO:0030001(metal ion transport);GO:0035434(copper ion transmembrane transport);GO:0055070(copper ion homeostasis);	GO:0005886(plasma membrane);GO:0009507(chloroplast);GO:0009536(plastid);GO:0009570(chloroplast stroma);GO:0009941(chloroplast envelope);GO:0016021(integral component of membrane);GO:0031969(chloroplast membrane);	GO:0000166(nucleotide binding);GO:0005375(copper ion transmembrane transporter activity);GO:0005524(ATP binding);GO:0015662(ATPase activity, coupled to transmembrane movement of ions, phosphorylative mechanism);GO:0016531(copper chaperone activity);GO:0019829(cation-transporting ATPase activity);GO:0046872(metal ion binding);
AT5G48610	19.8733	3.91	-2.37469	3.52361e-05	8.29742e-05	*	unknown protein	GO:0008150(biological_process);	GO:0005634(nucleus);	GO:0003674(molecular_function);
AT1G63740	2.62	0.0166667	-7.36913	6.2528e-15	3.80873e-14	*	Disease resistance protein (TIR-NBS-LRR class) family	GO:0006952(defense response);GO:0007165(signal transduction);	GO:0005737(cytoplasm);	GO:0043531(ADP binding);
AT1G27200	9.7	1.96	-2.32846	4.11068e-14	2.31522e-13	*	Domain of unknown function (DUF23)	GO:0008150(biological_process);	GO:0005634(nucleus);GO:0005794(Golgi apparatus);	*
AT3G23780	17.95	7.16667	-1.3582	3.2082e-09	1.13249e-08	NRPD2A	nuclear RNA polymerase D2A	GO:0006306(DNA methylation);GO:0006351(transcription, DNA-templated);GO:0006355(regulation of transcription, DNA-templated);GO:0030422(production of siRNA involved in RNA interference);GO:0031047(gene silencing by RNA);GO:0035194(posttranscriptional gene silencing by RNA);GO:0050776(regulation of immune response);GO:0050832(defense response to fungus);	GO:0000418(DNA-directed RNA polymerase IV complex);GO:0000419(DNA-directed RNA polymerase V complex);GO:0005634(nucleus);GO:0005720(nuclear heterochromatin);GO:0005736(DNA-directed RNA polymerase I complex);GO:0030880(RNA polymerase complex);	GO:0001054(RNA polymerase I activity);GO:0003677(DNA binding);GO:0003899(DNA-directed 5'-3' RNA polymerase activity);GO:0005515(protein binding);GO:0032549(ribonucleoside binding);GO:0046872(metal ion binding);
AT3G02400	19.5367	8.52	-1.22489	1.38936e-08	4.61961e-08	*	SMAD/FHA domain-containing protein	GO:0006355(regulation of transcription, DNA-templated);	GO:0005634(nucleus);GO:0005737(cytoplasm);	GO:0003677(DNA binding);
AT1G04770	2.21667	0	-7.98944	0.001941	0.00368251	*	Tetratricopeptide repeat (TPR)-like superfamily protein	GO:0009658(chloroplast organization);GO:0010439(regulation of glucosinolate biosynthetic process);	*	*
AT3G50940	2.78	0	-8.7085	0.000864497	0.00172237	*	P-loop containing nucleoside triphosphate hydrolases superfamily protein	GO:0009651(response to salt stress);	GO:0005886(plasma membrane);	GO:0005524(ATP binding);GO:0016887(ATPase activity);
AT2G01850	21.7767	6.59333	-1.74902	1.71661e-30	3.31375e-29	EXGT-A3	endoxyloglucan transferase A3	GO:0010087(phloem or xylem histogenesis);GO:0010411(xyloglucan metabolic process);GO:0042546(cell wall biogenesis);GO:0071555(cell wall organization);	GO:0005576(extracellular region);GO:0005618(cell wall);GO:0048046(apoplast);	GO:0004553(hydrolase activity, hydrolyzing O-glycosyl compounds);GO:0016762(xyloglucan:xyloglucosyl transferase activity);GO:0016798(hydrolase activity, acting on glycosyl bonds);
AT5G01120	110.477	7.05667	-3.99423	3.60165e-34	8.48473e-33	*	Protein of unknown function (DUF674)	*	GO:0005634(nucleus);	*
AT3G53920	5.35333	0.946667	-2.53858	8.50269e-10	3.18023e-09	SIGC	RNApolymerase sigma-subunit C	GO:0006352(DNA-templated transcription, initiation);GO:0006355(regulation of transcription, DNA-templated);GO:0019685(photosynthesis, dark reaction);GO:0071482(cellular response to light stimulus);GO:2001141(regulation of RNA biosynthetic process);	GO:0009507(chloroplast);	GO:0001053(plastid sigma factor activity);GO:0003677(DNA binding);GO:0003700(transcription factor activity, sequence-specific DNA binding);GO:0003899(DNA-directed 5'-3' RNA polymerase activity);GO:0016987(sigma factor activity);
AT4G10890	9.67	4.85667	-1.02356	0.000560015	0.00114432	*	unknown protein	GO:0008150(biological_process);	GO:0005575(cellular_component);	GO:0003674(molecular_function);
AT1G16510	10.8633	0	-9.77499	6.73766e-15	4.09311e-14	*	SAUR-like auxin-responsive protein family	GO:0009733(response to auxin);GO:0009734(auxin-activated signaling pathway);GO:0009958(positive gravitropism);GO:0016049(cell growth);GO:0040008(regulation of growth);GO:0060918(auxin transport);GO:0090057(root radial pattern formation);	GO:0005737(cytoplasm);	GO:0003674(molecular_function);
AT4G15800	13.1333	0.256667	-5.75837	8.81421e-15	5.29636e-14	RALFL33	ralf-like 33	GO:0007267(cell-cell signaling);GO:0019722(calcium-mediated signaling);	GO:0005576(extracellular region);GO:0009505(plant-type cell wall);GO:0009506(plasmodesma);GO:0048046(apoplast);	GO:0004871(signal transducer activity);
AT5G45480	2.66667	0	-9.70815	7.07559e-14	3.90568e-13	*	Protein of unknown function (DUF594)	GO:0008150(biological_process);	GO:0005886(plasma membrane);GO:0016021(integral component of membrane);	GO:0003674(molecular_function);
AT5G20990	11.2	2.33	-2.2887	1.30491e-16	9.33157e-16	B73	molybdopterin biosynthesis CNX1 protein / molybdenum cofactor biosynthesis enzyme CNX1 (CNX1)	GO:0006777(Mo-molybdopterin cofactor biosynthetic process);GO:0009734(auxin-activated signaling pathway);GO:0018315(molybdenum incorporation into molybdenum-molybdopterin complex);GO:0032324(molybdopterin cofactor biosynthetic process);	GO:0005737(cytoplasm);GO:0005829(cytosol);	GO:0005524(ATP binding);GO:0030151(molybdenum ion binding);GO:0061598(molybdopterin adenylyltransferase activity);GO:0061599(molybdopterin molybdotransferase activity);
AT5G03530	24.6433	0.53	-5.59856	2.6651e-58	1.60772e-56	RABC2A	RAB GTPase homolog C2A	GO:0015031(protein transport);	GO:0005777(peroxisome);GO:0005794(Golgi apparatus);GO:0005886(plasma membrane);	GO:0003924(GTPase activity);GO:0005515(protein binding);GO:0005525(GTP binding);GO:0030742(GTP-dependent protein binding);GO:0080115(myosin XI tail binding);
AT1G27290	40.6133	20.1633	-1.03866	2.86872e-05	6.82664e-05	*	unknown protein	GO:0008150(biological_process);	GO:0005739(mitochondrion);GO:0016021(integral component of membrane);	GO:0003674(molecular_function);
AT5G64900	4.17	0.193333	-4.4942	0.00388783	0.00709248	PROPEP1	precursor of peptide 1	GO:0009611(response to wounding);GO:0009723(response to ethylene);GO:0009753(response to jasmonic acid);GO:0045087(innate immune response);	GO:0005739(mitochondrion);	GO:0005515(protein binding);
AT2G29260	11.4	0	-10.2655	9.20023e-15	5.511e-14	*	NAD(P)-binding Rossmann-fold superfamily protein	GO:0055114(oxidation-reduction process);	GO:0009507(chloroplast);	GO:0016491(oxidoreductase activity);
AT4G37590	0.323333	0	-6.59153	0.000249681	0.00053337	NPY5	Phototropic-responsive NPH3 family protein	GO:0009416(response to light stimulus);GO:0009908(flower development);GO:0009958(positive gravitropism);	GO:0005886(plasma membrane);GO:0071944(cell periphery);	GO:0004871(signal transducer activity);
AT4G31630	6.79	0	-10.0321	6.32944e-15	3.85402e-14	*	Transcriptional factor B3 family protein	GO:0006351(transcription, DNA-templated);GO:0006355(regulation of transcription, DNA-templated);	GO:0005634(nucleus);	GO:0003677(DNA binding);GO:0003700(transcription factor activity, sequence-specific DNA binding);
AT1G41830	5.95333	0	-10.3039	3.61736e-17	2.73137e-16	SKS6	SKU5-similar 6	*	GO:0005576(extracellular region);GO:0005618(cell wall);GO:0009505(plant-type cell wall);GO:0009506(plasmodesma);GO:0016020(membrane);GO:0048046(apoplast);	GO:0016722(oxidoreductase activity, oxidizing metal ions);GO:0030599(pectinesterase activity);
AT1G04440	36.1733	14.28	-1.36924	1.77261e-18	1.52995e-17	CKL13	casein kinase like 13	GO:0006897(endocytosis);GO:0008360(regulation of cell shape);GO:0018105(peptidyl-serine phosphorylation);	GO:0005634(nucleus);GO:0005737(cytoplasm);GO:0009506(plasmodesma);	GO:0004674(protein serine/threonine kinase activity);GO:0005524(ATP binding);GO:0016301(kinase activity);
AT3G62000	13.7833	2.11667	-2.70927	1.65768e-10	6.62093e-10	*	S-adenosyl-L-methionine-dependent methyltransferases superfamily protein	*	GO:0005829(cytosol);	*
AT5G16390	133.68	61.4267	-1.15471	4.21106e-23	5.16551e-22	CAC1	chloroplastic acetylcoenzyme A carboxylase 1	GO:0006633(fatty acid biosynthetic process);	GO:0009317(acetyl-CoA carboxylase complex);GO:0009507(chloroplast);GO:0009536(plastid);GO:0009570(chloroplast stroma);GO:0009941(chloroplast envelope);	GO:0003989(acetyl-CoA carboxylase activity);GO:0009374(biotin binding);
AT3G06930	97.1433	48.2967	-1.03558	2.59924e-32	5.59284e-31	PRMT4B	protein arginine methyltransferase 4B	GO:0006351(transcription, DNA-templated);GO:0009651(response to salt stress);GO:0009909(regulation of flower development);GO:0010228(vegetative to reproductive phase transition of meristem);GO:0019919(peptidyl-arginine methylation, to asymmetrical-dimethyl arginine);GO:0034970(histone H3-R2 methylation);GO:0034971(histone H3-R17 methylation);GO:0034972(histone H3-R26 methylation);GO:0045893(posit…	GO:0005634(nucleus);GO:0005737(cytoplasm);GO:0005829(cytosol);	GO:0005515(protein binding);GO:0008168(methyltransferase activity);GO:0008469(histone-arginine N-methyltransferase activity);GO:0016277([myelin basic protein]-arginine N-methyltransferase activity);GO:0035241(protein-arginine omega-N monomethyltransferase activity);GO:0035242(protein-arginine omega-N asymmetric methyltransferase activity);GO:0042803(protein homodimerization activity);GO:0046982(p…
AT2G40080	20.2367	5.12333	-2.00505	4.30815e-09	1.50256e-08	ELF4	Protein of unknown function (DUF1313)	GO:0009585(red, far-red light phototransduction);GO:0009648(photoperiodism);GO:0009649(entrainment of circadian clock);GO:0009908(flower development);GO:0009909(regulation of flower development);GO:0010017(red or far-red light signaling pathway);GO:0010114(response to red light);GO:0042753(positive regulation of circadian rhythm);GO:0048511(rhythmic process);GO:0048573(photoperiodism, flowering);…	GO:0005634(nucleus);	GO:0042803(protein homodimerization activity);
AT3G13229	0.413333	0	-5.66004	0.00263755	0.00491895	*	Plant protein of unknown function (DUF868)	GO:0008150(biological_process);	GO:0005634(nucleus);	GO:0003674(molecular_function);
AT3G57640	2.15	0	-8.049	1.79632e-09	6.49853e-09	*	Protein kinase superfamily protein	GO:0006468(protein phosphorylation);	*	GO:0004672(protein kinase activity);GO:0005524(ATP binding);
AT4G10070	28.3467	9.23333	-1.64393	9.60148e-26	1.40536e-24	*	KH domain-containing protein	GO:0008150(biological_process);	GO:0005634(nucleus);	GO:0003676(nucleic acid binding);
AT5G65710	0.77	0	-7.90997	0.00202171	0.00382704	HSL2	HAESA-like 2	GO:0006468(protein phosphorylation);GO:0007169(transmembrane receptor protein tyrosine kinase signaling pathway);GO:0010102(lateral root morphogenesis);GO:0010468(regulation of gene expression);	GO:0005886(plasma membrane);GO:0016021(integral component of membrane);	GO:0004674(protein serine/threonine kinase activity);GO:0005524(ATP binding);GO:0016301(kinase activity);
AT4G03110	55.08	17.5367	-1.69181	6.24715e-27	9.84334e-26	RBP-DR1	RNA-binding protein-defense related 1	GO:0006402(mRNA catabolic process);GO:0009626(plant-type hypersensitive response);GO:0009908(flower development);GO:0080151(positive regulation of salicylic acid mediated signaling pathway);GO:2000028(regulation of photoperiodism, flowering);	GO:0005737(cytoplasm);GO:0030529(intracellular ribonucleoprotein complex);	GO:0003723(RNA binding);GO:0003729(mRNA binding);
AT1G15460	77.67	27.36	-1.53091	6.29357e-36	1.58664e-34	BOR4	HCO3- transporter family	GO:0035445(borate transmembrane transport);GO:0046713(borate transport);GO:0051453(regulation of intracellular pH);GO:0080029(cellular response to boron-containing substance levels);	GO:0005886(plasma membrane);GO:0005887(integral component of plasma membrane);GO:0016021(integral component of membrane);	GO:0005452(inorganic anion exchanger activity);GO:0015301(anion:anion antiporter activity);GO:0080139(borate efflux transmembrane transporter activity);
AT3G49240	53.9967	19.4367	-1.5015	2.56481e-20	2.59259e-19	emb1796	Pentatricopeptide repeat (PPR) superfamily protein	GO:0006349(regulation of gene expression by genetic imprinting);GO:0009451(RNA modification);GO:0009793(embryo development ending in seed dormancy);GO:0009960(endosperm development);	GO:0005739(mitochondrion);GO:0009507(chloroplast);	GO:0003723(RNA binding);GO:0004519(endonuclease activity);GO:0005524(ATP binding);
AT3G49680	147.407	61.9667	-1.27872	3.26811e-09	1.15195e-08	BCAT3	branched-chain aminotransferase 3	GO:0009082(branched-chain amino acid biosynthetic process);GO:0009097(isoleucine biosynthetic process);GO:0009098(leucine biosynthetic process);GO:0009099(valine biosynthetic process);	GO:0009507(chloroplast);GO:0009570(chloroplast stroma);	GO:0003824(catalytic activity);GO:0004084(branched-chain-amino-acid transaminase activity);GO:0052654(L-leucine transaminase activity);GO:0052655(L-valine transaminase activity);GO:0052656(L-isoleucine transaminase activity);
AT1G17840	134.24	18.4433	-2.89088	2.65409e-143	1.35849e-140	ABCG11	white-brown complex homolog protein 11	GO:0009611(response to wounding);GO:0009651(response to salt stress);GO:0009737(response to abscisic acid);GO:0010222(stem vascular tissue pattern formation);GO:0010588(cotyledon vascular tissue pattern formation);GO:0015908(fatty acid transport);GO:0080051(cutin transport);	GO:0005886(plasma membrane);GO:0009897(external side of plasma membrane);GO:0016021(integral component of membrane);	GO:0005515(protein binding);GO:0005524(ATP binding);GO:0015245(fatty acid transporter activity);GO:0042626(ATPase activity, coupled to transmembrane movement of substances);GO:0042803(protein homodimerization activity);
AT4G00660	82.7467	20.3167	-2.05351	3.7915e-42	1.28599e-40	RH8	RNAhelicase-like 8	GO:0006397(mRNA processing);GO:0006417(regulation of translation);GO:0010501(RNA secondary structure unwinding);GO:0016032(viral process);GO:0019048(modulation by virus of host morphology or physiology);GO:0033962(cytoplasmic mRNA processing body assembly);GO:0051028(mRNA transport);	GO:0000932(P-body);GO:0005730(nucleolus);GO:0005737(cytoplasm);GO:0010494(cytoplasmic stress granule);	GO:0003729(mRNA binding);GO:0004004(ATP-dependent RNA helicase activity);GO:0005524(ATP binding);GO:0008026(ATP-dependent helicase activity);
AT5G57035	6.99333	0.113333	-6.02437	2.14979e-28	3.73198e-27	*	U-box domain-containing protein kinase family protein	*	GO:0005886(plasma membrane);	GO:0016301(kinase activity);
AT5G15340	4.64333	0	-9.78985	4.16361e-14	2.34347e-13	*	Pentatricopeptide repeat (PPR) superfamily protein	GO:0008150(biological_process);	GO:0005739(mitochondrion);	GO:0008270(zinc ion binding);
AT5G19090	0.46	0	-6.38687	6.6812e-05	0.000151989	*	Heavy metal transport/detoxification superfamily protein	*	GO:0005576(extracellular region);GO:0005634(nucleus);GO:0009506(plasmodesma);	*
AT4G29750	30.97	13.7933	-1.19415	6.73784e-11	2.79629e-10	*	CRS1 / YhbY (CRM) domain-containing protein	*	GO:0009507(chloroplast);	*
AT5G08030	0.453333	0	-5.78968	0.00118085	0.00230756	GDPD6	PLC-like phosphodiesterases superfamily protein	GO:0006071(glycerol metabolic process);GO:0006629(lipid metabolic process);	GO:0005886(plasma membrane);	GO:0008081(phosphoric diester hydrolase activity);GO:0008889(glycerophosphodiester phosphodiesterase activity);
AT1G24280	29.47	10.7533	-1.48379	2.66877e-11	1.1526e-10	G6PD3	glucose-6-phosphate dehydrogenase 3	GO:0006006(glucose metabolic process);GO:0009051(pentose-phosphate shunt, oxidative branch);GO:0055114(oxidation-reduction process);	GO:0009507(chloroplast);	GO:0004345(glucose-6-phosphate dehydrogenase activity);GO:0005515(protein binding);GO:0050661(NADP binding);
AT4G34135	1.16667	0	-21.8088	2.42469e-08	7.8174e-08	UGT73B2	UDP-glucosyltransferase 73B2	GO:0008152(metabolic process);GO:0051555(flavonol biosynthetic process);GO:0051707(response to other organism);	GO:0043231(intracellular membrane-bounded organelle);	GO:0008194(UDP-glycosyltransferase activity);GO:0016758(transferase activity, transferring hexosyl groups);GO:0035251(UDP-glucosyltransferase activity);GO:0047893(flavonol 3-O-glucosyltransferase activity);GO:0080043(quercetin 3-O-glucosyltransferase activity);GO:0080044(quercetin 7-O-glucosyltransferase activity);
AT1G03120	46.2467	22.3367	-1.06975	4.73826e-05	0.000109831	RAB28	responsive to abscisic acid 28	GO:0006873(cellular ion homeostasis);GO:0007275(multicellular organism development);GO:0009845(seed germination);GO:0010226(response to lithium ion);	GO:0005634(nucleus);GO:0005730(nucleolus);GO:0005737(cytoplasm);GO:0005829(cytosol);	*
AT1G37150	12.1	0.02	-9.36398	3.40295e-14	1.93078e-13	HCS2	holocarboxylase synthetase 2	GO:0006464(cellular protein modification process);	GO:0005737(cytoplasm);	GO:0003824(catalytic activity);
AT5G58130	57.7033	28.2667	-1.05638	4.71957e-21	5.0359e-20	ROS3	RNA-binding (RRM/RBD/RNP motifs) family protein	GO:0016458(gene silencing);GO:0080111(DNA demethylation);	GO:0005634(nucleus);	GO:0003676(nucleic acid binding);GO:0003723(RNA binding);
AT2G36630	5.76	0	-10.0249	5.63346e-16	3.79103e-15	*	Sulfite exporter TauE/SafE family protein	GO:0006810(transport);	GO:0016021(integral component of membrane);	*
AT4G30120	5.21	2.56667	-1.04751	0.00304839	0.00563229	HMA3	heavy metal atpase 3	GO:0071585(detoxification of cadmium ion);	GO:0005774(vacuolar membrane);GO:0005886(plasma membrane);	GO:0015662(ATPase activity, coupled to transmembrane movement of ions, phosphorylative mechanism);
AT3G47590	1.92	0.0366667	-5.58597	5.35895e-07	1.52285e-06	*	alpha/beta-Hydrolases superfamily protein	*	*	GO:0003824(catalytic activity);GO:0016787(hydrolase activity);
AT1G04110	2.85	0	-23.4234	2.04271e-09	7.35367e-09	SDD1	Subtilase family protein	GO:0006508(proteolysis);GO:0010103(stomatal complex morphogenesis);GO:0042127(regulation of cell proliferation);	GO:0005576(extracellular region);GO:0009897(external side of plasma membrane);GO:0048046(apoplast);	GO:0004252(serine-type endopeptidase activity);
AT3G21890	5.33333	0	-8.15178	6.79781e-08	2.09644e-07	BBX31	B-box type zinc finger family protein	GO:0006355(regulation of transcription, DNA-templated);GO:0007623(circadian rhythm);GO:0009909(regulation of flower development);GO:0010224(response to UV-B);	GO:0005634(nucleus);	GO:0003700(transcription factor activity, sequence-specific DNA binding);GO:0008270(zinc ion binding);GO:0030674(protein binding, bridging);
AT3G62420	69.8667	28.4867	-1.32257	1.8636e-25	2.67216e-24	BZIP53	basic region/leucine zipper motif 53	GO:0006351(transcription, DNA-templated);GO:0006355(regulation of transcription, DNA-templated);GO:0006971(hypotonic response);GO:0009267(cellular response to starvation);GO:0045893(positive regulation of transcription, DNA-templated);GO:2000693(positive regulation of seed maturation);	GO:0005634(nucleus);	GO:0003677(DNA binding);GO:0003700(transcription factor activity, sequence-specific DNA binding);GO:0005515(protein binding);GO:0043565(sequence-specific DNA binding);GO:0045735(nutrient reservoir activity);GO:0046982(protein heterodimerization activity);
AT5G53320	3.59333	0	-9.58273	1.23959e-13	6.6745e-13	*	Leucine-rich repeat protein kinase family protein	GO:0006468(protein phosphorylation);GO:0007169(transmembrane receptor protein tyrosine kinase signaling pathway);	GO:0005886(plasma membrane);GO:0016021(integral component of membrane);	GO:0004672(protein kinase activity);GO:0004674(protein serine/threonine kinase activity);GO:0005524(ATP binding);GO:0016301(kinase activity);
AT1G01440	10.1567	1.57	-2.72422	3.10115e-14	1.76607e-13	*	Protein of unknown function (DUF3133)	GO:0008150(biological_process);	GO:0005634(nucleus);	GO:0003674(molecular_function);
AT2G35310	3.73	0	-8.69593	1.1038e-10	4.48719e-10	*	Transcriptional factor B3 family protein	GO:0006351(transcription, DNA-templated);GO:0006355(regulation of transcription, DNA-templated);	GO:0005634(nucleus);	GO:0003677(DNA binding);GO:0003700(transcription factor activity, sequence-specific DNA binding);
AT1G01630	40.23	0	-12.2023	2.27567e-24	3.04824e-23	*	Sec14p-like phosphatidylinositol transfer family protein	GO:0006810(transport);	GO:0005634(nucleus);	GO:0005215(transporter activity);
AT1G20440	27.3733	0.0133333	-10.706	3.76851e-19	3.45008e-18	COR47	cold-regulated 47	GO:0006970(response to osmotic stress);GO:0009409(response to cold);GO:0009414(response to water deprivation);GO:0009415(response to water);GO:0009631(cold acclimation);GO:0009737(response to abscisic acid);GO:0010286(heat acclimation);GO:0050832(defense response to fungus);	GO:0005634(nucleus);GO:0005829(cytosol);GO:0016020(membrane);	GO:0003674(molecular_function);
AT3G02160	11.27	0.153333	-6.26793	7.31968e-07	2.05479e-06	*	Bromodomain transcription factor	*	GO:0005634(nucleus);	*
AT1G71430	43.7367	17.2267	-1.36608	2.52703e-07	7.41944e-07	*	unknown protein	GO:0008150(biological_process);	GO:0005634(nucleus);	GO:0003674(molecular_function);
AT3G24500	475.27	60.0833	-3.01437	1.05563e-06	2.91559e-06	MBF1C	multiprotein bridging factor 1C	GO:0006351(transcription, DNA-templated);GO:0009408(response to heat);GO:0009414(response to water deprivation);GO:0009723(response to ethylene);GO:0009737(response to abscisic acid);GO:0009873(ethylene-activated signaling pathway);GO:0045893(positive regulation of transcription, DNA-templated);	GO:0005622(intracellular);GO:0005634(nucleus);GO:0005730(nucleolus);GO:0005737(cytoplasm);	GO:0003677(DNA binding);GO:0003700(transcription factor activity, sequence-specific DNA binding);GO:0003713(transcription coactivator activity);GO:0043565(sequence-specific DNA binding);
AT5G01750	20.87	0.726667	-4.92871	1.02663e-31	2.13033e-30	*	Protein of unknown function (DUF567)	*	GO:0009507(chloroplast);	GO:0003674(molecular_function);
AT5G46450	2.49	0	-9.79071	1.77451e-14	1.0332e-13	*	Disease resistance protein (TIR-NBS-LRR class) family	GO:0006952(defense response);GO:0007165(signal transduction);	*	GO:0043531(ADP binding);
AT4G00752	59.5233	17.6167	-1.78388	6.72195e-11	2.79038e-10	*	UBX domain-containing protein	GO:0008150(biological_process);	GO:0005575(cellular_component);	GO:0003674(molecular_function);
AT3G54310	266.84	88.76	-1.61331	7.51786e-30	1.4125e-28	*	unknown protein	GO:0008150(biological_process);	GO:0009507(chloroplast);	GO:0003899(DNA-directed 5'-3' RNA polymerase activity);
AT4G36830	21.8567	9.60667	-1.21537	5.64693e-06	1.43778e-05	HOS3-1	GNS1/SUR4 membrane protein family	GO:0019367(fatty acid elongation, saturated fatty acid);GO:0030148(sphingolipid biosynthetic process);GO:0030497(fatty acid elongation);GO:0034625(fatty acid elongation, monounsaturated fatty acid);GO:0034626(fatty acid elongation, polyunsaturated fatty acid);GO:0042761(very long-chain fatty acid biosynthetic process);GO:0071215(cellular response to abscisic acid stimulus);	GO:0005739(mitochondrion);GO:0016021(integral component of membrane);GO:0030176(integral component of endoplasmic reticulum membrane);	GO:0009922(fatty acid elongase activity);
AT5G20150	139.29	67.4633	-1.07274	1.26399e-11	5.63028e-11	SPX1	SPX domain gene 1	GO:0016036(cellular response to phosphate starvation);GO:0080040(positive regulation of cellular response to phosphate starvation);	GO:0005634(nucleus);GO:0005783(endoplasmic reticulum);	*
AT1G70940	1.07333	0	-8.15743	0.00144763	0.00280379	PIN3	Auxin efflux carrier family protein	GO:0007389(pattern specification process);GO:0009416(response to light stimulus);GO:0009606(tropism);GO:0009630(gravitropism);GO:0009734(auxin-activated signaling pathway);GO:0009926(auxin polar transport);GO:0009958(positive gravitropism);GO:0010082(regulation of root meristem growth);GO:0010252(auxin homeostasis);GO:0010315(auxin efflux);GO:0048364(root development);GO:0048766(root hair initiat…	GO:0005783(endoplasmic reticulum);GO:0005886(plasma membrane);GO:0009986(cell surface);GO:0012506(vesicle membrane);GO:0016021(integral component of membrane);GO:0016328(lateral plasma membrane);	GO:0005215(transporter activity);GO:0009672(auxin:proton symporter activity);GO:0010329(auxin efflux transmembrane transporter activity);
AT3G18570	14.4233	0.72	-4.35439	5.22637e-19	4.73344e-18	*	Oleosin family protein	GO:0019915(lipid storage);	GO:0012511(monolayer-surrounded lipid storage body);GO:0016020(membrane);GO:0016021(integral component of membrane);	GO:0003674(molecular_function);
AT5G18470	11.7267	0.0433333	-7.94144	1.02065e-22	1.2279e-21	*	Curculin-like (mannose-binding) lectin family protein	GO:0080167(response to karrikin);	GO:0005886(plasma membrane);GO:0009505(plant-type cell wall);	GO:0030246(carbohydrate binding);
AT4G09970	3.98	0	-8.52441	2.58177e-10	1.01251e-09	*	unknown protein	GO:0007623(circadian rhythm);	GO:0005634(nucleus);GO:0016021(integral component of membrane);	*
AT2G39220	2.29	0	-8.88202	0.000517311	0.00106197	PLP6	PATATIN-like protein 6	GO:0006952(defense response);GO:0016042(lipid catabolic process);	*	GO:0016787(hydrolase activity);GO:0045735(nutrient reservoir activity);
AT5G55230	58.8733	25.2	-1.24991	2.02417e-43	7.15278e-42	MAP65-1	microtubule-associated proteins 65-1	GO:0000910(cytokinesis);GO:0001578(microtubule bundle formation);GO:0007020(microtubule nucleation);GO:0008283(cell proliferation);GO:0031116(positive regulation of microtubule polymerization);GO:0043622(cortical microtubule organization);GO:0046785(microtubule polymerization);GO:0048528(post-embryonic root development);GO:0051322(anaphase);	GO:0005634(nucleus);GO:0005737(cytoplasm);GO:0005819(spindle);GO:0005829(cytosol);GO:0005874(microtubule);GO:0005938(cell cortex);GO:0009524(phragmoplast);GO:0009574(preprophase band);GO:0010005(cortical microtubule, transverse to long axis);GO:0055028(cortical microtubule);GO:0072686(mitotic spindle);	GO:0005515(protein binding);GO:0008017(microtubule binding);GO:0046983(protein dimerization activity);
AT1G50900	2.02667	0	-7.15955	5.47286e-06	1.39535e-05	GDC1	Ankyrin repeat family protein	GO:0080167(response to karrikin);GO:0090391(granum assembly);	GO:0009507(chloroplast);GO:0009570(chloroplast stroma);	*
AT1G10200	92.9967	13.2167	-2.84431	1.16077e-33	2.67849e-32	WLIM1	GATA type zinc finger transcription factor family protein	GO:0051017(actin filament bundle assembly);	GO:0005737(cytoplasm);GO:0005856(cytoskeleton);GO:0005886(plasma membrane);GO:0015629(actin cytoskeleton);	GO:0003700(transcription factor activity, sequence-specific DNA binding);GO:0003729(mRNA binding);GO:0046872(metal ion binding);GO:0051015(actin filament binding);
AT1G74300	12.73	0	-10.5983	1.03268e-16	7.46382e-16	*	alpha/beta-Hydrolases superfamily protein	*	GO:0016021(integral component of membrane);	GO:0003824(catalytic activity);GO:0016787(hydrolase activity);
AT1G10370	59.2967	0.0666667	-9.95158	1.75627e-29	3.2492e-28	ERD9	Glutathione S-transferase family protein	GO:0006749(glutathione metabolic process);GO:0009407(toxin catabolic process);GO:0009636(response to toxic substance);GO:0009651(response to salt stress);GO:0009704(de-etiolation);GO:0040008(regulation of growth);GO:0048527(lateral root development);GO:0060416(response to growth hormone);GO:0080148(negative regulation of response to water deprivation);GO:0080167(response to karrikin);	GO:0005737(cytoplasm);GO:0005829(cytosol);GO:0009507(chloroplast);	GO:0004364(glutathione transferase activity);
AT2G26360	4.93333	1.19333	-2.07655	2.44366e-05	5.85805e-05	*	Mitochondrial substrate carrier family protein	GO:0006810(transport);GO:0006839(mitochondrial transport);	GO:0005739(mitochondrion);GO:0005743(mitochondrial inner membrane);	*
AT4G16050	1.37	0	-8.22871	8.44722e-09	2.87029e-08	*	Aminotransferase-like, plant mobile domain family protein	GO:0008150(biological_process);	GO:0005737(cytoplasm);GO:0009507(chloroplast);	GO:0008483(transaminase activity);
AT5G14565	5.56	0	-10.1009	3.83086e-16	2.61866e-15	*	MIR398C; miRNA	GO:0009651(response to salt stress);GO:0010193(response to ozone);GO:0016036(cellular response to phosphate starvation);GO:0042742(defense response to bacterium);GO:0046688(response to copper ion);	*	*
AT5G46570	45.6367	14.8333	-1.65024	1.36668e-05	3.34996e-05	BSK2	BR-signaling kinase 2	GO:0006468(protein phosphorylation);GO:0007166(cell surface receptor signaling pathway);GO:0009742(brassinosteroid mediated signaling pathway);	GO:0005886(plasma membrane);	GO:0004675(transmembrane receptor protein serine/threonine kinase activity);GO:0005524(ATP binding);GO:0016301(kinase activity);
AT2G44690	11.9067	0.0533333	-7.92167	6.33035e-13	3.18327e-12	ARAC9	Arabidopsis RAC-like 9	GO:0007264(small GTPase mediated signal transduction);	GO:0005737(cytoplasm);GO:0005886(plasma membrane);	GO:0003924(GTPase activity);GO:0005515(protein binding);GO:0005525(GTP binding);
AT3G13682	5.26333	2.55	-1.06908	0.00159565	0.00306855	LDL2	LSD1-like2	GO:0006351(transcription, DNA-templated);GO:0006355(regulation of transcription, DNA-templated);GO:0051568(histone H3-K4 methylation);GO:0055114(oxidation-reduction process);	GO:0005739(mitochondrion);	GO:0003677(DNA binding);GO:0008131(primary amine oxidase activity);GO:0016491(oxidoreductase activity);
AT1G72530	16.5933	7.07667	-1.21507	0.000475734	0.000980313	*	plastid developmental protein DAG, putative	GO:0006397(mRNA processing);GO:0080156(mitochondrial mRNA modification);	GO:0005739(mitochondrion);	GO:0003674(molecular_function);
AT3G25230	451.43	212.537	-1.11352	9.79278e-36	2.45415e-34	ROF1	rotamase FKBP 1	GO:0006970(response to osmotic stress);GO:0009408(response to heat);GO:0009611(response to wounding);GO:0009735(response to cytokinin);GO:0009845(seed germination);GO:0046686(response to cadmium ion);GO:0061077(chaperone-mediated protein folding);GO:0070370(cellular heat acclimation);	GO:0005634(nucleus);GO:0005737(cytoplasm);GO:0005829(cytosol);GO:0071944(cell periphery);	GO:0003755(peptidyl-prolyl cis-trans isomerase activity);GO:0005515(protein binding);GO:0005516(calmodulin binding);GO:0005528(FK506 binding);GO:0032266(phosphatidylinositol-3-phosphate binding);GO:0080025(phosphatidylinositol-3,5-bisphosphate binding);
AT1G20540	49.6033	10.2	-2.31089	7.73366e-11	3.18685e-10	*	Transducin/WD40 repeat-like superfamily protein	GO:0008150(biological_process);	GO:0005634(nucleus);GO:0080008(Cul4-RING E3 ubiquitin ligase complex);	GO:0000166(nucleotide binding);
AT2G15630	5.09667	0.136667	-5.26406	2.14353e-18	1.83045e-17	*	Pentatricopeptide repeat (PPR) superfamily protein	GO:0008150(biological_process);	GO:0005739(mitochondrion);	GO:0003674(molecular_function);
AT2G22125	20.9867	9.05	-1.24151	2.99972e-13	1.55424e-12	CSI1	binding	GO:0030244(cellulose biosynthetic process);GO:0051211(anisotropic cell growth);	GO:0005634(nucleus);GO:0005737(cytoplasm);GO:0005886(plasma membrane);GO:0009506(plasmodesma);	*
AT5G18570	5.69667	0.16	-5.18925	4.10394e-28	6.97381e-27	EMB269	GTP1/OBG family protein	GO:0006364(rRNA processing);GO:0009416(response to light stimulus);GO:0009658(chloroplast organization);GO:0009790(embryo development);GO:0009793(embryo development ending in seed dormancy);GO:0010027(thylakoid membrane organization);	GO:0009507(chloroplast);GO:0009570(chloroplast stroma);GO:0009706(chloroplast inner membrane);	GO:0000287(magnesium ion binding);GO:0003924(GTPase activity);GO:0005525(GTP binding);
AT5G54150	21	2.67	-2.99847	3.09353e-14	1.76232e-13	*	unknown protein	GO:0008150(biological_process);	GO:0005634(nucleus);	GO:0003674(molecular_function);
AT4G03415	19.0033	4.85667	-2.01437	1.53909e-18	1.33591e-17	PP2C52	Protein phosphatase 2C family protein	GO:0006470(protein dephosphorylation);	GO:0005634(nucleus);GO:0005886(plasma membrane);	GO:0004721(phosphoprotein phosphatase activity);GO:0004722(protein serine/threonine phosphatase activity);GO:0046872(metal ion binding);
AT3G03550	1.15	0.0633333	-4.21439	1.57763e-05	3.84471e-05	*	RING/U-box superfamily protein	GO:0016567(protein ubiquitination);GO:0080167(response to karrikin);	GO:0005634(nucleus);GO:0016021(integral component of membrane);	GO:0008270(zinc ion binding);GO:0046872(metal ion binding);
AT5G66750	170.95	71.8133	-1.27797	1.24875e-55	6.89303e-54	CHR1	chromatin remodeling 1	GO:0006344(maintenance of chromatin silencing);GO:0006346(methylation-dependent chromatin silencing);GO:0006349(regulation of gene expression by genetic imprinting);GO:0006351(transcription, DNA-templated);GO:0009294(DNA mediated transformation);GO:0032197(transposition, RNA-mediated);GO:0044030(regulation of DNA methylation);GO:0051574(positive regulation of histone H3-K9 methylation);GO:0090241…	GO:0000786(nucleosome);GO:0005634(nucleus);	GO:0003677(DNA binding);GO:0004003(ATP-dependent DNA helicase activity);GO:0004386(helicase activity);GO:0005515(protein binding);GO:0005524(ATP binding);GO:0016887(ATPase activity);
AT4G03080	42.08	12.5467	-1.77323	1.00265e-30	1.97617e-29	BSL1	BRI1 suppressor 1 (BSU1)-like 1	GO:0009742(brassinosteroid mediated signaling pathway);	GO:0005634(nucleus);GO:0005886(plasma membrane);	GO:0004721(phosphoprotein phosphatase activity);GO:0004722(protein serine/threonine phosphatase activity);GO:0005515(protein binding);GO:0046872(metal ion binding);
AT5G05080	247.75	96.0733	-1.39753	1.2768e-27	2.10404e-26	UBC22	ubiquitin-conjugating enzyme 22	GO:0000209(protein polyubiquitination);GO:0006511(ubiquitin-dependent protein catabolic process);	GO:0005634(nucleus);GO:0005737(cytoplasm);	GO:0004842(ubiquitin-protein transferase activity);GO:0005524(ATP binding);GO:0031625(ubiquitin protein ligase binding);GO:0061630(ubiquitin protein ligase activity);
AT5G28460	38.2067	4.96	-2.97394	3.24974e-26	4.90102e-25	*	Pentatricopeptide repeat (PPR) superfamily protein	GO:0008150(biological_process);	GO:0005739(mitochondrion);	*
AT3G06483	5	0.0233333	-7.76008	1.64515e-11	7.263e-11	PDK	pyruvate dehydrogenase kinase	GO:0046777(protein autophosphorylation);	GO:0005739(mitochondrion);	GO:0004740(pyruvate dehydrogenase (acetyl-transferring) kinase activity);GO:0005524(ATP binding);GO:0009927(histidine phosphotransfer kinase activity);GO:0042803(protein homodimerization activity);
AT5G09530	7.32667	0	-10.1401	2.34125e-15	1.47781e-14	PELPK1	hydroxyproline-rich glycoprotein family protein	GO:0009791(post-embryonic development);	*	*
AT2G39670	54.2367	20.5633	-1.42771	8.79514e-24	1.12544e-22	*	Radical SAM superfamily protein	*	GO:0005737(cytoplasm);	*
AT1G08730	2.51	0.00333333	-9.34877	2.53645e-09	9.04245e-09	XIC	Myosin family protein with Dil domain	GO:0007015(actin filament organization);GO:0009860(pollen tube growth);GO:0030048(actin filament-based movement);GO:0051640(organelle localization);	GO:0016459(myosin complex);	GO:0000146(microfilament motor activity);GO:0003774(motor activity);
AT5G65450	6.07667	1.45333	-2.08632	6.16132e-12	2.82341e-11	UBP17	ubiquitin-specific protease 17	GO:0006511(ubiquitin-dependent protein catabolic process);GO:0016579(protein deubiquitination);	GO:0016021(integral component of membrane);	GO:0004197(cysteine-type endopeptidase activity);GO:0036459(thiol-dependent ubiquitinyl hydrolase activity);GO:0046872(metal ion binding);
AT5G15820	16.4433	0	-11.0463	1.91759e-19	1.80144e-18	*	RING/U-box superfamily protein	*	GO:0005634(nucleus);	GO:0008270(zinc ion binding);
AT1G16080	43.2	14.3933	-1.61189	2.56423e-15	1.61312e-14	*	unknown protein	GO:0055114(oxidation-reduction process);	GO:0009507(chloroplast);GO:0009570(chloroplast stroma);GO:0009941(chloroplast envelope);GO:0048046(apoplast);	GO:0016491(oxidoreductase activity);
AT3G63200	94.2667	16.67	-2.52564	1.68134e-19	1.58745e-18	PLP9	PATATIN-like protein 9	GO:0016042(lipid catabolic process);	GO:0005576(extracellular region);	GO:0016787(hydrolase activity);GO:0045735(nutrient reservoir activity);
AT2G27389	2.6	0	-7.53799	1.9963e-07	5.91572e-07	*	unknown protein	*	GO:0005634(nucleus);	*
AT1G67930	43.45	9.61333	-2.20635	1.20861e-06	3.31298e-06	*	Golgi transport complex protein-related	GO:0006891(intra-Golgi vesicle-mediated transport);	GO:0005829(cytosol);GO:0009507(chloroplast);GO:0017119(Golgi transport complex);	*
AT3G45900	10.6467	0.0433333	-8.12489	3.65526e-20	3.65115e-19	*	Ribonuclease P protein subunit P38-related	*	GO:0005634(nucleus);	*
AT2G45360	7.08333	0	-9.07494	1.87493e-11	8.23223e-11	*	Protein of unknown function (DUF1442)	GO:0008150(biological_process);	GO:0005634(nucleus);	GO:0003674(molecular_function);
AT3G63500	26.4	1.25333	-4.56344	1.94039e-26	2.96071e-25	TTA2	Protein of unknown function (DUF1423)	GO:0001708(cell fate specification);GO:0009880(embryonic pattern specification);GO:0090421(embryonic meristem initiation);	GO:0005634(nucleus);	GO:0005515(protein binding);GO:0046872(metal ion binding);
AT5G59020	5.06	0	-10.4727	1.38189e-16	9.85704e-16	*	Protein of unknown function (DUF3527)	GO:0008150(biological_process);	GO:0005739(mitochondrion);	GO:0003674(molecular_function);
AT1G02810	1.55333	0	-8.23675	0.00191729	0.00363999	*	Plant invertase/pectin methylesterase inhibitor superfamily	GO:0042545(cell wall modification);GO:0045490(pectin catabolic process);	GO:0005576(extracellular region);GO:0005618(cell wall);GO:0009505(plant-type cell wall);	GO:0030599(pectinesterase activity);GO:0045330(aspartyl esterase activity);
AT4G39620	12.5833	0.256667	-5.65182	6.6009e-08	2.03757e-07	EMB2453	Tetratricopeptide repeat (TPR)-like superfamily protein	GO:0009451(RNA modification);GO:0009793(embryo development ending in seed dormancy);	GO:0009507(chloroplast);GO:0043231(intracellular membrane-bounded organelle);	GO:0003723(RNA binding);GO:0004519(endonuclease activity);
AT4G11810	1.48333	0	-22.6005	1.52137e-09	5.53227e-09	*	Major Facilitator Superfamily with SPX (SYG1/Pho81/XPR1) domain-containing protein	GO:0006817(phosphate ion transport);GO:0055085(transmembrane transport);GO:1905011(transmembrane phosphate ion transport from cytosol to vacuole);	GO:0009705(plant-type vacuole membrane);GO:0016021(integral component of membrane);	*
AT5G49810	8.32	0.356667	-4.54519	2.8566e-53	1.43177e-51	MMT	methionine S-methyltransferase	GO:0001887(selenium compound metabolic process);GO:0009058(biosynthetic process);GO:0032259(methylation);GO:0046500(S-adenosylmethionine metabolic process);	GO:0005737(cytoplasm);GO:0005829(cytosol);	GO:0008757(S-adenosylmethionine-dependent methyltransferase activity);GO:0030170(pyridoxal phosphate binding);GO:0030732(methionine S-methyltransferase activity);
AT1G48620	22.2233	5.25667	-2.11084	4.27162e-25	5.97779e-24	HON5	high mobility group A5	GO:0006334(nucleosome assembly);GO:0009294(DNA mediated transformation);	GO:0000786(nucleosome);GO:0005634(nucleus);GO:0005730(nucleolus);GO:0009507(chloroplast);	GO:0003677(DNA binding);
AT4G26500	20.34	6.77	-1.61717	2.09284e-06	5.55996e-06	CPSUFE	chloroplast sulfur E	GO:0009793(embryo development ending in seed dormancy);GO:0016226(iron-sulfur cluster assembly);	GO:0005739(mitochondrion);GO:0009507(chloroplast);GO:0009570(chloroplast stroma);	GO:0005515(protein binding);GO:0008047(enzyme activator activity);
AT1G07740	6.62667	0.293333	-4.56901	3.28713e-33	7.40305e-32	*	Tetratricopeptide repeat (TPR)-like superfamily protein	GO:0008150(biological_process);	GO:0005739(mitochondrion);	GO:0003674(molecular_function);
AT5G62620	50.1433	23.2167	-1.13812	1.34914e-12	6.61105e-12	*	Galactosyltransferase family protein	GO:0006486(protein glycosylation);GO:0010405(arabinogalactan protein metabolic process);GO:0018258(protein O-linked glycosylation via hydroxyproline);GO:0048354(mucilage biosynthetic process involved in seed coat development);GO:1900056(negative regulation of leaf senescence);	GO:0000139(Golgi membrane);GO:0005794(Golgi apparatus);GO:0009507(chloroplast);GO:0016021(integral component of membrane);	GO:0008378(galactosyltransferase activity);GO:0016758(transferase activity, transferring hexosyl groups);GO:0030246(carbohydrate binding);GO:1990714(hydroxyproline O-galactosyltransferase activity);
AT3G55980	9.15	1.00333	-3.23068	2.92018e-05	6.94031e-05	SZF1	salt-inducible zinc finger 1	GO:0006355(regulation of transcription, DNA-templated);GO:0010200(response to chitin);	GO:0005634(nucleus);	GO:0003677(DNA binding);GO:0003700(transcription factor activity, sequence-specific DNA binding);GO:0046872(metal ion binding);
AT1G55200	42.6467	0.78	-5.80778	2.72645e-05	6.50184e-05	*	Protein kinase protein with adenine nucleotide alpha hydrolases-like domain	*	GO:0005634(nucleus);GO:0005886(plasma membrane);	GO:0005524(ATP binding);GO:0016301(kinase activity);GO:0016787(hydrolase activity);
AT1G17070	14.85	1.90333	-3.00089	0.000145926	0.000320609	STIPL1	GC-rich sequence DNA-binding factor-like protein with Tuftelin interacting domain	GO:0000390(spliceosomal complex disassembly);GO:0000398(mRNA splicing, via spliceosome);GO:0006355(regulation of transcription, DNA-templated);GO:0042752(regulation of circadian rhythm);	GO:0005622(intracellular);GO:0005634(nucleus);GO:0031981(nuclear lumen);GO:0071008(U2-type post-mRNA release spliceosomal complex);	GO:0003676(nucleic acid binding);GO:0003677(DNA binding);GO:0005515(protein binding);GO:1990446(U1 snRNP binding);
AT5G20360	16.5333	7.59	-1.15582	4.08445e-05	9.55413e-05	Phox3	Octicosapeptide/Phox/Bem1p (PB1) domain-containing protein / tetratricopeptide repeat (TPR)-containing protein	GO:0008150(biological_process);	GO:0005737(cytoplasm);	*
AT2G15900	7.93	1.93667	-2.06806	0.00505952	0.009053	*	Phox-associated domain;Phox-like;Sorting nexin, C-terminal	GO:0007165(signal transduction);GO:0035556(intracellular signal transduction);	GO:0005794(Golgi apparatus);	GO:0035091(phosphatidylinositol binding);
AT5G09860	20.4267	4.91333	-2.08959	2.61831e-05	6.25632e-05	THO1	nuclear matrix protein-related	GO:0006397(mRNA processing);GO:0006406(mRNA export from nucleus);GO:0008380(RNA splicing);GO:0009873(ethylene-activated signaling pathway);GO:0010267(production of ta-siRNAs involved in RNA interference);GO:0031047(gene silencing by RNA);GO:0050832(defense response to fungus);	GO:0000347(THO complex);GO:0005622(intracellular);GO:0005634(nucleus);	GO:0003723(RNA binding);
AT4G18375	24.2167	0.626667	-5.30208	0.00077243	0.00154991	*	RNA-binding KH domain-containing protein	GO:0008150(biological_process);	GO:0005634(nucleus);GO:0005737(cytoplasm);	GO:0003676(nucleic acid binding);GO:0003723(RNA binding);
AT3G20820	126.093	61.9	-1.05157	3.32826e-13	1.71552e-12	*	Leucine-rich repeat (LRR) family protein	GO:0006952(defense response);GO:0007165(signal transduction);	GO:0005618(cell wall);GO:0005886(plasma membrane);GO:0009506(plasmodesma);GO:0009507(chloroplast);GO:0016020(membrane);GO:0048046(apoplast);	*
AT1G09157	4.83	1.19667	-2.04437	0.000131111	0.000289338	*	Protein of unknown function (DUF679)	*	GO:0005783(endoplasmic reticulum);GO:0009705(plant-type vacuole membrane);GO:0016021(integral component of membrane);	*
AT3G46970	17.8367	8.74333	-1.05315	4.29706e-15	2.65284e-14	PHS2	alpha-glucan phosphorylase 2	GO:0005980(glycogen catabolic process);GO:0009414(response to water deprivation);GO:0046686(response to cadmium ion);	GO:0005737(cytoplasm);GO:0005829(cytosol);GO:0009507(chloroplast);	GO:0004645(phosphorylase activity);GO:0008184(glycogen phosphorylase activity);GO:0016757(transferase activity, transferring glycosyl groups);GO:0030170(pyridoxal phosphate binding);
AT5G61820	42.5533	10.05	-2.1114	4.52541e-10	1.74041e-09	*	unknown protein	GO:0008150(biological_process);	GO:0005773(vacuole);GO:0009507(chloroplast);	GO:0003674(molecular_function);
AT2G17830	3.9	0.0133333	-8.11334	1.16833e-10	4.73359e-10	*	F-box and associated interaction domains-containing protein	GO:0008150(biological_process);	GO:0005737(cytoplasm);	GO:0003674(molecular_function);
AT5G58770	4.59333	0	-22.9324	4.27715e-10	1.64793e-09	cPT4	Undecaprenyl pyrophosphate synthetase family protein	GO:0006486(protein glycosylation);GO:0016094(polyprenol biosynthetic process);GO:0019408(dolichol biosynthetic process);	GO:0005829(cytosol);GO:0009507(chloroplast);	GO:0002094(polyprenyltransferase activity);GO:0045547(dehydrodolichyl diphosphate synthase activity);
AT5G62170	4.25667	0	-9.99968	3.87843e-15	2.40318e-14	TRM25	unknown protein	GO:0008150(biological_process);	GO:0005634(nucleus);	GO:0003674(molecular_function);
AT4G14210	37.4233	2.59667	-3.87661	6.35336e-100	1.30872e-97	PDS3	phytoene desaturase 3	GO:0016117(carotenoid biosynthetic process);GO:0016120(carotene biosynthetic process);GO:0055114(oxidation-reduction process);	GO:0009507(chloroplast);GO:0009509(chromoplast);GO:0009534(chloroplast thylakoid);GO:0009941(chloroplast envelope);	GO:0016166(phytoene dehydrogenase activity);GO:0016705(oxidoreductase activity, acting on paired donors, with incorporation or reduction of molecular oxygen);
AT5G59970	247.74	105.24	-1.25598	1.55205e-63	1.13488e-61	*	Histone superfamily protein	*	GO:0005634(nucleus);GO:0005773(vacuole);	GO:0003677(DNA binding);GO:0005515(protein binding);GO:0046982(protein heterodimerization activity);
AT2G41310	3.18667	0.03	-6.77049	6.58851e-13	3.31013e-12	RR3	response regulator 3	GO:0000160(phosphorelay signal transduction system);GO:0006351(transcription, DNA-templated);GO:0006355(regulation of transcription, DNA-templated);GO:0007623(circadian rhythm);GO:0009736(cytokinin-activated signaling pathway);	GO:0005622(intracellular);GO:0005634(nucleus);	GO:0000156(phosphorelay response regulator activity);GO:0005515(protein binding);
AT3G14190	290.787	61.2933	-2.27536	1.60253e-18	1.38812e-17	*	unknown protein	GO:0007059(chromosome segregation);GO:0007346(regulation of mitotic cell cycle);GO:0034096(positive regulation of maintenance of meiotic sister chromatid cohesion);GO:0051301(cell division);GO:0051321(meiotic cell cycle);GO:2000711(positive regulation of maintenance of meiotic sister chromatid cohesion, centromeric);	GO:0005634(nucleus);GO:0005730(nucleolus);GO:0005737(cytoplasm);	GO:0003674(molecular_function);
AT2G33430	36.8367	14.5767	-1.36159	2.46032e-13	1.2874e-12	*	differentiation and greening-like 1	*	*	GO:0005515(protein binding);
AT5G10920	56.7433	25.96	-1.15453	1.42042e-24	1.9271e-23	*	L-Aspartase-like family protein	*	GO:0009507(chloroplast);GO:0009570(chloroplast stroma);	GO:0004056(argininosuccinate lyase activity);
AT3G22090	36.4767	14.48	-1.35233	9.51458e-12	4.28791e-11	*	unknown protein	GO:0008150(biological_process);	GO:0005634(nucleus);	GO:0003674(molecular_function);
AT2G20880	3.72667	0	-8.88551	4.16628e-11	1.76284e-10	ERF53	Integrase-type DNA-binding superfamily protein	GO:0006351(transcription, DNA-templated);GO:0006355(regulation of transcription, DNA-templated);GO:0009651(response to salt stress);GO:0009873(ethylene-activated signaling pathway);GO:0045893(positive regulation of transcription, DNA-templated);GO:1900036(positive regulation of cellular response to heat);GO:2000070(regulation of response to water deprivation);	GO:0005634(nucleus);GO:0005737(cytoplasm);	GO:0003677(DNA binding);GO:0003700(transcription factor activity, sequence-specific DNA binding);GO:0005515(protein binding);GO:0043565(sequence-specific DNA binding);
AT5G02140	5.72	0	-8.87582	8.82736e-12	3.99098e-11	*	Pathogenesis-related thaumatin superfamily protein	GO:0051707(response to other organism);	GO:0005576(extracellular region);	GO:0003674(molecular_function);
AT2G01400	2.73	0	-8.02422	1.13672e-07	3.43415e-07	*	unknown protein	GO:0008150(biological_process);	GO:0009507(chloroplast);	GO:0003674(molecular_function);
AT5G51460	13.4733	4.57667	-1.61879	5.73876e-17	4.26081e-16	ATTPPA	Haloacid dehalogenase-like hydrolase (HAD) superfamily protein	GO:0005992(trehalose biosynthetic process);	GO:0005634(nucleus);	GO:0004805(trehalose-phosphatase activity);
AT1G31300	36.2567	16.91	-1.18605	3.11183e-13	1.60937e-12	*	TRAM, LAG1 and CLN8 (TLC) lipid-sensing domain containing protein	GO:0008150(biological_process);	*	GO:0003674(molecular_function);
AT3G58380	2.25333	0	-8.08032	0.00210059	0.00396791	*	TRAF-like family protein	GO:0008150(biological_process);	GO:0005634(nucleus);	GO:0003674(molecular_function);
AT2G37320	12.69	0	-11.0384	3.28745e-19	3.02937e-18	*	Tetratricopeptide repeat (TPR)-like superfamily protein	GO:0008150(biological_process);	GO:0005739(mitochondrion);	GO:0003674(molecular_function);
AT5G05400	1.34333	0	-8.5253	4.40103e-10	1.6945e-09	*	LRR and NB-ARC domains-containing disease resistance protein	GO:0006952(defense response);	GO:0005634(nucleus);	GO:0005524(ATP binding);GO:0043531(ADP binding);
AT4G11640	3.25	0	-8.36712	7.16047e-10	2.69551e-09	SR	serine racemase	GO:0006563(L-serine metabolic process);GO:0009069(serine family amino acid metabolic process);GO:0070178(D-serine metabolic process);	*	GO:0003941(L-serine ammonia-lyase activity);GO:0005524(ATP binding);GO:0008721(D-serine ammonia-lyase activity);GO:0030170(pyridoxal phosphate binding);GO:0030378(serine racemase activity);GO:0046872(metal ion binding);
AT1G72800	11.84	0	-10.5438	2.64327e-16	1.82757e-15	*	RNA-binding (RRM/RBD/RNP motifs) family protein	GO:0008150(biological_process);	*	GO:0003676(nucleic acid binding);
AT1G36160	10.39	3.04	-1.79671	5.64319e-17	4.19354e-16	ACC1	acetyl-CoA carboxylase 1	GO:0009631(cold acclimation);GO:0009735(response to cytokinin);GO:0009793(embryo development ending in seed dormancy);GO:0009933(meristem structural organization);GO:0010072(primary shoot apical meristem specification);GO:0030497(fatty acid elongation);GO:0048364(root development);GO:0048367(shoot system development);GO:2001295(malonyl-CoA biosynthetic process);	GO:0005737(cytoplasm);GO:0005829(cytosol);GO:0005886(plasma membrane);	GO:0003989(acetyl-CoA carboxylase activity);GO:0004075(biotin carboxylase activity);GO:0005524(ATP binding);GO:0046872(metal ion binding);
AT5G11730	1.49	0.0233333	-5.94783	1.06935e-05	2.65429e-05	*	Core-2/I-branching beta-1,6-N-acetylglucosaminyltransferase family protein	*	GO:0005739(mitochondrion);GO:0005768(endosome);GO:0005794(Golgi apparatus);GO:0005802(trans-Golgi network);GO:0016021(integral component of membrane);	GO:0008375(acetylglucosaminyltransferase activity);GO:0016757(transferase activity, transferring glycosyl groups);
AT1G22610	11.8267	0.273333	-5.45235	2.53556e-44	9.25016e-43	*	C2 calcium/lipid-binding plant phosphoribosyltransferase family protein	GO:0008150(biological_process);	GO:0005634(nucleus);GO:0009506(plasmodesma);GO:0009507(chloroplast);GO:0016021(integral component of membrane);	GO:0016757(transferase activity, transferring glycosyl groups);
AT5G03770	14.71	5.98	-1.32346	4.62316e-06	1.18804e-05	KDTA	KDO transferase A	GO:0009058(biosynthetic process);GO:0009245(lipid A biosynthetic process);GO:0036104(Kdo2-lipid A biosynthetic process);	GO:0005739(mitochondrion);GO:0005886(plasma membrane);	GO:0016740(transferase activity);GO:0016757(transferase activity, transferring glycosyl groups);
AT2G33990	33.8467	15.7467	-1.12817	1.67187e-10	6.676e-10	iqd9	IQ-domain 9	GO:0008150(biological_process);	GO:0005634(nucleus);GO:0005886(plasma membrane);	GO:0005516(calmodulin binding);
AT4G27595	0.37	0	-7.22922	6.38687e-07	1.80252e-06	*	Plant protein of unknown function (DUF827)	*	GO:0005634(nucleus);GO:0005875(microtubule associated complex);	GO:0003674(molecular_function);
AT2G17250	125.377	60.5833	-1.07522	6.05861e-70	5.27505e-68	EMB2762	CCAAT-binding factor	GO:0000462(maturation of SSU-rRNA from tricistronic rRNA transcript (SSU-rRNA, 5.8S rRNA, LSU-rRNA));GO:0006364(rRNA processing);GO:0009793(embryo development ending in seed dormancy);	GO:0005634(nucleus);GO:0005654(nucleoplasm);GO:0005730(nucleolus);GO:0016020(membrane);GO:0030692(Noc4p-Nop14p complex);GO:0032040(small-subunit processome);	GO:0003674(molecular_function);
AT3G06590	10.3867	0.0433333	-8.06329	2.38985e-12	1.14063e-11	*	basic helix-loop-helix (bHLH) DNA-binding superfamily protein	GO:0006351(transcription, DNA-templated);GO:0006355(regulation of transcription, DNA-templated);	GO:0005634(nucleus);	GO:0003677(DNA binding);GO:0003700(transcription factor activity, sequence-specific DNA binding);GO:0005515(protein binding);GO:0046983(protein dimerization activity);
AT3G11080	1.61333	0.08	-4.38307	0.00399537	0.0072753	RLP35	receptor like protein 35	GO:0006952(defense response);GO:0007165(signal transduction);	GO:0016021(integral component of membrane);	GO:0016301(kinase activity);
AT4G26485	632.6	76.8967	-3.06083	3.3278e-96	6.10977e-94	*	Domain of unknown function (DUF2431)	*	GO:0005634(nucleus);	*
AT5G57700	90.2167	13.17	-2.81872	7.89358e-112	2.18574e-109	*	BNR/Asp-box repeat family protein	GO:0008150(biological_process);	GO:0005575(cellular_component);	*
AT4G03630	34.0767	16.9733	-1.02663	5.65117e-06	1.43864e-05	*	RNI-like superfamily protein	*	GO:0005634(nucleus);	*
AT2G35630	31.5033	7.40667	-2.1205	2.1895e-20	2.22119e-19	MOR1	ARM repeat superfamily protein	GO:0000226(microtubule cytoskeleton organization);GO:0000910(cytokinesis);GO:0007051(spindle organization);GO:0009920(cell plate formation involved in plant-type cell wall biogenesis);GO:0030951(establishment or maintenance of microtubule cytoskeleton polarity);GO:0046785(microtubule polymerization);	GO:0000776(kinetochore);GO:0000922(spindle pole);GO:0005634(nucleus);GO:0005819(spindle);GO:0005874(microtubule);GO:0009506(plasmodesma);GO:0009524(phragmoplast);GO:0009574(preprophase band);GO:0030981(cortical microtubule cytoskeleton);GO:0035371(microtubule plus-end);	GO:0008017(microtubule binding);GO:0051010(microtubule plus-end binding);
AT1G67880	7.80667	0.03	-7.90269	1.47023e-16	1.04518e-15	*	beta-1,4-N-acetylglucosaminyltransferase family protein	GO:0006487(protein N-linked glycosylation);	GO:0005794(Golgi apparatus);GO:0016021(integral component of membrane);	GO:0003830(beta-1,4-mannosylglycoprotein 4-beta-N-acetylglucosaminyltransferase activity);GO:0008375(acetylglucosaminyltransferase activity);GO:0016757(transferase activity, transferring glycosyl groups);
AT4G01910	6.01667	0.0666667	-6.52166	5.98755e-18	4.91666e-17	*	Cysteine/Histidine-rich C1 domain family protein	*	GO:0005634(nucleus);	*
AT3G13880	1.36667	0	-22.4175	3.04908e-09	1.07813e-08	*	Tetratricopeptide repeat (TPR)-like superfamily protein	GO:1900864(mitochondrial RNA modification);	GO:0005739(mitochondrion);GO:0043231(intracellular membrane-bounded organelle);	GO:0003723(RNA binding);GO:0004519(endonuclease activity);
AT5G44070	14.53	0.02	-9.50438	1.17962e-18	1.03131e-17	CAD1	phytochelatin synthase 1 (PCS1)	GO:0015700(arsenite transport);GO:0042344(indole glucosinolate catabolic process);GO:0042742(defense response to bacterium);GO:0046685(response to arsenic-containing substance);GO:0046686(response to cadmium ion);GO:0046938(phytochelatin biosynthetic process);GO:0052544(defense response by callose deposition in cell wall);	GO:0005829(cytosol);GO:0009507(chloroplast);	GO:0005507(copper ion binding);GO:0015446(ATPase-coupled arsenite transmembrane transporter activity);GO:0016756(glutathione gamma-glutamylcysteinyltransferase activity);GO:0046870(cadmium ion binding);GO:0071992(phytochelatin transmembrane transporter activity);
AT2G17650	6.29	0.0833333	-6.34373	1.19746e-07	3.61183e-07	*	AMP-dependent synthetase and ligase family protein	GO:0006631(fatty acid metabolic process);	GO:0005739(mitochondrion);	GO:0016874(ligase activity);
AT1G70400	11.13	0.503333	-4.51361	0.00341884	0.006281	*	unknown protein	*	GO:0005634(nucleus);	GO:0003674(molecular_function);
AT1G78750	4.2	0	-9.16134	6.24441e-12	2.85916e-11	*	F-box/RNI-like superfamily protein	GO:0008150(biological_process);	GO:0005634(nucleus);	GO:0003674(molecular_function);
AT4G25390	18.2167	0	-12.0325	4.25194e-23	5.21187e-22	*	Protein kinase superfamily protein	*	GO:0005886(plasma membrane);GO:0016021(integral component of membrane);	GO:0005524(ATP binding);GO:0016301(kinase activity);
AT2G05160	3.63333	0	-9.84278	2.50485e-14	1.44056e-13	*	CCCH-type zinc fingerfamily protein with RNA-binding domain	GO:0008150(biological_process);	GO:0005634(nucleus);	GO:0003677(DNA binding);GO:0003723(RNA binding);GO:0004518(nuclease activity);GO:0046872(metal ion binding);
AT5G55620	4.61333	0	-8.24159	4.73373e-07	1.35498e-06	*	unknown protein	GO:0071281(cellular response to iron ion);GO:0071369(cellular response to ethylene stimulus);GO:0071732(cellular response to nitric oxide);	GO:0005575(cellular_component);	GO:0003674(molecular_function);
AT1G43900	30.8833	15.12	-1.05298	0.000480388	0.00098942	*	Protein phosphatase 2C family protein	GO:0006470(protein dephosphorylation);	GO:0005739(mitochondrion);GO:0016021(integral component of membrane);	GO:0004722(protein serine/threonine phosphatase activity);GO:0046872(metal ion binding);
AT5G47640	16.3533	2.1	-3.0042	0.00470579	0.00846852	NF-YB2	nuclear factor Y, subunit B2	GO:0006351(transcription, DNA-templated);GO:0006355(regulation of transcription, DNA-templated);	GO:0005634(nucleus);	GO:0003700(transcription factor activity, sequence-specific DNA binding);GO:0043565(sequence-specific DNA binding);GO:0046982(protein heterodimerization activity);
AT2G19620	63.18	24.75	-1.32902	1.77119e-06	4.75176e-06	NDL3	N-MYC downregulated-like 3	GO:0030154(cell differentiation);	GO:0005737(cytoplasm);GO:0016021(integral component of membrane);	GO:0003674(molecular_function);
AT1G47920	3.25333	0	-8.47889	0.000904341	0.00179666	*	RNI-like superfamily protein	GO:0008150(biological_process);	GO:0005575(cellular_component);	GO:0003674(molecular_function);
AT5G61040	0.956667	0	-22.01	1.4041e-08	4.66405e-08	*	unknown protein	GO:0008150(biological_process);	GO:0005634(nucleus);	GO:0003674(molecular_function);
AT5G19210	3.99	0	-9.3456	3.02522e-12	1.42974e-11	*	P-loop containing nucleoside triphosphate hydrolases superfamily protein	*	GO:0005737(cytoplasm);GO:0009507(chloroplast);	GO:0003723(RNA binding);GO:0005524(ATP binding);GO:0008026(ATP-dependent helicase activity);
AT1G54960	24.11	8.86333	-1.47078	2.57707e-28	4.42371e-27	NP2	NPK1-related protein kinase 2	GO:0000165(MAPK cascade);GO:0000186(activation of MAPKK activity);GO:0000910(cytokinesis);GO:0007346(regulation of mitotic cell cycle);GO:0023014(signal transduction by protein phosphorylation);GO:0031098(stress-activated protein kinase signaling cascade);GO:0032147(activation of protein kinase activity);GO:0043622(cortical microtubule organization);	GO:0005737(cytoplasm);GO:0005874(microtubule);	GO:0004674(protein serine/threonine kinase activity);GO:0004709(MAP kinase kinase kinase activity);GO:0005524(ATP binding);GO:0016301(kinase activity);
AT5G15870	23.78	5.49333	-2.1429	2.54346e-37	6.87386e-36	*	glycosyl hydrolase family 81 protein	*	*	GO:0016798(hydrolase activity, acting on glycosyl bonds);GO:0052861(glucan endo-1,3-beta-glucanase activity, C-3 substituted reducing group);
AT5G08535	41.8133	15.3867	-1.46746	1.61574e-19	1.52808e-18	*	D111/G-patch domain-containing protein	GO:0008150(biological_process);	GO:0005622(intracellular);GO:0005634(nucleus);	GO:0003676(nucleic acid binding);
AT5G38150	10.88	0.02	-9.06516	5.87695e-16	3.94388e-15	*	Plant protein of unknown function (DUF827)	GO:0009637(response to blue light);GO:0009903(chloroplast avoidance movement);GO:0009904(chloroplast accumulation movement);	GO:0005623(cell);GO:0005737(cytoplasm);GO:0005829(cytosol);	*
AT4G07475	3.91	0.183333	-4.45215	4.61375e-16	3.12975e-15	*	transposable element gene	*	*	*
AT3G11380	1.03667	0	-21.5268	3.67885e-08	1.16431e-07	*	Pentatricopeptide repeat (PPR) superfamily protein	GO:0008150(biological_process);	GO:0005739(mitochondrion);	GO:0003674(molecular_function);
AT2G32560	1.24	0	-21.5033	3.8082e-08	1.20277e-07	*	F-box family protein	GO:0008150(biological_process);	GO:0005576(extracellular region);	GO:0003674(molecular_function);
AT2G36340	79.39	9.41	-3.10685	5.24472e-54	2.70087e-52	*	DNA-binding storekeeper protein-related transcriptional regulator	GO:0006351(transcription, DNA-templated);GO:0006355(regulation of transcription, DNA-templated);	GO:0005634(nucleus);GO:0005737(cytoplasm);	*
AT4G37490	350.46	30.3067	-3.56037	2.50162e-136	1.14202e-133	CYCB1;1	CYCLIN B1;1	GO:0001558(regulation of cell growth);GO:0007049(cell cycle);GO:0010332(response to gamma radiation);GO:0051301(cell division);GO:0051726(regulation of cell cycle);	GO:0005634(nucleus);	GO:0005515(protein binding);GO:0016538(cyclin-dependent protein serine/threonine kinase regulator activity);
AT1G30757	3.23667	0	-7.46751	4.9678e-07	1.41886e-06	*	unknown protein	GO:0008150(biological_process);	GO:0016021(integral component of membrane);	GO:0003674(molecular_function);
AT1G30690	143.217	39.6467	-1.87389	1.43981e-63	1.05739e-61	*	Sec14p-like phosphatidylinositol transfer family protein	GO:0006810(transport);GO:0007049(cell cycle);GO:0051301(cell division);	GO:0005634(nucleus);GO:0005829(cytosol);GO:0005886(plasma membrane);GO:0016021(integral component of membrane);	GO:0005215(transporter activity);GO:0008289(lipid binding);
AT5G57000	168.493	65.3133	-1.38616	1.38477e-82	1.78551e-80	*	unknown protein	GO:0008150(biological_process);	GO:0005634(nucleus);	GO:0004386(helicase activity);
AT5G10400	418.627	196.763	-1.11015	1.99703e-100	4.26985e-98	*	Histone superfamily protein	GO:0006334(nucleosome assembly);	GO:0000786(nucleosome);GO:0005634(nucleus);	GO:0003677(DNA binding);GO:0031492(nucleosomal DNA binding);
AT2G07180	28.1667	13.8333	-1.0561	1.43848e-20	1.48517e-19	*	Protein kinase superfamily protein	GO:0006952(defense response);	GO:0005886(plasma membrane);	GO:0005524(ATP binding);GO:0016301(kinase activity);
AT4G10740	5.3	0	-9.38455	1.19771e-12	5.89637e-12	*	F-box and associated interaction domains-containing protein	GO:0008150(biological_process);	GO:0005737(cytoplasm);	GO:0003674(molecular_function);
AT2G27950	16.38	7.23667	-1.20767	4.88953e-07	1.39812e-06	*	Ring/U-Box superfamily protein	GO:0008150(biological_process);	GO:0005737(cytoplasm);	*
AT5G05240	22.1033	0.596667	-5.23551	6.25586e-76	6.60424e-74	*	Uncharacterised conserved protein (UCP030365)	GO:0008150(biological_process);	GO:0005634(nucleus);	GO:0003674(molecular_function);
AT2G04920	5.23667	0	-9.16007	1.65656e-12	8.04051e-12	*	F-box and associated interaction domains-containing protein	GO:0006511(ubiquitin-dependent protein catabolic process);	GO:0005737(cytoplasm);	GO:0004842(ubiquitin-protein transferase activity);
AT2G17036	2.96667	0	-8.54924	8.99891e-11	3.69113e-10	*	F-box family protein with a domain of unknown function (DUF295)	GO:0008150(biological_process);	GO:0005634(nucleus);	GO:0003674(molecular_function);
AT3G27880	14.1833	0	-10.7288	9.19788e-18	7.43712e-17	*	Protein of unknown function (DUF1645)	GO:0008150(biological_process);	GO:0005634(nucleus);	GO:0003674(molecular_function);
AT2G48060	3.47	1.61333	-1.13233	4.57358e-07	1.31136e-06	*	unknown protein	GO:0008150(biological_process);	GO:0009507(chloroplast);	*
AT4G25220	4.16	0	-9.52732	1.26009e-13	6.77625e-13	G3Pp2	root hair specific 15	GO:0006810(transport);GO:0008643(carbohydrate transport);GO:0055062(phosphate ion homeostasis);GO:0055085(transmembrane transport);	GO:0005737(cytoplasm);GO:0016021(integral component of membrane);	GO:0005215(transporter activity);
AT3G08750	6.66333	0	-9.47584	8.75496e-14	4.78731e-13	*	F-box and associated interaction domains-containing protein	GO:0008150(biological_process);	GO:0005737(cytoplasm);	GO:0003674(molecular_function);
AT1G28380	23	5.30333	-2.14368	7.26794e-12	3.30897e-11	NSL1	MAC/Perforin domain-containing protein	GO:0006955(immune response);GO:0008219(cell death);GO:0009626(plant-type hypersensitive response);GO:0009651(response to salt stress);GO:0010337(regulation of salicylic acid metabolic process);GO:0052542(defense response by callose deposition);	GO:0005634(nucleus);	GO:0003674(molecular_function);
AT2G30500	1.10667	0	-21.7556	2.62371e-08	8.4285e-08	NET4B	Kinase interacting (KIP1-like) family protein	GO:0016310(phosphorylation);	*	GO:0003779(actin binding);GO:0016301(kinase activity);
AT1G02180	37.5733	9.78333	-1.96736	2.63429e-19	2.44617e-18	*	ferredoxin-related	GO:0008150(biological_process);	*	GO:0003674(molecular_function);
AT5G64552	2.22667	0	-9.18954	1.76141e-12	8.52492e-12	*	conserved peptide upstream open reading frame 22	*	*	*
AT5G04780	6.68	0	-10.3445	5.97663e-16	4.00919e-15	*	Pentatricopeptide repeat (PPR) superfamily protein	GO:0008150(biological_process);	GO:0005739(mitochondrion);GO:0009507(chloroplast);	GO:0008270(zinc ion binding);
AT1G67790	4.19333	0	-9.51224	5.26513e-13	2.66871e-12	*	unknown protein	GO:0008150(biological_process);	GO:0005634(nucleus);	GO:0003674(molecular_function);
AT3G45020	17.67	6.37	-1.49976	0.000306533	0.000648016	*	Ribosomal L18p/L5e family protein	GO:0006412(translation);	GO:0005840(ribosome);	GO:0003735(structural constituent of ribosome);
AT5G49880	73.1	23.4833	-1.66572	3.62603e-32	7.70407e-31	MAD1	mitotic checkpoint family protein	GO:0007093(mitotic cell cycle checkpoint);GO:0007094(mitotic spindle assembly checkpoint);GO:0051301(cell division);GO:0051315(attachment of mitotic spindle microtubules to kinetochore);	GO:0000776(kinetochore);GO:0005634(nucleus);GO:0005635(nuclear envelope);GO:0072686(mitotic spindle);	*
AT5G44210	1.83667	0	-7.54365	6.69125e-06	1.69194e-05	ERF9	erf domain protein 9	GO:0006351(transcription, DNA-templated);GO:0006355(regulation of transcription, DNA-templated);GO:0006952(defense response);GO:0009873(ethylene-activated signaling pathway);GO:0019760(glucosinolate metabolic process);GO:0045892(negative regulation of transcription, DNA-templated);	GO:0005622(intracellular);GO:0005634(nucleus);GO:0016020(membrane);	GO:0003677(DNA binding);GO:0003700(transcription factor activity, sequence-specific DNA binding);GO:0043565(sequence-specific DNA binding);
AT2G36360	33.1667	15.6433	-1.13293	2.24632e-09	8.05574e-09	*	Galactose oxidase/kelch repeat superfamily protein	GO:0008150(biological_process);	GO:0005737(cytoplasm);	GO:0003674(molecular_function);
AT1G18750	23.57	8.68333	-1.46626	2.04626e-09	7.36331e-09	AGL65	AGAMOUS-like 65	GO:0006351(transcription, DNA-templated);GO:0009555(pollen development);GO:0010152(pollen maturation);GO:0045944(positive regulation of transcription from RNA polymerase II promoter);GO:0080092(regulation of pollen tube growth);	GO:0005634(nucleus);	GO:0000982(transcription factor activity, RNA polymerase II core promoter proximal region sequence-specific binding);GO:0000987(core promoter proximal region sequence-specific DNA binding);GO:0003677(DNA binding);GO:0003700(transcription factor activity, sequence-specific DNA binding);GO:0005515(protein binding);GO:0046983(protein dimerization activity);
AT1G03430	6.65	0.213333	-5.01907	1.29227e-14	7.64009e-14	AHP5	histidine-containing phosphotransfer factor 5	GO:0000160(phosphorelay signal transduction system);GO:0009736(cytokinin-activated signaling pathway);GO:0080036(regulation of cytokinin-activated signaling pathway);	GO:0005634(nucleus);GO:0005737(cytoplasm);GO:0005829(cytosol);	GO:0004871(signal transducer activity);GO:0009927(histidine phosphotransfer kinase activity);GO:0043424(protein histidine kinase binding);
AT4G26020	6.65667	0	-9.26574	7.07863e-13	3.55109e-12	*	unknown protein	GO:0010496(intercellular transport);GO:0016032(viral process);GO:0046907(intracellular transport);	GO:0005622(intracellular);GO:0005623(cell);GO:0005783(endoplasmic reticulum);GO:0009506(plasmodesma);	GO:0005515(protein binding);
AT4G11550	5.01667	0	-10.0095	5.1832e-16	3.50197e-15	*	Cysteine/Histidine-rich C1 domain family protein	*	*	*
AT5G47760	146.27	37.3	-1.9969	1.90782e-28	3.32217e-27	PGLP2	2-phosphoglycolate phosphatase 2	GO:0016311(dephosphorylation);	GO:0005829(cytosol);GO:0009507(chloroplast);	GO:0004674(protein serine/threonine kinase activity);GO:0008967(phosphoglycolate phosphatase activity);GO:0016791(phosphatase activity);
AT3G29370	1.65667	0	-6.12097	0.000382104	0.000796804	P1R3	unknown protein	GO:0008150(biological_process);	GO:0005575(cellular_component);	GO:0046983(protein dimerization activity);
AT5G52280	1.36333	0.00666667	-7.69572	5.7369e-05	0.000131553	*	Myosin heavy chain-related protein	GO:0008150(biological_process);	GO:0009507(chloroplast);	GO:0003674(molecular_function);
AT1G78020	3.85	0	-8.22983	4.92443e-09	1.70728e-08	*	Protein of unknown function (DUF581)	*	GO:0005634(nucleus);	*
AT3G11520	353.137	28.97	-3.64326	2.43002e-06	6.41937e-06	CYCB1;3	CYCLIN B1;3	GO:0007049(cell cycle);GO:0010583(response to cyclopentenone);GO:0051301(cell division);GO:0051726(regulation of cell cycle);	GO:0005634(nucleus);GO:0016021(integral component of membrane);	GO:0005515(protein binding);GO:0016538(cyclin-dependent protein serine/threonine kinase regulator activity);
AT3G25250	41.8933	17.45	-1.29122	1.98461e-08	6.47519e-08	AGC2-1	AGC (cAMP-dependent, cGMP-dependent and protein kinase C) kinase family protein	GO:0006468(protein phosphorylation);GO:0006952(defense response);GO:0006979(response to oxidative stress);GO:0009611(response to wounding);GO:0035556(intracellular signal transduction);	GO:0005634(nucleus);GO:0005737(cytoplasm);GO:0005886(plasma membrane);	GO:0004672(protein kinase activity);GO:0004674(protein serine/threonine kinase activity);GO:0005515(protein binding);GO:0005524(ATP binding);GO:0016301(kinase activity);GO:0019901(protein kinase binding);
AT2G28840	39.37	14.0367	-1.51152	1.83302e-08	6.01195e-08	XBAT31	XB3 ortholog 1 in Arabidopsis thaliana	GO:0016567(protein ubiquitination);	GO:0005737(cytoplasm);GO:0016021(integral component of membrane);	GO:0016740(transferase activity);GO:0046872(metal ion binding);
AT3G06940	23.4867	10.8	-1.1499	1.38181e-12	6.76524e-12	*	unknown protein	*	*	*
AT4G31590	15.1	6.48	-1.24848	2.14504e-10	8.48721e-10	CSLC5	Cellulose-synthase-like C5	GO:0071555(cell wall organization);	GO:0000139(Golgi membrane);GO:0005634(nucleus);GO:0005794(Golgi apparatus);GO:0016021(integral component of membrane);	GO:0016757(transferase activity, transferring glycosyl groups);GO:0016759(cellulose synthase activity);
AT1G20410	17.4167	8.37	-1.08197	0.00159683	0.00306989	*	Pseudouridine synthase family protein	*	GO:0005634(nucleus);	*
AT3G09160	2.87333	0	-7.84538	4.91017e-08	1.53389e-07	*	RNA-binding (RRM/RBD/RNP motifs) family protein	GO:0008150(biological_process);	GO:0005634(nucleus);	GO:0003676(nucleic acid binding);
AT3G03460	58.38	21.39	-1.47718	1.0245e-17	8.23645e-17	*	unknown protein	GO:0008150(biological_process);	GO:0005575(cellular_component);	GO:0003674(molecular_function);
AT1G56140	11.22	1.49333	-2.94626	0.000251837	0.000537636	*	Leucine-rich repeat transmembrane protein kinase	GO:0006468(protein phosphorylation);	GO:0005886(plasma membrane);GO:0016021(integral component of membrane);	GO:0004672(protein kinase activity);GO:0005524(ATP binding);
AT4G16850	26.8867	11.8433	-1.21237	5.39789e-06	1.37769e-05	*	unknown protein	GO:0008150(biological_process);	GO:0016021(integral component of membrane);	GO:0003674(molecular_function);
AT2G41750	27.07	6.63667	-2.05201	8.5254e-27	1.33212e-25	*	DTW domain-containing protein	GO:0008150(biological_process);	GO:0005634(nucleus);	GO:0003674(molecular_function);
AT5G02060	13.7833	5.27667	-1.41141	8.17982e-10	3.06353e-09	*	Uncharacterised protein family (UPF0497)	GO:0008150(biological_process);	GO:0005739(mitochondrion);GO:0005886(plasma membrane);GO:0016020(membrane);GO:0016021(integral component of membrane);	GO:0003674(molecular_function);
AT3G52270	25.9567	4.86	-2.44736	5.56059e-14	3.09673e-13	*	Transcription initiation factor IIF, beta subunit	*	GO:0005634(nucleus);	*
AT4G18470	24.11	4.74	-2.37901	1.22448e-16	8.77498e-16	SNI1	negative regulator of systemic acquired resistance (SNI1)	GO:0002215(defense response to nematode);GO:0006281(DNA repair);GO:0006351(transcription, DNA-templated);GO:0006974(cellular response to DNA damage stimulus);GO:0009626(plant-type hypersensitive response);GO:0009627(systemic acquired resistance);GO:0010113(negative regulation of systemic acquired resistance);GO:0016444(somatic cell DNA recombination);GO:0016570(histone modification);GO:0031348(ne…	GO:0005634(nucleus);GO:0030915(Smc5-Smc6 complex);	GO:0005515(protein binding);GO:0044212(transcription regulatory region DNA binding);
AT1G78290	0.8	0	-6.82474	1.96578e-05	4.74614e-05	SNRK2-8	Protein kinase superfamily protein	GO:0006468(protein phosphorylation);GO:0006970(response to osmotic stress);GO:0035556(intracellular signal transduction);GO:0080167(response to karrikin);	GO:0005634(nucleus);GO:0005737(cytoplasm);	GO:0004674(protein serine/threonine kinase activity);GO:0005524(ATP binding);GO:0016301(kinase activity);
AT3G14067	3.75	0.0366667	-6.75874	1.74684e-12	8.46412e-12	*	Subtilase family protein	GO:0006508(proteolysis);GO:0010150(leaf senescence);GO:0010223(secondary shoot formation);	GO:0005576(extracellular region);GO:0005773(vacuole);GO:0005774(vacuolar membrane);GO:0009505(plant-type cell wall);GO:0048046(apoplast);	GO:0004252(serine-type endopeptidase activity);
AT5G36890	48.75	21.78	-1.17766	1.0993e-43	3.90911e-42	BGLU42	beta glucosidase 42	GO:0030245(cellulose catabolic process);GO:0071281(cellular response to iron ion);GO:0071369(cellular response to ethylene stimulus);GO:0071732(cellular response to nitric oxide);GO:1901657(glycosyl compound metabolic process);	GO:0005829(cytosol);GO:0009507(chloroplast);	GO:0004553(hydrolase activity, hydrolyzing O-glycosyl compounds);GO:0008422(beta-glucosidase activity);GO:0102483(scopolin beta-glucosidase activity);
AT5G18590	42	2.42667	-4.16531	5.09456e-08	1.58885e-07	*	Galactose oxidase/kelch repeat superfamily protein	GO:0008150(biological_process);	GO:0005634(nucleus);GO:0005829(cytosol);	*
AT2G42640	2.72333	0.31	-3.16851	2.49844e-11	1.08459e-10	*	Mitogen activated protein kinase kinase kinase-related	*	GO:0005737(cytoplasm);	*
AT4G14260	5.53667	0	-23.2569	2.65504e-09	9.43933e-09	*	Protein of unknown function (DUF295)	GO:0008150(biological_process);	GO:0005634(nucleus);	GO:0003674(molecular_function);
AT1G70420	6.31667	0	-9.51092	1.57205e-12	7.65012e-12	*	Protein of unknown function (DUF1645)	GO:0080167(response to karrikin);	GO:0005634(nucleus);	GO:0016874(ligase activity);
AT3G49400	5.60333	0.0133333	-8.83282	4.54997e-14	2.55158e-13	*	Transducin/WD40 repeat-like superfamily protein	GO:0008150(biological_process);	GO:0009507(chloroplast);	GO:0000166(nucleotide binding);
AT3G15550	39.5133	0.683333	-5.9252	3.15687e-105	7.72792e-103	*	unknown protein	GO:0008150(biological_process);	GO:0005737(cytoplasm);	GO:0003674(molecular_function);
AT3G56630	3.54	0	-9.18678	1.91078e-07	5.67722e-07	CYP94D2	cytochrome P450, family 94, subfamily D, polypeptide 2	GO:0055114(oxidation-reduction process);	GO:0009507(chloroplast);	GO:0004497(monooxygenase activity);GO:0005506(iron ion binding);GO:0016705(oxidoreductase activity, acting on paired donors, with incorporation or reduction of molecular oxygen);GO:0019825(oxygen binding);GO:0020037(heme binding);
AT5G45472	2.14667	0	-8.96119	3.86007e-11	1.63779e-10	*	unknown protein	*	*	*
AT5G08305	10.76	0	-10.7881	1.60741e-18	1.39163e-17	*	Pentatricopeptide repeat (PPR) superfamily protein	*	GO:0005739(mitochondrion);	*
AT3G52250	7.59	3.01333	-1.35942	6.08375e-16	4.07618e-15	*	Duplicated homeodomain-like superfamily protein	GO:0000122(negative regulation of transcription from RNA polymerase II promoter);GO:0008380(RNA splicing);GO:0010582(floral meristem determinacy);GO:1900055(regulation of leaf senescence);GO:1990619(histone H3-K9 deacetylation);GO:2000617(positive regulation of histone H3-K9 acetylation);	GO:0005634(nucleus);	GO:0003677(DNA binding);GO:0003700(transcription factor activity, sequence-specific DNA binding);GO:0005515(protein binding);
AT5G67100	12.72	0.44	-4.8987	1.24098e-107	3.08255e-105	ICU2	DNA-directed DNA polymerases	GO:0006272(leading strand elongation);GO:0006273(lagging strand elongation);GO:0006303(double-strand break repair via nonhomologous end joining);GO:0009910(negative regulation of flower development);GO:0009965(leaf morphogenesis);	GO:0005634(nucleus);GO:0005658(alpha DNA polymerase:primase complex);	GO:0000166(nucleotide binding);GO:0001882(nucleoside binding);GO:0003677(DNA binding);GO:0003887(DNA-directed DNA polymerase activity);GO:0008408(3'-5' exonuclease activity);GO:0046872(metal ion binding);GO:0051539(4 iron, 4 sulfur cluster binding);
AT3G46770	5.39333	0	-8.89883	3.87957e-10	1.49885e-09	*	AP2/B3-like transcriptional factor family protein	GO:0006351(transcription, DNA-templated);GO:0006355(regulation of transcription, DNA-templated);	GO:0005634(nucleus);	GO:0003677(DNA binding);GO:0003700(transcription factor activity, sequence-specific DNA binding);
AT5G16910	44.7533	19.8767	-1.20014	1.9651e-11	8.6058e-11	CSLD2	cellulose-synthase like D2	GO:0000271(polysaccharide biosynthetic process);GO:0009409(response to cold);GO:0009832(plant-type cell wall biogenesis);GO:0030244(cellulose biosynthetic process);GO:0048767(root hair elongation);GO:0071555(cell wall organization);GO:0071669(plant-type cell wall organization or biogenesis);	GO:0005768(endosome);GO:0005794(Golgi apparatus);GO:0005802(trans-Golgi network);GO:0005886(plasma membrane);GO:0030173(integral component of Golgi membrane);	GO:0016757(transferase activity, transferring glycosyl groups);GO:0016759(cellulose synthase activity);GO:0016760(cellulose synthase (UDP-forming) activity);GO:0051753(mannan synthase activity);
AT3G17930	18.52	0.45	-5.39361	2.08213e-22	2.444e-21	DAC	unknown protein	GO:0010190(cytochrome b6f complex assembly);	GO:0009507(chloroplast);GO:0009535(chloroplast thylakoid membrane);	GO:0003674(molecular_function);
AT3G51510	2.61333	0	-7.59565	3.30467e-07	9.59588e-07	*	unknown protein	GO:0008150(biological_process);	GO:0009507(chloroplast);GO:0009535(chloroplast thylakoid membrane);GO:0016021(integral component of membrane);	GO:0003674(molecular_function);
AT5G52560	34.29	1.93667	-4.17556	6.42588e-14	3.55984e-13	USP	UDP-sugar pyrophosphorylase	GO:0006011(UDP-glucose metabolic process);GO:0009226(nucleotide-sugar biosynthetic process);GO:0009555(pollen development);GO:0033356(UDP-L-arabinose metabolic process);GO:0046398(UDP-glucuronate metabolic process);GO:0046686(response to cadmium ion);GO:0052573(UDP-D-galactose metabolic process);	GO:0005829(cytosol);GO:0009507(chloroplast);GO:0090406(pollen tube);	GO:0003983(UTP:glucose-1-phosphate uridylyltransferase activity);GO:0010491(UTP:arabinose-1-phosphate uridylyltransferase activity);GO:0017103(UTP:galactose-1-phosphate uridylyltransferase activity);GO:0047338(UTP:xylose-1-phosphate uridylyltransferase activity);GO:0047350(glucuronate-1-phosphate uridylyltransferase activity);GO:0051748(UTP-monosaccharide-1-phosphate uridylyltransferase activity);
AT5G17010	2.21	0.263333	-3.24801	0.000234096	0.000501791	*	Major facilitator superfamily protein	GO:0055085(transmembrane transport);	GO:0005774(vacuolar membrane);GO:0005886(plasma membrane);GO:0009507(chloroplast);GO:0016020(membrane);GO:0016021(integral component of membrane);	GO:0005351(sugar:proton symporter activity);GO:0015144(carbohydrate transmembrane transporter activity);GO:0022891(substrate-specific transmembrane transporter activity);
AT5G01480	3.05667	0	-8.53576	7.42642e-11	3.06698e-10	*	Cysteine/Histidine-rich C1 domain family protein	*	GO:0005634(nucleus);GO:0016021(integral component of membrane);	GO:0046872(metal ion binding);
AT4G38200	5.31333	2.46333	-1.1367	0.00252853	0.00472396	*	SEC7-like guanine nucleotide exchange family protein	*	GO:0005634(nucleus);GO:0009507(chloroplast);	GO:0005085(guanyl-nucleotide exchange factor activity);
AT3G27670	3.71	0.196667	-4.24379	2.3534e-10	9.28475e-10	RST1	ARM repeat superfamily protein	GO:0006629(lipid metabolic process);GO:0006723(cuticle hydrocarbon biosynthetic process);GO:0006952(defense response);GO:0009793(embryo development ending in seed dormancy);GO:0043447(alkane biosynthetic process);GO:0048316(seed development);	GO:0005886(plasma membrane);GO:0009507(chloroplast);GO:0016021(integral component of membrane);	*
AT5G61540	1.72333	0	-7.89494	2.46098e-08	7.92835e-08	*	N-terminal nucleophile aminohydrolases (Ntn hydrolases) superfamily protein	GO:0006508(proteolysis);GO:0006516(glycoprotein catabolic process);	GO:0005576(extracellular region);	GO:0004067(asparaginase activity);GO:0008798(beta-aspartyl-peptidase activity);
AT2G30350	50.86	25.0167	-1.05618	1.323e-05	3.24807e-05	*	Excinuclease ABC, C subunit, N-terminal	GO:0006281(DNA repair);GO:0006310(DNA recombination);	GO:0005622(intracellular);GO:0005634(nucleus);GO:0033557(Slx1-Slx4 complex);	GO:0004518(nuclease activity);GO:0017108(5'-flap endonuclease activity);
AT2G39200	1.34333	0	-7.98362	1.72335e-08	5.66988e-08	MLO12	Seven transmembrane MLO family protein	GO:0006952(defense response);GO:0008219(cell death);GO:0009817(defense response to fungus, incompatible interaction);GO:0010150(leaf senescence);	GO:0005886(plasma membrane);GO:0016021(integral component of membrane);	GO:0005516(calmodulin binding);
AT5G16230	9.99	0	-10.4099	2.82587e-16	1.94744e-15	*	Plant stearoyl-acyl-carrier-protein desaturase family protein	GO:0006631(fatty acid metabolic process);GO:0006633(fatty acid biosynthetic process);GO:0006636(unsaturated fatty acid biosynthetic process);GO:0009960(endosperm development);GO:0055089(fatty acid homeostasis);GO:0055114(oxidation-reduction process);GO:2000014(regulation of endosperm development);	GO:0009507(chloroplast);	GO:0045300(acyl-[acyl-carrier-protein] desaturase activity);GO:0046872(metal ion binding);
AT3G24120	50.7733	0.903333	-5.78895	7.88203e-07	2.20715e-06	*	Homeodomain-like superfamily protein	GO:0006351(transcription, DNA-templated);GO:0006355(regulation of transcription, DNA-templated);GO:0010628(positive regulation of gene expression);GO:0016036(cellular response to phosphate starvation);	GO:0005634(nucleus);	GO:0003700(transcription factor activity, sequence-specific DNA binding);GO:0005515(protein binding);GO:0043565(sequence-specific DNA binding);
AT3G10880	78.0533	26.7033	-1.5733	1.54539e-31	3.17943e-30	*	unknown protein	GO:0008150(biological_process);	GO:0005737(cytoplasm);	GO:0003674(molecular_function);
AT5G51795	0.94	0	-6.54373	0.000105982	0.000235794	*	DNA/RNA-binding protein Kin17, conserved region	*	GO:0005634(nucleus);	*
AT4G02030	29.8833	11.6	-1.39232	1.30067e-12	6.3828e-12	*	Vps51/Vps67 family (components of vesicular transport) protein	GO:0006869(lipid transport);GO:0007030(Golgi organization);GO:0007034(vacuolar transport);GO:0010305(leaf vascular tissue pattern formation);GO:0015031(protein transport);GO:0016192(vesicle-mediated transport);GO:0032456(endocytic recycling);GO:0042147(retrograde transport, endosome to Golgi);GO:0048193(Golgi vesicle transport);	GO:0000938(GARP complex);GO:0005770(late endosome);GO:0005794(Golgi apparatus);GO:0005802(trans-Golgi network);GO:0005829(cytosol);GO:0016021(integral component of membrane);GO:1990745(EARP complex);	GO:0005515(protein binding);
AT5G64050	6.46333	1.25333	-2.40648	0.000240836	0.000515585	ERS	glutamate tRNA synthetase	GO:0006424(glutamyl-tRNA aminoacylation);GO:0007005(mitochondrion organization);GO:0009658(chloroplast organization);GO:0043039(tRNA aminoacylation);GO:0048481(plant ovule development);	GO:0005737(cytoplasm);GO:0005739(mitochondrion);GO:0009507(chloroplast);GO:0009570(chloroplast stroma);	GO:0000049(tRNA binding);GO:0004818(glutamate-tRNA ligase activity);GO:0005515(protein binding);GO:0005524(ATP binding);GO:0008270(zinc ion binding);
AT5G15530	18.41	1.01	-4.21246	6.53532e-50	2.93641e-48	BCCP2	biotin carboxyl carrier protein 2	GO:0006633(fatty acid biosynthetic process);	GO:0009317(acetyl-CoA carboxylase complex);GO:0009507(chloroplast);GO:0009570(chloroplast stroma);GO:0009941(chloroplast envelope);	GO:0003989(acetyl-CoA carboxylase activity);GO:0009374(biotin binding);
AT4G24805	16.6733	0.49	-5.1406	1.16195e-19	1.11324e-18	*	S-adenosyl-L-methionine-dependent methyltransferases superfamily protein	*	GO:0005576(extracellular region);	*
AT5G09260	101.327	26.2033	-1.97872	5.34537e-24	6.98828e-23	VPS20.2	vacuolar protein sorting-associated protein 20.2	GO:0007034(vacuolar transport);GO:0015031(protein transport);GO:0016192(vesicle-mediated transport);GO:0070676(intralumenal vesicle formation);	GO:0000815(ESCRT III complex);GO:0005737(cytoplasm);GO:0005770(late endosome);GO:0005829(cytosol);GO:0005886(plasma membrane);GO:0010008(endosome membrane);	GO:0005515(protein binding);
AT4G02980	41.5467	18.5567	-1.19072	2.68702e-07	7.86729e-07	ABP1	endoplasmic reticulum auxin binding protein 1	GO:0000910(cytokinesis);GO:0009826(unidimensional cell growth);GO:0032877(positive regulation of DNA endoreduplication);GO:0045793(positive regulation of cell size);GO:0051781(positive regulation of cell division);	GO:0005788(endoplasmic reticulum lumen);GO:0005886(plasma membrane);GO:0009507(chloroplast);	GO:0004872(receptor activity);GO:0010011(auxin binding);
AT1G09230	22.0533	10.8467	-1.04951	2.99197e-05	7.09796e-05	*	RNA-binding (RRM/RBD/RNP motifs) family protein	GO:0000398(mRNA splicing, via spliceosome);GO:0010229(inflorescence development);	GO:0005634(nucleus);GO:0005689(U12-type spliceosomal complex);	GO:0003723(RNA binding);GO:0030626(U12 snRNA binding);GO:0097157(pre-mRNA intronic binding);
AT5G42120	12.2933	0	-11.3562	1.22273e-20	1.27253e-19	*	Concanavalin A-like lectin protein kinase family protein	GO:0002229(defense response to oomycetes);GO:0006468(protein phosphorylation);GO:0042742(defense response to bacterium);	GO:0005886(plasma membrane);GO:0016021(integral component of membrane);	GO:0004674(protein serine/threonine kinase activity);GO:0005524(ATP binding);GO:0016301(kinase activity);GO:0030246(carbohydrate binding);
AT2G29180	10.4033	0	-9.33241	2.99724e-12	1.41731e-11	*	unknown protein	GO:0008150(biological_process);	GO:0009507(chloroplast);GO:0009535(chloroplast thylakoid membrane);GO:0016021(integral component of membrane);	GO:0003674(molecular_function);
AT3G08590	395.433	151.503	-1.41861	3.29606e-38	9.29444e-37	iPGAM2	Phosphoglycerate mutase, 2,3-bisphosphoglycerate-independent	GO:0006007(glucose catabolic process);GO:0006096(glycolytic process);GO:0009555(pollen development);GO:0010118(stomatal movement);GO:0046686(response to cadmium ion);	GO:0005737(cytoplasm);GO:0005829(cytosol);GO:0009506(plasmodesma);GO:0048046(apoplast);	GO:0030145(manganese ion binding);GO:0046537(2,3-bisphosphoglycerate-independent phosphoglycerate mutase activity);
AT1G05950	18.2667	3.59667	-2.377	0.000476881	0.000982557	*	unknown protein	GO:0008150(biological_process);	GO:0005634(nucleus);	GO:0003674(molecular_function);
AT4G25480	2.69	0	-21.9193	1.93761e-08	6.33041e-08	DREB1A	dehydration response element B1A	GO:0006351(transcription, DNA-templated);GO:0006355(regulation of transcription, DNA-templated);GO:0009409(response to cold);GO:0009414(response to water deprivation);GO:0009631(cold acclimation);	GO:0005634(nucleus);	GO:0003677(DNA binding);GO:0003700(transcription factor activity, sequence-specific DNA binding);GO:0005515(protein binding);
AT3G16470	8.18	0	-10.3523	2.0005e-16	1.40676e-15	JR1	Mannose-binding lectin superfamily protein	GO:0009409(response to cold);GO:0009611(response to wounding);GO:0009651(response to salt stress);GO:0009753(response to jasmonic acid);GO:0010228(vegetative to reproductive phase transition of meristem);	GO:0005634(nucleus);GO:0005737(cytoplasm);GO:0005773(vacuole);GO:0009506(plasmodesma);GO:0009507(chloroplast);GO:0016020(membrane);	GO:0005515(protein binding);GO:0030246(carbohydrate binding);
AT1G78500	3.92667	0	-9.86862	3.42082e-15	2.13214e-14	*	Terpenoid cyclases family protein	GO:0019745(pentacyclic triterpenoid biosynthetic process);	GO:0005575(cellular_component);	GO:0003824(catalytic activity);GO:0031559(oxidosqualene cyclase activity);GO:0042299(lupeol synthase activity);
AT4G17610	10.0767	2.93667	-1.80841	4.07322e-51	1.92719e-49	*	tRNA/rRNA methyltransferase (SpoU) family protein	GO:0001510(RNA methylation);GO:0006396(RNA processing);	*	GO:0003723(RNA binding);GO:0008173(RNA methyltransferase activity);
AT1G67035	28.6967	0	-11.3785	1.64229e-20	1.68529e-19	*	unknown protein	GO:0008150(biological_process);	GO:0005575(cellular_component);	GO:0003677(DNA binding);
AT1G21980	18.7367	0.756667	-4.66475	1.89952e-100	4.11343e-98	PIP5K1	phosphatidylinositol-4-phosphate 5-kinase 1	*	GO:0005634(nucleus);GO:0005886(plasma membrane);	GO:0003785(actin monomer binding);GO:0005524(ATP binding);GO:0016307(phosphatidylinositol phosphate kinase activity);GO:0016308(1-phosphatidylinositol-4-phosphate 5-kinase activity);GO:0051015(actin filament binding);
AT5G25020	3.48333	0	-7.99645	1.19677e-08	4.00051e-08	*	Protein of unknown function (DUF1336)	GO:0008150(biological_process);	GO:0005634(nucleus);	GO:0003674(molecular_function);
AT3G29310	22.8467	1.44333	-4.01656	2.9048e-44	1.05516e-42	*	calmodulin-binding protein-related	GO:0008150(biological_process);	GO:0005634(nucleus);GO:0005886(plasma membrane);GO:0009507(chloroplast);	GO:0005516(calmodulin binding);GO:0051087(chaperone binding);
AT1G60750	39.1733	11.19	-1.83174	7.00519e-09	2.40038e-08	*	NAD(P)-linked oxidoreductase superfamily protein	*	GO:0005737(cytoplasm);	*
AT1G68120	49.8767	21.6567	-1.22772	8.96196e-16	5.89702e-15	BPC3	basic pentacysteine 3	GO:0006355(regulation of transcription, DNA-templated);GO:0009723(response to ethylene);	GO:0005634(nucleus);	GO:0003677(DNA binding);GO:0003700(transcription factor activity, sequence-specific DNA binding);GO:0043565(sequence-specific DNA binding);
AT3G02832	9.81	4.53667	-1.13841	0.00338508	0.00622373	*	other_rna	*	*	*
AT2G43200	1.77	0.16	-3.53227	0.00081478	0.00162889	*	S-adenosyl-L-methionine-dependent methyltransferases superfamily protein	*	GO:0005789(endoplasmic reticulum membrane);GO:0016021(integral component of membrane);	*
AT2G41225	21.59	2.66	-3.03422	2.37035e-17	1.82735e-16	*	unknown protein	GO:0010104(regulation of ethylene-activated signaling pathway);GO:0030307(positive regulation of cell growth);GO:2000070(regulation of response to water deprivation);	GO:0005886(plasma membrane);GO:0016021(integral component of membrane);	GO:0003674(molecular_function);
AT1G76100	3.1	0.24	-3.72798	5.64104e-05	0.00012946	PETE1	plastocyanin 1	GO:0055114(oxidation-reduction process);	GO:0009507(chloroplast);GO:0009535(chloroplast thylakoid membrane);GO:0009543(chloroplast thylakoid lumen);GO:0009579(thylakoid);GO:0031977(thylakoid lumen);	GO:0005507(copper ion binding);GO:0009055(electron carrier activity);
AT1G73530	18.5667	4.13	-2.19005	0.000467762	0.000964827	*	RNA-binding (RRM/RBD/RNP motifs) family protein	GO:0006397(mRNA processing);	GO:0009507(chloroplast);	GO:0003723(RNA binding);
AT1G26218	1.62	0.16	-3.32533	8.95114e-06	2.23792e-05	*	other RNA	GO:0008150(biological_process);	GO:0005575(cellular_component);	GO:0003674(molecular_function);
AT1G77400	7.92667	0.19	-5.37967	1.89601e-05	4.58491e-05	*	unknown protein	GO:0008150(biological_process);	GO:0005634(nucleus);	GO:0003674(molecular_function);
AT2G26250	18.3267	0.176667	-6.77595	1.77169e-48	7.61468e-47	KCS10	3-ketoacyl-CoA synthase 10	GO:0000038(very long-chain fatty acid metabolic process);GO:0006633(fatty acid biosynthetic process);GO:0008610(lipid biosynthetic process);GO:0009409(response to cold);GO:0009416(response to light stimulus);GO:0009913(epidermal cell differentiation);GO:0042335(cuticle development);GO:0080167(response to karrikin);	GO:0005634(nucleus);GO:0005783(endoplasmic reticulum);GO:0005789(endoplasmic reticulum membrane);GO:0016020(membrane);GO:0016021(integral component of membrane);	GO:0016746(transferase activity, transferring acyl groups);GO:0102336(3-oxo-arachidoyl-CoA synthase activity);GO:0102337(3-oxo-cerotoyl-CoA synthase activity);GO:0102338(3-oxo-lignoceronyl-CoA synthase activity);
AT2G45340	1.36	0.0133333	-6.5316	1.02601e-07	3.11305e-07	*	Leucine-rich repeat protein kinase family protein	GO:0006468(protein phosphorylation);GO:0007169(transmembrane receptor protein tyrosine kinase signaling pathway);	GO:0005886(plasma membrane);GO:0016021(integral component of membrane);	GO:0004672(protein kinase activity);GO:0004674(protein serine/threonine kinase activity);GO:0005524(ATP binding);
AT5G41920	12.0367	0	-10.8142	1.27937e-17	1.0155e-16	*	GRAS family transcription factor	GO:0006351(transcription, DNA-templated);GO:0006355(regulation of transcription, DNA-templated);GO:0048366(leaf development);GO:0090610(bundle sheath cell fate specification);	GO:0005634(nucleus);	GO:0003700(transcription factor activity, sequence-specific DNA binding);GO:0043565(sequence-specific DNA binding);
AT1G35780	149.917	51.3333	-1.57189	5.95369e-78	6.61604e-76	*	unknown protein	GO:0032259(methylation);	GO:0005634(nucleus);	GO:0008168(methyltransferase activity);
AT4G01510	65.14	29.8933	-1.14815	7.40995e-20	7.22641e-19	ARV2	Arv1-like protein	GO:0006665(sphingolipid metabolic process);GO:0016125(sterol metabolic process);GO:0032366(intracellular sterol transport);GO:0097036(regulation of plasma membrane sterol distribution);	GO:0005783(endoplasmic reticulum);GO:0005794(Golgi apparatus);GO:0016020(membrane);GO:0032541(cortical endoplasmic reticulum);	GO:0003674(molecular_function);
AT1G56460	15.68	6.96333	-1.19864	2.66997e-08	8.56946e-08	*	HIT zinc finger ;PAPA-1-like conserved region	*	GO:0009507(chloroplast);	*
AT1G16520	56.33	23.1233	-1.30981	3.80987e-08	1.20307e-07	*	unknown protein	*	GO:0005634(nucleus);GO:0005886(plasma membrane);GO:0016021(integral component of membrane);	*
AT1G06450	230.557	39.84	-2.55774	4.01611e-122	1.35672e-119	*	Polynucleotidyl transferase, ribonuclease H-like superfamily protein	GO:0006351(transcription, DNA-templated);GO:0006355(regulation of transcription, DNA-templated);GO:0009451(RNA modification);	GO:0005634(nucleus);	GO:0003723(RNA binding);GO:0004540(ribonuclease activity);GO:0046872(metal ion binding);
AT2G26150	210.287	31.7933	-2.75043	1.55719e-16	1.10468e-15	HSFA2	heat shock transcription factor A2	GO:0001666(response to hypoxia);GO:0006351(transcription, DNA-templated);GO:0006355(regulation of transcription, DNA-templated);GO:0009408(response to heat);GO:0009644(response to high light intensity);GO:0010200(response to chitin);GO:0010286(heat acclimation);GO:0034605(cellular response to heat);GO:0034620(cellular response to unfolded protein);GO:0042542(response to hydrogen peroxide);GO:0045…	GO:0005634(nucleus);GO:0005737(cytoplasm);GO:0009507(chloroplast);GO:0016021(integral component of membrane);	GO:0003677(DNA binding);GO:0003700(transcription factor activity, sequence-specific DNA binding);GO:0005515(protein binding);GO:0043565(sequence-specific DNA binding);GO:0044212(transcription regulatory region DNA binding);
AT1G48710	12.9767	0	-12.4503	7.86069e-25	1.08565e-23	*	transposable element gene	*	*	*
AT1G27910	1.63667	0	-8.94353	0.00040178	0.000835361	PUB45	plant U-box 45	GO:0016567(protein ubiquitination);	GO:0005634(nucleus);	GO:0004842(ubiquitin-protein transferase activity);GO:0070696(transmembrane receptor protein serine/threonine kinase binding);
AT4G36220	0.716667	0	-7.05249	6.00783e-05	0.000137356	FAH1	ferulic acid 5-hydroxylase 1	GO:0009699(phenylpropanoid biosynthetic process);GO:0009809(lignin biosynthetic process);GO:0010224(response to UV-B);GO:0055114(oxidation-reduction process);	GO:0005783(endoplasmic reticulum);GO:0016020(membrane);GO:0016021(integral component of membrane);	GO:0004497(monooxygenase activity);GO:0005506(iron ion binding);GO:0005515(protein binding);GO:0016709(oxidoreductase activity, acting on paired donors, with incorporation or reduction of molecular oxygen, NAD(P)H as one donor, and incorporation of one atom of oxygen);GO:0020037(heme binding);GO:0046424(ferulate 5-hydroxylase activity);
AT4G31680	74.3367	22.5767	-1.74312	7.38638e-06	1.86047e-05	*	Transcriptional factor B3 family protein	GO:0006351(transcription, DNA-templated);GO:0006355(regulation of transcription, DNA-templated);	GO:0005634(nucleus);	GO:0003677(DNA binding);GO:0003700(transcription factor activity, sequence-specific DNA binding);
AT3G62570	13.0867	6.31667	-1.07575	0.000113034	0.000250855	*	Tetratricopeptide repeat (TPR)-like superfamily protein	GO:0006457(protein folding);	GO:0005737(cytoplasm);GO:0005773(vacuole);	*
AT5G13130	129.89	31.4067	-2.07611	3.50893e-20	3.51747e-19	*	Histidine kinase-, DNA gyrase B-, and HSP90-like ATPase family protein	*	GO:0005634(nucleus);	*
AT5G49560	11.9767	1.20333	-3.34842	5.10528e-12	2.3632e-11	*	Putative methyltransferase family protein	GO:0032259(methylation);	GO:0005737(cytoplasm);	GO:0008168(methyltransferase activity);
AT4G35240	14.02	6.58333	-1.11824	4.40984e-06	1.13623e-05	*	Protein of unknown function (DUF630 and DUF632)	*	GO:0005634(nucleus);GO:0005886(plasma membrane);	*
AT5G58680	1.72667	0	-21.8088	2.42469e-08	7.8174e-08	*	ARM repeat superfamily protein	*	*	*
AT1G20823	33.38	10.7733	-1.65444	1.77219e-15	1.13273e-14	*	RING/U-box superfamily protein	GO:0006952(defense response);GO:0009909(regulation of flower development);GO:0010200(response to chitin);GO:0010966(regulation of phosphate transport);GO:0016567(protein ubiquitination);GO:0043161(proteasome-mediated ubiquitin-dependent protein catabolic process);GO:0070417(cellular response to cold);	GO:0005886(plasma membrane);GO:0009507(chloroplast);GO:0016021(integral component of membrane);	GO:0008270(zinc ion binding);GO:0046872(metal ion binding);GO:0061630(ubiquitin protein ligase activity);
AT1G20720	11.9267	4.44333	-1.45364	3.79022e-05	8.89669e-05	*	RAD3-like DNA-binding helicase protein	*	GO:0005634(nucleus);GO:0005739(mitochondrion);	*
AT2G11000	24.14	5.22	-2.23851	2.0629e-21	2.27147e-20	MAK10	MAK10 homologue	GO:0008150(biological_process);	GO:0005575(cellular_component);	GO:0016407(acetyltransferase activity);
AT1G07400	835.373	170.787	-2.31605	2.57838e-64	1.92706e-62	*	HSP20-like chaperones superfamily protein	GO:0006979(response to oxidative stress);GO:0009408(response to heat);	GO:0005737(cytoplasm);	GO:0005515(protein binding);GO:0043621(protein self-association);
AT4G17960	9.22333	2.69	-1.812	0.000781397	0.00156697	*	unknown protein	GO:0008150(biological_process);	GO:0005737(cytoplasm);	GO:0004601(peroxidase activity);
AT3G58200	28.5967	8.51	-1.77808	7.29818e-16	4.84376e-15	*	TRAF-like family protein	GO:0008150(biological_process);	GO:0005634(nucleus);	GO:0003674(molecular_function);
AT3G01520	5.81	0	-8.74575	3.97766e-10	1.53535e-09	*	Adenine nucleotide alpha hydrolases-like superfamily protein	GO:0006950(response to stress);	GO:0005737(cytoplasm);GO:0005886(plasma membrane);	GO:0016208(AMP binding);
AT4G00800	4.37667	2.12	-1.07303	4.55095e-05	0.000105751	SETH5	transducin family protein / WD-40 repeat family protein	*	*	*
AT2G06990	40.0767	9.60667	-2.09139	2.15718e-16	1.51065e-15	HEN2	RNA helicase, ATP-dependent, SK12/DOB1 protein	GO:0006397(mRNA processing);GO:0010093(specification of floral organ identity);GO:0016070(RNA metabolic process);GO:0060149(negative regulation of posttranscriptional gene silencing);GO:0070478(nuclear-transcribed mRNA catabolic process, 3'-5' exonucleolytic nonsense-mediated decay);	GO:0005634(nucleus);GO:0005654(nucleoplasm);GO:0005829(cytosol);GO:0016607(nuclear speck);GO:0055087(Ski complex);	GO:0003723(RNA binding);GO:0003724(RNA helicase activity);GO:0004004(ATP-dependent RNA helicase activity);GO:0005524(ATP binding);GO:0008026(ATP-dependent helicase activity);
AT2G43235	18.1633	0.556667	-5.06361	1.39526e-39	4.29278e-38	*	unknown protein	GO:0008150(biological_process);	*	GO:0003674(molecular_function);
AT1G13860	15.4367	7.15	-1.10496	2.82355e-07	8.24561e-07	QUL1	QUASIMODO2 LIKE 1	GO:0032259(methylation);	GO:0005774(vacuolar membrane);GO:0005789(endoplasmic reticulum membrane);GO:0005794(Golgi apparatus);GO:0016021(integral component of membrane);	GO:0008757(S-adenosylmethionine-dependent methyltransferase activity);
AT3G59670	83.1833	31.1367	-1.44424	4.30539e-25	6.02006e-24	*	unknown protein	GO:0006414(translational elongation);	GO:0005634(nucleus);	GO:0003746(translation elongation factor activity);
AT5G57950	71.0267	35.27	-1.03337	6.86965e-15	4.16494e-14	*	26S proteasome regulatory subunit, putative	GO:0035556(intracellular signal transduction);	GO:0005622(intracellular);GO:0005838(proteasome regulatory particle);	*
AT3G02120	76.7333	25.79	-1.59573	8.76281e-10	3.27172e-09	*	hydroxyproline-rich glycoprotein family protein	GO:0010583(response to cyclopentenone);	GO:0005634(nucleus);	GO:0003674(molecular_function);
AT5G51110	8.95333	3.16333	-1.68357	4.45146e-09	1.55094e-08	*	Transcriptional coactivator/pterin dehydratase	GO:0006729(tetrahydrobiopterin biosynthetic process);	GO:0009507(chloroplast);	GO:0008124(4-alpha-hydroxytetrahydrobiopterin dehydratase activity);
AT1G20480	9.45667	3.36333	-1.52226	0.00209982	0.00396691	*	AMP-dependent synthetase and ligase family protein	GO:0008152(metabolic process);GO:0009698(phenylpropanoid metabolic process);	GO:0005777(peroxisome);	GO:0005524(ATP binding);GO:0016207(4-coumarate-CoA ligase activity);GO:0016874(ligase activity);
AT4G08910	23.8467	0	-10.8054	1.7749e-17	1.3886e-16	*	unknown protein	GO:0008150(biological_process);	GO:0005634(nucleus);	GO:0003677(DNA binding);
AT5G46100	5.80333	0.0133333	-8.7129	4.72194e-11	1.99147e-10	*	Pentatricopeptide repeat (PPR) superfamily protein	GO:0008150(biological_process);	GO:0005739(mitochondrion);	GO:0003674(molecular_function);
AT2G37940	28.2667	6.22667	-2.20714	1.78021e-24	2.40556e-23	AtIPCS2	Arabidopsis Inositol phosphorylceramide synthase 2	GO:0006952(defense response);GO:0030148(sphingolipid biosynthetic process);	GO:0005802(trans-Golgi network);GO:0005886(plasma membrane);GO:0016021(integral component of membrane);	GO:0045140(inositol phosphoceramide synthase activity);
AT5G47060	40.0333	20.4033	-1.00119	4.717e-05	0.000109383	*	Protein of unknown function (DUF581)	GO:0008150(biological_process);	GO:0005634(nucleus);	GO:0003674(molecular_function);
AT2G38890	3.66	0	-8.66933	0.000651387	0.0013191	*	unknown protein	GO:0008150(biological_process);	GO:0005634(nucleus);	GO:0003674(molecular_function);
AT5G13530	4.93333	0	-11.3846	5.53192e-21	5.88781e-20	KEG	protein kinases;ubiquitin-protein ligases	GO:0006468(protein phosphorylation);GO:0006952(defense response);GO:0009737(response to abscisic acid);GO:0009738(abscisic acid-activated signaling pathway);GO:0009788(negative regulation of abscisic acid-activated signaling pathway);GO:0016197(endosomal transport);GO:0016567(protein ubiquitination);GO:0032940(secretion by cell);GO:0045324(late endosome to vacuole transport);GO:0048589(developmen…	GO:0005737(cytoplasm);GO:0005769(early endosome);GO:0005802(trans-Golgi network);	GO:0004672(protein kinase activity);GO:0004674(protein serine/threonine kinase activity);GO:0004842(ubiquitin-protein transferase activity);GO:0005515(protein binding);GO:0005524(ATP binding);GO:0016874(ligase activity);GO:0043621(protein self-association);GO:0046872(metal ion binding);
AT1G47500	40.03	19.6167	-1.05734	1.82352e-07	5.42655e-07	RBP47C'	RNA-binding protein 47C'	GO:0006397(mRNA processing);	GO:0005634(nucleus);GO:0005737(cytoplasm);	GO:0003723(RNA binding);GO:0003729(mRNA binding);GO:0008143(poly(A) binding);
AT3G51632	4.08333	1.46	-1.52359	6.4035e-06	1.62234e-05	*	conserved peptide upstream open reading frame 44	*	*	*
AT3G61830	177.707	81.9567	-1.14357	4.13202e-16	2.81882e-15	ARF18	auxin response factor 18	GO:0006351(transcription, DNA-templated);GO:0006355(regulation of transcription, DNA-templated);GO:0009734(auxin-activated signaling pathway);	GO:0005634(nucleus);	GO:0003677(DNA binding);GO:0003700(transcription factor activity, sequence-specific DNA binding);
AT4G36120	3.17	0.01	-8.19338	5.18708e-13	2.63108e-12	*	Plant protein of unknown function (DUF869)	GO:0008150(biological_process);	GO:0005634(nucleus);	GO:0003674(molecular_function);
AT1G07170	78.5967	40.55	-1.00728	1.07981e-08	3.62965e-08	*	PHF5-like protein	GO:0000398(mRNA splicing, via spliceosome);	GO:0005634(nucleus);GO:0005689(U12-type spliceosomal complex);	GO:0003674(molecular_function);
AT1G10360	1.71333	0	-7.17668	6.53283e-07	1.84186e-06	GSTU18	glutathione S-transferase TAU 18	GO:0006749(glutathione metabolic process);GO:0009407(toxin catabolic process);GO:0009636(response to toxic substance);	GO:0005737(cytoplasm);GO:0005829(cytosol);	GO:0004364(glutathione transferase activity);
AT3G06560	4.75333	0	-9.75373	2.70699e-14	1.54996e-13	PAPS3	poly(A) polymerase 3	GO:0006351(transcription, DNA-templated);GO:0006378(mRNA polyadenylation);	GO:0005634(nucleus);GO:0005737(cytoplasm);	GO:0003723(RNA binding);GO:0004652(polynucleotide adenylyltransferase activity);GO:0005515(protein binding);GO:0005524(ATP binding);GO:0046872(metal ion binding);
AT1G22780	778.673	369.34	-1.09919	2.1466e-103	5.10678e-101	PFL	Ribosomal protein S13/S18 family	GO:0006412(translation);GO:0006413(translational initiation);GO:0042254(ribosome biogenesis);	GO:0005618(cell wall);GO:0005737(cytoplasm);GO:0005774(vacuolar membrane);GO:0005829(cytosol);GO:0005840(ribosome);GO:0005886(plasma membrane);GO:0009506(plasmodesma);GO:0015935(small ribosomal subunit);GO:0022627(cytosolic small ribosomal subunit);	GO:0003729(mRNA binding);GO:0003735(structural constituent of ribosome);
AT1G02305	18.8167	1.07333	-4.17327	0.000234826	0.000503228	*	Cysteine proteinases superfamily protein	GO:0006508(proteolysis);GO:0006952(defense response);GO:0050790(regulation of catalytic activity);GO:0051603(proteolysis involved in cellular protein catabolic process);	GO:0005576(extracellular region);GO:0005615(extracellular space);GO:0005764(lysosome);GO:0005773(vacuole);	GO:0004197(cysteine-type endopeptidase activity);GO:0008234(cysteine-type peptidase activity);
AT5G08310	4.32667	0	-10.1343	1.44345e-15	9.32361e-15	*	Tetratricopeptide repeat (TPR)-like superfamily protein	GO:0008150(biological_process);	GO:0005739(mitochondrion);	*
AT1G16030	82.14	31.6267	-1.40438	1.97626e-40	6.3102e-39	Hsp70b	heat shock protein 70B	GO:0006457(protein folding);GO:0009408(response to heat);GO:0009615(response to virus);	GO:0005618(cell wall);GO:0005737(cytoplasm);GO:0005829(cytosol);GO:0005886(plasma membrane);GO:0009507(chloroplast);GO:0016020(membrane);	GO:0005524(ATP binding);
AT4G14320	936.27	470.083	-1.01549	1.00332e-33	2.32789e-32	*	Zinc-binding ribosomal protein family protein	GO:0006412(translation);	GO:0005737(cytoplasm);GO:0005840(ribosome);GO:0022625(cytosolic large ribosomal subunit);	GO:0003735(structural constituent of ribosome);
AT5G11800	58.7167	27.9867	-1.09692	3.43586e-11	1.46479e-10	KEA6	K+ efflux antiporter 6	GO:0006813(potassium ion transport);	GO:0016020(membrane);GO:0016021(integral component of membrane);	GO:0015079(potassium ion transmembrane transporter activity);GO:0015299(solute:proton antiporter activity);GO:0015386(potassium:proton antiporter activity);GO:0022890(inorganic cation transmembrane transporter activity);
AT5G13800	11.5	0.74	-3.99145	2.17421e-34	5.19443e-33	PPH	pheophytinase	GO:0015996(chlorophyll catabolic process);	GO:0009507(chloroplast);GO:0009535(chloroplast thylakoid membrane);GO:0009570(chloroplast stroma);	GO:0005515(protein binding);GO:0016787(hydrolase activity);GO:0080124(pheophytinase activity);
AT3G47650	11.18	0.583333	-4.27268	4.05177e-21	4.34806e-20	*	DnaJ/Hsp40 cysteine-rich domain superfamily protein	*	GO:0009507(chloroplast);	GO:0031072(heat shock protein binding);GO:0051082(unfolded protein binding);
AT1G76310	237.837	33.1233	-2.87614	2.16369e-09	7.76933e-09	CYCB2;4	CYCLIN B2;4	GO:0007049(cell cycle);GO:0051301(cell division);GO:0051726(regulation of cell cycle);	GO:0005634(nucleus);	GO:0005515(protein binding);GO:0016538(cyclin-dependent protein serine/threonine kinase regulator activity);
AT1G43850	11.0833	4.06667	-1.48325	2.00667e-07	5.94538e-07	SEU	SEUSS transcriptional co-regulator	GO:0001666(response to hypoxia);GO:0006351(transcription, DNA-templated);GO:0006355(regulation of transcription, DNA-templated);GO:0006974(cellular response to DNA damage stimulus);GO:0006979(response to oxidative stress);GO:0007275(multicellular organism development);GO:0009617(response to bacterium);GO:0009620(response to fungus);GO:0009624(response to nematode);GO:0009733(response to auxin);GO…	GO:0005634(nucleus);GO:0005654(nucleoplasm);	GO:0003677(DNA binding);GO:0003712(transcription cofactor activity);GO:0005515(protein binding);GO:0046982(protein heterodimerization activity);GO:0060090(binding, bridging);
AT1G76965	4.28	0	-7.64962	2.27748e-07	6.71711e-07	*	unknown protein	GO:0008150(biological_process);	GO:0005576(extracellular region);	GO:0003674(molecular_function);
AT5G52310	1.11	0	-8.17157	1.15386e-09	4.25358e-09	LTI78	low-temperature-responsive protein 78 (LTI78) / desiccation-responsive protein 29A (RD29A)	GO:0000302(response to reactive oxygen species);GO:0006970(response to osmotic stress);GO:0007623(circadian rhythm);GO:0009269(response to desiccation);GO:0009409(response to cold);GO:0009414(response to water deprivation);GO:0009609(response to symbiotic bacterium);GO:0009611(response to wounding);GO:0009651(response to salt stress);GO:0009737(response to abscisic acid);GO:0010150(leaf senescenc…	GO:0005634(nucleus);GO:0005737(cytoplasm);	GO:0003674(molecular_function);
AT2G30790	3.08	0	-8.01423	7.79386e-09	2.6563e-08	PSBP-2	photosystem II subunit P-2	GO:0015979(photosynthesis);	GO:0009507(chloroplast);GO:0009534(chloroplast thylakoid);GO:0009535(chloroplast thylakoid membrane);GO:0009543(chloroplast thylakoid lumen);GO:0009570(chloroplast stroma);GO:0009579(thylakoid);GO:0009654(photosystem II oxygen evolving complex);GO:0019898(extrinsic component of membrane);GO:0030095(chloroplast photosystem II);GO:0031977(thylakoid lumen);	GO:0005509(calcium ion binding);
AT1G18370	54.64	13.3967	-2.05939	9.40717e-29	1.67084e-27	HIK	ATP binding microtubule motor family protein	GO:0000910(cytokinesis);GO:0007018(microtubule-based movement);GO:0009555(pollen development);GO:0009558(embryo sac cellularization);GO:0010583(response to cyclopentenone);GO:0048229(gametophyte development);	GO:0005737(cytoplasm);GO:0005871(kinesin complex);GO:0005874(microtubule);GO:0009524(phragmoplast);	GO:0003777(microtubule motor activity);GO:0005524(ATP binding);GO:0008017(microtubule binding);GO:0016887(ATPase activity);
AT5G54960	45.5767	21.71	-1.09802	2.98387e-08	9.51774e-08	PDC2	pyruvate decarboxylase-2	GO:0001666(response to hypoxia);	GO:0005829(cytosol);	GO:0000287(magnesium ion binding);GO:0004737(pyruvate decarboxylase activity);GO:0016831(carboxy-lyase activity);GO:0030976(thiamine pyrophosphate binding);
AT5G66000	55.3867	22.8233	-1.30263	6.04197e-11	2.52424e-10	*	unknown protein	GO:0008150(biological_process);	GO:0005634(nucleus);	GO:0003674(molecular_function);
AT5G52430	12.2833	0.493333	-4.64905	3.17949e-43	1.11652e-41	*	hydroxyproline-rich glycoprotein family protein	GO:0008150(biological_process);	GO:0005634(nucleus);	GO:0003674(molecular_function);
AT5G62100	10.9467	0.103333	-6.69434	8.88698e-11	3.64787e-10	BAG2	BCL-2-associated athanogene 2	*	GO:0005634(nucleus);GO:0005739(mitochondrion);	*
AT5G47940	6.46	0.523333	-3.64947	4.88204e-09	1.69328e-08	*	unknown protein	GO:0008150(biological_process);	GO:0005634(nucleus);GO:0005840(ribosome);	GO:0003674(molecular_function);
AT4G23800	214.427	84.0833	-1.3774	2.67563e-32	5.74987e-31	3xHMG-box2	HMG (high mobility group) box protein	*	GO:0000793(condensed chromosome);GO:0000794(condensed nuclear chromosome);GO:0005634(nucleus);	GO:0003677(DNA binding);GO:0003700(transcription factor activity, sequence-specific DNA binding);
AT5G67150	8.45	0	-10.3488	4.60184e-17	3.44699e-16	*	HXXXD-type acyl-transferase family protein	*	GO:0005737(cytoplasm);	GO:0016740(transferase activity);GO:0016747(transferase activity, transferring acyl groups other than amino-acyl groups);
AT3G10815	1.99	0	-7.27693	9.97991e-07	2.76198e-06	*	RING/U-box superfamily protein	GO:0008150(biological_process);	GO:0005739(mitochondrion);	*
AT3G51250	44.04	15.0433	-1.57481	5.27235e-23	6.43463e-22	*	Senescence/dehydration-associated protein-related	GO:0008150(biological_process);	GO:0005737(cytoplasm);GO:0009506(plasmodesma);	GO:0003674(molecular_function);
AT4G34340	19.3033	5.50667	-1.83619	4.28939e-07	1.23365e-06	TAF8	TBP-associated factor 8	GO:0006351(transcription, DNA-templated);GO:0006355(regulation of transcription, DNA-templated);	GO:0005634(nucleus);	GO:0005515(protein binding);GO:0046982(protein heterodimerization activity);
AT1G64320	4.43333	0.0566667	-6.21304	4.10068e-10	1.58102e-09	*	myosin heavy chain-related	GO:0046686(response to cadmium ion);	*	GO:0003674(molecular_function);
AT3G03140	12.7533	4.71667	-1.46015	2.32214e-09	8.31708e-09	*	Tudor/PWWP/MBT superfamily protein	GO:0008150(biological_process);	GO:0005634(nucleus);GO:0009506(plasmodesma);	GO:0003674(molecular_function);
AT1G53450	6.47	0	-10.4686	4.94872e-17	3.69372e-16	*	unknown protein	GO:0008150(biological_process);	GO:0005739(mitochondrion);	GO:0003674(molecular_function);
AT5G07320	28.96	6.26	-2.2448	5.86815e-08	1.8197e-07	APC3	Mitochondrial substrate carrier family protein	GO:0006810(transport);GO:0006839(mitochondrial transport);GO:0015866(ADP transport);GO:0015867(ATP transport);GO:0035435(phosphate ion transmembrane transport);GO:0080121(AMP transport);	GO:0005739(mitochondrion);GO:0005743(mitochondrial inner membrane);GO:0016021(integral component of membrane);	GO:0005347(ATP transmembrane transporter activity);GO:0005509(calcium ion binding);GO:0015114(phosphate ion transmembrane transporter activity);GO:0015217(ADP transmembrane transporter activity);GO:0080122(AMP transmembrane transporter activity);
AT2G04235	11.46	5.61	-1.05697	4.13227e-06	1.06758e-05	*	unknown protein	GO:0008150(biological_process);	GO:0005634(nucleus);	GO:0003674(molecular_function);
AT5G10630	13.7433	2.63	-2.42702	0.000865668	0.0017245	*	Translation elongation factor EF1A/initiation factor IF2gamma family protein	*	GO:0005737(cytoplasm);	GO:0003746(translation elongation factor activity);
AT3G44050	55.6767	14.1033	-2.00956	6.18248e-53	3.05346e-51	*	P-loop containing nucleoside triphosphate hydrolases superfamily protein	*	GO:0005737(cytoplasm);	GO:0003777(microtubule motor activity);
AT1G03440	6.15667	0	-10.016	1.83806e-13	9.72642e-13	*	Leucine-rich repeat (LRR) family protein	GO:0007165(signal transduction);	GO:0005739(mitochondrion);	*
AT1G65560	19.1	9.32	-1.05952	6.85055e-10	2.5823e-09	*	Zinc-binding dehydrogenase family protein	*	GO:0005737(cytoplasm);	*
AT1G21640	7.57	0.06	-7.05098	2.22381e-43	7.82837e-42	NADK2	NAD kinase 2	GO:0006741(NADP biosynthetic process);GO:0016310(phosphorylation);GO:0019363(pyridine nucleotide biosynthetic process);GO:0019674(NAD metabolic process);	GO:0009507(chloroplast);	GO:0003951(NAD+ kinase activity);GO:0005516(calmodulin binding);GO:0005524(ATP binding);
AT1G08960	18.5933	9.13667	-1.05458	8.46575e-07	2.36043e-06	CAX11	cation exchanger 11	GO:0006812(cation transport);GO:0006814(sodium ion transport);GO:0010163(high-affinity potassium ion import);	GO:0005886(plasma membrane);GO:0016021(integral component of membrane);GO:0034399(nuclear periphery);	GO:0005432(calcium:sodium antiporter activity);GO:0015079(potassium ion transmembrane transporter activity);GO:0015081(sodium ion transmembrane transporter activity);GO:0015297(antiporter activity);GO:0015491(cation:cation antiporter activity);
AT5G23480	93.9533	37.4867	-1.3534	5.32288e-25	7.41822e-24	*	SWIB/MDM2 domain;Plus-3;GYF	*	GO:0005634(nucleus);	*
AT5G02170	1.22667	0	-21.9311	1.90582e-08	6.23016e-08	*	Transmembrane amino acid transporter family protein	GO:0006865(amino acid transport);	GO:0005886(plasma membrane);GO:0016020(membrane);GO:0016021(integral component of membrane);	GO:0015171(amino acid transmembrane transporter activity);
AT5G12110	30.1833	8.18667	-1.91413	2.38751e-05	5.72832e-05	*	Glutathione S-transferase, C-terminal-like;Translation elongation factor EF1B/ribosomal protein S6	GO:0006414(translational elongation);	GO:0005853(eukaryotic translation elongation factor 1 complex);GO:0005886(plasma membrane);	GO:0003746(translation elongation factor activity);
AT1G19960	1.20667	0	-5.25228	0.00415108	0.00753691	*	unknown protein	GO:0008150(biological_process);	GO:0005575(cellular_component);	GO:0003674(molecular_function);
AT1G52880	1.94333	0	-8.07723	8.03732e-09	2.73651e-08	NAM	NAC (No Apical Meristem) domain transcriptional regulator superfamily protein	GO:0006351(transcription, DNA-templated);GO:0006355(regulation of transcription, DNA-templated);GO:0007275(multicellular organism development);GO:0045995(regulation of embryonic development);GO:0048317(seed morphogenesis);GO:0080060(integument development);	GO:0005634(nucleus);	GO:0003700(transcription factor activity, sequence-specific DNA binding);GO:0043565(sequence-specific DNA binding);GO:0044212(transcription regulatory region DNA binding);
AT5G37290	29.32	13.18	-1.18004	4.27897e-05	9.97738e-05	*	ARM repeat superfamily protein	GO:0008150(biological_process);	GO:0005634(nucleus);	*
AT5G10695	169.81	27.9767	-2.62828	2.573e-13	1.34303e-12	*	unknown protein	GO:0008150(biological_process);	GO:0005576(extracellular region);GO:0005739(mitochondrion);	GO:0004812(aminoacyl-tRNA ligase activity);
AT1G78100	19.41	7.75333	-1.34772	1.13329e-10	4.60154e-10	AUF1	F-box family protein	GO:0009736(cytokinin-activated signaling pathway);GO:0010540(basipetal auxin transport);GO:0010541(acropetal auxin transport);GO:0016567(protein ubiquitination);	GO:0005634(nucleus);GO:0009506(plasmodesma);	GO:0003674(molecular_function);
AT5G64870	7.46667	0.34	-4.50044	0.00487611	0.00874521	*	SPFH/Band 7/PHB domain-containing membrane-associated protein family	GO:0008150(biological_process);	GO:0005773(vacuole);GO:0005886(plasma membrane);GO:0005901(caveola);	GO:0003674(molecular_function);
AT2G42370	14.6167	5.17	-1.52486	4.81984e-08	1.50651e-07	*	unknown protein	*	GO:0005634(nucleus);	*
AT2G34310	35.8933	3.60333	-3.34194	2.44433e-90	3.82289e-88	*	unknown protein	GO:0008150(biological_process);	GO:0005634(nucleus);GO:0016021(integral component of membrane);	GO:0005525(GTP binding);
AT1G01610	26.8433	0	-12.309	1.81341e-24	2.44847e-23	GPAT4	glycerol-3-phosphate acyltransferase 4	GO:0008654(phospholipid biosynthetic process);GO:0010143(cutin biosynthetic process);	GO:0009507(chloroplast);GO:0016020(membrane);GO:0016021(integral component of membrane);	GO:0016746(transferase activity, transferring acyl groups);GO:0016791(phosphatase activity);GO:0090447(glycerol-3-phosphate 2-O-acyltransferase activity);GO:0102419(sn-2-glycerol-3-phosphate omega-OH-C22:0-CoA acyl transferase activity);
AT5G01150	167.607	18.3533	-3.21944	2.55257e-269	3.91959e-266	*	Protein of unknown function (DUF674)	GO:0008150(biological_process);	GO:0005575(cellular_component);	GO:0003674(molecular_function);
AT3G02250	2.28	0	-23.2822	2.55162e-09	9.09461e-09	*	O-fucosyltransferase family protein	GO:0008150(biological_process);	GO:0005794(Golgi apparatus);	GO:0016757(transferase activity, transferring glycosyl groups);
AT5G06960	8.43333	0	-10.3749	9.7938e-16	6.42186e-15	OBF5	OCS-element binding factor 5	GO:0006351(transcription, DNA-templated);GO:0006355(regulation of transcription, DNA-templated);GO:0009410(response to xenobiotic stimulus);GO:0009814(defense response, incompatible interaction);GO:0009863(salicylic acid mediated signaling pathway);	GO:0005634(nucleus);	GO:0003677(DNA binding);GO:0003700(transcription factor activity, sequence-specific DNA binding);GO:0005515(protein binding);GO:0042802(identical protein binding);GO:0043565(sequence-specific DNA binding);
AT4G00560	39.6133	11.4033	-1.83082	9.71665e-09	3.28117e-08	*	NAD(P)-binding Rossmann-fold superfamily protein	*	*	*
AT4G39710	12.72	0	-10.0818	1.25833e-14	7.44723e-14	PnsL4	FK506-binding protein 16-2	GO:0006810(transport);GO:0061077(chaperone-mediated protein folding);	GO:0005576(extracellular region);GO:0009507(chloroplast);GO:0009535(chloroplast thylakoid membrane);GO:0009543(chloroplast thylakoid lumen);GO:0009579(thylakoid);	GO:0003755(peptidyl-prolyl cis-trans isomerase activity);GO:0005515(protein binding);GO:0005528(FK506 binding);
AT5G37070	25.88	1.67333	-3.9641	1.83776e-08	6.02398e-08	*	Protein of unknown function, DUF538	GO:0008150(biological_process);	GO:0005575(cellular_component);	*
AT3G01810	0.536667	0	-21.5958	3.32339e-08	1.05597e-07	*	unknown protein	*	GO:0005634(nucleus);GO:0005886(plasma membrane);	*
AT4G11000	1.39	0	-7.37356	5.17227e-06	1.32271e-05	*	Ankyrin repeat family protein	GO:0008150(biological_process);	*	*
AT1G34460	2.34667	0	-8.423	6.71522e-10	2.53468e-09	CYCB1;5	CYCLIN B1;5	GO:0051726(regulation of cell cycle);	*	GO:0016538(cyclin-dependent protein serine/threonine kinase regulator activity);
AT3G27050	38.2433	12.85	-1.59695	5.27855e-07	1.50101e-06	*	unknown protein	GO:0008150(biological_process);	*	GO:0003674(molecular_function);
AT5G63020	1.91667	0	-9.16328	2.37181e-12	1.13307e-11	*	Disease resistance protein (CC-NBS-LRR class) family	GO:0006499(N-terminal protein myristoylation);GO:0006952(defense response);	GO:0005634(nucleus);	GO:0005524(ATP binding);GO:0043531(ADP binding);
AT1G12780	1.19	0	-21.5584	3.51196e-08	1.11421e-07	UGE1	UDP-D-glucose/UDP-D-galactose 4-epimerase 1	GO:0006012(galactose metabolic process);GO:0033358(UDP-L-arabinose biosynthetic process);GO:0045227(capsule polysaccharide biosynthetic process);GO:0046369(galactose biosynthetic process);GO:0071555(cell wall organization);	GO:0005794(Golgi apparatus);GO:0005829(cytosol);GO:0005886(plasma membrane);	GO:0003978(UDP-glucose 4-epimerase activity);GO:0046983(protein dimerization activity);GO:0050373(UDP-arabinose 4-epimerase activity);
AT2G38620	97.2967	18.91	-2.38736	9.56748e-48	4.00011e-46	CDKB1;2	cyclin-dependent kinase B1;2	GO:0000082(G1/S transition of mitotic cell cycle);GO:0006468(protein phosphorylation);GO:0007165(signal transduction);GO:0008284(positive regulation of cell proliferation);GO:0010033(response to organic substance);GO:0010389(regulation of G2/M transition of mitotic cell cycle);GO:0010444(guard mother cell differentiation);GO:0010468(regulation of gene expression);GO:0032875(regulation of DNA endo…	GO:0000307(cyclin-dependent protein kinase holoenzyme complex);GO:0005634(nucleus);GO:0005737(cytoplasm);	GO:0004674(protein serine/threonine kinase activity);GO:0004693(cyclin-dependent protein serine/threonine kinase activity);GO:0005515(protein binding);GO:0005524(ATP binding);GO:0008353(RNA polymerase II carboxy-terminal domain kinase activity);GO:0016301(kinase activity);GO:0030332(cyclin binding);
AT3G10740	19.1867	5.6	-1.80397	7.65514e-10	2.8734e-09	ASD1	alpha-L-arabinofuranosidase 1	GO:0045493(xylan catabolic process);GO:0046373(L-arabinose metabolic process);	GO:0005576(extracellular region);GO:0005578(proteinaceous extracellular matrix);GO:0005773(vacuole);GO:0009505(plant-type cell wall);GO:0048046(apoplast);	GO:0009044(xylan 1,4-beta-xylosidase activity);GO:0016798(hydrolase activity, acting on glycosyl bonds);GO:0046556(alpha-L-arabinofuranosidase activity);
AT1G54060	18.6433	8.72	-1.12424	3.80384e-05	8.92618e-05	ASIL1	6B-interacting protein 1-like 1	GO:0006351(transcription, DNA-templated);GO:0006355(regulation of transcription, DNA-templated);GO:0009733(response to auxin);GO:0009793(embryo development ending in seed dormancy);GO:0010029(regulation of seed germination);GO:0010431(seed maturation);GO:0048831(regulation of shoot system development);	GO:0005634(nucleus);GO:0005730(nucleolus);	GO:0003700(transcription factor activity, sequence-specific DNA binding);GO:0043565(sequence-specific DNA binding);GO:0044212(transcription regulatory region DNA binding);
AT5G52640	211.827	89.29	-1.27561	5.97764e-27	9.45396e-26	HSP90.1	heat shock protein 90.1	GO:0009408(response to heat);GO:0009816(defense response to bacterium, incompatible interaction);GO:0042742(defense response to bacterium);GO:0046685(response to arsenic-containing substance);GO:0061077(chaperone-mediated protein folding);	GO:0005618(cell wall);GO:0005737(cytoplasm);GO:0005829(cytosol);GO:0005886(plasma membrane);	GO:0005515(protein binding);GO:0005524(ATP binding);GO:0051082(unfolded protein binding);
AT1G79920	117.667	41.87	-1.51905	2.1584e-54	1.12872e-52	Hsp70-15	Heat shock protein 70 (Hsp 70) family protein	*	GO:0005618(cell wall);GO:0005634(nucleus);GO:0005829(cytosol);GO:0005886(plasma membrane);GO:0009506(plasmodesma);	*
AT1G03190	12.8967	5.97333	-1.143	0.000174424	0.000380154	UVH6	RAD3-like DNA-binding helicase protein	GO:0006281(DNA repair);GO:0006289(nucleotide-excision repair);GO:0006351(transcription, DNA-templated);GO:0006355(regulation of transcription, DNA-templated);GO:0009408(response to heat);GO:0009411(response to UV);	GO:0005634(nucleus);	GO:0003677(DNA binding);GO:0004003(ATP-dependent DNA helicase activity);GO:0005515(protein binding);GO:0005524(ATP binding);GO:0046872(metal ion binding);GO:0051539(4 iron, 4 sulfur cluster binding);
AT3G09000	55.2167	13.4667	-2.06314	2.32782e-59	1.47263e-57	*	proline-rich family protein	GO:0008150(biological_process);	GO:0005875(microtubule associated complex);	GO:0003674(molecular_function);
AT2G33610	50.2667	23.4467	-1.12846	5.90279e-18	4.85178e-17	SWI3B	switch subunit 3	GO:0006338(chromatin remodeling);GO:0006351(transcription, DNA-templated);GO:0006355(regulation of transcription, DNA-templated);GO:0007275(multicellular organism development);GO:0016569(covalent chromatin modification);	GO:0005634(nucleus);GO:0016514(SWI/SNF complex);	GO:0003677(DNA binding);GO:0005515(protein binding);
AT1G55250	24.9533	5.82	-3.28109	8.73181e-13	4.35199e-12	HUB2	histone mono-ubiquitination 2	GO:0009965(leaf morphogenesis);GO:0010162(seed dormancy process);GO:0010228(vegetative to reproductive phase transition of meristem);GO:0010390(histone monoubiquitination);GO:0033523(histone H2B ubiquitination);GO:0045087(innate immune response);	GO:0005634(nucleus);	GO:0016740(transferase activity);GO:0042803(protein homodimerization activity);GO:0046872(metal ion binding);
AT3G55800	2.09333	0	-8.4491	4.55713e-10	1.75181e-09	SBPASE	sedoheptulose-bisphosphatase	GO:0005975(carbohydrate metabolic process);GO:0005986(sucrose biosynthetic process);GO:0006000(fructose metabolic process);GO:0006002(fructose 6-phosphate metabolic process);GO:0006094(gluconeogenesis);GO:0016051(carbohydrate biosynthetic process);GO:0019252(starch biosynthetic process);GO:0019253(reductive pentose-phosphate cycle);GO:0030388(fructose 1,6-bisphosphate metabolic process);GO:004274…	GO:0009507(chloroplast);GO:0009570(chloroplast stroma);GO:0009579(thylakoid);GO:0009941(chloroplast envelope);GO:0048046(apoplast);	GO:0042132(fructose 1,6-bisphosphate 1-phosphatase activity);GO:0042578(phosphoric ester hydrolase activity);GO:0046872(metal ion binding);GO:0050278(sedoheptulose-bisphosphatase activity);
AT4G21620	4.07667	0	-7.94182	2.12359e-08	6.90064e-08	*	glycine-rich protein	GO:0008150(biological_process);	GO:0005576(extracellular region);	GO:0003674(molecular_function);
AT1G05570	5.74667	2.05	-1.51697	9.85657e-15	5.89127e-14	CALS1	callose synthase 1	GO:0006075((1->3)-beta-D-glucan biosynthetic process);GO:0008360(regulation of cell shape);GO:0071555(cell wall organization);	GO:0000148(1,3-beta-D-glucan synthase complex);GO:0005886(plasma membrane);GO:0009504(cell plate);GO:0009506(plasmodesma);GO:0016021(integral component of membrane);	GO:0003843(1,3-beta-D-glucan synthase activity);GO:0016757(transferase activity, transferring glycosyl groups);
AT5G49700	17.7333	0	-10.401	2.23251e-16	1.55888e-15	*	Predicted AT-hook DNA-binding family protein	GO:0006351(transcription, DNA-templated);GO:0006355(regulation of transcription, DNA-templated);	GO:0005634(nucleus);	GO:0003680(AT DNA binding);GO:0003700(transcription factor activity, sequence-specific DNA binding);
AT5G42440	1.09667	0	-7.09355	1.89661e-06	5.06731e-06	*	Protein kinase superfamily protein	GO:0006468(protein phosphorylation);	GO:0016021(integral component of membrane);	GO:0004674(protein serine/threonine kinase activity);GO:0005524(ATP binding);GO:0016301(kinase activity);
AT5G42880	2.67333	0.0266667	-6.5144	5.90782e-13	2.97967e-12	*	Plant protein of unknown function (DUF827)	*	*	GO:0003674(molecular_function);
AT4G27654	8.75	0.16	-5.89887	7.5406e-08	2.31579e-07	*	unknown protein	GO:0008150(biological_process);	GO:0005739(mitochondrion);GO:0016021(integral component of membrane);	GO:0003674(molecular_function);
AT2G47485	3.93667	0	-7.8718	2.29672e-08	7.4261e-08	*	unknown protein	*	GO:0005739(mitochondrion);	*
AT1G01225	7.76	0	-9.56464	1.06981e-13	5.78985e-13	*	NC domain-containing protein-related	*	GO:0005634(nucleus);	*
AT4G22380	74.0967	32.63	-1.20874	2.87736e-15	1.80474e-14	*	Ribosomal protein L7Ae/L30e/S12e/Gadd45 family protein	*	GO:0005634(nucleus);GO:0005730(nucleolus);	GO:0003723(RNA binding);
AT1G19540	87.11	9.48667	-3.22729	1.88803e-08	6.17796e-08	*	NmrA-like negative transcriptional regulator family protein	*	GO:0005737(cytoplasm);	*
AT5G18460	0.603333	0	-6.82042	4.20234e-05	9.81768e-05	*	Protein of Unknown Function (DUF239)	GO:0008150(biological_process);	GO:0005576(extracellular region);	*
AT3G63180	48.5533	7.5	-2.71748	1.5578e-05	3.79749e-05	TKL	TIC-like	*	GO:0005634(nucleus);	*
AT3G07580	24.0833	6.32333	-1.97197	1.17278e-06	3.22001e-06	*	unknown protein	GO:0008150(biological_process);	GO:0005634(nucleus);	GO:0003674(molecular_function);
AT5G10190	3.34333	0	-9.22195	3.65817e-12	1.71782e-11	*	Major facilitator superfamily protein	GO:0055085(transmembrane transport);	GO:0016020(membrane);GO:0016021(integral component of membrane);	GO:0005351(sugar:proton symporter activity);GO:0015144(carbohydrate transmembrane transporter activity);
AT3G50920	28.6833	13.7233	-1.0838	0.00553036	0.00983609	LPPepsilon1	Phosphatidic acid phosphatase (PAP2) family protein	GO:0006651(diacylglycerol biosynthetic process);	GO:0009507(chloroplast);	GO:0008195(phosphatidate phosphatase activity);
AT1G65840	60.8133	14.8067	-2.06733	2.76333e-12	1.30927e-11	PAO4	polyamine oxidase 4	GO:0006598(polyamine catabolic process);GO:0055114(oxidation-reduction process);	GO:0005634(nucleus);GO:0005777(peroxisome);	GO:0008131(primary amine oxidase activity);GO:0046592(polyamine oxidase activity);GO:0052894(norspermine:oxygen oxidoreductase activity);GO:0052895(N1-acetylspermine:oxygen oxidoreductase (N1-acetylspermidine-forming) activity);GO:0052901(spermine:oxygen oxidoreductase (spermidine-forming) activity);
AT3G61350	9.8	0.996667	-3.31975	2.38557e-15	1.50466e-14	SKIP4	SKP1 interacting partner 4	GO:0009409(response to cold);GO:0016567(protein ubiquitination);	GO:0005575(cellular_component);	GO:0003674(molecular_function);
AT1G74370	7.96333	0	-9.75143	3.90397e-09	1.36793e-08	*	RING/U-box superfamily protein	*	GO:0005794(Golgi apparatus);GO:0016021(integral component of membrane);	GO:0008270(zinc ion binding);GO:0046872(metal ion binding);
AT3G59940	6.05667	0.0266667	-8.00533	1.07886e-12	5.32839e-12	*	Galactose oxidase/kelch repeat superfamily protein	GO:0016567(protein ubiquitination);GO:0080037(negative regulation of cytokinin-activated signaling pathway);GO:2000762(regulation of phenylpropanoid metabolic process);	GO:0005634(nucleus);GO:0005737(cytoplasm);GO:0005829(cytosol);	GO:0003674(molecular_function);
AT5G58020	55.6467	18.2033	-1.64101	5.97755e-06	1.51898e-05	*	unknown protein	GO:0000380(alternative mRNA splicing, via spliceosome);GO:0071171(site-specific DNA replication termination at RTS1 barrier);GO:1902979(mitotic DNA replication termination);	GO:0005634(nucleus);	GO:0003674(molecular_function);
AT3G15490	6.02333	0	-9.58077	4.33414e-11	1.83203e-10	*	Regulator of Vps4 activity in the MVB pathway protein	*	GO:0005739(mitochondrion);	*
AT1G72360	18.98	7.19667	-1.42139	5.17478e-12	2.3921e-11	ERF73	Integrase-type DNA-binding superfamily protein	GO:0006351(transcription, DNA-templated);GO:0006355(regulation of transcription, DNA-templated);GO:0009873(ethylene-activated signaling pathway);GO:0034059(response to anoxia);GO:0071369(cellular response to ethylene stimulus);GO:0071456(cellular response to hypoxia);	GO:0005622(intracellular);GO:0005634(nucleus);	GO:0003677(DNA binding);GO:0003700(transcription factor activity, sequence-specific DNA binding);
AT1G11160	1.56667	0	-9.30403	2.18291e-12	1.04868e-11	*	Transducin/WD40 repeat-like superfamily protein	*	GO:0005737(cytoplasm);GO:0080008(Cul4-RING E3 ubiquitin ligase complex);	GO:0000166(nucleotide binding);
AT5G24010	4.78	0.126667	-5.26769	1.42834e-21	1.58934e-20	*	Protein kinase superfamily protein	GO:0006468(protein phosphorylation);	GO:0005886(plasma membrane);GO:0009506(plasmodesma);GO:0016021(integral component of membrane);	GO:0004674(protein serine/threonine kinase activity);GO:0005524(ATP binding);GO:0016301(kinase activity);
AT2G21800	49.11	14.0433	-1.83146	2.598e-34	6.17199e-33	EME1A	essential meiotic endonuclease 1A	GO:0006281(DNA repair);GO:0006310(DNA recombination);GO:0051301(cell division);GO:0051321(meiotic cell cycle);	GO:0005634(nucleus);GO:0048476(Holliday junction resolvase complex);	GO:0003677(DNA binding);GO:0004519(endonuclease activity);GO:0046872(metal ion binding);
AT3G04940	2.74	0.0133333	-7.57323	1.39348e-08	4.63151e-08	CYSD1	cysteine synthase D1	GO:0006535(cysteine biosynthetic process from serine);GO:0019344(cysteine biosynthetic process);	GO:0005737(cytoplasm);	GO:0004124(cysteine synthase activity);GO:0016740(transferase activity);GO:0030170(pyridoxal phosphate binding);GO:0050017(L-3-cyanoalanine synthase activity);
AT5G49020	135.017	65.4233	-1.07009	7.52106e-45	2.7982e-43	PRMT4A	protein arginine methyltransferase 4A	GO:0006351(transcription, DNA-templated);GO:0006355(regulation of transcription, DNA-templated);GO:0009909(regulation of flower development);GO:0010228(vegetative to reproductive phase transition of meristem);GO:0019919(peptidyl-arginine methylation, to asymmetrical-dimethyl arginine);GO:0034970(histone H3-R2 methylation);GO:0034971(histone H3-R17 methylation);GO:0034972(histone H3-R26 methylatio…	GO:0005634(nucleus);GO:0005737(cytoplasm);GO:0005829(cytosol);GO:0009507(chloroplast);	GO:0008168(methyltransferase activity);GO:0008469(histone-arginine N-methyltransferase activity);GO:0016277([myelin basic protein]-arginine N-methyltransferase activity);GO:0035241(protein-arginine omega-N monomethyltransferase activity);GO:0035242(protein-arginine omega-N asymmetric methyltransferase activity);GO:0042803(protein homodimerization activity);GO:0046982(protein heterodimerization ac…
AT4G02040	20.05	4.14	-2.29879	2.55043e-16	1.76627e-15	*	unknown protein	GO:0008150(biological_process);	GO:0005739(mitochondrion);	GO:0003674(molecular_function);
AT5G39940	63.13	11.4967	-2.48449	1.52225e-47	6.25604e-46	*	FAD/NAD(P)-binding oxidoreductase family protein	GO:0055114(oxidation-reduction process);	GO:0005575(cellular_component);	GO:0016491(oxidoreductase activity);
AT3G53110	234.817	103.623	-1.20737	7.82324e-31	1.54915e-29	LOS4	P-loop containing nucleoside triphosphate hydrolases superfamily protein	GO:0009408(response to heat);GO:0009409(response to cold);GO:0009737(response to abscisic acid);GO:0010501(RNA secondary structure unwinding);GO:0016973(poly(A)+ mRNA export from nucleus);	GO:0005634(nucleus);GO:0005635(nuclear envelope);GO:0005730(nucleolus);GO:0005737(cytoplasm);GO:0005886(plasma membrane);	GO:0003723(RNA binding);GO:0003724(RNA helicase activity);GO:0004004(ATP-dependent RNA helicase activity);GO:0005524(ATP binding);GO:0008026(ATP-dependent helicase activity);GO:0008186(RNA-dependent ATPase activity);
AT5G61640	17.9467	0.723333	-4.68029	0.00293234	0.00542975	PMSR1	peptidemethionine sulfoxide reductase 1	GO:0006464(cellular protein modification process);GO:0006979(response to oxidative stress);GO:0055114(oxidation-reduction process);	GO:0005829(cytosol);GO:0009507(chloroplast);	GO:0008113(peptide-methionine (S)-S-oxide reductase activity);
AT3G46670	1.40333	0	-22.0318	1.29499e-08	4.31859e-08	UGT76E11	UDP-glucosyl transferase 76E11	GO:0008152(metabolic process);	GO:0005634(nucleus);GO:0043231(intracellular membrane-bounded organelle);	GO:0008194(UDP-glycosyltransferase activity);GO:0016757(transferase activity, transferring glycosyl groups);GO:0080043(quercetin 3-O-glucosyltransferase activity);GO:0080044(quercetin 7-O-glucosyltransferase activity);
AT5G01420	11.4033	0.05	-7.80018	6.6179e-24	8.55263e-23	*	Glutaredoxin family protein	GO:0045454(cell redox homeostasis);	GO:0005634(nucleus);	GO:0009055(electron carrier activity);GO:0015035(protein disulfide oxidoreductase activity);
AT1G49220	2.99333	0.116667	-4.78167	0.000125925	0.000278331	*	RING/U-box superfamily protein	GO:0016567(protein ubiquitination);	GO:0016021(integral component of membrane);	GO:0008270(zinc ion binding);GO:0046872(metal ion binding);
AT5G54020	0.556667	0	-6.55426	0.00118372	0.00231281	*	Cysteine/Histidine-rich C1 domain family protein	*	GO:0005634(nucleus);	*
AT4G35987	80.48	27.0467	-1.60057	1.57062e-17	1.23392e-16	*	S-adenosyl-L-methionine-dependent methyltransferases superfamily protein	*	GO:0009507(chloroplast);	*
AT4G23810	1.22	0	-21.6313	3.1538e-08	1.0036e-07	WRKY53	WRKY family transcription factor	GO:0006351(transcription, DNA-templated);GO:0006355(regulation of transcription, DNA-templated);GO:0009751(response to salicylic acid);GO:0009816(defense response to bacterium, incompatible interaction);GO:0010150(leaf senescence);GO:0010193(response to ozone);GO:0010200(response to chitin);GO:0031347(regulation of defense response);GO:0042542(response to hydrogen peroxide);GO:0045893(positive re…	GO:0005634(nucleus);GO:0009507(chloroplast);	GO:0003677(DNA binding);GO:0003700(transcription factor activity, sequence-specific DNA binding);GO:0005515(protein binding);GO:0043565(sequence-specific DNA binding);
AT5G10960	96.2667	47.89	-1.03437	1.83857e-09	6.64997e-09	*	Polynucleotidyl transferase, ribonuclease H-like superfamily protein	GO:0006351(transcription, DNA-templated);GO:0006355(regulation of transcription, DNA-templated);GO:0009451(RNA modification);	GO:0005634(nucleus);GO:0005737(cytoplasm);	GO:0003723(RNA binding);GO:0004540(ribonuclease activity);GO:0046872(metal ion binding);
AT2G18840	10.17	0.93	-3.47973	3.72768e-26	5.6018e-25	*	Integral membrane Yip1 family protein	GO:0015774(polysaccharide transport);	GO:0005634(nucleus);GO:0005794(Golgi apparatus);GO:0005802(trans-Golgi network);	GO:0005515(protein binding);
AT4G02710	1.65333	0	-9.32837	1.29862e-13	6.97455e-13	NET1C	Kinase interacting (KIP1-like) family protein	*	GO:0005737(cytoplasm);GO:0005886(plasma membrane);	GO:0003779(actin binding);
AT5G45610	20.5067	9.16667	-1.18823	0.00447232	0.00807849	SUV2	protein dimerizations	GO:0006974(cellular response to DNA damage stimulus);GO:0007050(cell cycle arrest);	GO:0005634(nucleus);	GO:0046983(protein dimerization activity);
AT5G66130	18.6233	3.46667	-2.45682	0.00221921	0.00417936	ATRAD17	RADIATION SENSITIVE 17	GO:0000077(DNA damage checkpoint);GO:0006281(DNA repair);GO:0006282(regulation of DNA repair);GO:0006952(defense response);GO:0007049(cell cycle);GO:0031347(regulation of defense response);GO:0033314(mitotic DNA replication checkpoint);	GO:0000790(nuclear chromatin);GO:0005634(nucleus);	GO:0003682(chromatin binding);GO:0003689(DNA clamp loader activity);GO:0005515(protein binding);GO:0005524(ATP binding);
AT1G15260	1.37	0.02	-5.70763	0.00314756	0.00580599	*	unknown protein	GO:0008150(biological_process);	*	GO:0004386(helicase activity);
AT1G54930	25.7733	0	-11.3522	8.07603e-19	7.18007e-18	*	GRF zinc finger / Zinc knuckle protein	GO:0008150(biological_process);	GO:0005634(nucleus);	GO:0003676(nucleic acid binding);
AT3G18730	22.1933	3.19667	-2.82529	1.52258e-58	9.31809e-57	TSK	tetratricopeptide repeat (TPR)-containing protein	GO:0000086(G2/M transition of mitotic cell cycle);GO:0009933(meristem structural organization);GO:0009934(regulation of meristem structural organization);GO:0016569(covalent chromatin modification);GO:0051301(cell division);	GO:0005634(nucleus);GO:0005654(nucleoplasm);GO:0016020(membrane);	GO:0005515(protein binding);
AT3G58990	2.13333	0	-8.02078	2.74323e-09	9.73852e-09	IPMI1	isopropylmalate isomerase 1	GO:0009098(leucine biosynthetic process);GO:0019761(glucosinolate biosynthetic process);	GO:0005739(mitochondrion);GO:0009536(plastid);GO:0009570(chloroplast stroma);	GO:0003861(3-isopropylmalate dehydratase activity);GO:0016836(hydro-lyase activity);
AT1G17255	1.54667	0	-8.96542	5.61041e-10	2.13917e-09	*	other RNA	GO:0008150(biological_process);	GO:0005575(cellular_component);	GO:0003674(molecular_function);
AT1G53110	4.64667	0	-9.92387	4.08795e-15	2.52743e-14	*	unknown protein	GO:0008150(biological_process);	GO:0016021(integral component of membrane);	GO:0003674(molecular_function);
AT2G47070	21.9133	10.6967	-1.06352	2.38779e-06	6.31373e-06	SPL1	squamosa promoter binding protein-like 1	GO:0006351(transcription, DNA-templated);GO:0006355(regulation of transcription, DNA-templated);	GO:0005634(nucleus);	GO:0003677(DNA binding);GO:0003700(transcription factor activity, sequence-specific DNA binding);GO:0046872(metal ion binding);
AT1G49130	1.92	0	-7.5344	1.92036e-07	5.70469e-07	BBX17	B-box type zinc finger protein with CCT domain	GO:0006355(regulation of transcription, DNA-templated);	GO:0005634(nucleus);	GO:0003700(transcription factor activity, sequence-specific DNA binding);GO:0008270(zinc ion binding);
AT5G53400	409.363	202.57	-1.0401	2.22414e-32	4.81023e-31	BOB1	HSP20-like chaperones superfamily protein	GO:0006457(protein folding);GO:0009408(response to heat);GO:0009555(pollen development);GO:0009735(response to cytokinin);GO:0009880(embryonic pattern specification);GO:0009965(leaf morphogenesis);GO:0010286(heat acclimation);GO:0010450(inflorescence meristem growth);GO:0032502(developmental process);GO:0048448(stamen morphogenesis);GO:0048833(specification of floral organ number);	GO:0005737(cytoplasm);GO:0005829(cytosol);	GO:0051082(unfolded protein binding);
AT4G33170	1.43667	0	-22.8468	5.9745e-10	2.26827e-09	*	Tetratricopeptide repeat (TPR)-like superfamily protein	*	GO:0005739(mitochondrion);	GO:0008270(zinc ion binding);
AT5G10150	3.55333	0	-9.0226	2.06175e-11	9.01036e-11	*	Domain of unknown function (DUF966)	GO:0008150(biological_process);	GO:0005634(nucleus);	GO:0003674(molecular_function);
AT3G12640	38.02	9.55667	-2.01829	2.53143e-36	6.44923e-35	*	RNA binding (RRM/RBD/RNP motifs) family protein	GO:0006397(mRNA processing);	GO:0005634(nucleus);	GO:0003676(nucleic acid binding);GO:0003723(RNA binding);
AT3G17830	20.1567	6.79333	-1.59959	1.82292e-10	7.26886e-10	*	Molecular chaperone Hsp40/DnaJ family protein	GO:0006457(protein folding);GO:0009408(response to heat);	GO:0009507(chloroplast);GO:0016021(integral component of membrane);	GO:0005524(ATP binding);GO:0031072(heat shock protein binding);GO:0046872(metal ion binding);GO:0051082(unfolded protein binding);
AT5G49665	22.3967	0	-12.4403	9.67847e-25	1.32694e-23	*	Zinc finger (C3HC4-type RING finger) family protein	*	GO:0005576(extracellular region);GO:0005886(plasma membrane);	GO:0004842(ubiquitin-protein transferase activity);GO:0008270(zinc ion binding);
AT3G21020	10.0767	0	-10.2802	2.34891e-16	1.63408e-15	*	transposable element gene	*	*	*
AT3G46830	118.21	47.52	-1.34037	8.37765e-22	9.49074e-21	RABA2c	RAB GTPase homolog A2C	GO:0015031(protein transport);	GO:0005768(endosome);GO:0005794(Golgi apparatus);GO:0005829(cytosol);GO:0005886(plasma membrane);GO:0009504(cell plate);GO:0009506(plasmodesma);GO:0010008(endosome membrane);	GO:0003924(GTPase activity);GO:0005525(GTP binding);
AT5G02790	26.18	5.51	-2.2794	1.94631e-06	5.19025e-06	GSTL3	Glutathione S-transferase family protein	GO:0006749(glutathione metabolic process);GO:0009636(response to toxic substance);GO:0010731(protein glutathionylation);GO:0046686(response to cadmium ion);	GO:0005737(cytoplasm);GO:0005829(cytosol);	GO:0004364(glutathione transferase activity);
AT5G48820	12.75	0.703333	-4.10185	0.000187109	0.000405916	ICK6	inhibitor/interactor with cyclin-dependent kinase	GO:0007050(cell cycle arrest);GO:0016310(phosphorylation);GO:0045736(negative regulation of cyclin-dependent protein serine/threonine kinase activity);GO:0071901(negative regulation of protein serine/threonine kinase activity);	GO:0005634(nucleus);GO:0005654(nucleoplasm);GO:0016021(integral component of membrane);	GO:0004861(cyclin-dependent protein serine/threonine kinase inhibitor activity);GO:0005515(protein binding);GO:0016301(kinase activity);GO:0030332(cyclin binding);
AT2G18193	31.42	10.4867	-1.61118	1.74271e-17	1.36404e-16	*	P-loop containing nucleoside triphosphate hydrolases superfamily protein	GO:0030001(metal ion transport);	GO:0005783(endoplasmic reticulum);GO:0016021(integral component of membrane);	GO:0005524(ATP binding);GO:0016887(ATPase activity);GO:0046872(metal ion binding);
AT4G30370	4.88667	0	-8.87888	4.52196e-12	2.10356e-11	*	RING/U-box superfamily protein	GO:0010200(response to chitin);GO:0016567(protein ubiquitination);GO:0043161(proteasome-mediated ubiquitin-dependent protein catabolic process);	GO:0005634(nucleus);GO:0016021(integral component of membrane);	GO:0008270(zinc ion binding);GO:0046872(metal ion binding);GO:0061630(ubiquitin protein ligase activity);
AT5G67540	1.62	0	-8.31734	0.00124747	0.00243202	*	Arabinanase/levansucrase/invertase	*	GO:0005634(nucleus);GO:0005794(Golgi apparatus);	*
AT3G27350	40.77	19.2367	-1.11309	6.82297e-06	1.72344e-05	*	unknown protein	GO:0008150(biological_process);	GO:0005634(nucleus);GO:0005886(plasma membrane);	GO:0003674(molecular_function);
AT3G63130	203.11	77.7	-1.41243	2.09453e-30	4.02946e-29	RANGAP1	RAN GTPase activating protein 1	GO:0000910(cytokinesis);GO:0006606(protein import into nucleus);	GO:0005634(nucleus);GO:0005635(nuclear envelope);GO:0005819(spindle);GO:0005886(plasma membrane);GO:0009504(cell plate);GO:0009507(chloroplast);GO:0009524(phragmoplast);GO:0031965(nuclear membrane);GO:0032153(cell division site);	GO:0005096(GTPase activator activity);GO:0005515(protein binding);
AT5G56280	25.0233	8.25	-1.62883	1.05707e-05	2.62612e-05	CSN6A	COP9 signalosome subunit 6A	GO:0000338(protein deneddylation);GO:0006511(ubiquitin-dependent protein catabolic process);GO:0007275(multicellular organism development);GO:0009585(red, far-red light phototransduction);GO:0009640(photomorphogenesis);GO:0010387(COP9 signalosome assembly);GO:0030163(protein catabolic process);	GO:0005634(nucleus);GO:0005737(cytoplasm);GO:0008180(COP9 signalosome);	GO:0005515(protein binding);
AT5G10390	244.047	102.707	-1.27187	1.41936e-30	2.75886e-29	*	Histone superfamily protein	GO:0006334(nucleosome assembly);	GO:0000786(nucleosome);GO:0005634(nucleus);	GO:0003677(DNA binding);GO:0031492(nucleosomal DNA binding);
AT5G08740	13.2033	4.89333	-1.45693	4.20333e-06	1.08544e-05	NDC1	NAD(P)H dehydrogenase C1	GO:0019646(aerobic electron transport chain);GO:0042372(phylloquinone biosynthetic process);GO:0055114(oxidation-reduction process);GO:0071482(cellular response to light stimulus);	GO:0005618(cell wall);GO:0005739(mitochondrion);GO:0005743(mitochondrial inner membrane);GO:0009507(chloroplast);GO:0009534(chloroplast thylakoid);GO:0010287(plastoglobule);GO:0031304(intrinsic component of mitochondrial inner membrane);	GO:0003954(NADH dehydrogenase activity);GO:0003955(NAD(P)H dehydrogenase (quinone) activity);GO:0016491(oxidoreductase activity);
AT3G61300	5.25667	0.0233333	-7.57912	1.4709e-23	1.85272e-22	*	C2 calcium/lipid-binding plant phosphoribosyltransferase family protein	*	GO:0005739(mitochondrion);GO:0016021(integral component of membrane);	GO:0016757(transferase activity, transferring glycosyl groups);
AT1G71000	70.8967	13.7567	-2.38686	7.91754e-24	1.017e-22	*	Chaperone DnaJ-domain superfamily protein	GO:0006457(protein folding);	GO:0005634(nucleus);GO:0005737(cytoplasm);	*
AT5G43910	6.19667	0	-9.80961	2.70404e-14	1.54879e-13	*	pfkB-like carbohydrate kinase family protein	*	GO:0005737(cytoplasm);	GO:0016301(kinase activity);
AT1G20470	6.11333	0	-8.30524	3.82061e-09	1.34027e-08	*	SAUR-like auxin-responsive protein family	GO:0009733(response to auxin);	GO:0005739(mitochondrion);	GO:0003674(molecular_function);
AT2G25770	50.74	14.2467	-1.86757	4.61134e-18	3.82564e-17	*	Polyketide cyclase/dehydrase and lipid transport superfamily protein	GO:0008150(biological_process);	GO:0005634(nucleus);	GO:0003674(molecular_function);
AT1G68872	6.29667	1.03333	-2.63136	1.53129e-11	6.77983e-11	*	unknown protein	GO:0008150(biological_process);	GO:0005575(cellular_component);	GO:0003674(molecular_function);
AT5G63380	19.0633	0.803333	-4.57325	2.33337e-46	9.18717e-45	*	AMP-dependent synthetase and ligase family protein	GO:0009695(jasmonic acid biosynthetic process);GO:0031408(oxylipin biosynthetic process);	GO:0005777(peroxisome);	GO:0004321(fatty-acyl-CoA synthase activity);GO:0005515(protein binding);GO:0005524(ATP binding);GO:0016207(4-coumarate-CoA ligase activity);GO:0016874(ligase activity);
AT2G45630	0.75	0	-6.18832	0.000305085	0.000645278	*	D-isomer specific 2-hydroxyacid dehydrogenase family protein	GO:0055114(oxidation-reduction process);	GO:0005737(cytoplasm);	GO:0016616(oxidoreductase activity, acting on the CH-OH group of donors, NAD or NADP as acceptor);GO:0051287(NAD binding);
AT3G51280	206.617	45.0067	-2.22882	3.05304e-17	2.32292e-16	*	Tetratricopeptide repeat (TPR)-like superfamily protein	GO:0007049(cell cycle);GO:0051301(cell division);	GO:0005634(nucleus);	*
AT3G25980	300.927	34.9433	-3.13978	4.23033e-07	1.21728e-06	MAD2	DNA-binding HORMA family protein	GO:0007094(mitotic spindle assembly checkpoint);GO:0007346(regulation of mitotic cell cycle);GO:0051301(cell division);	GO:0000776(kinetochore);GO:0000777(condensed chromosome kinetochore);GO:0005634(nucleus);GO:0005635(nuclear envelope);GO:0005737(cytoplasm);GO:0005828(kinetochore microtubule);GO:0005876(spindle microtubule);GO:0010369(chromocenter);	GO:0003677(DNA binding);GO:0005515(protein binding);
AT2G02960	66.39	34.5233	-1.13312	2.47644e-07	7.27725e-07	*	RING/FYVE/PHD zinc finger superfamily protein	*	GO:0005634(nucleus);	GO:0008270(zinc ion binding);
AT5G13100	61.86	0	-13.1908	1.69776e-28	2.96861e-27	*	unknown protein	*	GO:0009507(chloroplast);	*
AT5G01710	8.98333	0.49	-4.2398	2.20393e-16	1.5402e-15	*	methyltransferases	*	*	*
AT5G18700	20.77	10.3933	-1.028	0.000370532	0.000773916	*	Protein kinase family protein with ARM repeat domain	GO:0000910(cytokinesis);GO:0000914(phragmoplast assembly);GO:0009793(embryo development ending in seed dormancy);GO:0010342(endosperm cellularization);	GO:0005874(microtubule);GO:0005886(plasma membrane);GO:0009506(plasmodesma);	GO:0008017(microtubule binding);GO:0016301(kinase activity);
AT3G51320	10.06	3.01333	-1.77562	0.000183233	0.000398121	*	Pentatricopeptide repeat (PPR) superfamily protein	GO:0008150(biological_process);	GO:0005739(mitochondrion);	*
AT5G03440	42.9967	9.05667	-2.31252	4.4099e-10	1.69753e-09	*	unknown protein	GO:0008150(biological_process);	GO:0005634(nucleus);	GO:0003674(molecular_function);
AT5G24310	20.5833	0.306667	-6.11541	0.00414713	0.00753056	ABIL3	ABL interactor-like protein 3	GO:0010090(trichome morphogenesis);GO:0048364(root development);	GO:0005737(cytoplasm);GO:0015630(microtubule cytoskeleton);	GO:0003674(molecular_function);
AT1G04150	9.18	0.266667	-5.15471	7.63586e-19	6.81338e-18	*	C2 calcium/lipid-binding plant phosphoribosyltransferase family protein	GO:0008150(biological_process);	GO:0016021(integral component of membrane);	GO:0016757(transferase activity, transferring glycosyl groups);
AT3G52150	73.4167	30.33	-1.30524	4.55472e-09	1.58561e-08	PSRP2	RNA-binding (RRM/RBD/RNP motifs) family protein	*	GO:0009507(chloroplast);GO:0009535(chloroplast thylakoid membrane);GO:0009570(chloroplast stroma);GO:0009579(thylakoid);GO:0009941(chloroplast envelope);	GO:0003723(RNA binding);
AT1G80570	11.78	1.95667	-2.78841	2.15845e-23	2.69264e-22	*	RNI-like superfamily protein	GO:0006511(ubiquitin-dependent protein catabolic process);	GO:0005634(nucleus);	GO:0004842(ubiquitin-protein transferase activity);
AT4G23180	2.08333	0	-8.87436	4.69104e-11	1.97893e-10	CRK10	cysteine-rich RLK (RECEPTOR-like protein kinase) 10	GO:0006468(protein phosphorylation);GO:0042742(defense response to bacterium);	GO:0005886(plasma membrane);GO:0016021(integral component of membrane);	GO:0004672(protein kinase activity);GO:0004674(protein serine/threonine kinase activity);GO:0005524(ATP binding);GO:0016301(kinase activity);
AT4G17230	57.1767	12.2767	-2.24476	1.48414e-23	1.868e-22	SCL13	SCARECROW-like 13	GO:0006351(transcription, DNA-templated);GO:0006355(regulation of transcription, DNA-templated);GO:0010200(response to chitin);	GO:0005634(nucleus);GO:0005737(cytoplasm);	GO:0003700(transcription factor activity, sequence-specific DNA binding);GO:0043565(sequence-specific DNA binding);
AT2G32275	1.39	0	-6.26206	0.00173281	0.00331284	*	Expressed protein	GO:0008150(biological_process);	GO:0005634(nucleus);GO:0005886(plasma membrane);	GO:0003674(molecular_function);
AT1G17720	24.3233	11.3667	-1.11338	3.16041e-06	8.25459e-06	ATB BETA	Protein phosphatase 2A, regulatory subunit PR55	GO:0000278(mitotic cell cycle);GO:0006470(protein dephosphorylation);GO:0032502(developmental process);GO:0070262(peptidyl-serine dephosphorylation);	GO:0000159(protein phosphatase type 2A complex);GO:0005737(cytoplasm);GO:0005829(cytosol);	GO:0000166(nucleotide binding);GO:0004722(protein serine/threonine phosphatase activity);GO:0019888(protein phosphatase regulator activity);
AT1G31835	4.80333	0	-8.01281	2.59299e-08	8.33457e-08	*	unknown protein	GO:0008150(biological_process);	*	GO:0003674(molecular_function);
AT1G15490	5.62333	0.633333	-3.18769	0.00070028	0.00141252	*	alpha/beta-Hydrolases superfamily protein	*	GO:0005737(cytoplasm);GO:0016021(integral component of membrane);	GO:0016787(hydrolase activity);
AT1G13210	3.67	0	-10.6294	2.24074e-17	1.73378e-16	ACA.l	autoinhibited Ca2+/ATPase II	GO:0048194(Golgi vesicle budding);	GO:0005802(trans-Golgi network);GO:0005886(plasma membrane);GO:0016021(integral component of membrane);	GO:0000287(magnesium ion binding);GO:0004012(phospholipid-translocating ATPase activity);GO:0005516(calmodulin binding);GO:0005524(ATP binding);GO:0015662(ATPase activity, coupled to transmembrane movement of ions, phosphorylative mechanism);
AT2G46250	7.78333	0.263333	-4.93894	1.37331e-15	8.89437e-15	*	myosin heavy chain-related	*	GO:0005737(cytoplasm);	*
AT4G37260	38.9033	10.6267	-1.89838	1.1659e-08	3.90584e-08	MYB73	myb domain protein 73	GO:0006355(regulation of transcription, DNA-templated);GO:0006357(regulation of transcription from RNA polymerase II promoter);GO:0009723(response to ethylene);GO:0009737(response to abscisic acid);GO:0009751(response to salicylic acid);GO:0009753(response to jasmonic acid);GO:0010200(response to chitin);GO:0019760(glucosinolate metabolic process);GO:0030154(cell differentiation);GO:0046686(respo…	GO:0005634(nucleus);	GO:0000981(RNA polymerase II transcription factor activity, sequence-specific DNA binding);GO:0001135(transcription factor activity, RNA polymerase II transcription factor recruiting);GO:0003677(DNA binding);GO:0003700(transcription factor activity, sequence-specific DNA binding);GO:0043565(sequence-specific DNA binding);GO:0044212(transcription regulatory region DNA binding);
AT4G36195	8.98667	0.783333	-3.56089	0.000992154	0.00196006	*	Serine carboxypeptidase S28 family protein	GO:0006508(proteolysis);	GO:0005576(extracellular region);GO:0005773(vacuole);GO:0005774(vacuolar membrane);GO:0009505(plant-type cell wall);	GO:0008236(serine-type peptidase activity);
AT5G05830	23.6433	5.00667	-2.27039	4.22052e-12	1.96713e-11	*	RING/FYVE/PHD zinc finger superfamily protein	*	GO:0005634(nucleus);GO:0016021(integral component of membrane);	GO:0008270(zinc ion binding);
AT3G45970	9.06333	0.22	-5.3561	8.52055e-05	0.000191817	EXLA1	expansin-like A1	GO:0009826(unidimensional cell growth);GO:0009828(plant-type cell wall loosening);	GO:0005576(extracellular region);GO:0005618(cell wall);GO:0005794(Golgi apparatus);GO:0009505(plant-type cell wall);GO:0009506(plasmodesma);GO:0016021(integral component of membrane);	*
AT5G12400	13.83	3.25333	-2.11834	1.52491e-17	1.20136e-16	*	DNA binding;zinc ion binding;DNA binding	GO:0006355(regulation of transcription, DNA-templated);	GO:0005634(nucleus);	GO:0003677(DNA binding);
AT3G14940	10.4067	3.30333	-1.68242	1.82087e-05	4.4133e-05	PPC3	phosphoenolpyruvate carboxylase 3	GO:0006099(tricarboxylic acid cycle);GO:0015977(carbon fixation);GO:0015979(photosynthesis);GO:0048366(leaf development);	GO:0005737(cytoplasm);GO:0005829(cytosol);GO:0009507(chloroplast);GO:0048046(apoplast);	GO:0008964(phosphoenolpyruvate carboxylase activity);
AT3G11773	4.77333	0	-7.87815	1.99231e-08	6.49654e-08	*	Thioredoxin superfamily protein	*	GO:0005634(nucleus);	*
AT5G43020	1.02	0	-7.80857	0.00285258	0.00529657	*	Leucine-rich repeat protein kinase family protein	GO:0006468(protein phosphorylation);GO:0007169(transmembrane receptor protein tyrosine kinase signaling pathway);	GO:0005886(plasma membrane);GO:0016021(integral component of membrane);	GO:0004672(protein kinase activity);GO:0004674(protein serine/threonine kinase activity);GO:0005524(ATP binding);GO:0016301(kinase activity);
AT2G47000	2.15	0.00333333	-8.9317	5.92665e-12	2.72104e-11	ABCB4	ATP binding cassette subfamily B4	GO:0009630(gravitropism);GO:0009733(response to auxin);GO:0009734(auxin-activated signaling pathway);GO:0009735(response to cytokinin);GO:0009926(auxin polar transport);GO:0010315(auxin efflux);GO:0010540(basipetal auxin transport);GO:0048767(root hair elongation);GO:0055085(transmembrane transport);GO:0060919(auxin influx);	GO:0005634(nucleus);GO:0005886(plasma membrane);GO:0009506(plasmodesma);GO:0016020(membrane);GO:0016021(integral component of membrane);	GO:0005524(ATP binding);GO:0008559(xenobiotic-transporting ATPase activity);GO:0010328(auxin influx transmembrane transporter activity);GO:0010329(auxin efflux transmembrane transporter activity);GO:0042626(ATPase activity, coupled to transmembrane movement of substances);
AT4G02680	13.7633	5.54	-1.33952	2.50561e-06	6.60461e-06	EOL1	ETO1-like 1	GO:0009873(ethylene-activated signaling pathway);GO:0010364(regulation of ethylene biosynthetic process);GO:0016567(protein ubiquitination);	GO:0005634(nucleus);	GO:0005515(protein binding);
AT4G29240	0.553333	0.0333333	-4.11566	0.000384056	0.000800677	*	Leucine-rich repeat (LRR) family protein	*	GO:0005576(extracellular region);	*
AT5G14200	17.7867	0.183333	-6.62802	2.55378e-21	2.78655e-20	IMD1	isopropylmalate dehydrogenase 1	GO:0009098(leucine biosynthetic process);GO:0009651(response to salt stress);GO:0019761(glucosinolate biosynthetic process);GO:0055114(oxidation-reduction process);	GO:0005737(cytoplasm);GO:0009507(chloroplast);GO:0009536(plastid);GO:0009570(chloroplast stroma);	GO:0000287(magnesium ion binding);GO:0003862(3-isopropylmalate dehydrogenase activity);GO:0016616(oxidoreductase activity, acting on the CH-OH group of donors, NAD or NADP as acceptor);GO:0051287(NAD binding);
AT5G60780	3.56667	0	-9.18406	2.38273e-12	1.13756e-11	NRT2.3	nitrate transporter 2.3	GO:0015706(nitrate transport);GO:0042128(nitrate assimilation);GO:0055085(transmembrane transport);GO:0071249(cellular response to nitrate);	GO:0005886(plasma membrane);GO:0009705(plant-type vacuole membrane);GO:0016021(integral component of membrane);	GO:0015112(nitrate transmembrane transporter activity);
AT1G57670	1.85667	0	-7.70789	5.81818e-08	1.80487e-07	*	Toll-Interleukin-Resistance (TIR) domain family protein	GO:0006952(defense response);GO:0007165(signal transduction);	GO:0005737(cytoplasm);GO:0016021(integral component of membrane);	*
AT2G44100	52.6633	18.5933	-1.53005	1.53304e-12	7.47102e-12	GDI1	guanosine nucleotide diphosphate dissociation inhibitor 1	GO:0007264(small GTPase mediated signal transduction);GO:0015031(protein transport);GO:0048227(plasma membrane to endosome transport);GO:0055114(oxidation-reduction process);	GO:0005737(cytoplasm);GO:0005829(cytosol);	GO:0005093(Rab GDP-dissociation inhibitor activity);GO:0005096(GTPase activator activity);GO:0005515(protein binding);GO:0016491(oxidoreductase activity);
AT3G15120	2.07	0.193333	-3.46028	0.00241314	0.00452239	*	P-loop containing nucleoside triphosphate hydrolases superfamily protein	GO:0031936(negative regulation of chromatin silencing);GO:0045944(positive regulation of transcription from RNA polymerase II promoter);GO:0080111(DNA demethylation);	GO:0005634(nucleus);GO:0005886(plasma membrane);GO:0009506(plasmodesma);	GO:0003682(chromatin binding);GO:0005515(protein binding);GO:0005524(ATP binding);GO:0016787(hydrolase activity);GO:0016887(ATPase activity);GO:0042393(histone binding);
AT5G26570	16.7767	5.18	-1.72881	0.000345088	0.000723725	PWD	catalytics;carbohydrate kinases;phosphoglucan, water dikinases	GO:0005975(carbohydrate metabolic process);GO:0005982(starch metabolic process);GO:0005983(starch catabolic process);GO:0016310(phosphorylation);GO:0046777(protein autophosphorylation);	GO:0009507(chloroplast);GO:0009536(plastid);GO:0009570(chloroplast stroma);	GO:0003824(catalytic activity);GO:0005524(ATP binding);GO:0016301(kinase activity);GO:0019200(carbohydrate kinase activity);GO:0046872(metal ion binding);GO:0051752(phosphoglucan, water dikinase activity);GO:2001070(starch binding);
AT5G23870	5.68	2.97333	-1.01757	0.00157562	0.00303256	*	Pectinacetylesterase family protein	GO:0071555(cell wall organization);	GO:0005576(extracellular region);GO:0009505(plant-type cell wall);	GO:0052689(carboxylic ester hydrolase activity);GO:0052793(pectin acetylesterase activity);
AT2G17700	26.5567	1.91	-3.81365	3.52134e-68	2.95915e-66	STY8	ACT-like protein tyrosine kinase family protein	GO:0006468(protein phosphorylation);GO:0009658(chloroplast organization);GO:0035556(intracellular signal transduction);	GO:0005634(nucleus);GO:0005829(cytosol);	GO:0004672(protein kinase activity);GO:0004674(protein serine/threonine kinase activity);GO:0004712(protein serine/threonine/tyrosine kinase activity);GO:0004871(signal transducer activity);GO:0005524(ATP binding);
AT4G10300	17.61	5.34	-1.75002	1.77256e-07	5.27956e-07	*	RmlC-like cupins superfamily protein	*	GO:0005634(nucleus);GO:0009507(chloroplast);	GO:0003674(molecular_function);
AT4G03090	34.9967	16.4433	-1.10119	1.79815e-28	3.13442e-27	*	sequence-specific DNA binding;sequence-specific DNA binding transcription factors	*	GO:0005739(mitochondrion);	*
AT2G42320	4.76	0.0333333	-7.261	2.10629e-15	1.33449e-14	*	nucleolar protein gar2-related	*	GO:0005634(nucleus);	*
AT1G62200	3.09333	0	-9.23602	1.06186e-11	4.76486e-11	PTR6	Major facilitator superfamily protein	GO:0006857(oligopeptide transport);	GO:0005886(plasma membrane);GO:0009705(plant-type vacuole membrane);GO:0016020(membrane);GO:0016021(integral component of membrane);	GO:0005215(transporter activity);
AT3G07090	192.78	69.65	-1.49375	1.16038e-70	1.03704e-68	*	PPPDE putative thiol peptidase family protein	GO:0008150(biological_process);	GO:0005634(nucleus);GO:0005737(cytoplasm);	GO:0003674(molecular_function);
AT5G67385	1.12333	0	-21.9492	1.5517e-08	5.13214e-08	*	Phototropic-responsive NPH3 family protein	GO:0009416(response to light stimulus);GO:0016567(protein ubiquitination);	GO:0005886(plasma membrane);	GO:0004871(signal transducer activity);
AT1G36070	13.6067	2.04333	-2.76517	1.08356e-24	1.48197e-23	*	Transducin/WD40 repeat-like superfamily protein	GO:0008150(biological_process);	GO:0005737(cytoplasm);GO:0005834(heterotrimeric G-protein complex);GO:0080008(Cul4-RING E3 ubiquitin ligase complex);	GO:0003674(molecular_function);
AT1G52320	8.22667	3.02	-1.82916	0.00186038	0.0035391	*	unknown protein	GO:0006499(N-terminal protein myristoylation);	GO:0005634(nucleus);GO:0005886(plasma membrane);	GO:0003674(molecular_function);
AT5G22090	3.95667	0	-9.64124	1.39463e-14	8.22922e-14	*	Protein of unknown function (DUF3049)	GO:0008150(biological_process);	GO:0009507(chloroplast);	GO:0003674(molecular_function);
AT3G05850	19.8667	6.39333	-1.66061	9.07235e-24	1.15829e-22	MUG7	unknown protein	*	*	*
AT4G24420	22.7633	4.28	-2.43102	0.000195687	0.000423599	*	RNA-binding (RRM/RBD/RNP motifs) family protein	GO:0008150(biological_process);	GO:0005634(nucleus);	GO:0003676(nucleic acid binding);
AT1G51405	30.3267	2.48667	-3.64375	2.22724e-18	1.89906e-17	*	myosin-related	GO:0008150(biological_process);	GO:0005737(cytoplasm);	GO:0003674(molecular_function);
AT2G45290	62.98	18.31	-1.80815	5.37173e-55	2.89885e-53	*	Transketolase	GO:0046686(response to cadmium ion);	GO:0009507(chloroplast);GO:0009536(plastid);GO:0009570(chloroplast stroma);	GO:0004802(transketolase activity);
AT1G76060	25.5533	5.73667	-2.17281	6.43768e-15	3.91852e-14	EMB1793	LYR family of Fe/S cluster biogenesis protein	*	GO:0005739(mitochondrion);	GO:0003824(catalytic activity);
AT5G52290	4.33667	0.0533333	-6.35009	1.10193e-25	1.60454e-24	SHOC1	shortage in chiasmata 1	GO:0000712(resolution of meiotic recombination intermediates);	GO:0009506(plasmodesma);	*
AT3G10290	6.16667	2.46667	-1.3544	0.00425739	0.00771831	*	Nucleotide-sugar transporter family protein	GO:0008643(carbohydrate transport);	GO:0005886(plasma membrane);GO:0016021(integral component of membrane);	GO:0008514(organic anion transmembrane transporter activity);
AT4G19080	1.48667	0	-7.11489	1.32097e-05	3.24357e-05	*	Protein of unknown function (DUF594)	GO:0008150(biological_process);	GO:0009507(chloroplast);	GO:0003674(molecular_function);
AT3G47940	20.2333	9.53	-1.11468	9.33502e-05	0.000208983	*	DNAJ heat shock family protein	GO:0006457(protein folding);	GO:0005737(cytoplasm);	GO:0051082(unfolded protein binding);
AT5G54350	2.13667	0.113333	-4.28494	4.99326e-06	1.27886e-05	*	unknown protein	GO:0008150(biological_process);	*	GO:0003674(molecular_function);
AT1G61280	32.32	6.38	-2.35143	3.9606e-06	1.02479e-05	*	Phosphatidylinositol N-acetylglucosaminyltransferase, GPI19/PIG-P subunit	GO:0006506(GPI anchor biosynthetic process);	GO:0009507(chloroplast);GO:0016021(integral component of membrane);	GO:0017176(phosphatidylinositol N-acetylglucosaminyltransferase activity);
AT4G13270	9.38	0.773333	-3.63897	3.77423e-05	8.86161e-05	*	Late embryogenesis abundant (LEA) hydroxyproline-rich glycoprotein family	GO:0008150(biological_process);	GO:0005634(nucleus);GO:0016021(integral component of membrane);	GO:0003674(molecular_function);
AT5G66550	20.1833	6.76333	-1.60869	6.34714e-05	0.000144741	*	Maf-like protein	*	GO:0005737(cytoplasm);GO:0009507(chloroplast);	*
AT1G59980	11.4433	0.876667	-3.75238	0.000704271	0.00142023	ARL2	ARG1-like 2	GO:0006457(protein folding);	GO:0005634(nucleus);GO:0016020(membrane);	*
AT3G48250	26.2167	10.8733	-1.3005	1.36137e-07	4.09235e-07	BIR6	Pentatricopeptide repeat (PPR) superfamily protein	GO:0008380(RNA splicing);GO:0009451(RNA modification);	GO:0005739(mitochondrion);GO:0009507(chloroplast);	GO:0003723(RNA binding);GO:0004519(endonuclease activity);
AT2G25880	97.0833	41.0433	-1.26821	3.00428e-39	9.11046e-38	AUR2	ataurora2	GO:0006468(protein phosphorylation);GO:0007049(cell cycle);GO:0007052(mitotic spindle organization);GO:0016572(histone phosphorylation);GO:0032465(regulation of cytokinesis);	GO:0000780(condensed nuclear chromosome, centromeric region);GO:0005634(nucleus);GO:0005737(cytoplasm);GO:0005876(spindle microtubule);GO:0031965(nuclear membrane);GO:0032133(chromosome passenger complex);GO:0051233(spindle midzone);	GO:0004672(protein kinase activity);GO:0004674(protein serine/threonine kinase activity);GO:0005524(ATP binding);GO:0016301(kinase activity);GO:0035175(histone kinase activity (H3-S10 specific));
AT5G56340	8.37667	0.533333	-4.01219	1.13431e-18	9.95826e-18	ATCRT1	RING/U-box superfamily protein	GO:0000209(protein polyubiquitination);GO:0042787(protein ubiquitination involved in ubiquitin-dependent protein catabolic process);GO:0043161(proteasome-mediated ubiquitin-dependent protein catabolic process);	*	GO:0008270(zinc ion binding);GO:0061630(ubiquitin protein ligase activity);
AT3G46580	34.1033	12.0033	-1.53244	1.49925e-12	7.31903e-12	MBD5	methyl-CPG-binding domain protein 5	GO:0006351(transcription, DNA-templated);GO:0006355(regulation of transcription, DNA-templated);	GO:0005634(nucleus);GO:0005720(nuclear heterochromatin);GO:0010370(perinucleolar chromocenter);	GO:0003677(DNA binding);GO:0005515(protein binding);GO:0008327(methyl-CpG binding);GO:0019899(enzyme binding);GO:0043621(protein self-association);
AT5G27660	35.67	14.1233	-1.36679	2.68404e-06	7.06279e-06	DEG14	Trypsin family protein with PDZ domain	GO:0006508(proteolysis);GO:0034605(cellular response to heat);GO:0051603(proteolysis involved in cellular protein catabolic process);	GO:0005576(extracellular region);GO:0005739(mitochondrion);	GO:0004252(serine-type endopeptidase activity);GO:0008233(peptidase activity);GO:0008236(serine-type peptidase activity);
AT5G64020	13.3467	0.246667	-5.82461	3.04899e-37	8.1488e-36	TBL14	TRICHOME BIREFRINGENCE-LIKE 14	GO:0008150(biological_process);	GO:0016021(integral component of membrane);	*
AT5G12200	18.0367	9.02333	-1.02939	0.000245688	0.00052524	PYD2	pyrimidine 2	GO:0006212(uracil catabolic process);GO:0019483(beta-alanine biosynthetic process);GO:0043562(cellular response to nitrogen levels);	GO:0005783(endoplasmic reticulum);GO:0005794(Golgi apparatus);GO:0012505(endomembrane system);	GO:0004157(dihydropyrimidinase activity);GO:0046872(metal ion binding);
AT4G29070	87.4867	5.26333	-4.09997	6.03672e-14	3.35195e-13	*	Phospholipase A2 family protein	GO:0006644(phospholipid metabolic process);GO:0050482(arachidonic acid secretion);	*	GO:0004623(phospholipase A2 activity);
AT1G25360	6.64667	0	-10.6732	1.69328e-17	1.32659e-16	*	Pentatricopeptide repeat (PPR) superfamily protein	GO:0008150(biological_process);	GO:0005739(mitochondrion);	GO:0008270(zinc ion binding);
AT3G59970	58.7733	20.2033	-1.57214	5.92987e-10	2.25244e-09	MTHFR1	methylenetetrahydrofolate reductase 1	GO:0006555(methionine metabolic process);GO:0006730(one-carbon metabolic process);GO:0009086(methionine biosynthetic process);GO:0035999(tetrahydrofolate interconversion);GO:0055114(oxidation-reduction process);	GO:0005829(cytosol);	GO:0004489(methylenetetrahydrofolate reductase (NAD(P)H) activity);
AT3G58400	57.8167	18.9767	-1.63002	5.29557e-15	3.24909e-14	*	TRAF-like family protein	*	GO:0005634(nucleus);	GO:0003674(molecular_function);
AT1G20930	116.097	23.7733	-2.31179	2.0591e-66	1.62525e-64	CDKB2;2	cyclin-dependent kinase B2;2	GO:0000082(G1/S transition of mitotic cell cycle);GO:0000087(mitotic M phase);GO:0007275(multicellular organism development);GO:0007346(regulation of mitotic cell cycle);GO:0008284(positive regulation of cell proliferation);GO:0009755(hormone-mediated signaling pathway);GO:0009934(regulation of meristem structural organization);GO:0010389(regulation of G2/M transition of mitotic cell cycle);GO:00…	GO:0000307(cyclin-dependent protein kinase holoenzyme complex);GO:0005634(nucleus);GO:0005737(cytoplasm);	GO:0004674(protein serine/threonine kinase activity);GO:0004693(cyclin-dependent protein serine/threonine kinase activity);GO:0005515(protein binding);GO:0005524(ATP binding);GO:0008353(RNA polymerase II carboxy-terminal domain kinase activity);GO:0016301(kinase activity);GO:0030332(cyclin binding);
AT1G77405	1.65667	0	-7.81537	0.00351247	0.00644387	*	Pentatricopeptide repeat (PPR) superfamily protein	GO:0008150(biological_process);	GO:0005739(mitochondrion);	*
AT2G31240	24.2667	3.64333	-2.77523	3.31002e-05	7.81842e-05	*	Tetratricopeptide repeat (TPR)-like superfamily protein	GO:0008150(biological_process);	GO:0009507(chloroplast);	*
AT5G12235	3.03	0	-5.85753	0.000648407	0.00131353	CLE22	CLAVATA3/ESR-RELATED 22	GO:0001944(vasculature development);GO:0007165(signal transduction);GO:0010078(maintenance of root meristem identity);GO:0048364(root development);	GO:0005615(extracellular space);GO:0005739(mitochondrion);GO:0048046(apoplast);	GO:0005102(receptor binding);GO:0033612(receptor serine/threonine kinase binding);
AT3G18370	4.92	0.03	-7.47898	1.83267e-16	1.29251e-15	ATSYTF	C2 domain-containing protein	GO:0008150(biological_process);	GO:0005783(endoplasmic reticulum);	*
AT3G46230	434.28	137.143	-1.68965	9.16792e-15	5.49717e-14	HSP17.4	heat shock protein 17.4	GO:0009408(response to heat);	GO:0005737(cytoplasm);	GO:0005515(protein binding);
AT1G45120	3.15333	0.583333	-2.46908	6.70459e-11	2.78386e-10	*	transposable element gene	*	*	*
AT1G02190	1.18667	0	-8.04756	2.98419e-08	9.51774e-08	*	Fatty acid hydroxylase superfamily	*	*	GO:0003824(catalytic activity);
AT1G45207	7.71333	0.316667	-4.64944	1.88135e-25	2.69533e-24	*	Remorin family protein	GO:0008150(biological_process);	GO:0005634(nucleus);GO:0005886(plasma membrane);	GO:0003674(molecular_function);
AT4G01883	15.6967	0	-10.7552	4.4962e-18	3.73746e-17	*	Polyketide cyclase / dehydrase and lipid transport protein	*	GO:0009507(chloroplast);	*
AT1G48110	29.5233	13.37	-1.16839	6.82525e-19	6.12568e-18	ECT7	evolutionarily conserved C-terminal region 7	GO:0008150(biological_process);	GO:0005634(nucleus);	GO:0003729(mRNA binding);
AT4G34160	4.42333	0	-9.51923	1.45019e-12	7.08773e-12	CYCD3;1	CYCLIN D3;1	GO:0000082(G1/S transition of mitotic cell cycle);GO:0009735(response to cytokinin);GO:0009741(response to brassinosteroid);GO:0009744(response to sucrose);GO:0010444(guard mother cell differentiation);GO:0010583(response to cyclopentenone);GO:0042127(regulation of cell proliferation);GO:0048316(seed development);GO:0051301(cell division);GO:0051726(regulation of cell cycle);	GO:0005634(nucleus);	GO:0005515(protein binding);GO:0016538(cyclin-dependent protein serine/threonine kinase regulator activity);
AT2G41220	18.5767	4.36333	-2.11544	3.0293e-89	4.56856e-87	GLU2	glutamate synthase 2	GO:0006537(glutamate biosynthetic process);GO:0019676(ammonia assimilation cycle);GO:0055114(oxidation-reduction process);GO:0097054(L-glutamate biosynthetic process);	GO:0009507(chloroplast);GO:0009536(plastid);GO:0009570(chloroplast stroma);GO:0009941(chloroplast envelope);	GO:0015930(glutamate synthase activity);GO:0016041(glutamate synthase (ferredoxin) activity);GO:0046872(metal ion binding);GO:0051538(3 iron, 4 sulfur cluster binding);
AT4G26090	0.45	0	-21.5033	3.8082e-08	1.20277e-07	RPS2	NB-ARC domain-containing disease resistance protein	GO:0006952(defense response);GO:0007165(signal transduction);GO:0009626(plant-type hypersensitive response);GO:0016045(detection of bacterium);GO:0042742(defense response to bacterium);	GO:0005737(cytoplasm);GO:0005886(plasma membrane);	GO:0005515(protein binding);GO:0005524(ATP binding);GO:0043531(ADP binding);
AT4G24790	2.71333	0.636667	-2.12425	2.81521e-07	8.22513e-07	*	AAA-type ATPase family protein	*	GO:0005634(nucleus);	*
AT5G51270	1.48667	0	-22.6218	1.40341e-09	5.12873e-09	*	U-box domain-containing protein kinase family protein	GO:0006468(protein phosphorylation);GO:0006950(response to stress);GO:0016567(protein ubiquitination);	GO:0005634(nucleus);	GO:0004672(protein kinase activity);GO:0004674(protein serine/threonine kinase activity);GO:0004842(ubiquitin-protein transferase activity);GO:0005524(ATP binding);GO:0016301(kinase activity);
AT1G79930	133.43	61.4533	-1.14597	3.51229e-85	4.82326e-83	HSP91	heat shock protein 91	GO:0006457(protein folding);GO:0009408(response to heat);GO:0046686(response to cadmium ion);	GO:0005634(nucleus);GO:0005737(cytoplasm);GO:0005829(cytosol);GO:0005886(plasma membrane);	GO:0005515(protein binding);GO:0005524(ATP binding);
AT1G23840	1.60333	0	-21.4944	3.85854e-08	1.21731e-07	*	unknown protein	*	GO:0005739(mitochondrion);GO:0016021(integral component of membrane);	*
AT2G05520	17.9467	0	-10.1412	3.54694e-16	2.43245e-15	GRP-3	glycine-rich protein 3	GO:0008361(regulation of cell size);GO:0009269(response to desiccation);GO:0009723(response to ethylene);GO:0009737(response to abscisic acid);GO:0009751(response to salicylic acid);GO:0009826(unidimensional cell growth);GO:0010044(response to aluminum ion);GO:0048364(root development);	GO:0005576(extracellular region);GO:0005578(proteinaceous extracellular matrix);	GO:0005515(protein binding);
AT4G17170	133.523	46.61	-1.54434	4.95743e-40	1.55354e-38	RABB1C	RAB GTPase homolog B1C	GO:0006888(ER to Golgi vesicle-mediated transport);GO:0015031(protein transport);GO:0016049(cell growth);GO:0030100(regulation of endocytosis);GO:0048235(pollen sperm cell differentiation);	GO:0005622(intracellular);GO:0005623(cell);GO:0005737(cytoplasm);GO:0005768(endosome);GO:0005773(vacuole);GO:0005794(Golgi apparatus);GO:0005886(plasma membrane);GO:0016020(membrane);	GO:0003924(GTPase activity);GO:0005525(GTP binding);
AT4G15640	124.163	58.37	-1.11549	1.8184e-18	1.56707e-17	*	unknown protein	GO:0008150(biological_process);	GO:0005739(mitochondrion);	GO:0003674(molecular_function);
AT3G04550	7.17667	0.323333	-4.48747	0.0038407	0.00700954	*	unknown protein	GO:0080158(chloroplast ribulose bisphosphate carboxylase complex biogenesis);	GO:0009507(chloroplast);GO:0009570(chloroplast stroma);	*
AT5G51210	6	0	-8.61933	6.26251e-11	2.61056e-10	OLEO3	oleosin3	GO:0019915(lipid storage);GO:0019953(sexual reproduction);	GO:0005576(extracellular region);GO:0005737(cytoplasm);GO:0012511(monolayer-surrounded lipid storage body);GO:0016020(membrane);GO:0016021(integral component of membrane);	GO:0003674(molecular_function);
AT5G06300	32.68	4.52667	-2.88169	4.6927e-30	8.91377e-29	LOG7	Putative lysine decarboxylase family protein	GO:0009691(cytokinin biosynthetic process);	GO:0005634(nucleus);GO:0005829(cytosol);	GO:0016787(hydrolase activity);GO:0016831(carboxy-lyase activity);
AT5G22690	12.76	0.273333	-5.55613	5.55035e-44	1.99047e-42	*	Disease resistance protein (TIR-NBS-LRR class) family	GO:0006952(defense response);	GO:0005737(cytoplasm);	*
AT4G28490	1.94333	0	-9.37768	2.02917e-11	8.87026e-11	HAE	Leucine-rich receptor-like protein kinase family protein	GO:0006468(protein phosphorylation);GO:0007169(transmembrane receptor protein tyrosine kinase signaling pathway);GO:0010102(lateral root morphogenesis);GO:0010227(floral organ abscission);GO:0010468(regulation of gene expression);GO:0045490(pectin catabolic process);GO:0046777(protein autophosphorylation);	GO:0005886(plasma membrane);GO:0016021(integral component of membrane);	GO:0004672(protein kinase activity);GO:0004674(protein serine/threonine kinase activity);GO:0004714(transmembrane receptor protein tyrosine kinase activity);GO:0005515(protein binding);GO:0005524(ATP binding);GO:0016301(kinase activity);
AT3G48360	1.01667	0	-7.18474	1.07036e-06	2.95417e-06	BT2	BTB and TAZ domain protein 2	GO:0006355(regulation of transcription, DNA-templated);GO:0007623(circadian rhythm);GO:0009409(response to cold);GO:0009553(embryo sac development);GO:0009555(pollen development);GO:0009611(response to wounding);GO:0009651(response to salt stress);GO:0009733(response to auxin);GO:0009734(auxin-activated signaling pathway);GO:0009737(response to abscisic acid);GO:0009738(abscisic acid-activated si…	GO:0005634(nucleus);GO:0005737(cytoplasm);GO:0019005(SCF ubiquitin ligase complex);	GO:0003700(transcription factor activity, sequence-specific DNA binding);GO:0003712(transcription cofactor activity);GO:0004402(histone acetyltransferase activity);GO:0005515(protein binding);GO:0005516(calmodulin binding);GO:0008270(zinc ion binding);GO:0031625(ubiquitin protein ligase binding);
AT5G59390	87.5333	15.7267	-2.50395	1.63052e-22	1.93136e-21	*	XH/XS domain-containing protein	GO:0031047(gene silencing by RNA);	GO:0005737(cytoplasm);	*
AT5G55880	6.04333	0.153333	-5.47183	7.62953e-16	5.04583e-15	*	Protein of unknown function (DUF295)	GO:0008150(biological_process);	GO:0005739(mitochondrion);	GO:0003674(molecular_function);
AT3G02180	3.75	0.893333	-2.32988	0.000177859	0.000387341	SP1L3	SPIRAL1-like3	GO:0009735(response to cytokinin);	GO:0005874(microtubule);	GO:0003674(molecular_function);
AT2G18170	12.32	0	-11.0427	8.30308e-20	8.07412e-19	MPK7	MAP kinase 7	GO:0000165(MAPK cascade);GO:0006952(defense response);GO:0007165(signal transduction);GO:0007623(circadian rhythm);GO:0010468(regulation of gene expression);GO:0042542(response to hydrogen peroxide);	GO:0005634(nucleus);GO:0005737(cytoplasm);	GO:0004707(MAP kinase activity);GO:0005515(protein binding);GO:0005524(ATP binding);GO:0016301(kinase activity);
AT3G63530	25.3933	1.82667	-3.84314	0.00150481	0.00290721	BB	RING/U-box superfamily protein	GO:0008285(negative regulation of cell proliferation);GO:0016567(protein ubiquitination);GO:0043161(proteasome-mediated ubiquitin-dependent protein catabolic process);GO:0046621(negative regulation of organ growth);GO:0048437(floral organ development);GO:0051865(protein autoubiquitination);GO:1900057(positive regulation of leaf senescence);	GO:0005634(nucleus);	GO:0004842(ubiquitin-protein transferase activity);GO:0008270(zinc ion binding);GO:0031624(ubiquitin conjugating enzyme binding);GO:0046872(metal ion binding);GO:0061630(ubiquitin protein ligase activity);
AT5G61090	4.36	0	-9.87864	8.89503e-15	5.34303e-14	*	Polynucleotidyl transferase, ribonuclease H-like superfamily protein	GO:0008150(biological_process);	GO:0005634(nucleus);	GO:0003676(nucleic acid binding);GO:0016740(transferase activity);
AT1G79470	89.9133	34.15	-1.4225	7.19135e-27	1.12785e-25	*	Aldolase-type TIM barrel family protein	GO:0006177(GMP biosynthetic process);GO:0055114(oxidation-reduction process);	GO:0005737(cytoplasm);GO:0005829(cytosol);	GO:0003938(IMP dehydrogenase activity);GO:0046872(metal ion binding);
AT4G19420	1.81	0	-8.24262	1.16029e-08	3.88783e-08	*	Pectinacetylesterase family protein	GO:0071555(cell wall organization);	GO:0005576(extracellular region);GO:0005618(cell wall);GO:0009505(plant-type cell wall);GO:0016021(integral component of membrane);	GO:0016787(hydrolase activity);GO:0052689(carboxylic ester hydrolase activity);GO:0052793(pectin acetylesterase activity);
AT5G09320	3.22	0	-9.70218	4.3248e-14	2.43176e-13	VPS9B	Vacuolar sorting protein 9 (VPS9) domain	GO:0006810(transport);	GO:0005634(nucleus);	GO:0003674(molecular_function);
AT2G43945	33.4467	7.38	-2.20355	3.36155e-50	1.53459e-48	*	unknown protein	*	GO:0009507(chloroplast);GO:0009570(chloroplast stroma);	*
AT4G38930	136.703	63.2167	-1.1382	2.89067e-22	3.34886e-21	*	Ubiquitin fusion degradation UFD1 family protein	GO:0006511(ubiquitin-dependent protein catabolic process);	GO:0005634(nucleus);	GO:0003674(molecular_function);
AT1G64740	34.3867	16.3267	-1.1026	1.06209e-11	4.76486e-11	TUA1	alpha-1 tubulin	GO:0007017(microtubule-based process);	GO:0005737(cytoplasm);GO:0005829(cytosol);GO:0005874(microtubule);GO:0005886(plasma membrane);GO:0015630(microtubule cytoskeleton);	GO:0003924(GTPase activity);GO:0005200(structural constituent of cytoskeleton);GO:0005525(GTP binding);
AT1G01950	24.2333	10.6367	-1.21464	1.02957e-07	3.12272e-07	ARK2	armadillo repeat kinesin 2	GO:0007018(microtubule-based movement);GO:0032886(regulation of microtubule-based process);GO:0048364(root development);	GO:0005737(cytoplasm);GO:0005871(kinesin complex);GO:0005874(microtubule);	GO:0003777(microtubule motor activity);GO:0005524(ATP binding);GO:0008017(microtubule binding);GO:0016887(ATPase activity);
AT1G12380	8.31667	3.06	-1.47585	0.00184742	0.00351722	*	unknown protein	GO:0008150(biological_process);	GO:0005634(nucleus);	*
AT5G23405	36.6533	17.5667	-1.08571	3.2327e-05	7.64219e-05	*	HMG-box (high mobility group) DNA-binding family protein	GO:0006355(regulation of transcription, DNA-templated);	GO:0005634(nucleus);	GO:0003677(DNA binding);
AT2G14120	73.39	34.4333	-1.12004	3.6245e-33	8.14115e-32	DRP3B	dynamin related protein	GO:0000266(mitochondrial fission);GO:0007031(peroxisome organization);GO:0007049(cell cycle);GO:0007165(signal transduction);GO:0009791(post-embryonic development);GO:0016559(peroxisome fission);GO:0051301(cell division);	GO:0005739(mitochondrion);GO:0005777(peroxisome);GO:0005829(cytosol);GO:0005886(plasma membrane);GO:0016021(integral component of membrane);	GO:0003924(GTPase activity);GO:0005515(protein binding);GO:0005525(GTP binding);GO:0008017(microtubule binding);GO:0043531(ADP binding);
AT4G33580	45.32	19.81	-1.21874	2.76303e-11	1.19179e-10	BCA5	beta carbonic anhydrase 5	GO:0015976(carbon utilization);	GO:0009507(chloroplast);	GO:0004089(carbonate dehydratase activity);GO:0008270(zinc ion binding);
AT1G22882	21.1267	0.173333	-6.94665	5.80703e-06	1.47721e-05	*	Galactose-binding protein	GO:0008150(biological_process);	GO:0005634(nucleus);GO:0005635(nuclear envelope);GO:0005783(endoplasmic reticulum);	GO:0003674(molecular_function);
AT2G20300	8.56	0.31	-4.82989	2.42287e-25	3.45065e-24	ALE2	Protein kinase superfamily protein	GO:0007166(cell surface receptor signaling pathway);GO:0010068(protoderm histogenesis);GO:0030154(cell differentiation);GO:0042335(cuticle development);GO:0046777(protein autophosphorylation);GO:0048367(shoot system development);GO:0048645(animal organ formation);	GO:0005886(plasma membrane);GO:0016021(integral component of membrane);	GO:0004674(protein serine/threonine kinase activity);GO:0004675(transmembrane receptor protein serine/threonine kinase activity);GO:0005524(ATP binding);GO:0016301(kinase activity);
AT1G28200	108.263	50.6867	-1.12112	2.77351e-19	2.56557e-18	FIP1	FH interacting protein 1	GO:0008150(biological_process);	GO:0009507(chloroplast);	GO:0003674(molecular_function);
AT3G06320	54.32	21.2133	-1.37766	3.15398e-05	7.4655e-05	*	Ribosomal protein L33 family protein	GO:0006412(translation);	GO:0005739(mitochondrion);GO:0015934(large ribosomal subunit);	GO:0003735(structural constituent of ribosome);
AT1G30845	15.46	7.55667	-1.05691	4.99758e-05	0.000115493	*	unknown protein	GO:0008150(biological_process);	*	GO:0003674(molecular_function);
AT4G20060	4.62333	0	-10.6991	2.43777e-17	1.87421e-16	EMB1895	ARM repeat superfamily protein	GO:0009555(pollen development);GO:0009793(embryo development ending in seed dormancy);GO:0034472(snRNA 3'-end processing);	GO:0005634(nucleus);GO:0016021(integral component of membrane);GO:0032039(integrator complex);	*
AT1G04140	57.9567	29.16	-1.01527	1.24905e-35	3.11636e-34	*	Transducin family protein / WD-40 repeat family protein	*	*	GO:0000166(nucleotide binding);
AT5G41390	3.84333	0	-8.39209	1.17694e-09	4.33204e-09	*	PLAC8 family protein	GO:0008150(biological_process);	GO:0005886(plasma membrane);GO:0016021(integral component of membrane);	GO:0003674(molecular_function);
AT5G56170	3.62667	0.02	-7.22189	5.97021e-08	1.84965e-07	LLG1	LORELEI-LIKE-GPI-ANCHORED PROTEIN 1	GO:0045927(positive regulation of growth);	GO:0005886(plasma membrane);GO:0031225(anchored component of membrane);GO:0090406(pollen tube);	GO:0005515(protein binding);
AT4G29680	30.25	11.3533	-1.44507	9.98016e-07	2.76198e-06	*	Alkaline-phosphatase-like family protein	GO:0008152(metabolic process);GO:0009117(nucleotide metabolic process);	GO:0005634(nucleus);GO:0005773(vacuole);GO:0016021(integral component of membrane);	GO:0016787(hydrolase activity);GO:0035529(NADH pyrophosphatase activity);
AT2G39940	5.74	0.346667	-4.08835	1.84718e-19	1.73821e-18	COI1	RNI-like superfamily protein	GO:0006511(ubiquitin-dependent protein catabolic process);GO:0006952(defense response);GO:0009611(response to wounding);GO:0009625(response to insect);GO:0009641(shade avoidance);GO:0009753(response to jasmonic acid);GO:0009861(jasmonic acid and ethylene-dependent systemic resistance);GO:0009867(jasmonic acid mediated signaling pathway);GO:0009901(anther dehiscence);GO:0009909(regulation of flowe…	GO:0005634(nucleus);GO:0019005(SCF ubiquitin ligase complex);	GO:0004842(ubiquitin-protein transferase activity);GO:0005515(protein binding);
AT2G37330	1.09667	0	-6.50168	3.78831e-05	8.89344e-05	ALS3	aluminum sensitive 3	GO:0010044(response to aluminum ion);	GO:0005886(plasma membrane);GO:0005887(integral component of plasma membrane);	GO:0015075(ion transmembrane transporter activity);
AT3G01472	3.38333	0	-8.91428	4.08824e-12	1.90706e-11	*	conserved peptide upstream open reading frame 33	*	*	*
AT3G06250	5.83667	0	-10.8499	1.14577e-18	1.00484e-17	FRS7	FAR1-related sequence 7	GO:0009585(red, far-red light phototransduction);GO:0009639(response to red or far red light);GO:0010018(far-red light signaling pathway);GO:0042753(positive regulation of circadian rhythm);GO:0045893(positive regulation of transcription, DNA-templated);	GO:0005634(nucleus);	GO:0003700(transcription factor activity, sequence-specific DNA binding);GO:0008270(zinc ion binding);
AT1G07240	5.45333	0	-9.92824	2.77252e-15	1.74286e-14	UGT71C5	UDP-glucosyl transferase 71C5	GO:0009687(abscisic acid metabolic process);GO:0009819(drought recovery);GO:0010030(positive regulation of seed germination);GO:1902265(abscisic acid homeostasis);	GO:0005829(cytosol);GO:0043231(intracellular membrane-bounded organelle);	GO:0008194(UDP-glycosyltransferase activity);GO:0010294(abscisic acid glucosyltransferase activity);GO:0016757(transferase activity, transferring glycosyl groups);GO:0080043(quercetin 3-O-glucosyltransferase activity);GO:0080044(quercetin 7-O-glucosyltransferase activity);
AT5G14510	5.01667	0	-9.10659	2.36214e-11	1.02726e-10	*	ARM repeat superfamily protein	*	*	*
AT4G36530	12.39	0	-10.7059	7.10297e-18	5.79036e-17	*	alpha/beta-Hydrolases superfamily protein	*	GO:0005737(cytoplasm);GO:0009507(chloroplast);GO:0009941(chloroplast envelope);	GO:0016787(hydrolase activity);
AT5G23760	1.24333	0.106667	-3.48118	0.00531912	0.00948435	*	Copper transport protein family	*	*	GO:0046872(metal ion binding);
AT4G35570	407.887	173.193	-1.25858	2.89487e-85	4.00796e-83	HMGB5	high mobility group B5	GO:0006333(chromatin assembly or disassembly);	GO:0000785(chromatin);GO:0005634(nucleus);GO:0005737(cytoplasm);GO:0005829(cytosol);	GO:0003677(DNA binding);GO:0003682(chromatin binding);GO:0003700(transcription factor activity, sequence-specific DNA binding);GO:0030527(structural constituent of chromatin);
AT5G14570	0.956667	0	-7.53131	0.000215785	0.000464487	NRT2.7	high affinity nitrate transporter 2.7	GO:0015706(nitrate transport);GO:0042128(nitrate assimilation);GO:0055085(transmembrane transport);GO:0071249(cellular response to nitrate);	GO:0005886(plasma membrane);GO:0009705(plant-type vacuole membrane);GO:0016021(integral component of membrane);	GO:0015112(nitrate transmembrane transporter activity);
AT4G11820	76.5033	23.88	-1.76344	6.94681e-23	8.4295e-22	HMGS	hydroxymethylglutaryl-CoA synthase / HMG-CoA synthase / 3-hydroxy-3-methylglutaryl coenzyme A synthase	GO:0016126(sterol biosynthetic process);GO:0019287(isopentenyl diphosphate biosynthetic process, mevalonate pathway);	GO:0005739(mitochondrion);GO:0005829(cytosol);GO:0009506(plasmodesma);	GO:0004421(hydroxymethylglutaryl-CoA synthase activity);
AT5G06590	66.73	27	-1.33134	7.35025e-25	1.01681e-23	*	unknown protein	GO:0008150(biological_process);	GO:0005575(cellular_component);	GO:0003674(molecular_function);
AT5G60590	31.56	7.65667	-2.08001	7.36036e-15	4.44649e-14	*	DHBP synthase RibB-like alpha/beta domain	GO:0008150(biological_process);	*	*
AT1G45230	5.22667	0	-9.08492	0.000212245	0.000457157	*	Protein of unknown function (DUF3223)	*	GO:0009507(chloroplast);	*
AT2G40400	7.28	1.88667	-1.98644	6.17771e-05	0.000141067	*	Protein of unknown function (DUF399 and DUF3411)	GO:0007275(multicellular organism development);GO:0009741(response to brassinosteroid);GO:0015995(chlorophyll biosynthetic process);	GO:0009507(chloroplast);GO:0009543(chloroplast thylakoid lumen);GO:0016021(integral component of membrane);GO:0031969(chloroplast membrane);	*
AT2G30440	21.9233	8.82333	-1.3425	3.84103e-12	1.7982e-11	TPP	thylakoid processing peptide	GO:0006465(signal peptide processing);GO:0006508(proteolysis);	GO:0009507(chloroplast);GO:0009534(chloroplast thylakoid);GO:0009535(chloroplast thylakoid membrane);GO:0016020(membrane);GO:0016021(integral component of membrane);	GO:0004175(endopeptidase activity);GO:0008233(peptidase activity);GO:0008236(serine-type peptidase activity);
AT2G26280	14.37	6.20667	-1.23958	1.85096e-14	1.07512e-13	CID7	CTC-interacting domain 7	GO:0006298(mismatch repair);	GO:0009507(chloroplast);	GO:0003684(damaged DNA binding);GO:0003729(mRNA binding);GO:0005515(protein binding);GO:0005524(ATP binding);
AT2G17480	44.14	22.4367	-1.00378	1.67747e-13	8.91572e-13	MLO8	Seven transmembrane MLO family protein	GO:0006952(defense response);GO:0008219(cell death);GO:0009607(response to biotic stimulus);	GO:0005886(plasma membrane);GO:0016021(integral component of membrane);	GO:0005516(calmodulin binding);
AT3G50340	6.65667	0.356667	-4.24451	4.16374e-15	2.57241e-14	*	unknown protein	GO:0008150(biological_process);	GO:0005634(nucleus);	GO:0003674(molecular_function);
AT3G54010	27.18	12.2433	-1.17742	7.8011e-09	2.65823e-08	PAS1	FKBP-type peptidyl-prolyl cis-trans isomerase family protein	GO:0009734(auxin-activated signaling pathway);GO:0009735(response to cytokinin);GO:0009736(cytokinin-activated signaling pathway);GO:0009790(embryo development);GO:0009826(unidimensional cell growth);GO:0009880(embryonic pattern specification);GO:0030010(establishment of cell polarity);GO:0030154(cell differentiation);GO:0042761(very long-chain fatty acid biosynthetic process);GO:0048364(root dev…	GO:0005634(nucleus);GO:0005783(endoplasmic reticulum);GO:0005789(endoplasmic reticulum membrane);GO:0005829(cytosol);GO:0016021(integral component of membrane);	GO:0003755(peptidyl-prolyl cis-trans isomerase activity);GO:0005515(protein binding);GO:0005528(FK506 binding);
AT1G14040	13.5567	0.726667	-4.27599	0.00552149	0.00982342	*	EXS (ERD1/XPR1/SYG1) family protein	GO:0006817(phosphate ion transport);GO:0055062(phosphate ion homeostasis);GO:0055069(zinc ion homeostasis);	GO:0005794(Golgi apparatus);GO:0005802(trans-Golgi network);GO:0005886(plasma membrane);GO:0016021(integral component of membrane);	*
AT1G63840	20.1133	3.07	-2.74657	0.00560827	0.00996627	*	RING/U-box superfamily protein	GO:0009737(response to abscisic acid);	GO:0016021(integral component of membrane);	GO:0008270(zinc ion binding);
AT4G01580	129.193	45.8867	-1.51793	4.21689e-34	9.86531e-33	*	AP2/B3-like transcriptional factor family protein	GO:0006351(transcription, DNA-templated);GO:0006355(regulation of transcription, DNA-templated);	GO:0005634(nucleus);	GO:0003677(DNA binding);GO:0003700(transcription factor activity, sequence-specific DNA binding);
AT3G12580	938.757	224.107	-2.09378	2.31272e-111	6.20066e-109	HSP70	heat shock protein 70	GO:0006351(transcription, DNA-templated);GO:0006355(regulation of transcription, DNA-templated);GO:0006457(protein folding);GO:0009266(response to temperature stimulus);GO:0009408(response to heat);GO:0009615(response to virus);GO:0009617(response to bacterium);GO:0009644(response to high light intensity);GO:0016567(protein ubiquitination);GO:0042542(response to hydrogen peroxide);GO:0046686(resp…	GO:0005618(cell wall);GO:0005634(nucleus);GO:0005739(mitochondrion);GO:0005774(vacuolar membrane);GO:0005794(Golgi apparatus);GO:0005829(cytosol);GO:0005886(plasma membrane);GO:0048046(apoplast);	GO:0005524(ATP binding);GO:0031625(ubiquitin protein ligase binding);
AT4G37240	26.1367	8.13333	-1.70544	0.00107184	0.00210565	*	unknown protein	*	GO:0005575(cellular_component);	GO:0003674(molecular_function);
AT1G68190	3.27333	0	-8.7586	1.49463e-10	6.00089e-10	BBX27	B-box zinc finger family protein	GO:0006355(regulation of transcription, DNA-templated);	GO:0005622(intracellular);GO:0005634(nucleus);GO:0016021(integral component of membrane);	GO:0003700(transcription factor activity, sequence-specific DNA binding);GO:0008270(zinc ion binding);
AT4G23190	6.77	0.0533333	-6.90792	7.74118e-14	4.25777e-13	CRK11	cysteine-rich RLK (RECEPTOR-like protein kinase) 11	GO:0006468(protein phosphorylation);GO:0006979(response to oxidative stress);GO:0009816(defense response to bacterium, incompatible interaction);	GO:0005576(extracellular region);GO:0005886(plasma membrane);GO:0016020(membrane);GO:0016021(integral component of membrane);	GO:0004672(protein kinase activity);GO:0004674(protein serine/threonine kinase activity);GO:0005524(ATP binding);GO:0016301(kinase activity);
AT4G36580	35.0333	1.03333	-5.13	0.00367318	0.00672341	*	AAA-type ATPase family protein	*	GO:0005886(plasma membrane);	GO:0008270(zinc ion binding);GO:0016887(ATPase activity);
AT3G04630	172.67	21.3633	-2.85294	2.22304e-50	1.02594e-48	WDL1	WVD2-like 1	GO:0010015(root morphogenesis);GO:0010031(circumnutation);	GO:0005634(nucleus);GO:0005737(cytoplasm);GO:0005874(microtubule);	GO:0003674(molecular_function);
AT2G30362	8.86667	0	-10.3897	6.18815e-16	4.14121e-15	*	other RNA	GO:0008150(biological_process);	GO:0005575(cellular_component);	GO:0003674(molecular_function);
AT1G72860	0.716667	0	-8.37472	3.53841e-10	1.37112e-09	*	Disease resistance protein (TIR-NBS-LRR class) family	GO:0006952(defense response);	GO:0005737(cytoplasm);	*
AT3G26120	42.55	11.9933	-1.85249	3.36304e-26	5.05834e-25	TEL1	terminal EAR1-like 1	*	GO:0005737(cytoplasm);	GO:0003723(RNA binding);
AT3G14890	217.93	79.74	-1.4771	6.99629e-20	6.85068e-19	*	phosphoesterase	GO:0006351(transcription, DNA-templated);GO:0006355(regulation of transcription, DNA-templated);	GO:0005634(nucleus);GO:0005654(nucleoplasm);	GO:0003824(catalytic activity);GO:0005515(protein binding);GO:0008270(zinc ion binding);
AT3G27320	39.27	4.62333	-3.12404	3.57377e-32	7.60258e-31	*	alpha/beta-Hydrolases superfamily protein	*	GO:0005634(nucleus);GO:0005737(cytoplasm);	GO:0052689(carboxylic ester hydrolase activity);
AT4G38120	16.56	3.5	-2.03006	9.55195e-22	1.07633e-20	*	ARM repeat superfamily protein	GO:0008150(biological_process);	GO:0005634(nucleus);GO:0005739(mitochondrion);GO:0005774(vacuolar membrane);	*
AT3G54740	33.2233	6.16	-2.57005	2.34893e-24	3.13891e-23	*	Protein of unknown function, DUF593	GO:0008150(biological_process);	GO:0005634(nucleus);	GO:0003674(molecular_function);
AT5G03870	17.6	0	-11.1479	2.49999e-19	2.32529e-18	*	Glutaredoxin family protein	GO:0045454(cell redox homeostasis);	GO:0005634(nucleus);GO:0009506(plasmodesma);	GO:0009055(electron carrier activity);GO:0015035(protein disulfide oxidoreductase activity);
AT3G49140	20.63	3.63333	-2.53248	6.90536e-09	2.36685e-08	*	Pentatricopeptide repeat (PPR) superfamily protein	*	GO:0005634(nucleus);	GO:0048037(cofactor binding);
AT1G10850	10.2733	0	-11.5241	4.44163e-21	4.74532e-20	*	Leucine-rich repeat protein kinase family protein	GO:0006468(protein phosphorylation);GO:0007169(transmembrane receptor protein tyrosine kinase signaling pathway);	GO:0005886(plasma membrane);GO:0016021(integral component of membrane);	GO:0004672(protein kinase activity);GO:0004674(protein serine/threonine kinase activity);GO:0005524(ATP binding);
AT2G47520	194.673	8.32	-4.58463	0.000730419	0.00146893	ERF71	Integrase-type DNA-binding superfamily protein	GO:0006351(transcription, DNA-templated);GO:0006355(regulation of transcription, DNA-templated);GO:0009873(ethylene-activated signaling pathway);GO:0034059(response to anoxia);	GO:0005634(nucleus);	GO:0003677(DNA binding);GO:0003700(transcription factor activity, sequence-specific DNA binding);
AT4G20760	4.63	0	-9.01472	2.89347e-12	1.36978e-11	*	NAD(P)-binding Rossmann-fold superfamily protein	*	GO:0009507(chloroplast);	GO:0016491(oxidoreductase activity);
AT1G62440	1.97333	0	-23.0052	2.84147e-10	1.11023e-09	LRX2	leucine-rich repeat/extensin 2	GO:0000904(cell morphogenesis involved in differentiation);GO:0007275(multicellular organism development);GO:0071555(cell wall organization);	GO:0005576(extracellular region);GO:0005618(cell wall);GO:0005634(nucleus);GO:0009505(plant-type cell wall);	GO:0005199(structural constituent of cell wall);
AT1G77280	5.44333	0.336667	-4.05233	1.09264e-28	1.93456e-27	*	Protein kinase protein with adenine nucleotide alpha hydrolases-like domain	*	GO:0005886(plasma membrane);	GO:0016301(kinase activity);
AT1G26550	110.977	53.8033	-1.06947	4.89799e-18	4.05152e-17	*	FKBP-like peptidyl-prolyl cis-trans isomerase family protein	*	GO:0005575(cellular_component);	GO:0003755(peptidyl-prolyl cis-trans isomerase activity);GO:0016853(isomerase activity);
AT4G20160	3.20667	0	-10.2411	1.11218e-14	6.61939e-14	*	unknown protein	*	GO:0005634(nucleus);GO:0009507(chloroplast);	*
AT5G63690	16.0733	0	-8.94591	3.86603e-09	1.35564e-08	*	Nucleic acid-binding, OB-fold-like protein	GO:0008150(biological_process);	GO:0005634(nucleus);	GO:0003674(molecular_function);
AT3G60350	23.91	1.92333	-3.67404	2.18659e-15	1.3838e-14	ARABIDILLO-2	ARABIDILLO-2	GO:0006511(ubiquitin-dependent protein catabolic process);GO:0048527(lateral root development);	GO:0005634(nucleus);GO:0005737(cytoplasm);	GO:0004842(ubiquitin-protein transferase activity);
AT1G57610	56.6933	27.7233	-1.01151	1.97818e-08	6.4567e-08	*	Protein of unknown function (DUF607)	GO:0070588(calcium ion transmembrane transport);	GO:0005743(mitochondrial inner membrane);GO:0016021(integral component of membrane);	GO:0005262(calcium channel activity);GO:0015292(uniporter activity);
AT5G38600	21.3633	6.23667	-1.80358	1.79292e-14	1.04357e-13	*	Proline-rich spliceosome-associated (PSP) family protein / zinc knuckle (CCHC-type) family protein	GO:0008150(biological_process);	GO:0005634(nucleus);	GO:0003676(nucleic acid binding);GO:0008270(zinc ion binding);
AT3G50590	10.8833	4.69667	-1.24397	1.20423e-07	3.63096e-07	*	Transducin/WD40 repeat-like superfamily protein	GO:0008150(biological_process);	GO:0005886(plasma membrane);	GO:0000166(nucleotide binding);
AT4G18260	13.36	3.71333	-1.875	3.56716e-06	9.26826e-06	*	Cytochrome b561/ferric reductase transmembrane protein family	*	GO:0009507(chloroplast);GO:0016020(membrane);	*
AT1G45249	9.10333	0.263333	-5.15715	0.000507249	0.00104271	ABF2	abscisic acid responsive elements-binding factor 2	GO:0006351(transcription, DNA-templated);GO:0006355(regulation of transcription, DNA-templated);GO:0009414(response to water deprivation);GO:0009651(response to salt stress);GO:0009737(response to abscisic acid);GO:0009738(abscisic acid-activated signaling pathway);GO:0010255(glucose mediated signaling pathway);GO:0045893(positive regulation of transcription, DNA-templated);	GO:0005634(nucleus);	GO:0000976(transcription regulatory region sequence-specific DNA binding);GO:0003677(DNA binding);GO:0003700(transcription factor activity, sequence-specific DNA binding);GO:0005515(protein binding);
AT2G25450	32.4933	14.7567	-1.16479	1.52014e-05	3.70998e-05	*	2-oxoglutarate (2OG) and Fe(II)-dependent oxygenase superfamily protein	GO:0010439(regulation of glucosinolate biosynthetic process);GO:0019761(glucosinolate biosynthetic process);GO:0055114(oxidation-reduction process);	GO:0005737(cytoplasm);GO:0009506(plasmodesma);	GO:0009815(1-aminocyclopropane-1-carboxylate oxidase activity);GO:0046872(metal ion binding);GO:0051213(dioxygenase activity);
AT3G03773	89.4567	23.3333	-1.96567	1.06029e-08	3.56691e-08	*	HSP20-like chaperones superfamily protein	GO:0008150(biological_process);GO:0010449(root meristem growth);GO:0010628(positive regulation of gene expression);GO:0080037(negative regulation of cytokinin-activated signaling pathway);GO:2000012(regulation of auxin polar transport);	GO:0005634(nucleus);GO:0005737(cytoplasm);GO:0009507(chloroplast);	GO:0003674(molecular_function);
AT2G28050	10.69	0.31	-5.16868	0.000423147	0.000877517	*	Pentatricopeptide repeat (PPR) superfamily protein	GO:0009451(RNA modification);GO:0090617(mitochondrial mRNA 5'-end processing);	GO:0005739(mitochondrion);	GO:0003723(RNA binding);GO:0004519(endonuclease activity);
AT3G48120	19.3233	1.08333	-4.17362	2.90056e-14	1.65686e-13	*	unknown protein	GO:0000380(alternative mRNA splicing, via spliceosome);	GO:0005737(cytoplasm);	GO:0003674(molecular_function);
AT1G63210	17.88	8.38667	-1.12	0.000183992	0.000399564	*	Transcription elongation factor Spt6	GO:0009790(embryo development);	GO:0005634(nucleus);	GO:0003677(DNA binding);
AT2G32280	6.54667	0	-9.09948	9.31952e-13	4.6367e-12	*	Protein of unknown function (DUF1218)	GO:0010087(phloem or xylem histogenesis);GO:0010305(leaf vascular tissue pattern formation);GO:0010588(cotyledon vascular tissue pattern formation);GO:0048825(cotyledon development);	GO:0016021(integral component of membrane);	GO:0003674(molecular_function);
AT1G28760	56.6733	15.7467	-1.87667	4.74263e-20	4.71222e-19	*	Uncharacterized conserved protein (DUF2215)	*	GO:0009507(chloroplast);	GO:0005515(protein binding);
AT5G52620	35.8667	9.77	-1.90273	1.4531e-40	4.67511e-39	*	F-box associated ubiquitination effector family protein	GO:0008150(biological_process);	GO:0005575(cellular_component);	GO:0003674(molecular_function);
AT5G36710	29.81	0.86	-5.22075	3.07702e-12	1.45219e-11	*	unknown protein	GO:0008150(biological_process);	GO:0009507(chloroplast);	GO:0003674(molecular_function);
AT3G58420	2.05667	0.07	-4.90622	0.000243964	0.000521817	*	TRAF-like superfamily protein	GO:0008150(biological_process);	GO:0016021(integral component of membrane);	GO:0003674(molecular_function);
AT3G59150	14.91	2.85333	-2.41155	1.35768e-23	1.71523e-22	*	F-box/RNI-like superfamily protein	GO:0008150(biological_process);	GO:0005634(nucleus);	GO:0003674(molecular_function);
AT1G32583	0.826667	0	-7.37033	1.57264e-06	4.24881e-06	*	unknown protein	GO:0009408(response to heat);	GO:0005576(extracellular region);	GO:0003674(molecular_function);
AT5G14270	15.0533	4.37333	-1.81051	9.76136e-05	0.000217979	BET9	bromodomain and extraterminal domain protein 9	GO:0006351(transcription, DNA-templated);GO:0006355(regulation of transcription, DNA-templated);	GO:0005634(nucleus);	GO:0003677(DNA binding);GO:0005515(protein binding);
AT5G08410	12.9267	0.46	-4.84561	6.27274e-10	2.37616e-09	FTRA2	ferredoxin/thioredoxin reductase subunit A (variable subunit) 2	GO:0009107(lipoate biosynthetic process);GO:0009249(protein lipoylation);GO:0019684(photosynthesis, light reaction);	GO:0009507(chloroplast);	GO:0016992(lipoate synthase activity);GO:0030385(ferredoxin:thioredoxin reductase activity);
AT3G07980	4.64333	2.31333	-1.03386	0.000916858	0.00182003	MAPKKK6	mitogen-activated protein kinase kinase kinase 6	GO:0006468(protein phosphorylation);GO:0007009(plasma membrane organization);GO:0007049(cell cycle);GO:0007346(regulation of mitotic cell cycle);GO:0009555(pollen development);GO:0023014(signal transduction by protein phosphorylation);GO:0031098(stress-activated protein kinase signaling cascade);GO:0032147(activation of protein kinase activity);GO:0051301(cell division);	GO:0005730(nucleolus);GO:0005773(vacuole);GO:0005815(microtubule organizing center);GO:0005886(plasma membrane);	GO:0004672(protein kinase activity);GO:0004674(protein serine/threonine kinase activity);GO:0005524(ATP binding);GO:0016301(kinase activity);
AT5G56370	17.85	7.14	-1.35258	5.59491e-06	1.42496e-05	*	F-box/RNI-like/FBD-like domains-containing protein	GO:0008150(biological_process);	GO:0005634(nucleus);	GO:0003674(molecular_function);
AT1G16290	10.5067	0	-10.5581	6.33355e-16	4.2318e-15	*	unknown protein	GO:0008150(biological_process);	GO:0005634(nucleus);GO:0005773(vacuole);GO:0009507(chloroplast);	GO:0003674(molecular_function);
AT1G09980	12.0667	2.96667	-2.05701	1.26322e-11	5.62834e-11	*	Putative serine esterase family protein	*	*	*
AT5G01240	48.4833	12.61	-1.95583	7.79227e-58	4.58603e-56	LAX1	like AUXIN RESISTANT 1	GO:0003333(amino acid transmembrane transport);GO:0006865(amino acid transport);GO:0009734(auxin-activated signaling pathway);GO:0048829(root cap development);GO:0055085(transmembrane transport);GO:0060919(auxin influx);	GO:0005886(plasma membrane);GO:0016020(membrane);GO:0016021(integral component of membrane);	GO:0005215(transporter activity);GO:0010328(auxin influx transmembrane transporter activity);GO:0015171(amino acid transmembrane transporter activity);GO:0015293(symporter activity);
AT1G51500	28.2967	0	-12.7451	1.04972e-25	1.52984e-24	ABCG12	ABC-2 type transporter family protein	GO:0006869(lipid transport);GO:0009651(response to salt stress);GO:0009737(response to abscisic acid);GO:0010025(wax biosynthetic process);	GO:0005634(nucleus);GO:0005886(plasma membrane);GO:0016021(integral component of membrane);	GO:0005524(ATP binding);GO:0042626(ATPase activity, coupled to transmembrane movement of substances);
AT3G24880	4.58333	1.28	-1.87319	5.62423e-19	5.08287e-18	*	Helicase/SANT-associated, DNA binding protein	*	GO:0005634(nucleus);GO:0035267(NuA4 histone acetyltransferase complex);	GO:0005515(protein binding);
AT1G03550	11.3133	2.54667	-2.18279	4.60338e-08	1.44179e-07	SCAMP4	Secretory carrier membrane protein (SCAMP) family protein	GO:0015031(protein transport);	GO:0005886(plasma membrane);GO:0016021(integral component of membrane);GO:0030658(transport vesicle membrane);	GO:0022857(transmembrane transporter activity);
AT3G49250	44.1833	19.8067	-1.18649	2.32817e-06	6.16576e-06	DMS3	defective in meristem silencing 3	GO:0006306(DNA methylation);GO:0031047(gene silencing by RNA);GO:0070921(regulation of production of siRNA involved in chromatin silencing by small RNA);GO:0080188(RNA-directed DNA methylation);	GO:0000419(DNA-directed RNA polymerase V complex);	GO:0005515(protein binding);GO:0042803(protein homodimerization activity);
AT3G07770	353.807	151.45	-1.25194	2.34151e-28	4.04815e-27	Hsp89.1	HEAT SHOCK PROTEIN 89.1	GO:0006457(protein folding);	GO:0005618(cell wall);GO:0005739(mitochondrion);GO:0009507(chloroplast);GO:0009570(chloroplast stroma);	GO:0005524(ATP binding);
AT3G20930	4.93	1.95667	-1.35927	1.49418e-06	4.04589e-06	*	RNA-binding (RRM/RBD/RNP motifs) family protein	GO:0006397(mRNA processing);GO:0009409(response to cold);GO:1900871(chloroplast mRNA modification);	GO:0009507(chloroplast);	GO:0003723(RNA binding);
AT3G28700	25.2733	9.86333	-1.38951	0.00279661	0.00520065	*	Protein of unknown function (DUF185)	GO:0008150(biological_process);	GO:0005739(mitochondrion);	GO:0008270(zinc ion binding);
AT5G45320	3.82333	0	-8.42464	2.33268e-10	9.20589e-10	*	unknown protein	GO:0008150(biological_process);	GO:0009507(chloroplast);GO:0016021(integral component of membrane);	GO:0003674(molecular_function);
AT4G01170	23.3033	0	-11.5828	1.06667e-20	1.11492e-19	*	unknown protein	GO:0008150(biological_process);	GO:0005634(nucleus);	GO:0003674(molecular_function);
AT1G73040	1.78667	0	-6.82944	5.77054e-06	1.46837e-05	*	Mannose-binding lectin superfamily protein	*	GO:0005576(extracellular region);	GO:0030246(carbohydrate binding);
AT5G06240	55.03	19.5967	-1.51538	1.51182e-16	1.07385e-15	emb2735	embryo defective 2735	GO:0009793(embryo development ending in seed dormancy);	GO:0005575(cellular_component);	GO:0003674(molecular_function);
AT2G31680	7.83	0	-9.43467	9.22496e-14	5.02966e-13	RABA5d	RAB GTPase homolog A5D	GO:0015031(protein transport);	GO:0005794(Golgi apparatus);GO:0005829(cytosol);GO:0005886(plasma membrane);	GO:0003924(GTPase activity);GO:0005525(GTP binding);
AT1G15410	3.39667	0.01	-8.69894	5.16043e-12	2.38677e-11	*	aspartate-glutamate racemase family	GO:0006520(cellular amino acid metabolic process);	GO:0009507(chloroplast);	GO:0016855(racemase and epimerase activity, acting on amino acids and derivatives);GO:0036361(racemase activity, acting on amino acids and derivatives);
AT1G69700	2	0	-7.22054	1.47749e-06	4.00464e-06	HVA22C	HVA22 homologue C	GO:0009414(response to water deprivation);GO:0009737(response to abscisic acid);GO:0042538(hyperosmotic salinity response);	GO:0005634(nucleus);GO:0009506(plasmodesma);GO:0016021(integral component of membrane);	GO:0003674(molecular_function);
AT4G14820	4.35	0.0166667	-8.07876	6.16172e-13	3.10309e-12	*	Pentatricopeptide repeat (PPR) superfamily protein	GO:0008150(biological_process);	GO:0009507(chloroplast);	GO:0008270(zinc ion binding);
AT5G64390	23.6	6.36333	-1.68411	8.97945e-18	7.26398e-17	HEN4	RNA-binding KH domain-containing protein	GO:0006397(mRNA processing);GO:0010093(specification of floral organ identity);	GO:0005634(nucleus);	GO:0003676(nucleic acid binding);GO:0003723(RNA binding);
AT1G20570	2.37	0.34	-2.82562	1.20654e-07	3.63663e-07	*	Spc97 / Spc98 family of spindle pole body (SBP) component	*	*	GO:0015631(tubulin binding);GO:0016757(transferase activity, transferring glycosyl groups);
AT1G18950	37.7733	11.3933	-1.75477	3.39755e-78	3.80053e-76	*	DDT domain superfamily	*	GO:0005634(nucleus);	GO:0004812(aminoacyl-tRNA ligase activity);
AT2G17510	24.4067	8.10333	-1.61707	5.25311e-09	1.81824e-08	EMB2763	ribonuclease II family protein	GO:0006364(rRNA processing);GO:0006401(RNA catabolic process);	GO:0000178(exosome (RNase complex));GO:0005634(nucleus);GO:0005737(cytoplasm);	GO:0000175(3'-5'-exoribonuclease activity);GO:0003723(RNA binding);GO:0004519(endonuclease activity);GO:0004527(exonuclease activity);GO:0004540(ribonuclease activity);GO:0046872(metal ion binding);
AT3G51350	3.82	0	-9.62038	1.7456e-13	9.26614e-13	*	Eukaryotic aspartyl protease family protein	GO:0006508(proteolysis);	GO:0031225(anchored component of membrane);	*
AT5G67300	120.323	38.37	-1.67284	2.86784e-37	7.68757e-36	MYBR1	myb domain protein r1	GO:0006351(transcription, DNA-templated);GO:0006355(regulation of transcription, DNA-templated);GO:0006357(regulation of transcription from RNA polymerase II promoter);GO:0009414(response to water deprivation);GO:0009651(response to salt stress);GO:0009723(response to ethylene);GO:0009733(response to auxin);GO:0009737(response to abscisic acid);GO:0009738(abscisic acid-activated signaling pathway…	GO:0005634(nucleus);	GO:0000981(RNA polymerase II transcription factor activity, sequence-specific DNA binding);GO:0001135(transcription factor activity, RNA polymerase II transcription factor recruiting);GO:0003677(DNA binding);GO:0003700(transcription factor activity, sequence-specific DNA binding);GO:0043565(sequence-specific DNA binding);GO:0044212(transcription regulatory region DNA binding);
AT3G57390	19.61	7.37333	-1.43894	1.39002e-06	3.78143e-06	AGL18	AGAMOUS-like 18	GO:0006351(transcription, DNA-templated);GO:0006355(regulation of transcription, DNA-templated);GO:0009555(pollen development);GO:0009908(flower development);GO:0009910(negative regulation of flower development);GO:0045944(positive regulation of transcription from RNA polymerase II promoter);GO:0048577(negative regulation of short-day photoperiodism, flowering);	GO:0005634(nucleus);	GO:0000977(RNA polymerase II regulatory region sequence-specific DNA binding);GO:0003700(transcription factor activity, sequence-specific DNA binding);GO:0046983(protein dimerization activity);
AT3G17390	216.357	79.1767	-1.4755	4.83405e-84	6.42929e-82	MTO3	S-adenosylmethionine synthetase family protein	GO:0006555(methionine metabolic process);GO:0006556(S-adenosylmethionine biosynthetic process);GO:0006730(one-carbon metabolic process);GO:0009409(response to cold);GO:0009809(lignin biosynthetic process);	GO:0005618(cell wall);GO:0005730(nucleolus);GO:0005737(cytoplasm);GO:0005829(cytosol);GO:0005886(plasma membrane);GO:0009506(plasmodesma);GO:0016020(membrane);	GO:0003729(mRNA binding);GO:0004478(methionine adenosyltransferase activity);GO:0005524(ATP binding);GO:0046872(metal ion binding);
AT5G44560	262.163	103	-1.37492	3.2757e-17	2.4845e-16	VPS2.2	SNF7 family protein	GO:0007034(vacuolar transport);GO:0015031(protein transport);GO:0016192(vesicle-mediated transport);	GO:0000815(ESCRT III complex);GO:0005634(nucleus);	GO:0005515(protein binding);
AT3G14120	66.2533	29.91	-1.1736	3.54999e-21	3.82416e-20	*	unknown protein	GO:0000973(posttranscriptional tethering of RNA polymerase II gene DNA at nuclear periphery);GO:0006355(regulation of transcription, DNA-templated);GO:0006406(mRNA export from nucleus);GO:0006606(protein import into nucleus);	GO:0005634(nucleus);GO:0005635(nuclear envelope);GO:0031080(nuclear pore outer ring);	GO:0005487(nucleocytoplasmic transporter activity);GO:0005515(protein binding);GO:0017056(structural constituent of nuclear pore);
AT5G64230	6.02667	0.203333	-4.93074	5.24546e-12	2.42212e-11	*	unknown protein	GO:0008150(biological_process);	*	GO:0003674(molecular_function);
AT1G73602	24.79	0	-12.1792	3.3167e-24	4.40428e-23	*	conserved peptide upstream open reading frame 32	*	*	*
AT5G12150	19.5667	1.27333	-3.98831	4.81098e-38	1.34318e-36	*	Rho GTPase activation protein (RhoGAP) with PH domain	GO:0007165(signal transduction);GO:0009920(cell plate formation involved in plant-type cell wall biogenesis);GO:0043087(regulation of GTPase activity);	GO:0005737(cytoplasm);GO:0005886(plasma membrane);GO:0009574(preprophase band);	GO:0005096(GTPase activator activity);GO:0005515(protein binding);GO:0035091(phosphatidylinositol binding);
AT4G36140	2.43	0.386667	-2.70481	0.000134556	0.000296574	*	disease resistance protein (TIR-NBS-LRR class), putative	GO:0006952(defense response);GO:0007165(signal transduction);	GO:0005634(nucleus);GO:0016021(integral component of membrane);	GO:0043531(ADP binding);
AT3G19100	61.4533	20.8167	-1.58721	2.32998e-56	1.31624e-54	*	Protein kinase superfamily protein	*	GO:0005886(plasma membrane);	GO:0004723(calcium-dependent protein serine/threonine phosphatase activity);GO:0005509(calcium ion binding);GO:0005524(ATP binding);GO:0016301(kinase activity);GO:0046872(metal ion binding);
AT5G62840	22.4067	10.9267	-1.06148	3.64273e-07	1.05449e-06	*	Phosphoglycerate mutase family protein	*	GO:0009507(chloroplast);	GO:0003824(catalytic activity);
AT2G12550	34.92	10.5967	-1.75021	3.23348e-25	4.57044e-24	NUB1	ubiquitin-associated (UBA)/TS-N domain-containing protein	*	GO:0005634(nucleus);	*
AT1G09750	4.34667	0	-9.42832	4.14553e-13	2.11803e-12	*	Eukaryotic aspartyl protease family protein	GO:0009627(systemic acquired resistance);	GO:0005576(extracellular region);GO:0005618(cell wall);GO:0009505(plant-type cell wall);GO:0048046(apoplast);	GO:0000166(nucleotide binding);
AT5G57100	80.1033	12.6533	-2.69567	3.42882e-24	4.53889e-23	*	Nucleotide/sugar transporter family protein	GO:0008643(carbohydrate transport);	GO:0016020(membrane);GO:0016021(integral component of membrane);	*
AT4G16830	89.45	37.0033	-1.29853	4.00797e-16	2.7353e-15	*	Hyaluronan / mRNA binding family	GO:0006970(response to osmotic stress);GO:0009651(response to salt stress);GO:0009737(response to abscisic acid);GO:0009738(abscisic acid-activated signaling pathway);GO:0009787(regulation of abscisic acid-activated signaling pathway);GO:0071470(cellular response to osmotic stress);GO:0071472(cellular response to salt stress);	GO:0005634(nucleus);GO:0005737(cytoplasm);GO:0048471(perinuclear region of cytoplasm);	GO:0003723(RNA binding);GO:0003729(mRNA binding);
AT1G21500	0.806667	0	-5.40952	0.00455152	0.00820838	*	unknown protein	*	GO:0005943(phosphatidylinositol 3-kinase complex, class IA);GO:0009507(chloroplast);GO:0009534(chloroplast thylakoid);	*
AT3G13290	40.3167	16.1167	-1.34937	6.99714e-52	3.3672e-50	VCR	varicose-related	GO:0006397(mRNA processing);GO:0031087(deadenylation-independent decapping of nuclear-transcribed mRNA);	GO:0000932(P-body);GO:0005634(nucleus);	GO:0000166(nucleotide binding);
AT3G10140	15.9533	6.49	-1.32508	2.83862e-10	1.10963e-09	RECA3	RECA homolog 3	GO:0000002(mitochondrial genome maintenance);GO:0000730(DNA recombinase assembly);GO:0006281(DNA repair);GO:0006310(DNA recombination);GO:0006312(mitotic recombination);GO:0009408(response to heat);GO:0009432(SOS response);GO:0010212(response to ionizing radiation);GO:0042148(strand invasion);	GO:0005739(mitochondrion);	GO:0000150(recombinase activity);GO:0000400(four-way junction DNA binding);GO:0003677(DNA binding);GO:0003690(double-stranded DNA binding);GO:0003697(single-stranded DNA binding);GO:0004520(endodeoxyribonuclease activity);GO:0005524(ATP binding);GO:0008094(DNA-dependent ATPase activity);
AT1G07520	28.3267	12.24	-1.23895	2.55599e-10	1.00286e-09	*	GRAS family transcription factor	GO:0006351(transcription, DNA-templated);GO:0006355(regulation of transcription, DNA-templated);GO:0010200(response to chitin);	GO:0005634(nucleus);	GO:0003700(transcription factor activity, sequence-specific DNA binding);
AT1G47490	45.4933	10.9467	-2.08957	7.31953e-55	3.9249e-53	RBP47C	RNA-binding protein 47C	GO:0006397(mRNA processing);	GO:0005634(nucleus);GO:0005737(cytoplasm);GO:0009507(chloroplast);	GO:0003723(RNA binding);GO:0003729(mRNA binding);GO:0008143(poly(A) binding);
AT4G37440	36.1267	9.64667	-1.93292	2.85431e-15	1.79094e-14	*	unknown protein	*	GO:0005634(nucleus);	*
AT3G58030	82.8933	28.1333	-1.61757	3.35683e-65	2.58905e-63	*	RING/U-box superfamily protein	*	GO:0005634(nucleus);	GO:0008270(zinc ion binding);
AT1G27461	5.66	0	-9.45685	2.57522e-11	1.11534e-10	*	unknown protein	*	*	*
AT2G42080	57.3533	22.3967	-1.38294	2.35457e-22	2.75041e-21	*	Chaperone DnaJ-domain superfamily protein	GO:0006457(protein folding);GO:0009644(response to high light intensity);GO:0009742(brassinosteroid mediated signaling pathway);GO:0042538(hyperosmotic salinity response);GO:0051510(regulation of unidimensional cell growth);GO:1903578(regulation of ATP metabolic process);	GO:0005739(mitochondrion);	*
AT5G06970	15.67	7.56667	-1.08035	2.23471e-11	9.74857e-11	*	Protein of unknown function (DUF810)	GO:0010118(stomatal movement);GO:0072661(protein targeting to plasma membrane);	GO:0005622(intracellular);GO:0005623(cell);GO:0005634(nucleus);GO:0005737(cytoplasm);GO:0005886(plasma membrane);GO:0009506(plasmodesma);	GO:0003674(molecular_function);
AT5G01790	18.7267	0	-10.4128	2.63423e-17	2.01882e-16	*	unknown protein	GO:0008150(biological_process);	GO:0009507(chloroplast);	GO:0003674(molecular_function);
AT5G19790	3.62667	0	-8.30903	4.63443e-09	1.61269e-08	RAP2.11	related to AP2 11	GO:0000302(response to reactive oxygen species);GO:0006351(transcription, DNA-templated);GO:0006355(regulation of transcription, DNA-templated);GO:0009723(response to ethylene);GO:0009873(ethylene-activated signaling pathway);GO:0035865(cellular response to potassium ion);GO:0048528(post-embryonic root development);	GO:0005634(nucleus);	GO:0003677(DNA binding);GO:0003700(transcription factor activity, sequence-specific DNA binding);GO:0043565(sequence-specific DNA binding);
AT2G33620	32.18	17.03	-1.06667	1.2215e-05	3.01247e-05	*	AT hook motif DNA-binding family protein	GO:0006351(transcription, DNA-templated);GO:0006355(regulation of transcription, DNA-templated);	GO:0005634(nucleus);GO:0005829(cytosol);	GO:0003677(DNA binding);
AT5G47360	4.79	0.113333	-5.49087	2.68822e-08	8.61934e-08	*	Tetratricopeptide repeat (TPR)-like superfamily protein	*	GO:0005739(mitochondrion);	*
AT1G76705	1.72667	0.07	-4.71035	0.00163971	0.00314659	*	calmodulin binding	GO:0008150(biological_process);	GO:0005739(mitochondrion);	GO:0005516(calmodulin binding);
AT5G09830	74.6667	35.7233	-1.08386	1.14769e-08	3.84635e-08	*	BolA-like family protein	GO:0006979(response to oxidative stress);GO:0010039(response to iron ion);	GO:0005576(extracellular region);GO:0005634(nucleus);GO:0005737(cytoplasm);GO:0005829(cytosol);	GO:0005515(protein binding);
AT1G76450	7.59	0	-9.39741	1.27961e-13	6.87904e-13	*	Photosystem II reaction center PsbP family protein	GO:0015979(photosynthesis);	GO:0009507(chloroplast);GO:0009535(chloroplast thylakoid membrane);GO:0009543(chloroplast thylakoid lumen);GO:0009579(thylakoid);GO:0009654(photosystem II oxygen evolving complex);GO:0019898(extrinsic component of membrane);GO:0031977(thylakoid lumen);	GO:0005509(calcium ion binding);
AT1G48880	5.63667	0	-9.83706	4.01038e-15	2.48129e-14	TBL7	TRICHOME BIREFRINGENCE-LIKE 7	GO:0071554(cell wall organization or biogenesis);	GO:0005794(Golgi apparatus);	GO:0016413(O-acetyltransferase activity);
AT3G22942	28.0767	8.47	-1.75133	8.61711e-20	8.37466e-19	AGG2	G-protein gamma subunit 2	GO:0007186(G-protein coupled receptor signaling pathway);GO:0009845(seed germination);GO:0010540(basipetal auxin transport);GO:0018342(protein prenylation);GO:0018345(protein palmitoylation);GO:0048527(lateral root development);	GO:0005634(nucleus);GO:0005834(heterotrimeric G-protein complex);GO:0005886(plasma membrane);	GO:0004871(signal transducer activity);GO:0005515(protein binding);
AT4G01090	37.2633	11.3433	-1.74576	1.0388e-20	1.08713e-19	*	Protein of unknown function (DUF3133)	*	GO:0005634(nucleus);	GO:0005515(protein binding);
AT4G01740	0.453333	0	-6.50095	0.000266267	0.000567295	*	Cysteine/Histidine-rich C1 domain family protein	*	GO:0005634(nucleus);	*
AT5G25240	16.9867	4.37	-1.97451	5.44065e-07	1.54502e-06	*	unknown protein	GO:0008150(biological_process);	GO:0005575(cellular_component);	GO:0003674(molecular_function);
AT3G58170	26.0467	11.9667	-1.14973	1.30933e-06	3.57516e-06	BS14A	BET1P/SFT1P-like protein 14A	GO:0006888(ER to Golgi vesicle-mediated transport);GO:0009860(pollen tube growth);GO:0015031(protein transport);GO:0016192(vesicle-mediated transport);	GO:0000139(Golgi membrane);GO:0005634(nucleus);GO:0005789(endoplasmic reticulum membrane);GO:0005794(Golgi apparatus);GO:0005886(plasma membrane);GO:0016021(integral component of membrane);	GO:0005484(SNAP receptor activity);GO:0008565(protein transporter activity);
AT2G44210	30.0367	9.49667	-1.69174	9.02444e-12	4.07572e-11	*	Protein of Unknown Function (DUF239)	GO:0008150(biological_process);	GO:0005576(extracellular region);	*
AT4G17350	0.696667	0	-7.05914	4.20979e-06	1.08694e-05	*	Plant protein of unknown function (DUF828) with plant pleckstrin homology-like region	GO:0007165(signal transduction);	GO:0005634(nucleus);	GO:0035091(phosphatidylinositol binding);
AT2G35910	2.04333	0	-7.83142	3.53843e-08	1.12197e-07	*	RING/U-box superfamily protein	GO:0016567(protein ubiquitination);	GO:0016021(integral component of membrane);	GO:0046872(metal ion binding);
AT4G19170	3.76333	0	-9.6447	8.97369e-14	4.90057e-13	NCED4	nine-cis-epoxycarotenoid dioxygenase 4	GO:0055114(oxidation-reduction process);	GO:0009507(chloroplast);GO:0010287(plastoglobule);	GO:0005515(protein binding);GO:0016702(oxidoreductase activity, acting on single donors with incorporation of molecular oxygen, incorporation of two atoms of oxygen);GO:0046872(metal ion binding);
AT2G28620	69.38	19.7367	-1.84423	3.61644e-21	3.89078e-20	*	P-loop containing nucleoside triphosphate hydrolases superfamily protein	GO:0000911(cytokinesis by cell plate formation);GO:0007018(microtubule-based movement);GO:0009826(unidimensional cell growth);	GO:0005871(kinesin complex);	GO:0003777(microtubule motor activity);GO:0008574(ATP-dependent microtubule motor activity, plus-end-directed);
AT5G59030	38.93	18.14	-1.12528	0.000229535	0.000492827	COPT1	copper transporter 1	GO:0006825(copper ion transport);GO:0035434(copper ion transmembrane transport);GO:0048235(pollen sperm cell differentiation);GO:0048364(root development);	GO:0016020(membrane);GO:0016021(integral component of membrane);	GO:0005375(copper ion transmembrane transporter activity);
AT1G17970	6.62	0	-9.95933	3.08305e-15	1.92873e-14	*	RING/U-box superfamily protein	*	GO:0005634(nucleus);	GO:0008270(zinc ion binding);
AT3G09870	1.94333	0	-6.40229	6.76724e-05	0.000153822	*	SAUR-like auxin-responsive protein family	GO:0009733(response to auxin);	*	GO:0003674(molecular_function);
AT2G34740	1.15667	0	-7.04319	4.24789e-05	9.91311e-05	*	Protein phosphatase 2C family protein	GO:0006470(protein dephosphorylation);	GO:0005575(cellular_component);	GO:0004722(protein serine/threonine phosphatase activity);GO:0046872(metal ion binding);
AT3G61600	61.8633	25.5667	-1.28841	1.21499e-18	1.06114e-17	POB1	POZ/BTB containin G-protein 1	GO:0010114(response to red light);GO:0016567(protein ubiquitination);	GO:0005634(nucleus);GO:0005737(cytoplasm);GO:0031463(Cul3-RING ubiquitin ligase complex);	GO:0004842(ubiquitin-protein transferase activity);GO:0005515(protein binding);GO:0042803(protein homodimerization activity);GO:0046982(protein heterodimerization activity);
AT1G71240	1.29667	0	-8.49245	0.000796063	0.00159419	*	Plant protein of unknown function (DUF639)	GO:0008150(biological_process);	GO:0005739(mitochondrion);GO:0016021(integral component of membrane);	GO:0003674(molecular_function);
AT1G55210	3.68333	0	-8.11637	1.11847e-08	3.75438e-08	*	Disease resistance-responsive (dirigent-like protein) family protein	GO:0006952(defense response);GO:0009807(lignan biosynthetic process);	GO:0005576(extracellular region);GO:0048046(apoplast);	GO:0016853(isomerase activity);
AT5G18140	24.4967	2.50333	-3.32995	6.16992e-09	2.12512e-08	*	Chaperone DnaJ-domain superfamily protein	GO:0006457(protein folding);	GO:0009507(chloroplast);GO:0016021(integral component of membrane);	*
AT3G54650	26.7933	11.6567	-1.22858	4.03083e-06	1.04249e-05	FBL17	RNI-like superfamily protein	GO:0006511(ubiquitin-dependent protein catabolic process);GO:0009555(pollen development);GO:0009790(embryo development);GO:0016567(protein ubiquitination);GO:0031146(SCF-dependent proteasomal ubiquitin-dependent protein catabolic process);GO:0048316(seed development);GO:0055047(generative cell mitosis);	GO:0001673(male germ cell nucleus);GO:0009507(chloroplast);GO:0019005(SCF ubiquitin ligase complex);	GO:0004842(ubiquitin-protein transferase activity);GO:0005515(protein binding);
AT4G25270	4.73	0.786667	-2.62217	2.64314e-09	9.40298e-09	OTP70	Tetratricopeptide repeat (TPR)-like superfamily protein	GO:0008380(RNA splicing);	GO:0009507(chloroplast);GO:0043231(intracellular membrane-bounded organelle);	GO:0003723(RNA binding);GO:0004519(endonuclease activity);
AT1G55740	30.98	8.21667	-1.94436	3.06362e-16	2.10871e-15	SIP1	seed imbibition 1	GO:0005975(carbohydrate metabolic process);	GO:0005737(cytoplasm);	GO:0003676(nucleic acid binding);GO:0004553(hydrolase activity, hydrolyzing O-glycosyl compounds);GO:0004857(enzyme inhibitor activity);GO:0046872(metal ion binding);GO:0047274(galactinol-sucrose galactosyltransferase activity);
AT1G63205	2.77333	0	-7.04704	5.30312e-05	0.000122003	*	Cystatin/monellin superfamily protein	GO:0008150(biological_process);	GO:0005737(cytoplasm);	GO:0003674(molecular_function);
AT4G19090	0.743333	0	-21.5584	3.51196e-08	1.11421e-07	*	Protein of unknown function (DUF594)	GO:0008150(biological_process);	GO:0016021(integral component of membrane);	GO:0003674(molecular_function);
AT2G41550	49.73	24.62	-1.04329	0.00340556	0.00625866	*	Rho termination factor	GO:0006353(DNA-templated transcription, termination);	GO:0005634(nucleus);	*
AT4G31390	3.74	0	-9.86465	5.63529e-13	2.84902e-12	ACDO1	Protein kinase superfamily protein	GO:0006468(protein phosphorylation);GO:0006995(cellular response to nitrogen starvation);GO:0009414(response to water deprivation);GO:0009637(response to blue light);GO:0009767(photosynthetic electron transport chain);GO:0010027(thylakoid membrane organization);GO:0010109(regulation of photosynthesis);GO:0010114(response to red light);GO:0015996(chlorophyll catabolic process);GO:0031540(regulatio…	GO:0005886(plasma membrane);GO:0009507(chloroplast);GO:0010287(plastoglobule);	GO:0004672(protein kinase activity);GO:0005515(protein binding);GO:0005524(ATP binding);
AT5G47750	42.6067	16.9533	-1.35477	8.07657e-19	7.18007e-18	D6PKL2	D6 protein kinase like 2	GO:0006468(protein phosphorylation);GO:0009734(auxin-activated signaling pathway);GO:0010540(basipetal auxin transport);GO:0035556(intracellular signal transduction);	GO:0005634(nucleus);GO:0005730(nucleolus);GO:0005737(cytoplasm);GO:0005886(plasma membrane);	GO:0004672(protein kinase activity);GO:0004674(protein serine/threonine kinase activity);GO:0005515(protein binding);GO:0005524(ATP binding);GO:0016301(kinase activity);
AT5G13630	9.55667	3.43667	-1.50357	1.75358e-08	5.7626e-08	GUN5	magnesium-chelatase subunit chlH, chloroplast, putative / Mg-protoporphyrin IX chelatase, putative (CHLH)	GO:0015979(photosynthesis);GO:0015995(chlorophyll biosynthetic process);	GO:0005739(mitochondrion);GO:0009507(chloroplast);GO:0009570(chloroplast stroma);GO:0009706(chloroplast inner membrane);GO:0010007(magnesium chelatase complex);	GO:0005515(protein binding);GO:0005524(ATP binding);GO:0016851(magnesium chelatase activity);
AT5G44090	27.3267	1.91667	-3.86591	2.49865e-82	3.14961e-80	*	Calcium-binding EF-hand family protein	GO:0008150(biological_process);	GO:0005634(nucleus);GO:0005739(mitochondrion);	GO:0005509(calcium ion binding);
AT1G17640	25.2667	5.25333	-2.2959	3.51197e-14	1.99197e-13	*	RNA-binding (RRM/RBD/RNP motifs) family protein	GO:0008150(biological_process);	GO:0005737(cytoplasm);	GO:0003723(RNA binding);
AT4G02380	31.8867	4.55667	-2.83129	4.34227e-14	2.43997e-13	SAG21	senescence-associated gene 21	GO:0000302(response to reactive oxygen species);GO:0006950(response to stress);GO:0006952(defense response);GO:0006979(response to oxidative stress);GO:0009409(response to cold);GO:0009414(response to water deprivation);GO:0009416(response to light stimulus);GO:0009625(response to insect);GO:0009646(response to absence of light);GO:0009723(response to ethylene);GO:0009737(response to abscisic aci…	GO:0005739(mitochondrion);GO:0009507(chloroplast);	GO:0003674(molecular_function);
AT5G42690	3.77333	0.0366667	-6.80737	3.7982e-14	2.14854e-13	*	Protein of unknown function, DUF547	*	GO:0005739(mitochondrion);	*
AT3G59720	2.27667	0.02	-6.76918	7.49363e-14	4.12699e-13	*	transposable element gene	*	*	*
AT3G19340	58.9367	17.0467	-1.81524	1.04356e-25	1.52218e-24	*	Protein of unknown function (DUF3754)	*	GO:0005783(endoplasmic reticulum);GO:0005886(plasma membrane);	GO:0004177(aminopeptidase activity);
AT1G42480	51.93	18.9767	-1.47778	2.97222e-13	1.54094e-12	*	unknown protein	GO:0008150(biological_process);	*	GO:0003674(molecular_function);
AT2G41170	23.5667	0.0366667	-9.45748	9.7905e-26	1.43179e-24	*	F-box family protein	GO:0008150(biological_process);	GO:0016021(integral component of membrane);	GO:0003674(molecular_function);
AT5G09370	4.33	0	-7.88656	5.88275e-08	1.82389e-07	*	Bifunctional inhibitor/lipid-transfer protein/seed storage 2S albumin superfamily protein	GO:0006869(lipid transport);	GO:0005886(plasma membrane);GO:0031225(anchored component of membrane);	GO:0008289(lipid binding);
AT3G15920	24.8567	12.39	-1.0308	2.40391e-13	1.25905e-12	*	Phox (PX) domain-containing protein	GO:0007165(signal transduction);GO:0015031(protein transport);GO:0035556(intracellular signal transduction);	GO:0005634(nucleus);GO:0005737(cytoplasm);GO:0005829(cytosol);GO:0010008(endosome membrane);	GO:0005515(protein binding);GO:0035091(phosphatidylinositol binding);
AT2G40920	15.7767	0.456667	-5.09057	5.52124e-58	3.28378e-56	*	F-box and associated interaction domains-containing protein	GO:0008150(biological_process);	GO:0005634(nucleus);	GO:0003674(molecular_function);
AT5G06690	18.3333	7.86333	-1.28619	4.12297e-08	1.29685e-07	WCRKC1	WCRKC thioredoxin 1	GO:0006662(glycerol ether metabolic process);GO:0034599(cellular response to oxidative stress);GO:0045454(cell redox homeostasis);GO:0055114(oxidation-reduction process);	GO:0009507(chloroplast);GO:0009570(chloroplast stroma);	GO:0004791(thioredoxin-disulfide reductase activity);GO:0015035(protein disulfide oxidoreductase activity);GO:0016671(oxidoreductase activity, acting on a sulfur group of donors, disulfide as acceptor);GO:0047134(protein-disulfide reductase activity);
AT1G19730	61.6433	26.4433	-1.24454	7.90726e-18	6.41814e-17	ATTRX4	Thioredoxin superfamily protein	GO:0006662(glycerol ether metabolic process);GO:0034599(cellular response to oxidative stress);GO:0045454(cell redox homeostasis);GO:0055114(oxidation-reduction process);	GO:0005737(cytoplasm);GO:0005829(cytosol);	GO:0004791(thioredoxin-disulfide reductase activity);GO:0015035(protein disulfide oxidoreductase activity);GO:0016671(oxidoreductase activity, acting on a sulfur group of donors, disulfide as acceptor);GO:0047134(protein-disulfide reductase activity);
AT4G21160	34.6067	8.04333	-2.17489	1.83288e-36	4.70505e-35	ZAC	Calcium-dependent ARF-type GTPase activating protein family	GO:0006886(intracellular protein transport);	GO:0005634(nucleus);GO:0005773(vacuole);GO:0005794(Golgi apparatus);GO:0005886(plasma membrane);GO:0016020(membrane);	GO:0005096(GTPase activator activity);GO:0005543(phospholipid binding);GO:0046872(metal ion binding);
AT5G60050	11.5433	0.0466667	-8.00981	2.90067e-26	4.38632e-25	*	BTB/POZ domain-containing protein	GO:0016567(protein ubiquitination);	GO:0009507(chloroplast);	*
AT1G04840	1.60667	0	-8.3604	2.42804e-09	8.67795e-09	*	Tetratricopeptide repeat (TPR)-like superfamily protein	GO:0008150(biological_process);	GO:0009507(chloroplast);	GO:0008270(zinc ion binding);
AT1G62050	18.45	4.90333	-1.93568	1.21646e-10	4.92147e-10	*	Ankyrin repeat family protein	GO:0008150(biological_process);	GO:0005634(nucleus);GO:0048046(apoplast);	GO:0003674(molecular_function);
AT1G29710	5.62333	0	-9.64079	7.32029e-14	4.0368e-13	*	Tetratricopeptide repeat (TPR)-like superfamily protein	GO:0008150(biological_process);	GO:0005739(mitochondrion);	GO:0008270(zinc ion binding);
AT3G52920	161.657	54.1333	-1.59535	1.07148e-33	2.47583e-32	*	Family of unknown function (DUF662)	*	GO:0005634(nucleus);GO:0005886(plasma membrane);GO:0009507(chloroplast);	*
AT1G11130	2.53333	0	-9.56464	3.94896e-14	2.23158e-13	SUB	Leucine-rich repeat protein kinase family protein	GO:0000902(cell morphogenesis);GO:0006468(protein phosphorylation);GO:0007165(signal transduction);GO:0007166(cell surface receptor signaling pathway);GO:0010059(positive regulation of atrichoblast fate specification);GO:0010063(positive regulation of trichoblast fate specification);GO:0010071(root meristem specification);GO:0010305(leaf vascular tissue pattern formation);GO:0042127(regulation of…	GO:0005886(plasma membrane);GO:0009506(plasmodesma);GO:0016021(integral component of membrane);	GO:0004672(protein kinase activity);GO:0004675(transmembrane receptor protein serine/threonine kinase activity);GO:0004702(signal transducer, downstream of receptor, with serine/threonine kinase activity);GO:0005524(ATP binding);
AT1G55270	23.5967	10.33	-1.21729	1.00336e-11	4.51218e-11	*	Galactose oxidase/kelch repeat superfamily protein	*	GO:0005737(cytoplasm);	*
AT3G23530	47.4533	9.97	-2.27957	1.58929e-22	1.88384e-21	*	Cyclopropane-fatty-acyl-phospholipid synthase	GO:0008610(lipid biosynthetic process);GO:0055114(oxidation-reduction process);	GO:0005737(cytoplasm);	GO:0008825(cyclopropane-fatty-acyl-phospholipid synthase activity);GO:0016491(oxidoreductase activity);
AT1G44760	5.13667	0	-8.98573	2.00702e-11	8.78024e-11	*	Adenine nucleotide alpha hydrolases-like superfamily protein	*	*	*
AT5G08600	22.0267	2.31333	-3.28444	1.04713e-97	2.033e-95	*	U3 ribonucleoprotein (Utp) family protein	GO:0006364(rRNA processing);	GO:0005634(nucleus);	GO:0003674(molecular_function);
AT1G61340	105.2	18.1067	-2.56883	2.48619e-21	2.71631e-20	FBS1	F-box family protein	GO:0006970(response to osmotic stress);GO:0009611(response to wounding);GO:0009617(response to bacterium);GO:0009651(response to salt stress);GO:0009737(response to abscisic acid);GO:0009751(response to salicylic acid);GO:0009753(response to jasmonic acid);GO:0009961(response to 1-aminocyclopropane-1-carboxylic acid);	GO:0005634(nucleus);	GO:0003674(molecular_function);
AT1G61040	30.6933	14.93	-1.06569	2.00922e-12	9.68801e-12	VIP5	plus-3 domain-containing protein	GO:0006368(transcription elongation from RNA polymerase II promoter);GO:0009908(flower development);GO:0009910(negative regulation of flower development);GO:0016570(histone modification);GO:0045893(positive regulation of transcription, DNA-templated);	GO:0005634(nucleus);GO:0016593(Cdc73/Paf1 complex);	GO:0001076(transcription factor activity, RNA polymerase II transcription factor binding);GO:0003677(DNA binding);GO:1990269(RNA polymerase II C-terminal domain phosphoserine binding);
AT2G47850	26.8033	6.43667	-2.12208	3.07864e-16	2.11818e-15	*	Zinc finger C-x8-C-x5-C-x3-H type family protein	GO:0008150(biological_process);	GO:0005634(nucleus);	GO:0003676(nucleic acid binding);GO:0003677(DNA binding);GO:0003729(mRNA binding);GO:0046872(metal ion binding);
AT1G67856	3.97667	0	-7.71121	2.53568e-07	7.44226e-07	*	RING/U-box superfamily protein	GO:0008150(biological_process);	GO:0005634(nucleus);	*
AT3G55050	59.7733	27.22	-1.15215	1.10443e-09	4.07847e-09	*	Protein phosphatase 2C family protein	GO:0006470(protein dephosphorylation);	*	GO:0004722(protein serine/threonine phosphatase activity);GO:0046872(metal ion binding);
AT5G50890	56.4833	25.1233	-1.19811	8.61256e-08	2.62922e-07	*	alpha/beta-Hydrolases superfamily protein	*	GO:0005634(nucleus);	GO:0016787(hydrolase activity);
AT5G17170	1.93333	0	-7.73222	3.0572e-06	7.9912e-06	ENH1	rubredoxin family protein	*	GO:0009507(chloroplast);GO:0009534(chloroplast thylakoid);GO:0009535(chloroplast thylakoid membrane);GO:0009941(chloroplast envelope);GO:0016021(integral component of membrane);	GO:0005506(iron ion binding);GO:0046872(metal ion binding);
AT5G37670	19.6567	5.76	-1.79209	0.00102425	0.0020185	*	HSP20-like chaperones superfamily protein	GO:0000302(response to reactive oxygen species);GO:0006457(protein folding);GO:0009408(response to heat);	GO:0005737(cytoplasm);GO:0005782(peroxisomal matrix);	GO:0003674(molecular_function);
AT1G08260	6.05333	1.49667	-2.04413	5.41592e-06	1.38167e-05	TIL1	DNA polymerase epsilon catalytic subunit	GO:0000278(mitotic cell cycle);GO:0006272(leading strand elongation);GO:0006287(base-excision repair, gap-filling);GO:0006297(nucleotide-excision repair, DNA gap filling);GO:0009793(embryo development ending in seed dormancy);GO:0010086(embryonic root morphogenesis);GO:0045004(DNA replication proofreading);GO:0048579(negative regulation of long-day photoperiodism, flowering);GO:0051302(regulation…	GO:0005634(nucleus);GO:0008622(epsilon DNA polymerase complex);GO:0048046(apoplast);	GO:0003677(DNA binding);GO:0003887(DNA-directed DNA polymerase activity);GO:0008310(single-stranded DNA 3'-5' exodeoxyribonuclease activity);
AT3G12530	24.0433	4.78667	-2.4181	1.88256e-05	4.55303e-05	PSF2	PSF2	GO:0000727(double-strand break repair via break-induced replication);GO:0006260(DNA replication);GO:1902975(mitotic DNA replication initiation);	GO:0000811(GINS complex);GO:0005634(nucleus);GO:0031298(replication fork protection complex);	GO:0043138(3'-5' DNA helicase activity);
AT1G68580	25.9667	9.4	-1.61821	0.000317061	0.000668932	*	agenet domain-containing protein / bromo-adjacent homology (BAH) domain-containing protein	GO:0008150(biological_process);	GO:0005634(nucleus);GO:0009506(plasmodesma);	GO:0003677(DNA binding);GO:0003682(chromatin binding);
AT5G27220	4.56	0.05	-6.48438	6.33277e-19	5.69882e-18	*	Frigida-like protein	GO:0008150(biological_process);	GO:0005737(cytoplasm);GO:0005829(cytosol);	GO:0003674(molecular_function);
AT1G80245	31.7033	15.71	-1.04091	4.71435e-05	0.000109337	*	Spc97 / Spc98 family of spindle pole body (SBP) component	*	GO:0000922(spindle pole);GO:0005874(microtubule);	*
AT2G04740	25.3633	9.47333	-1.45185	8.61085e-11	3.53883e-10	*	ankyrin repeat family protein	*	GO:0005737(cytoplasm);	*
AT2G33330	0.83	0	-6.74655	0.00034533	0.000724143	PDLP3	plasmodesmata-located protein 3	GO:0010497(plasmodesmata-mediated intercellular transport);GO:0046739(transport of virus in multicellular host);	GO:0005576(extracellular region);GO:0009506(plasmodesma);GO:0016021(integral component of membrane);	GO:0003674(molecular_function);
AT1G59870	26.25	0	-13.7048	8.61826e-30	1.61566e-28	PEN3	ABC-2 and Plant PDR ABC-type transporter family protein	GO:0006855(drug transmembrane transport);GO:0009627(systemic acquired resistance);GO:0009737(response to abscisic acid);GO:0009817(defense response to fungus, incompatible interaction);GO:0015691(cadmium ion transport);GO:0031348(negative regulation of defense response);GO:0042344(indole glucosinolate catabolic process);GO:0042742(defense response to bacterium);GO:0052544(defense response by call…	GO:0005739(mitochondrion);GO:0005774(vacuolar membrane);GO:0005886(plasma membrane);GO:0009507(chloroplast);GO:0009941(chloroplast envelope);GO:0016020(membrane);GO:0016021(integral component of membrane);	GO:0005524(ATP binding);GO:0015086(cadmium ion transmembrane transporter activity);GO:0042626(ATPase activity, coupled to transmembrane movement of substances);
AT2G01180	10.4733	0	-10.6306	1.488e-17	1.17393e-16	PAP1	phosphatidic acid phosphatase 1	GO:0006644(phospholipid metabolic process);GO:0009626(plant-type hypersensitive response);GO:0010224(response to UV-B);	GO:0005739(mitochondrion);GO:0005886(plasma membrane);GO:0005887(integral component of plasma membrane);GO:0009507(chloroplast);	GO:0008195(phosphatidate phosphatase activity);
AT5G28530	12.99	0	-11.422	1.72752e-20	1.76953e-19	FRS10	FAR1-related sequence 10	GO:0006355(regulation of transcription, DNA-templated);GO:0009639(response to red or far red light);	GO:0005634(nucleus);	GO:0008270(zinc ion binding);
AT4G21990	30.5467	9.88667	-1.65909	1.11956e-05	2.77078e-05	2019-04-03	APS reductase 3	GO:0000103(sulfate assimilation);GO:0019344(cysteine biosynthetic process);GO:0019419(sulfate reduction);GO:0045454(cell redox homeostasis);	GO:0009507(chloroplast);	GO:0004604(phosphoadenylyl-sulfate reductase (thioredoxin) activity);GO:0009973(adenylyl-sulfate reductase activity);GO:0016671(oxidoreductase activity, acting on a sulfur group of donors, disulfide as acceptor);GO:0033741(adenylyl-sulfate reductase (glutathione) activity);GO:0046872(metal ion binding);GO:0051539(4 iron, 4 sulfur cluster binding);
AT1G44890	64.5033	32.6033	-1.01106	1.59785e-08	5.2734e-08	*	unknown protein	GO:0009555(pollen development);	GO:0005739(mitochondrion);	GO:0003674(molecular_function);
AT2G05632	2.2	0.273333	-3.03168	7.48414e-06	1.88369e-05	*	unknown protein	GO:0008150(biological_process);	GO:0005575(cellular_component);	GO:0003674(molecular_function);
AT5G58040	49.2433	23.8933	-1.07012	1.0071e-23	1.28287e-22	FIP1V	homolog of yeast FIP1 [V]	*	GO:0005634(nucleus);	GO:0003723(RNA binding);GO:0005515(protein binding);
AT5G03555	9.99333	4.49	-1.17728	8.35874e-06	2.09539e-05	NCS1	permease, cytosine/purines, uracil, thiamine, allantoin family protein	GO:0043100(pyrimidine nucleobase salvage);GO:0055085(transmembrane transport);	GO:0005886(plasma membrane);GO:0009507(chloroplast);GO:0009526(plastid envelope);GO:0016020(membrane);GO:0016021(integral component of membrane);GO:0031969(chloroplast membrane);	GO:0015205(nucleobase transmembrane transporter activity);
AT2G18090	16.44	5.31667	-1.65425	6.3609e-23	7.7352e-22	*	PHD finger family protein / SWIB complex BAF60b domain-containing protein / GYF domain-containing protein	GO:0006355(regulation of transcription, DNA-templated);	GO:0005634(nucleus);	GO:0003677(DNA binding);GO:0046872(metal ion binding);
AT1G30480	63.8633	18.1767	-1.83869	1.1183e-30	2.19133e-29	DRT111	D111/G-patch domain-containing protein	GO:0006281(DNA repair);GO:0006397(mRNA processing);GO:0008380(RNA splicing);GO:0043484(regulation of RNA splicing);	GO:0005634(nucleus);GO:0005737(cytoplasm);GO:0009507(chloroplast);	GO:0003723(RNA binding);
AT5G06980	1.56667	0	-7.59279	0.00444078	0.00802753	*	unknown protein	GO:0006351(transcription, DNA-templated);GO:0006355(regulation of transcription, DNA-templated);GO:0080167(response to karrikin);	GO:0005634(nucleus);	GO:0003674(molecular_function);
AT4G30700	12.5333	1.04	-3.62703	9.15297e-05	0.000205152	MEF29	Pentatricopeptide repeat (PPR) superfamily protein	GO:0000963(mitochondrial RNA processing);GO:0016554(cytidine to uridine editing);GO:0080156(mitochondrial mRNA modification);	GO:0005739(mitochondrion);GO:0009507(chloroplast);	GO:0003723(RNA binding);GO:0004519(endonuclease activity);GO:0008270(zinc ion binding);
AT4G13395	28.3067	11.24	-1.34933	0.000190161	0.000412166	RTFL12	ROTUNDIFOLIA like 12	GO:0048367(shoot system development);	GO:0005739(mitochondrion);	GO:0003674(molecular_function);
AT1G04520	27.07	1.16333	-4.58407	2.04061e-10	8.09691e-10	PDLP2	plasmodesmata-located protein 2	GO:0010497(plasmodesmata-mediated intercellular transport);GO:0046739(transport of virus in multicellular host);	GO:0005576(extracellular region);GO:0009506(plasmodesma);GO:0016021(integral component of membrane);	GO:0003674(molecular_function);
AT1G34842	4.18667	0	-8.91608	5.02982e-12	2.33083e-11	*	transposable element gene	*	*	*
AT4G35600	2.12	0.05	-5.54009	9.84675e-07	2.72792e-06	CST	Protein kinase superfamily protein	GO:0006468(protein phosphorylation);GO:0007166(cell surface receptor signaling pathway);GO:0009838(abscission);GO:0060862(negative regulation of floral organ abscission);	GO:0005634(nucleus);GO:0005886(plasma membrane);GO:0009507(chloroplast);	GO:0004672(protein kinase activity);GO:0004674(protein serine/threonine kinase activity);GO:0004675(transmembrane receptor protein serine/threonine kinase activity);GO:0005515(protein binding);GO:0005524(ATP binding);GO:0016301(kinase activity);
AT3G26080	4.65667	0.02	-7.85807	1.10317e-09	4.07472e-09	*	plastid-lipid associated protein PAP / fibrillin family protein	GO:0008150(biological_process);	GO:0009507(chloroplast);GO:0009535(chloroplast thylakoid membrane);	GO:0005198(structural molecule activity);
AT4G00920	371.597	59.0633	-2.67734	5.22228e-112	1.47016e-109	*	COP1-interacting protein-related	*	*	*
AT3G26350	5.72	0	-9.19839	5.78768e-12	2.6594e-11	*	unknown protein	GO:0016310(phosphorylation);	GO:0016021(integral component of membrane);	GO:0016301(kinase activity);
AT5G61120	2.81333	0	-8.87597	3.25413e-11	1.39083e-10	*	unknown protein	GO:0008150(biological_process);	GO:0005634(nucleus);	*
AT3G03130	272.76	76.6867	-1.85899	4.61283e-35	1.12432e-33	*	unknown protein	GO:0008150(biological_process);	GO:0005634(nucleus);	GO:0003674(molecular_function);
AT3G49740	4.1	0	-9.93381	1.50978e-15	9.73349e-15	*	Tetratricopeptide repeat (TPR)-like superfamily protein	GO:0008150(biological_process);	GO:0005739(mitochondrion);	*
AT3G12690	9.3	0.326667	-4.9276	5.31495e-10	2.03065e-09	AGC1.5	AGC kinase 1.5	GO:0006468(protein phosphorylation);GO:0009826(unidimensional cell growth);GO:0009860(pollen tube growth);GO:0035556(intracellular signal transduction);	GO:0005634(nucleus);GO:0005737(cytoplasm);GO:0005886(plasma membrane);	GO:0004674(protein serine/threonine kinase activity);GO:0005515(protein binding);GO:0005524(ATP binding);GO:0016301(kinase activity);
AT3G47220	3.20333	0	-9.40022	1.40937e-13	7.54061e-13	PLC9	phosphatidylinositol-speciwc phospholipase C9	GO:0006629(lipid metabolic process);GO:0007165(signal transduction);GO:0010286(heat acclimation);GO:0016042(lipid catabolic process);GO:0035556(intracellular signal transduction);GO:0055074(calcium ion homeostasis);	GO:0005634(nucleus);GO:0005886(plasma membrane);	GO:0004435(phosphatidylinositol phospholipase C activity);GO:0004871(signal transducer activity);
AT3G52480	3.90667	0	-8.37357	2.08189e-09	7.48672e-09	*	unknown protein	GO:0008150(biological_process);	GO:0005576(extracellular region);GO:0016021(integral component of membrane);	GO:0003674(molecular_function);
AT5G46910	18.64	6.90667	-1.4581	1.97579e-08	6.45014e-08	*	Transcription factor jumonji (jmj) family protein / zinc finger (C5HC2 type) family protein	GO:0006355(regulation of transcription, DNA-templated);GO:0010200(response to chitin);	GO:0005634(nucleus);	GO:0003700(transcription factor activity, sequence-specific DNA binding);
AT4G26455	15.1367	2.08333	-2.90326	0.000380249	0.000793132	WIP1	WPP domain interacting protein 1	GO:0006997(nucleus organization);	GO:0005634(nucleus);GO:0005635(nuclear envelope);GO:0009504(cell plate);GO:0016021(integral component of membrane);GO:0031965(nuclear membrane);	GO:0005515(protein binding);GO:0042803(protein homodimerization activity);GO:0046982(protein heterodimerization activity);
AT1G29400	9.68333	3.66667	-1.43288	1.39074e-07	4.17765e-07	ML5	MEI2-like protein 5	GO:0045836(positive regulation of meiotic nuclear division);GO:0045927(positive regulation of growth);GO:0051321(meiotic cell cycle);	GO:0005634(nucleus);	GO:0003723(RNA binding);GO:0003729(mRNA binding);
AT1G15790	177.767	63.2833	-1.51808	3.78108e-31	7.62127e-30	*	unknown protein	*	GO:0005634(nucleus);GO:0005829(cytosol);	*
AT4G24860	3.76667	0	-10.4007	2.44369e-16	1.69722e-15	*	P-loop containing nucleoside triphosphate hydrolases superfamily protein	*	GO:0005737(cytoplasm);	*
AT1G54710	4.48667	0.02	-7.76065	9.42607e-16	6.19035e-15	ATG18H	homolog of yeast autophagy 18 (ATG18) H	GO:0006914(autophagy);GO:0015031(protein transport);GO:0016192(vesicle-mediated transport);GO:0042594(response to starvation);	GO:0005634(nucleus);GO:0005737(cytoplasm);GO:0005774(vacuolar membrane);GO:0034045(pre-autophagosomal structure membrane);	GO:0003674(molecular_function);
AT1G65000	14.5733	1.61	-3.21529	1.98383e-11	8.68329e-11	*	unknown protein	GO:0008150(biological_process);	GO:0005634(nucleus);	GO:0003674(molecular_function);
AT3G03030	22.32	8.39	-1.4393	1.42334e-12	6.95849e-12	*	F-box/RNI-like superfamily protein	GO:0008150(biological_process);	GO:0005634(nucleus);	GO:0003674(molecular_function);
AT1G43690	31.74	6.94333	-2.21785	1.4478e-09	5.28069e-09	*	ubiquitin interaction motif-containing protein	GO:0008150(biological_process);	GO:0005634(nucleus);GO:0005829(cytosol);	GO:0003674(molecular_function);
AT3G59580	2.11667	0	-9.31957	5.73302e-12	2.63644e-11	*	Plant regulator RWP-RK family protein	GO:0006351(transcription, DNA-templated);GO:0006355(regulation of transcription, DNA-templated);	GO:0005634(nucleus);	GO:0003677(DNA binding);GO:0003700(transcription factor activity, sequence-specific DNA binding);
AT2G34100	5.54667	0	-9.4448	6.14739e-12	2.81779e-11	*	unknown protein	GO:0008150(biological_process);	GO:0005576(extracellular region);	GO:0003674(molecular_function);
AT1G44350	1.20333	0	-7.96145	2.35233e-08	7.59571e-08	ILL6	IAA-leucine resistant (ILR)-like gene 6	GO:0006508(proteolysis);GO:0009694(jasmonic acid metabolic process);GO:0009753(response to jasmonic acid);GO:0009850(auxin metabolic process);GO:0010112(regulation of systemic acquired resistance);	GO:0005576(extracellular region);	GO:0008237(metallopeptidase activity);GO:0010178(IAA-amino acid conjugate hydrolase activity);GO:0046872(metal ion binding);GO:1990206(jasmonyl-Ile conjugate hydrolase activity);
AT3G45880	1.12333	0	-21.9311	1.90582e-08	6.23016e-08	*	2-oxoglutarate (2OG) and Fe(II)-dependent oxygenase superfamily protein	*	GO:0005737(cytoplasm);	*
AT4G03010	3.02	0	-8.44424	1.1381e-10	4.61996e-10	*	RNI-like superfamily protein	GO:0007165(signal transduction);	GO:0005576(extracellular region);	*
AT5G10210	1.15	0.0166667	-5.76783	0.000222824	0.000478906	*	unknown protein	GO:0008150(biological_process);	GO:0005634(nucleus);	GO:0003674(molecular_function);
AT1G10160	13.2733	1.14667	-3.55952	9.66041e-48	4.02899e-46	*	transposable element gene	*	*	*
AT5G18370	1.18667	0	-8.83362	3.00365e-11	1.28866e-10	*	Disease resistance protein (TIR-NBS-LRR class) family	GO:0006952(defense response);	GO:0005737(cytoplasm);	*
AT4G29760	19.5333	0.183333	-6.72908	2.96882e-28	5.08068e-27	*	unknown protein	GO:0009408(response to heat);GO:0009409(response to cold);	GO:0005575(cellular_component);	GO:0003674(molecular_function);
AT5G57300	63.7633	28.03	-1.18983	2.26851e-27	3.68791e-26	*	S-adenosyl-L-methionine-dependent methyltransferases superfamily protein	GO:0006744(ubiquinone biosynthetic process);GO:0032259(methylation);	GO:0005739(mitochondrion);GO:0005743(mitochondrial inner membrane);	GO:0102005(2-octaprenyl-6-methoxy-1,4-benzoquinone methylase activity);
AT2G32770	6.05	0	-10.0447	3.1332e-15	1.95866e-14	PAP13	purple acid phosphatase 13	*	GO:0005576(extracellular region);	GO:0003993(acid phosphatase activity);GO:0046872(metal ion binding);
AT3G24000	10.3033	5.04	-1.05845	4.08702e-05	9.55882e-05	*	Tetratricopeptide repeat (TPR)-like superfamily protein	GO:0008150(biological_process);	GO:0005739(mitochondrion);	GO:0008270(zinc ion binding);
AT1G52347	34.8167	9.86333	-1.84746	8.0955e-10	3.03263e-09	*	other RNA	GO:0008150(biological_process);	GO:0005575(cellular_component);	GO:0003674(molecular_function);
AT2G37980	5.35	0	-10.2317	1.38542e-15	8.96941e-15	*	O-fucosyltransferase family protein	GO:0008150(biological_process);	GO:0005794(Golgi apparatus);GO:0016021(integral component of membrane);	GO:0016757(transferase activity, transferring glycosyl groups);
AT4G16144	23.3533	7.87	-1.60154	3.87693e-07	1.11921e-06	AMSH3	associated molecule with the SH3 domain of STAM 3	GO:0006897(endocytosis);GO:0007033(vacuole organization);GO:0015031(protein transport);GO:0044090(positive regulation of vacuole organization);GO:0046907(intracellular transport);GO:0070536(protein K63-linked deubiquitination);GO:0071108(protein K48-linked deubiquitination);GO:0090316(positive regulation of intracellular protein transport);	GO:0005634(nucleus);GO:0005737(cytoplasm);GO:0005770(late endosome);GO:0005774(vacuolar membrane);GO:0016020(membrane);GO:0016021(integral component of membrane);	GO:0005515(protein binding);GO:0008237(metallopeptidase activity);GO:0046872(metal ion binding);
AT1G53730	5.51333	0	-10.4657	1.44438e-16	1.02811e-15	SRF6	STRUBBELIG-receptor family 6	GO:0006468(protein phosphorylation);GO:0007166(cell surface receptor signaling pathway);GO:0007169(transmembrane receptor protein tyrosine kinase signaling pathway);	GO:0005576(extracellular region);GO:0005886(plasma membrane);GO:0016021(integral component of membrane);	GO:0004672(protein kinase activity);GO:0004674(protein serine/threonine kinase activity);GO:0004675(transmembrane receptor protein serine/threonine kinase activity);GO:0005524(ATP binding);
AT2G32010	1.26333	0.0133333	-6.66988	0.000840961	0.00167785	CVL1	CVP2 like 1	GO:0010305(leaf vascular tissue pattern formation);GO:0046856(phosphatidylinositol dephosphorylation);GO:0071472(cellular response to salt stress);GO:2000377(regulation of reactive oxygen species metabolic process);	GO:0005634(nucleus);GO:0005737(cytoplasm);GO:0005886(plasma membrane);	GO:0004439(phosphatidylinositol-4,5-bisphosphate 5-phosphatase activity);GO:0016787(hydrolase activity);GO:0034485(phosphatidylinositol-3,4,5-trisphosphate 5-phosphatase activity);
AT1G64583	4.95	1.42	-1.82848	6.64737e-06	1.6816e-05	*	Tetratricopeptide repeat (TPR)-like superfamily protein	*	GO:0005739(mitochondrion);	*
AT5G45340	8.74667	3.62	-1.26218	0.00119254	0.00232841	CYP707A3	cytochrome P450, family 707, subfamily A, polypeptide 3	GO:0007275(multicellular organism development);GO:0009414(response to water deprivation);GO:0009639(response to red or far red light);GO:0010268(brassinosteroid homeostasis);GO:0016125(sterol metabolic process);GO:0016132(brassinosteroid biosynthetic process);GO:0046345(abscisic acid catabolic process);GO:0055114(oxidation-reduction process);	GO:0005576(extracellular region);GO:0016021(integral component of membrane);	GO:0005506(iron ion binding);GO:0010295((+)-abscisic acid 8'-hydroxylase activity);GO:0019825(oxygen binding);GO:0020037(heme binding);
AT3G62260	32.6267	2.63	-3.67335	4.79649e-75	4.88058e-73	*	Protein phosphatase 2C family protein	GO:0006470(protein dephosphorylation);	GO:0005739(mitochondrion);	GO:0004722(protein serine/threonine phosphatase activity);GO:0046872(metal ion binding);
AT3G47850	50.8867	18.6267	-1.47774	5.03234e-13	2.55566e-12	*	unknown protein	GO:0008150(biological_process);	GO:0005634(nucleus);GO:0009507(chloroplast);	GO:0003674(molecular_function);
AT5G62410	43.3733	4.91667	-3.16433	3.89835e-123	1.401e-120	SMC2	structural maintenance of chromosomes 2	GO:0030261(chromosome condensation);GO:0051301(cell division);GO:0051321(meiotic cell cycle);	GO:0000796(condensin complex);GO:0005634(nucleus);	GO:0005215(transporter activity);GO:0005524(ATP binding);
AT4G20170	8.83667	0	-10.8158	1.25417e-18	1.09422e-17	GALS3	Domain of unknown function (DUF23)	GO:0042546(cell wall biogenesis);GO:0071555(cell wall organization);	GO:0000139(Golgi membrane);GO:0016021(integral component of membrane);	GO:0016757(transferase activity, transferring glycosyl groups);
AT1G67690	21.29	3.57333	-2.60341	8.91466e-05	0.00020021	*	Zincin-like metalloproteases family protein	GO:0006508(proteolysis);GO:0006518(peptide metabolic process);	GO:0005739(mitochondrion);	GO:0004222(metalloendopeptidase activity);
AT4G00900	21.87	4.02	-2.47507	1.3053e-12	6.40368e-12	ECA2	ER-type Ca2+-ATPase 2	GO:0006816(calcium ion transport);	GO:0005783(endoplasmic reticulum);GO:0016021(integral component of membrane);	GO:0005388(calcium-transporting ATPase activity);GO:0005524(ATP binding);GO:0046872(metal ion binding);
AT1G63120	4.27667	0.426667	-3.36831	5.22373e-12	2.41274e-11	RBL2	RHOMBOID-like 2	GO:0006508(proteolysis);	GO:0000139(Golgi membrane);GO:0005794(Golgi apparatus);GO:0009506(plasmodesma);GO:0016021(integral component of membrane);	GO:0004252(serine-type endopeptidase activity);
AT5G67140	0.783333	0	-6.04695	0.000733914	0.0014756	*	F-box/RNI-like superfamily protein	*	GO:0005737(cytoplasm);	*
AT3G48070	111.697	29.73	-1.91817	4.38671e-48	1.86171e-46	*	RING/U-box superfamily protein	*	GO:0005634(nucleus);	*
AT2G26890	8.69	1.94	-2.19288	5.71599e-10	2.17648e-09	GRV2	DNAJ heat shock N-terminal domain-containing protein	GO:0006457(protein folding);GO:0006623(protein targeting to vacuole);GO:0006897(endocytosis);GO:0006898(receptor-mediated endocytosis);GO:0007032(endosome organization);GO:0007033(vacuole organization);GO:0009660(amyloplast organization);GO:0009793(embryo development ending in seed dormancy);GO:0009959(negative gravitropism);GO:0042594(response to starvation);GO:0045022(early endosome to late end…	GO:0005634(nucleus);GO:0005770(late endosome);GO:0005773(vacuole);GO:0005774(vacuolar membrane);GO:0005783(endoplasmic reticulum);GO:0005794(Golgi apparatus);GO:0005802(trans-Golgi network);GO:0010008(endosome membrane);GO:0043231(intracellular membrane-bounded organelle);	*
AT4G00250	105.323	33.9833	-1.65677	1.06635e-42	3.69092e-41	*	DNA-binding storekeeper protein-related transcriptional regulator	GO:0006351(transcription, DNA-templated);GO:0006355(regulation of transcription, DNA-templated);GO:0010629(negative regulation of gene expression);GO:0071333(cellular response to glucose stimulus);	GO:0005623(cell);GO:0005634(nucleus);GO:0009507(chloroplast);	GO:0044212(transcription regulatory region DNA binding);
AT5G56120	132.263	27.2033	-2.31364	4.80512e-11	2.02453e-10	*	unknown protein	GO:0006414(translational elongation);	GO:0005739(mitochondrion);GO:0016021(integral component of membrane);	GO:0003746(translation elongation factor activity);
AT3G06340	24.1067	0.44	-5.73598	4.87571e-85	6.64158e-83	*	DNAJ heat shock N-terminal domain-containing protein	GO:0006457(protein folding);	GO:0005737(cytoplasm);	*
AT1G69840	90.4133	35.26	-1.40642	2.1666e-10	8.5685e-10	*	SPFH/Band 7/PHB domain-containing membrane-associated protein family	GO:0008150(biological_process);	GO:0005773(vacuole);GO:0005774(vacuolar membrane);GO:0005886(plasma membrane);GO:0009506(plasmodesma);GO:0009507(chloroplast);	GO:0005515(protein binding);GO:0043424(protein histidine kinase binding);
AT4G01550	1.26667	0	-21.8835	2.1696e-08	7.04201e-08	NAC069	NAC domain containing protein 69	GO:0006351(transcription, DNA-templated);GO:0007275(multicellular organism development);GO:0045893(positive regulation of transcription, DNA-templated);	GO:0005634(nucleus);GO:0005886(plasma membrane);GO:0016021(integral component of membrane);	GO:0003677(DNA binding);GO:0003700(transcription factor activity, sequence-specific DNA binding);
AT5G56810	13.4933	6.64333	-1.04902	0.000367535	0.000768511	*	F-box/RNI-like/FBD-like domains-containing protein	GO:0008150(biological_process);	GO:0005634(nucleus);	*
AT5G11240	105.163	31.4	-1.771	3.09845e-29	5.63965e-28	*	transducin family protein / WD-40 repeat family protein	GO:0006364(rRNA processing);GO:0046345(abscisic acid catabolic process);	GO:0005634(nucleus);GO:0005730(nucleolus);GO:0034455(t-UTP complex);	GO:0000166(nucleotide binding);
AT3G59450	6.68667	1.79	-1.92939	0.00185911	0.00353748	*	Calcium-binding EF-hand family protein	GO:0008150(biological_process);	GO:0005575(cellular_component);	GO:0005509(calcium ion binding);
AT5G06430	10.2467	0	-10.1629	7.13914e-16	4.74193e-15	*	Thioredoxin superfamily protein	GO:0045454(cell redox homeostasis);	GO:0009507(chloroplast);GO:0009536(plastid);	*
AT5G39930	905.12	112.903	-3.03023	3.39961e-157	1.98009e-154	CLPS5	CLP1-similar protein 5	GO:0006378(mRNA polyadenylation);GO:0006379(mRNA cleavage);GO:0006388(tRNA splicing, via endonucleolytic cleavage and ligation);	GO:0005634(nucleus);GO:0005849(mRNA cleavage factor complex);	GO:0005524(ATP binding);GO:0051731(polynucleotide 5'-hydroxyl-kinase activity);
AT1G61520	7.2	0	-9.84688	4.14377e-14	2.33308e-13	LHCA3	photosystem I light harvesting complex gene 3	GO:0009409(response to cold);GO:0009644(response to high light intensity);GO:0009645(response to low light intensity stimulus);GO:0009735(response to cytokinin);GO:0009768(photosynthesis, light harvesting in photosystem I);GO:0015979(photosynthesis);GO:0018298(protein-chromophore linkage);	GO:0009507(chloroplast);GO:0009522(photosystem I);GO:0009534(chloroplast thylakoid);GO:0009535(chloroplast thylakoid membrane);GO:0009579(thylakoid);GO:0009941(chloroplast envelope);GO:0010287(plastoglobule);GO:0016020(membrane);GO:0016021(integral component of membrane);GO:0030076(light-harvesting complex);	GO:0005515(protein binding);GO:0016168(chlorophyll binding);GO:0031409(pigment binding);GO:0046872(metal ion binding);
AT2G28400	2.66667	0	-7.48565	5.15125e-07	1.46753e-06	*	Protein of unknown function, DUF584	GO:0008150(biological_process);	*	GO:0003674(molecular_function);
AT1G75050	10.8867	0.216667	-5.6272	2.43924e-06	6.44273e-06	*	Pathogenesis-related thaumatin superfamily protein	GO:0051707(response to other organism);	GO:0005576(extracellular region);	GO:0003674(molecular_function);
AT3G56750	10.8233	2.23	-2.30896	0.00557836	0.0099152	*	unknown protein	GO:0008150(biological_process);	GO:0005768(endosome);GO:0005794(Golgi apparatus);GO:0005802(trans-Golgi network);GO:0009507(chloroplast);	GO:0016757(transferase activity, transferring glycosyl groups);
AT5G57740	4.07333	0	-9.87757	4.05463e-14	2.2867e-13	XBAT32	XB3 ortholog 2 in Arabidopsis thaliana	GO:0006511(ubiquitin-dependent protein catabolic process);GO:0009733(response to auxin);GO:0010311(lateral root formation);GO:0010366(negative regulation of ethylene biosynthetic process);GO:0016567(protein ubiquitination);GO:0051865(protein autoubiquitination);	*	GO:0004842(ubiquitin-protein transferase activity);GO:0005515(protein binding);GO:0008270(zinc ion binding);GO:0046872(metal ion binding);
AT5G44980	15.0233	7.40333	-1.04549	0.000191257	0.000414381	*	F-box/RNI-like/FBD-like domains-containing protein	*	GO:0005634(nucleus);	*
AT3G46370	0.916667	0	-21.9193	1.93761e-08	6.33041e-08	*	Leucine-rich repeat protein kinase family protein	GO:0006468(protein phosphorylation);GO:0007169(transmembrane receptor protein tyrosine kinase signaling pathway);	GO:0005886(plasma membrane);GO:0016021(integral component of membrane);	GO:0004672(protein kinase activity);GO:0004674(protein serine/threonine kinase activity);GO:0005524(ATP binding);GO:0016301(kinase activity);
AT1G23820	171.883	87.1767	-1.00547	2.27809e-17	1.76106e-16	SPDS1	spermidine synthase 1	GO:0008295(spermidine biosynthetic process);	GO:0005829(cytosol);GO:0009507(chloroplast);	GO:0004766(spermidine synthase activity);GO:0005515(protein binding);
AT1G13060	171.14	82.8467	-1.071	1.18712e-09	4.36854e-09	PBE1	20S proteasome beta subunit E1	GO:0006511(ubiquitin-dependent protein catabolic process);GO:0046686(response to cadmium ion);GO:0051603(proteolysis involved in cellular protein catabolic process);	GO:0000502(proteasome complex);GO:0005634(nucleus);GO:0005737(cytoplasm);GO:0005839(proteasome core complex);	GO:0004298(threonine-type endopeptidase activity);GO:0008233(peptidase activity);
AT3G44798	2.64	0	-7.40229	1.30954e-06	3.57516e-06	*	other RNA	GO:0008150(biological_process);	GO:0005575(cellular_component);	GO:0003674(molecular_function);
AT5G52970	13.13	2.17333	-2.63033	1.46339e-05	3.57664e-05	*	thylakoid lumen 15.0 kDa protein	GO:0008150(biological_process);	GO:0009507(chloroplast);GO:0009543(chloroplast thylakoid lumen);GO:0009579(thylakoid);GO:0031977(thylakoid lumen);	GO:0003674(molecular_function);
AT5G51890	2.85	0	-8.39367	1.26158e-09	4.63347e-09	*	Peroxidase superfamily protein	GO:0006979(response to oxidative stress);GO:0009664(plant-type cell wall organization);GO:0042744(hydrogen peroxide catabolic process);GO:0055114(oxidation-reduction process);	GO:0005576(extracellular region);GO:0009505(plant-type cell wall);GO:0009506(plasmodesma);	GO:0004601(peroxidase activity);GO:0020037(heme binding);GO:0046872(metal ion binding);
AT2G42620	7.40667	0.58	-3.70337	1.97602e-36	5.05712e-35	MAX2	RNI-like superfamily protein	GO:0006511(ubiquitin-dependent protein catabolic process);GO:0007568(aging);GO:0009414(response to water deprivation);GO:0009416(response to light stimulus);GO:0009734(auxin-activated signaling pathway);GO:0009926(auxin polar transport);GO:0009934(regulation of meristem structural organization);GO:0010016(shoot system morphogenesis);GO:0010187(negative regulation of seed germination);GO:0016567(p…	GO:0000151(ubiquitin ligase complex);GO:0005634(nucleus);GO:0019005(SCF ubiquitin ligase complex);	GO:0004842(ubiquitin-protein transferase activity);GO:0005515(protein binding);
AT1G67300	21.53	6.02667	-1.86124	6.73323e-12	3.07464e-11	*	Major facilitator superfamily protein	GO:0008643(carbohydrate transport);GO:0055085(transmembrane transport);	GO:0016020(membrane);GO:0016021(integral component of membrane);GO:0031969(chloroplast membrane);	GO:0005351(sugar:proton symporter activity);GO:0015144(carbohydrate transmembrane transporter activity);GO:0022891(substrate-specific transmembrane transporter activity);
AT2G14285	7.23333	0.95	-2.9621	3.08732e-08	9.8318e-08	*	Small nuclear ribonucleoprotein family protein	*	GO:0005634(nucleus);	*
AT3G11390	6.73	0	-10.5289	3.46788e-17	2.62437e-16	*	Cysteine/Histidine-rich C1 domain family protein	*	GO:0005634(nucleus);	*
AT5G66160	38.2333	0.0133333	-11.6332	1.24642e-22	1.48997e-21	RMR1	receptor homology region transmembrane domain ring H2 motif protein 1	GO:0006886(intracellular protein transport);	GO:0000139(Golgi membrane);GO:0000306(extrinsic component of vacuolar membrane);GO:0005576(extracellular region);GO:0005783(endoplasmic reticulum);GO:0005802(trans-Golgi network);GO:0016021(integral component of membrane);GO:0031902(late endosome membrane);GO:0032586(protein storage vacuole membrane);	GO:0005515(protein binding);GO:0008233(peptidase activity);GO:0008270(zinc ion binding);GO:0043621(protein self-association);GO:0046872(metal ion binding);
AT5G63570	27.7367	8.78667	-1.68344	5.43024e-12	2.50129e-11	GSA1	glutamate-1-semialdehyde-2,1-aminomutase	GO:0006779(porphyrin-containing compound biosynthetic process);GO:0006782(protoporphyrinogen IX biosynthetic process);GO:0009416(response to light stimulus);GO:0015995(chlorophyll biosynthetic process);GO:0033014(tetrapyrrole biosynthetic process);	GO:0009507(chloroplast);GO:0009570(chloroplast stroma);GO:0009941(chloroplast envelope);GO:0048046(apoplast);	GO:0008483(transaminase activity);GO:0030170(pyridoxal phosphate binding);GO:0042286(glutamate-1-semialdehyde 2,1-aminomutase activity);
AT3G14460	3.62667	0	-10.6884	1.62851e-17	1.27762e-16	*	LRR and NB-ARC domains-containing disease resistance protein	GO:0006952(defense response);	GO:0005634(nucleus);	GO:0005524(ATP binding);GO:0043531(ADP binding);
AT1G62310	1.76333	0	-8.95058	1.82537e-11	8.03135e-11	*	transcription factor jumonji (jmjC) domain-containing protein	*	GO:0005634(nucleus);	GO:0003700(transcription factor activity, sequence-specific DNA binding);GO:0046872(metal ion binding);
AT4G37880	19.8367	9.25667	-1.12704	2.08696e-12	1.00459e-11	*	LisH/CRA/RING-U-box domains-containing protein	GO:0008150(biological_process);	GO:0005634(nucleus);	GO:0046872(metal ion binding);
AT1G67110	1.48	0	-22.1062	9.82942e-09	3.31858e-08	CYP735A2	cytochrome P450, family 735, subfamily A, polypeptide 2	GO:0033466(trans-zeatin biosynthetic process);GO:0055114(oxidation-reduction process);	GO:0009506(plasmodesma);GO:0016021(integral component of membrane);	GO:0004497(monooxygenase activity);GO:0005506(iron ion binding);GO:0016705(oxidoreductase activity, acting on paired donors, with incorporation or reduction of molecular oxygen);GO:0019825(oxygen binding);GO:0020037(heme binding);
AT5G14160	3.57	0	-8.4963	4.26864e-09	1.4897e-08	*	F-box family protein	GO:0008150(biological_process);	GO:0005739(mitochondrion);	*
AT4G35310	14.8267	0.0166667	-9.88788	7.91026e-17	5.80166e-16	CPK5	calmodulin-domain protein kinase 5	GO:0006468(protein phosphorylation);GO:0009737(response to abscisic acid);GO:0009738(abscisic acid-activated signaling pathway);GO:0018105(peptidyl-serine phosphorylation);GO:0035556(intracellular signal transduction);GO:0046777(protein autophosphorylation);	GO:0005634(nucleus);GO:0005829(cytosol);GO:0005886(plasma membrane);GO:0016020(membrane);	GO:0004683(calmodulin-dependent protein kinase activity);GO:0005509(calcium ion binding);GO:0005516(calmodulin binding);GO:0005524(ATP binding);GO:0009931(calcium-dependent protein serine/threonine kinase activity);GO:0016301(kinase activity);
AT3G58900	9.04667	0.37	-4.71326	4.75376e-26	7.087e-25	*	F-box/RNI-like superfamily protein	GO:0008150(biological_process);	GO:0005634(nucleus);	*
AT5G57420	8.83333	0	-8.63524	7.2955e-11	3.01586e-10	IAA33	indole-3-acetic acid inducible 33	GO:0006351(transcription, DNA-templated);GO:0006355(regulation of transcription, DNA-templated);GO:0009733(response to auxin);GO:0009734(auxin-activated signaling pathway);	GO:0005634(nucleus);	GO:0003700(transcription factor activity, sequence-specific DNA binding);
AT5G05620	74.41	37.7033	-1.00652	1.15273e-14	6.84624e-14	GCP2	gamma-tubulin complex protein 2	GO:0000910(cytokinesis);GO:0000914(phragmoplast assembly);GO:0007020(microtubule nucleation);GO:0009553(embryo sac development);GO:0009624(response to nematode);GO:0010103(stomatal complex morphogenesis);GO:0031122(cytoplasmic microtubule organization);GO:0046785(microtubule polymerization);GO:0048366(leaf development);GO:0048768(root hair cell tip growth);GO:0051641(cellular localization);	GO:0000930(gamma-tubulin complex);GO:0005618(cell wall);GO:0005635(nuclear envelope);GO:0005737(cytoplasm);GO:0005739(mitochondrion);GO:0005874(microtubule);GO:0005886(plasma membrane);GO:0005938(cell cortex);	GO:0003924(GTPase activity);GO:0005198(structural molecule activity);GO:0005525(GTP binding);
AT2G16800	55.1633	11.3767	-2.30525	2.35975e-13	1.23823e-12	*	high-affinity nickel-transport family protein	GO:0015675(nickel cation transport);	GO:0005886(plasma membrane);GO:0016021(integral component of membrane);	GO:0015099(nickel cation transmembrane transporter activity);
AT5G42400	3.20667	0.406667	-3.02482	2.9256e-08	9.33968e-08	SDG25	SET domain protein 25	GO:0009909(regulation of flower development);GO:0010228(vegetative to reproductive phase transition of meristem);GO:0010452(histone H3-K36 methylation);GO:0051568(histone H3-K4 methylation);	GO:0005634(nucleus);GO:0005737(cytoplasm);	*
AT2G44060	173.837	81.9367	-1.11332	5.60033e-27	8.88218e-26	*	Late embryogenesis abundant protein, group 2	GO:0009269(response to desiccation);GO:0009735(response to cytokinin);GO:0009793(embryo development ending in seed dormancy);GO:0046686(response to cadmium ion);	GO:0005634(nucleus);GO:0005794(Golgi apparatus);GO:0005829(cytosol);GO:0005886(plasma membrane);GO:0009506(plasmodesma);GO:0016020(membrane);	GO:0003674(molecular_function);
AT4G32330	142.673	69.86	-1.02439	1.4886e-29	2.7661e-28	*	TPX2 (targeting protein for Xklp2) protein family	GO:0008150(biological_process);GO:0071369(cellular response to ethylene stimulus);	GO:0005634(nucleus);GO:0005737(cytoplasm);GO:0005874(microtubule);GO:0055028(cortical microtubule);	GO:0003674(molecular_function);GO:0008017(microtubule binding);
AT5G41992	7.82333	1.23	-2.71503	4.0735e-17	3.06211e-16	*	conserved peptide upstream open reading frame 58	*	*	*
AT1G04650	30.06	13.3167	-1.20273	7.82857e-27	1.22551e-25	*	unknown protein	*	GO:0005575(cellular_component);	*
AT1G78150	224.443	85.01	-1.39788	5.17054e-158	3.11913e-155	*	unknown protein	GO:0008150(biological_process);	GO:0009507(chloroplast);	GO:0003674(molecular_function);
AT1G80300	34.11	16.9333	-1.03702	1.01224e-09	3.75363e-09	NTT1	nucleotide transporter 1	*	GO:0009507(chloroplast);GO:0009536(plastid);GO:0009941(chloroplast envelope);GO:0016020(membrane);GO:0016021(integral component of membrane);GO:0031969(chloroplast membrane);	GO:0005471(ATP:ADP antiporter activity);GO:0005524(ATP binding);
AT4G00340	28.69	14.1067	-1.05015	3.1645e-10	1.23245e-09	RLK4	receptor-like protein kinase 4	GO:0006468(protein phosphorylation);	GO:0005886(plasma membrane);GO:0016020(membrane);	GO:0004672(protein kinase activity);GO:0004674(protein serine/threonine kinase activity);GO:0030246(carbohydrate binding);
AT1G32070	15.1833	4.53667	-1.70635	4.36242e-06	1.12463e-05	NSI	nuclear shuttle interacting	GO:0009405(pathogenesis);GO:0016032(viral process);GO:0030187(melatonin biosynthetic process);GO:0046739(transport of virus in multicellular host);	GO:0005634(nucleus);GO:0009507(chloroplast);	GO:0004059(aralkylamine N-acetyltransferase activity);GO:0008080(N-acetyltransferase activity);
AT1G60130	0.753333	0	-7.10519	4.41839e-06	1.13819e-05	*	Mannose-binding lectin superfamily protein	*	GO:0005575(cellular_component);	GO:0030246(carbohydrate binding);
AT1G76980	50.7867	0	-12.2835	2.03635e-24	2.73635e-23	*	unknown protein	GO:0008150(biological_process);	GO:0005634(nucleus);	GO:0003674(molecular_function);
AT2G01740	2.73333	0	-8.84963	4.84376e-07	1.38577e-06	*	Tetratricopeptide repeat (TPR)-like superfamily protein	GO:0008150(biological_process);	GO:0005739(mitochondrion);	GO:0003674(molecular_function);
AT1G49250	6.1	0.93	-2.7551	5.29529e-05	0.00012184	*	ATP-dependent DNA ligase	*	GO:0005634(nucleus);	GO:0003910(DNA ligase (ATP) activity);GO:0005524(ATP binding);
AT3G18380	52.1667	26.4367	-1.00437	1.22283e-14	7.24733e-14	SHH2	sequence-specific DNA binding transcription factors;sequence-specific DNA binding	*	GO:0005634(nucleus);	GO:0003677(DNA binding);GO:0003682(chromatin binding);
AT5G05350	7.91	0	-10.8245	6.25989e-18	5.12782e-17	*	PLAC8 family protein	GO:0008150(biological_process);	GO:0005634(nucleus);GO:0016021(integral component of membrane);	GO:0003674(molecular_function);
AT2G46610	50.8667	28.0167	-1.20174	8.91618e-09	3.02173e-08	RS31a	RNA-binding (RRM/RBD/RNP motifs) family protein	GO:0006397(mRNA processing);GO:0008380(RNA splicing);	GO:0005634(nucleus);GO:0005681(spliceosomal complex);GO:0016607(nuclear speck);	GO:0003723(RNA binding);GO:0005515(protein binding);
AT1G70790	101.72	23.63	-2.16021	6.12805e-15	3.73543e-14	*	Calcium-dependent lipid-binding (CaLB domain) family protein	GO:0009738(abscisic acid-activated signaling pathway);GO:0009789(positive regulation of abscisic acid-activated signaling pathway);	*	GO:0046872(metal ion binding);
AT3G21280	37.3533	8.70667	-2.13161	4.41651e-21	4.72147e-20	UBP7	ubiquitin-specific protease 7	GO:0006511(ubiquitin-dependent protein catabolic process);GO:0016579(protein deubiquitination);	GO:0005634(nucleus);	GO:0004843(thiol-dependent ubiquitin-specific protease activity);GO:0005516(calmodulin binding);GO:0036459(thiol-dependent ubiquitinyl hydrolase activity);
AT4G04180	34.15	10.4333	-1.74166	1.26111e-17	1.00148e-16	*	P-loop containing nucleoside triphosphate hydrolases superfamily protein	*	*	GO:0016887(ATPase activity);
AT3G26115	13.0733	0.31	-5.36723	9.14693e-11	3.74638e-10	*	Pyridoxal-5'-phosphate-dependent enzyme family protein	*	*	*
AT4G32490	90.3533	44.6333	-1.04232	1.77547e-06	4.76174e-06	ENODL4	early nodulin-like protein 4	*	GO:0005886(plasma membrane);GO:0016021(integral component of membrane);GO:0031225(anchored component of membrane);GO:0046658(anchored component of plasma membrane);	GO:0005507(copper ion binding);GO:0009055(electron carrier activity);
AT3G18440	9.22	2.41	-1.96463	7.05801e-06	1.78148e-05	ALMT9	aluminum-activated malate transporter 9	GO:0015743(malate transport);	GO:0009705(plant-type vacuole membrane);GO:0016021(integral component of membrane);	GO:0005253(anion channel activity);GO:0015140(malate transmembrane transporter activity);
AT1G64470	4.07667	0	-8.67719	8.69302e-11	3.56999e-10	*	Ubiquitin-like superfamily protein	*	GO:0005575(cellular_component);	GO:0003674(molecular_function);
AT4G10950	1.01667	0	-7.04336	8.52573e-06	2.13567e-05	*	SGNH hydrolase-type esterase superfamily protein	*	GO:0005576(extracellular region);	GO:0052689(carboxylic ester hydrolase activity);
AT1G06400	49.9	24.6833	-1.04268	0.000724517	0.00145775	ARA-2	Ras-related small GTP-binding family protein	GO:0009733(response to auxin);GO:0015031(protein transport);GO:0042546(cell wall biogenesis);	GO:0005737(cytoplasm);GO:0005768(endosome);GO:0005886(plasma membrane);	GO:0003924(GTPase activity);GO:0005525(GTP binding);
AT5G49290	1.65333	0.433333	-1.94668	0.000220327	0.000473841	RLP56	receptor like protein 56	GO:0007165(signal transduction);	*	*
AT5G24890	69.8833	27.5	-1.3733	3.70243e-14	2.09718e-13	*	unknown protein	GO:0008150(biological_process);	GO:0005634(nucleus);	GO:0003674(molecular_function);
AT1G30570	3.61667	0	-9.90453	7.71644e-10	2.89577e-09	HERK2	hercules receptor kinase 2	GO:0006468(protein phosphorylation);GO:0009741(response to brassinosteroid);GO:0009826(unidimensional cell growth);	GO:0005886(plasma membrane);GO:0016021(integral component of membrane);	GO:0004674(protein serine/threonine kinase activity);GO:0005524(ATP binding);GO:0016301(kinase activity);
AT2G43445	10.3167	0.0766667	-7.19269	2.89129e-15	1.8128e-14	*	F-box and associated interaction domains-containing protein	GO:0008150(biological_process);	GO:0005575(cellular_component);	GO:0003674(molecular_function);
AT1G30720	1.09333	0	-21.7022	2.83974e-08	9.08446e-08	*	FAD-binding Berberine family protein	GO:0055114(oxidation-reduction process);	GO:0005576(extracellular region);	GO:0009055(electron carrier activity);GO:0016614(oxidoreductase activity, acting on CH-OH group of donors);GO:0050660(flavin adenine dinucleotide binding);
AT1G61010	67.3867	10.29	-2.74356	1.7583e-35	4.35475e-34	CPSF73-I	cleavage and polyadenylation specificity factor 73-I	GO:0006378(mRNA polyadenylation);GO:0006397(mRNA processing);GO:0016180(snRNA processing);	GO:0005634(nucleus);GO:0005847(mRNA cleavage and polyadenylation specificity factor complex);	GO:0004518(nuclease activity);GO:0005515(protein binding);
AT3G45310	73.33	30.57	-1.28785	3.65324e-20	3.65115e-19	*	Cysteine proteinases superfamily protein	GO:0006508(proteolysis);	GO:0005576(extracellular region);	GO:0008234(cysteine-type peptidase activity);
AT4G28180	52.8767	26.8733	-1.00276	2.14104e-06	5.68443e-06	*	unknown protein	*	GO:0005634(nucleus);	GO:0003674(molecular_function);
AT5G05600	24.36	1.45667	-4.09105	4.22027e-56	2.35263e-54	*	2-oxoglutarate (2OG) and Fe(II)-dependent oxygenase superfamily protein	GO:0009813(flavonoid biosynthetic process);GO:0055114(oxidation-reduction process);GO:0080167(response to karrikin);GO:0097237(cellular response to toxic substance);	GO:0005737(cytoplasm);	GO:0016491(oxidoreductase activity);GO:0046872(metal ion binding);GO:0051213(dioxygenase activity);
AT2G33590	38.3133	7.03333	-2.47157	3.83655e-45	1.44328e-43	CRL1	NAD(P)-binding Rossmann-fold superfamily protein	GO:0009408(response to heat);GO:0009414(response to water deprivation);GO:0009737(response to abscisic acid);GO:0009809(lignin biosynthetic process);GO:0046686(response to cadmium ion);	GO:0005575(cellular_component);	GO:0003824(catalytic activity);GO:0016621(cinnamoyl-CoA reductase activity);GO:0050662(coenzyme binding);
AT5G47120	152.223	47.62	-1.70393	2.85815e-41	9.41073e-40	BI1	BAX inhibitor 1	GO:0000038(very long-chain fatty acid metabolic process);GO:0006983(ER overload response);GO:0009414(response to water deprivation);GO:0043066(negative regulation of apoptotic process);GO:0043069(negative regulation of programmed cell death);	GO:0005635(nuclear envelope);GO:0005737(cytoplasm);GO:0005783(endoplasmic reticulum);GO:0005789(endoplasmic reticulum membrane);GO:0005886(plasma membrane);GO:0016021(integral component of membrane);	GO:0005515(protein binding);
AT2G39190	18.7067	8.13667	-1.22648	1.80902e-12	8.75034e-12	ATATH8	Protein kinase superfamily protein	GO:0016310(phosphorylation);	GO:0005886(plasma membrane);	GO:0005215(transporter activity);GO:0016301(kinase activity);
AT2G23100	16.2467	0	-12.1135	1.00434e-23	1.28032e-22	*	Cysteine/Histidine-rich C1 domain family protein	*	*	*
AT5G35320	113.2	26.55	-2.12046	1.90822e-35	4.71223e-34	*	unknown protein	GO:0008150(biological_process);	GO:0005634(nucleus);	GO:0004497(monooxygenase activity);
AT5G52850	7.32	0.46	-4.02168	9.41147e-26	1.37994e-24	*	Pentatricopeptide repeat (PPR) superfamily protein	GO:0008150(biological_process);	GO:0005739(mitochondrion);GO:0009507(chloroplast);	GO:0008270(zinc ion binding);
AT2G45990	36.7933	11.3033	-1.69705	6.65395e-21	7.0245e-20	*	unknown protein	GO:0032259(methylation);	GO:0009507(chloroplast);GO:0009570(chloroplast stroma);	GO:0008168(methyltransferase activity);
AT1G20890	37.6533	15.4767	-1.30773	9.55973e-05	0.000213674	*	unknown protein	GO:0008150(biological_process);	GO:0016021(integral component of membrane);	GO:0003674(molecular_function);
AT3G03720	10.9033	2.49667	-2.16335	5.30354e-06	1.35505e-05	CAT4	cationic amino acid transporter 4	GO:0003333(amino acid transmembrane transport);	GO:0005773(vacuole);GO:0005774(vacuolar membrane);GO:0009705(plant-type vacuole membrane);GO:0016021(integral component of membrane);	GO:0015171(amino acid transmembrane transporter activity);GO:0015174(basic amino acid transmembrane transporter activity);
AT4G27060	22.0433	0.243333	-6.5486	0.00428872	0.00776928	TOR1	ARM repeat superfamily protein	GO:0007275(multicellular organism development);GO:0009826(unidimensional cell growth);GO:0010031(circumnutation);	GO:0009507(chloroplast);GO:0010005(cortical microtubule, transverse to long axis);	GO:0008017(microtubule binding);
AT5G61000	153.337	27.4733	-2.5094	4.2371e-97	8.04145e-95	RPA70D	Replication factor-A protein 1-related	GO:0006260(DNA replication);GO:0006281(DNA repair);GO:0006310(DNA recombination);	GO:0005634(nucleus);	GO:0003677(DNA binding);GO:0004386(helicase activity);GO:0005524(ATP binding);GO:0046872(metal ion binding);
AT5G46470	3.34667	0.05	-6.0933	7.14535e-07	2.00819e-06	RPS6	disease resistance protein (TIR-NBS-LRR class) family	GO:0006952(defense response);GO:0042742(defense response to bacterium);	*	*
AT3G04260	2.29667	0.0133333	-7.52547	0.000531235	0.00108818	PTAC3	plastid transcriptionally active 3	*	GO:0005634(nucleus);GO:0009295(nucleoid);GO:0009507(chloroplast);GO:0009508(plastid chromosome);GO:0016020(membrane);	GO:0003677(DNA binding);
AT3G01650	45.4033	12.8867	-1.84253	5.37785e-15	3.29838e-14	RGLG1	RING domain ligase1	GO:0009690(cytokinin metabolic process);GO:0009738(abscisic acid-activated signaling pathway);GO:0009789(positive regulation of abscisic acid-activated signaling pathway);GO:0009850(auxin metabolic process);GO:0070534(protein K63-linked ubiquitination);GO:0080148(negative regulation of response to water deprivation);	GO:0005634(nucleus);GO:0005886(plasma membrane);	GO:0004842(ubiquitin-protein transferase activity);GO:0005515(protein binding);GO:0046872(metal ion binding);
AT5G40850	30.0033	4.48667	-2.76074	1.62152e-46	6.44449e-45	UPM1	urophorphyrin methylase 1	GO:0006779(porphyrin-containing compound biosynthetic process);GO:0019354(siroheme biosynthetic process);GO:0032259(methylation);GO:0055114(oxidation-reduction process);	GO:0009507(chloroplast);	GO:0004851(uroporphyrin-III C-methyltransferase activity);GO:0008168(methyltransferase activity);
AT5G01170	6.33667	1.38	-2.22041	3.88891e-05	9.1081e-05	*	Protein of unknown function (DUF740)	GO:0008150(biological_process);	GO:0009507(chloroplast);	GO:0003674(molecular_function);
AT1G07280	4.88	0	-9.99065	2.34007e-15	1.47761e-14	*	Tetratricopeptide repeat (TPR)-like superfamily protein	GO:0008150(biological_process);	*	*
AT4G32420	46.9467	17.11	-1.4826	1.73741e-16	1.22841e-15	*	Cyclophilin-like peptidyl-prolyl cis-trans isomerase family protein	GO:0000413(protein peptidyl-prolyl isomerization);GO:0006457(protein folding);	GO:0005634(nucleus);	GO:0003755(peptidyl-prolyl cis-trans isomerase activity);
AT2G21710	7.58	0.02	-8.7585	1.40091e-13	7.50007e-13	EMB2219	Mitochondrial transcription termination factor family protein	GO:0008380(RNA splicing);GO:0009658(chloroplast organization);GO:0009793(embryo development ending in seed dormancy);GO:0032502(developmental process);GO:0042255(ribosome assembly);	GO:0005739(mitochondrion);GO:0009506(plasmodesma);GO:0009507(chloroplast);	GO:0003727(single-stranded RNA binding);GO:0019843(rRNA binding);
AT2G17620	23.4033	0	-11.8899	6.07968e-23	7.40923e-22	CYCB2;1	Cyclin B2;1	GO:0007049(cell cycle);GO:0051301(cell division);GO:0051726(regulation of cell cycle);	GO:0005634(nucleus);	GO:0005515(protein binding);GO:0016538(cyclin-dependent protein serine/threonine kinase regulator activity);
AT5G17930	37.5033	15.7167	-1.28242	2.13614e-32	4.63177e-31	*	MIF4G domain-containing protein / MA3 domain-containing protein	*	GO:0005634(nucleus);	*
AT1G10610	5.50667	0.0566667	-6.59947	2.21194e-19	2.06533e-18	*	basic helix-loop-helix (bHLH) DNA-binding superfamily protein	GO:0006351(transcription, DNA-templated);GO:0006355(regulation of transcription, DNA-templated);	GO:0005634(nucleus);	GO:0003677(DNA binding);GO:0003700(transcription factor activity, sequence-specific DNA binding);GO:0046983(protein dimerization activity);
AT2G23950	2	0.266667	-2.93958	0.00151065	0.00291715	*	Leucine-rich repeat protein kinase family protein	GO:0006468(protein phosphorylation);	GO:0005886(plasma membrane);GO:0016021(integral component of membrane);	GO:0004674(protein serine/threonine kinase activity);GO:0005524(ATP binding);GO:0016301(kinase activity);
AT1G77680	5.25	1.21667	-2.14132	1.44922e-08	4.80824e-08	*	Ribonuclease II/R family protein	GO:0006364(rRNA processing);GO:0006401(RNA catabolic process);GO:0034427(nuclear-transcribed mRNA catabolic process, exonucleolytic, 3'-5');	GO:0000178(exosome (RNase complex));GO:0000932(P-body);GO:0005737(cytoplasm);	GO:0000175(3'-5'-exoribonuclease activity);GO:0003723(RNA binding);GO:0004540(ribonuclease activity);GO:0046872(metal ion binding);
AT1G68650	1.43333	0	-7.01928	1.11913e-05	2.77011e-05	*	Uncharacterized protein family (UPF0016)	*	GO:0009507(chloroplast);GO:0016021(integral component of membrane);	GO:0003674(molecular_function);
AT1G72420	46.67	19.43	-1.29129	1.42761e-09	5.21153e-09	*	NADH:ubiquinone oxidoreductase intermediate-associated protein 30	GO:0008150(biological_process);	GO:0005739(mitochondrion);	GO:0003674(molecular_function);
AT4G17970	1.11667	0	-21.7436	2.67114e-08	8.56946e-08	ALMT12	aluminum-activated, malate transporter 12	GO:0008272(sulfate transport);GO:0010118(stomatal movement);	GO:0005886(plasma membrane);GO:0009705(plant-type vacuole membrane);GO:0012505(endomembrane system);GO:0016021(integral component of membrane);	GO:0008509(anion transmembrane transporter activity);GO:0015140(malate transmembrane transporter activity);
AT1G78640	1.52	0	-7.79452	2.10841e-07	6.23372e-07	*	unknown protein	GO:0006351(transcription, DNA-templated);GO:0006355(regulation of transcription, DNA-templated);	GO:0005634(nucleus);	GO:0003677(DNA binding);
AT1G72410	14.72	5.84667	-1.36178	2.19722e-19	2.05272e-18	*	COP1-interacting protein-related	GO:0008150(biological_process);	GO:0005634(nucleus);GO:0005886(plasma membrane);	GO:0003674(molecular_function);
AT2G01370	19.36	0.546667	-5.1577	2.61084e-34	6.19378e-33	*	DNA-binding storekeeper protein-related transcriptional regulator	GO:0006351(transcription, DNA-templated);GO:0006355(regulation of transcription, DNA-templated);	GO:0005634(nucleus);	*
AT3G07610	57.1967	13.3567	-2.11136	9.22405e-23	1.11368e-21	IBM1	Transcription factor jumonji (jmjC) domain-containing protein	GO:0006351(transcription, DNA-templated);GO:0006355(regulation of transcription, DNA-templated);GO:0009555(pollen development);GO:0009908(flower development);GO:0010468(regulation of gene expression);GO:0032776(DNA methylation on cytosine);GO:0033169(histone H3-K9 demethylation);GO:0048366(leaf development);GO:0055114(oxidation-reduction process);GO:0060969(negative regulation of gene silencing);…	GO:0000785(chromatin);GO:0005634(nucleus);	GO:0000976(transcription regulatory region sequence-specific DNA binding);GO:0003700(transcription factor activity, sequence-specific DNA binding);GO:0031490(chromatin DNA binding);GO:0032454(histone demethylase activity (H3-K9 specific));GO:0046872(metal ion binding);GO:0051213(dioxygenase activity);
AT1G15340	57.83	20.4567	-1.52616	2.39461e-24	3.19742e-23	MBD10	methyl-CPG-binding domain 10	GO:0006351(transcription, DNA-templated);GO:0006355(regulation of transcription, DNA-templated);	GO:0005634(nucleus);GO:0005829(cytosol);	GO:0003677(DNA binding);GO:0008327(methyl-CpG binding);
AT5G04630	2.41667	0	-8.52897	2.80723e-10	1.09812e-09	CYP77A9	cytochrome P450, family 77, subfamily A, polypeptide 9	GO:0010143(cutin biosynthetic process);GO:0044550(secondary metabolite biosynthetic process);GO:0055114(oxidation-reduction process);	GO:0005576(extracellular region);GO:0016020(membrane);GO:0016021(integral component of membrane);	GO:0005506(iron ion binding);GO:0016709(oxidoreductase activity, acting on paired donors, with incorporation or reduction of molecular oxygen, NAD(P)H as one donor, and incorporation of one atom of oxygen);GO:0019825(oxygen binding);GO:0020037(heme binding);GO:0052722(fatty acid in-chain hydroxylase activity);
AT4G28220	20.0767	8.77333	-1.22337	1.31323e-10	5.29777e-10	NDB1	NAD(P)H dehydrogenase B1	GO:0055114(oxidation-reduction process);	GO:0005739(mitochondrion);GO:0005777(peroxisome);GO:0031314(extrinsic component of mitochondrial inner membrane);	GO:0003954(NADH dehydrogenase activity);GO:0005509(calcium ion binding);GO:0015036(disulfide oxidoreductase activity);GO:0016491(oxidoreductase activity);
AT3G01890	10.9333	1.61333	-2.78596	2.34639e-09	8.40213e-09	*	SWIB/MDM2 domain superfamily protein	GO:0009909(regulation of flower development);	GO:0005634(nucleus);	GO:0005515(protein binding);
AT1G68690	15.1533	5.56333	-1.47328	1.57047e-14	9.18521e-14	PERK9	Protein kinase superfamily protein	GO:0006468(protein phosphorylation);GO:0007166(cell surface receptor signaling pathway);	GO:0005886(plasma membrane);GO:0016021(integral component of membrane);	GO:0004672(protein kinase activity);GO:0004675(transmembrane receptor protein serine/threonine kinase activity);GO:0005524(ATP binding);GO:0019901(protein kinase binding);
AT1G44970	2.63	0	-8.37501	6.78377e-10	2.55884e-09	*	Peroxidase superfamily protein	GO:0006979(response to oxidative stress);GO:0042744(hydrogen peroxide catabolic process);GO:0055114(oxidation-reduction process);	GO:0005576(extracellular region);	GO:0004601(peroxidase activity);GO:0020037(heme binding);GO:0046872(metal ion binding);
AT2G04305	6.46	0.766667	-3.09171	6.22536e-10	2.35927e-09	*	Magnesium transporter CorA-like family protein	GO:0030001(metal ion transport);	GO:0005886(plasma membrane);GO:0016021(integral component of membrane);	*
AT5G43150	1.53667	0	-6.20143	0.000174411	0.000380154	*	unknown protein	GO:0006414(translational elongation);	GO:0005739(mitochondrion);	GO:0003746(translation elongation factor activity);
AT5G01500	23.04	10.4667	-1.1623	1.13991e-11	5.09776e-11	TAAC	thylakoid ATP/ADP carrier	GO:0006810(transport);GO:0006839(mitochondrial transport);GO:0010117(photoprotection);GO:0010206(photosystem II repair);GO:0055085(transmembrane transport);	GO:0005739(mitochondrion);GO:0005743(mitochondrial inner membrane);GO:0009507(chloroplast);GO:0009526(plastid envelope);GO:0009535(chloroplast thylakoid membrane);GO:0009536(plastid);GO:0009941(chloroplast envelope);GO:0016021(integral component of membrane);GO:0042651(thylakoid membrane);	GO:0005215(transporter activity);GO:0005347(ATP transmembrane transporter activity);
AT2G18245	19.8633	9.17	-1.14458	9.40649e-05	0.000210448	*	alpha/beta-Hydrolases superfamily protein	GO:0008150(biological_process);	GO:0005575(cellular_component);	GO:0016787(hydrolase activity);
AT4G01920	4.98667	0	-10.219	5.59622e-16	3.76897e-15	*	Cysteine/Histidine-rich C1 domain family protein	*	*	*
AT4G08860	2.96	0	-7.36823	4.98716e-07	1.42366e-06	*	transposable element gene	*	*	*
AT3G47450	28.39	3.27667	-3.14634	2.539e-05	6.07798e-05	NOA1	P-loop containing nucleoside triphosphate hydrolases superfamily protein	GO:0006809(nitric oxide biosynthetic process);GO:0006979(response to oxidative stress);GO:0009651(response to salt stress);GO:0009657(plastid organization);GO:0010027(thylakoid membrane organization);GO:0010193(response to ozone);GO:0010322(regulation of isopentenyl diphosphate biosynthetic process, methylerythritol 4-phosphate pathway);GO:0042254(ribosome biogenesis);GO:0048366(leaf development)…	GO:0005739(mitochondrion);GO:0009507(chloroplast);	GO:0003924(GTPase activity);GO:0005525(GTP binding);
AT3G21640	85.6467	38.0567	-1.19481	3.2519e-25	4.59263e-24	TWD1	FKBP-type peptidyl-prolyl cis-trans isomerase family protein	GO:0009734(auxin-activated signaling pathway);GO:0048366(leaf development);	GO:0005774(vacuolar membrane);GO:0005783(endoplasmic reticulum);GO:0005886(plasma membrane);GO:0016021(integral component of membrane);	GO:0003755(peptidyl-prolyl cis-trans isomerase activity);GO:0005515(protein binding);GO:0005516(calmodulin binding);GO:0005528(FK506 binding);
AT1G71090	7.85	0	-10.587	5.1339e-17	3.82686e-16	*	Auxin efflux carrier family protein	GO:0009733(response to auxin);GO:0009734(auxin-activated signaling pathway);GO:0009926(auxin polar transport);GO:0010252(auxin homeostasis);GO:0010311(lateral root formation);GO:0040009(regulation of growth rate);GO:0055085(transmembrane transport);	GO:0005789(endoplasmic reticulum membrane);GO:0016021(integral component of membrane);	GO:0009672(auxin:proton symporter activity);GO:0010329(auxin efflux transmembrane transporter activity);
AT1G16530	0.92	0	-5.67102	0.00202967	0.00384126	ASL9	ASYMMETRIC LEAVES 2-like 9	GO:0008150(biological_process);	GO:0005634(nucleus);	*
AT1G07025	1.90667	0	-6.2492	0.000119976	0.000265669	*	Mitochondrial substrate carrier family protein	GO:0006810(transport);GO:0006839(mitochondrial transport);	GO:0005739(mitochondrion);GO:0005743(mitochondrial inner membrane);	*
AT1G75090	52.47	0	-12.7145	6.73627e-27	1.05844e-25	*	DNA glycosylase superfamily protein	GO:0006281(DNA repair);GO:0006284(base-excision repair);	GO:0005634(nucleus);	GO:0008725(DNA-3-methyladenine glycosylase activity);
AT2G15980	3.54	0	-9.04981	2.91634e-11	1.25311e-10	*	Tetratricopeptide repeat (TPR)-like superfamily protein	GO:0008150(biological_process);	GO:0005739(mitochondrion);	GO:0003674(molecular_function);
AT5G16860	8.60667	0.0966667	-6.51297	2.63654e-38	7.47213e-37	*	Tetratricopeptide repeat (TPR)-like superfamily protein	GO:0008150(biological_process);	GO:0005739(mitochondrion);	GO:0008270(zinc ion binding);
AT1G29320	161.793	67.4433	-1.28763	1.17852e-68	1.00032e-66	*	Transducin/WD40 repeat-like superfamily protein	GO:0008150(biological_process);	GO:0005737(cytoplasm);GO:0080008(Cul4-RING E3 ubiquitin ligase complex);	GO:0000166(nucleotide binding);
AT1G80660	2.82333	0	-9.86534	6.73906e-15	4.09311e-14	HA9	H(+)-ATPase 9	GO:0006754(ATP biosynthetic process);GO:0015992(proton transport);	GO:0005774(vacuolar membrane);GO:0005886(plasma membrane);GO:0016021(integral component of membrane);	GO:0005524(ATP binding);GO:0008553(hydrogen-exporting ATPase activity, phosphorylative mechanism);GO:0046872(metal ion binding);
AT3G29400	5.44333	0	-10.3617	3.61136e-16	2.47462e-15	EXO70E1	exocyst subunit exo70 family protein E1	GO:0006887(exocytosis);GO:0006904(vesicle docking involved in exocytosis);	GO:0000145(exocyst);GO:0005829(cytosol);	*
AT4G14840	10.32	4.19	-1.33033	3.76007e-09	1.32011e-08	*	unknown protein	*	GO:0005737(cytoplasm);	*
AT5G55220	33.85	7.86667	-2.13083	5.12143e-49	2.2353e-47	*	trigger factor type chaperone family protein	GO:0006457(protein folding);GO:0015031(protein transport);	GO:0009507(chloroplast);GO:0009570(chloroplast stroma);GO:0009941(chloroplast envelope);	GO:0003755(peptidyl-prolyl cis-trans isomerase activity);
AT5G05580	31.8767	12.2067	-1.41052	2.31089e-06	6.12095e-06	FAD8	fatty acid desaturase 8	GO:0006629(lipid metabolic process);GO:0006633(fatty acid biosynthetic process);GO:0006636(unsaturated fatty acid biosynthetic process);GO:0009266(response to temperature stimulus);GO:0055114(oxidation-reduction process);	GO:0009507(chloroplast);GO:0009941(chloroplast envelope);GO:0016021(integral component of membrane);GO:0031969(chloroplast membrane);	GO:0016717(oxidoreductase activity, acting on paired donors, with oxidation of a pair of donors resulting in the reduction of molecular oxygen to two molecules of water);GO:0042389(omega-3 fatty acid desaturase activity);
AT1G11592	8.7	3.18	-1.57118	0.000426395	0.00088373	*	other RNA	GO:0008150(biological_process);	GO:0005575(cellular_component);	GO:0003674(molecular_function);
AT1G51390	22.7067	9.46	-1.28658	7.62033e-05	0.000172286	NFU5	NFU domain protein 5	GO:0016226(iron-sulfur cluster assembly);	GO:0005739(mitochondrion);	GO:0005198(structural molecule activity);GO:0005506(iron ion binding);GO:0005507(copper ion binding);GO:0005524(ATP binding);GO:0051536(iron-sulfur cluster binding);
AT5G06190	45.25	20.45	-1.1637	9.68408e-05	0.00021631	*	unknown protein	GO:0008150(biological_process);	GO:0005739(mitochondrion);	GO:0003674(molecular_function);
AT5G40820	1.51667	0.76	-1.02291	0.000687742	0.00138855	ATR	Ataxia telangiectasia-mutated and RAD3-related	GO:0006281(DNA repair);GO:0006282(regulation of DNA repair);GO:0006303(double-strand break repair via nonhomologous end joining);GO:0006952(defense response);GO:0007004(telomere maintenance via telomerase);GO:0007049(cell cycle);GO:0010044(response to aluminum ion);GO:0010332(response to gamma radiation);GO:0031347(regulation of defense response);GO:0032204(regulation of telomere maintenance);GO:…	GO:0005634(nucleus);GO:0009506(plasmodesma);	GO:0004674(protein serine/threonine kinase activity);GO:0005524(ATP binding);GO:0016301(kinase activity);
AT2G43720	38.3533	4.07667	-3.26941	0.000310928	0.000656732	*	Eukaryotic protein of unknown function (DUF842)	GO:0008150(biological_process);	GO:0009507(chloroplast);	GO:0003674(molecular_function);
AT5G01335	1.04333	0	-9.24959	5.02049e-13	2.55041e-12	*	transposable element gene	*	*	*
AT1G78170	21.0433	0.946667	-4.51578	2.64114e-22	3.0703e-21	*	unknown protein	GO:0008150(biological_process);	GO:0005634(nucleus);	GO:0016874(ligase activity);
AT5G16420	5.19333	0.15	-5.18628	0.00354828	0.00650608	*	Pentatricopeptide repeat (PPR-like) superfamily protein	GO:0008150(biological_process);	GO:0005739(mitochondrion);	GO:0003674(molecular_function);
AT3G20395	31.1067	15.44	-1.03543	8.18863e-05	0.000184665	*	RING/U-box superfamily protein	*	GO:0016021(integral component of membrane);	*
AT3G15518	4.29667	0	-7.89311	1.94524e-07	5.77251e-07	*	unknown protein	GO:0008150(biological_process);	GO:0005739(mitochondrion);	GO:0003674(molecular_function);
AT5G01390	56.91	12.1733	-2.24621	3.3096e-11	1.41346e-10	*	DNAJ heat shock family protein	GO:0006457(protein folding);	GO:0005737(cytoplasm);	GO:0051082(unfolded protein binding);
AT4G27410	6.08667	0.683333	-3.75302	6.36427e-13	3.19937e-12	RD26	NAC (No Apical Meristem) domain transcriptional regulator superfamily protein	GO:0006351(transcription, DNA-templated);GO:0006355(regulation of transcription, DNA-templated);GO:0007275(multicellular organism development);GO:0009414(response to water deprivation);GO:0009737(response to abscisic acid);GO:0045893(positive regulation of transcription, DNA-templated);	GO:0005634(nucleus);	GO:0003677(DNA binding);GO:0003700(transcription factor activity, sequence-specific DNA binding);GO:0043565(sequence-specific DNA binding);
AT1G02730	31.1267	1.56333	-4.34909	4.14559e-45	1.55607e-43	CSLD5	cellulose synthase-like D5	GO:0000271(polysaccharide biosynthetic process);GO:0000919(cell plate assembly);GO:0006970(response to osmotic stress);GO:0009414(response to water deprivation);GO:0009651(response to salt stress);GO:0009832(plant-type cell wall biogenesis);GO:0010583(response to cyclopentenone);GO:0030244(cellulose biosynthetic process);GO:0042546(cell wall biogenesis);GO:0048367(shoot system development);GO:007…	GO:0000139(Golgi membrane);GO:0005794(Golgi apparatus);GO:0016021(integral component of membrane);	GO:0016760(cellulose synthase (UDP-forming) activity);GO:0046527(glucosyltransferase activity);GO:0051753(mannan synthase activity);
AT4G33460	37.1367	12.74	-1.56831	9.48214e-31	1.87106e-29	ABCI10	ABC transporter family protein	GO:0006810(transport);GO:0009793(embryo development ending in seed dormancy);	GO:0009507(chloroplast);GO:0009941(chloroplast envelope);	GO:0005215(transporter activity);GO:0005524(ATP binding);GO:0016887(ATPase activity);
AT1G47820	23.2733	10.5667	-1.16903	0.000857346	0.00170913	*	unknown protein	GO:0008150(biological_process);	GO:0005634(nucleus);	GO:0003674(molecular_function);
AT3G16910	24.48	6.86333	-1.85867	1.04526e-08	3.51771e-08	AAE7	acyl-activating enzyme 7	GO:0006083(acetate metabolic process);GO:0006097(glyoxylate cycle);GO:0019605(butyrate metabolic process);	GO:0005739(mitochondrion);GO:0005777(peroxisome);	GO:0003987(acetate-CoA ligase activity);GO:0016208(AMP binding);GO:0047760(butyrate-CoA ligase activity);
AT4G22285	102.643	30.4667	-1.7805	1.32517e-18	1.15557e-17	*	Ubiquitin C-terminal hydrolases superfamily protein	GO:0000245(spliceosomal complex assembly);GO:0006508(proteolysis);GO:0016579(protein deubiquitination);	GO:0005634(nucleus);GO:0016021(integral component of membrane);	GO:0008233(peptidase activity);GO:0008270(zinc ion binding);GO:0036459(thiol-dependent ubiquitinyl hydrolase activity);
AT2G38800	3.61333	0	-9.59071	8.34006e-13	4.16165e-12	*	Plant calmodulin-binding protein-related	*	GO:0005634(nucleus);	GO:0005516(calmodulin binding);
AT1G68760	74.03	36.5367	-1.044	5.10325e-13	2.59011e-12	NUDX1	nudix hydrolase 1	GO:0006203(dGTP catabolic process);GO:0006974(cellular response to DNA damage stimulus);	GO:0005829(cytosol);	GO:0000210(NAD+ diphosphatase activity);GO:0008413(8-oxo-7,8-dihydroguanosine triphosphate pyrophosphatase activity);GO:0016787(hydrolase activity);GO:0019177(dihydroneopterin triphosphate pyrophosphohydrolase activity);GO:0035539(8-oxo-7,8-dihydrodeoxyguanosine triphosphate pyrophosphatase activity);GO:0046872(metal ion binding);
AT5G14610	209.033	52.5733	-2.03055	2.22505e-56	1.26119e-54	*	DEAD box RNA helicase family protein	*	GO:0005634(nucleus);	GO:0003676(nucleic acid binding);GO:0003723(RNA binding);GO:0004386(helicase activity);GO:0005524(ATP binding);GO:0008026(ATP-dependent helicase activity);
AT2G24680	30.2467	7.47	-2.04739	1.18667e-15	7.74202e-15	*	transcriptional factor B3 family protein	GO:0006351(transcription, DNA-templated);GO:0006355(regulation of transcription, DNA-templated);	GO:0005634(nucleus);	GO:0003677(DNA binding);GO:0003700(transcription factor activity, sequence-specific DNA binding);
AT4G05540	1.36	0	-22.2366	5.27311e-09	1.82442e-08	*	P-loop containing nucleoside triphosphate hydrolases superfamily protein	GO:0008150(biological_process);	GO:0005737(cytoplasm);	*
AT3G57180	9.90333	4.84333	-1.0578	8.3117e-06	2.08391e-05	BPG2	P-loop containing nucleoside triphosphate hydrolases superfamily protein	GO:0006355(regulation of transcription, DNA-templated);GO:0009416(response to light stimulus);GO:0009646(response to absence of light);GO:0009651(response to salt stress);GO:0009658(chloroplast organization);GO:0009741(response to brassinosteroid);GO:0009742(brassinosteroid mediated signaling pathway);GO:0032502(developmental process);GO:1901259(chloroplast rRNA processing);GO:1902326(positive re…	GO:0005634(nucleus);GO:0005739(mitochondrion);GO:0009507(chloroplast);GO:0009570(chloroplast stroma);	GO:0003924(GTPase activity);GO:0005525(GTP binding);GO:0019843(rRNA binding);
AT2G47540	10.0633	4.12667	-1.30576	0.00188981	0.00359023	*	Pollen Ole e 1 allergen and extensin family protein	GO:0008150(biological_process);	GO:0009507(chloroplast);GO:0016021(integral component of membrane);	GO:0003674(molecular_function);
AT1G68660	37.49	18.5067	-1.04044	0.000272442	0.00057972	*	Ribosomal protein L12/ ATP-dependent Clp protease adaptor protein ClpS family protein	GO:0006508(proteolysis);GO:0030163(protein catabolic process);	GO:0005840(ribosome);GO:0009570(chloroplast stroma);	GO:0005515(protein binding);GO:0008233(peptidase activity);
AT3G28230	32.7	4.89	-2.76667	5.08531e-16	3.43859e-15	*	unknown protein	*	GO:0005634(nucleus);	GO:0003674(molecular_function);
AT4G17730	23.41	11.78	-1.02063	0.000565746	0.00115522	SYP23	syntaxin of plants 23	GO:0006886(intracellular protein transport);GO:0006906(vesicle fusion);GO:0016192(vesicle-mediated transport);GO:0048278(vesicle docking);GO:0061025(membrane fusion);	GO:0005634(nucleus);GO:0005774(vacuolar membrane);GO:0012505(endomembrane system);GO:0016021(integral component of membrane);GO:0031201(SNARE complex);	GO:0000149(SNARE binding);GO:0005484(SNAP receptor activity);
AT4G04950	87.3733	20.3633	-2.1314	4.0641e-27	6.49448e-26	GRXS17	thioredoxin family protein	GO:0006974(cellular response to DNA damage stimulus);GO:0009408(response to heat);GO:0009926(auxin polar transport);GO:0045454(cell redox homeostasis);GO:0051726(regulation of cell cycle);GO:0072593(reactive oxygen species metabolic process);	GO:0005737(cytoplasm);GO:0005829(cytosol);	GO:0005515(protein binding);GO:0009055(electron carrier activity);GO:0015035(protein disulfide oxidoreductase activity);GO:0046872(metal ion binding);GO:0051537(2 iron, 2 sulfur cluster binding);
[truncated: 2,140 more rows]

## Sheet: AC VS BC Downregulated genes
GeneID	FPKM			P Value	FDR	Gene name	Annotation	GO(biological_process)	GO(cellular_component)	GO(molecular_function)
[truncated: 2,912 more rows]

[truncated: 2 more sheets: 32E VS 32S Upregulated genes, 32E VS 32S Downregulated genes]
