# Supplementary material for: Cell lineage-specific transcriptome analysis for interpreting cell fate specification of proembryos
Source: Nat Commun. 2020 Mar 13;11:1366. doi: 10.1038/s41467-020-15189-w (PMC7070050; doi:10.1038/s41467-020-15189-w)
Supplement: Supplementary file 7 — Supplementary Data 4 [file 41467_2020_15189_MOESM7_ESM.xlsx]

## Sheet: ACL-maintained genes
GeneID	FPKM					Gene name	Annotation	GO(biological_process)	GO(cellular_component)	GO(molecular_function)
	Zy24	AC	BC	32E	32S
AT1G01610	0	26.8433	0	33.9167	4.63	GPAT4	glycerol-3-phosphate acyltransferase 4	GO:0008654(phospholipid biosynthetic process);GO:0010143(cutin biosynthetic process);	GO:0009507(chloroplast);GO:0016020(membrane);GO:0016021(integral component of membrane);	GO:0016746(transferase activity, transferring acyl groups);GO:0016791(phosphatase activity);GO:0090447(glycerol-3-phosphate 2-O-acyltransferase activity);GO:0102419(sn-2-glycerol-3-phosphate omega-OH-C22:0-CoA acyl transferase activity);
AT1G01620	0.103333	31.93	8.9	341.557	0.703333	PIP1C	plasma membrane intrinsic protein 1C	GO:0006810(transport);GO:0006833(water transport);GO:0009414(response to water deprivation);GO:0009651(response to salt stress);GO:0034220(ion transmembrane transport);	GO:0005886(plasma membrane);GO:0005887(integral component of plasma membrane);GO:0009507(chloroplast);GO:0016020(membrane);GO:0016021(integral component of membrane);	GO:0005215(transporter activity);GO:0005515(protein binding);GO:0015250(water channel activity);
AT1G01830	1.52	13.6967	0.00666667	12.7633	3.66	*	ARM repeat superfamily protein	*	*	*
AT1G01840	2.99667	16.0633	7.83	8.65667	1.98667	*	unknown protein	GO:0008150(biological_process);	GO:0009507(chloroplast);	GO:0003674(molecular_function);
AT1G01880	9.88	24.3533	5.55667	6.71333	1.80333	*	5'-3' exonuclease family protein	GO:0006281(DNA repair);	GO:0005634(nucleus);	GO:0003677(DNA binding);GO:0004518(nuclease activity);GO:0004527(exonuclease activity);GO:0008821(crossover junction endodeoxyribonuclease activity);GO:0046872(metal ion binding);
AT1G01990	34.4467	16.0167	7.94333	33.4933	15.23	*	unknown protein	GO:0008150(biological_process);	GO:0005575(cellular_component);	GO:0003674(molecular_function);
AT1G02110	13.22	24.3467	2.1	41.3533	14.29	*	Protein of unknown function (DUF630 and DUF632)	GO:0006499(N-terminal protein myristoylation);	GO:0005634(nucleus);GO:0005886(plasma membrane);	GO:0003674(molecular_function);
AT1G02180	3.66	37.5733	9.78333	32.8067	1.99333	*	ferredoxin-related	GO:0008150(biological_process);	*	GO:0003674(molecular_function);
AT1G02380	2.51667	8.72	0.133333	14.4833	1.96667	*	unknown protein	GO:0008150(biological_process);	GO:0005634(nucleus);GO:0016021(integral component of membrane);	GO:0003674(molecular_function);
AT1G02390	4.64667	109.997	52.1533	73.0133	3.41333	GPAT2	glycerol-3-phosphate acyltransferase 2	GO:0010143(cutin biosynthetic process);GO:0016024(CDP-diacylglycerol biosynthetic process);GO:0016311(dephosphorylation);	GO:0005739(mitochondrion);GO:0016020(membrane);GO:0016021(integral component of membrane);	GO:0004366(glycerol-3-phosphate O-acyltransferase activity);GO:0016746(transferase activity, transferring acyl groups);GO:0016791(phosphatase activity);GO:0090447(glycerol-3-phosphate 2-O-acyltransferase activity);GO:0102420(sn-1-glycerol-3-phosphate C16:0-DCA-CoA acyl transferase activity);
AT1G02730	4.03	31.1267	1.56333	22.2767	0	CSLD5	cellulose synthase-like D5	GO:0000271(polysaccharide biosynthetic process);GO:0000919(cell plate assembly);GO:0006970(response to osmotic stress);GO:0009414(response to water deprivation);GO:0009651(response to salt stress);GO:0009832(plant-type cell wall biogenesis);GO:0010583(response to cyclopentenone);GO:0030244(cellulose biosynthetic process);GO:0042546(cell wall biogenesis);GO:0048367(shoot system development);GO:007…	GO:0000139(Golgi membrane);GO:0005794(Golgi apparatus);GO:0016021(integral component of membrane);	GO:0016760(cellulose synthase (UDP-forming) activity);GO:0046527(glucosyltransferase activity);GO:0051753(mannan synthase activity);
AT1G03430	9.41667	6.65	0.213333	1.44	0	AHP5	histidine-containing phosphotransfer factor 5	GO:0000160(phosphorelay signal transduction system);GO:0009736(cytokinin-activated signaling pathway);GO:0080036(regulation of cytokinin-activated signaling pathway);	GO:0005634(nucleus);GO:0005737(cytoplasm);GO:0005829(cytosol);	GO:0004871(signal transducer activity);GO:0009927(histidine phosphotransfer kinase activity);GO:0043424(protein histidine kinase binding);
AT1G03440	0	6.15667	0	4.33	0	*	Leucine-rich repeat (LRR) family protein	GO:0007165(signal transduction);	GO:0005739(mitochondrion);	*
AT1G03475	41.9867	61.8333	29.39	70.2933	34.69	LIN2	Coproporphyrinogen III oxidase	GO:0006782(protoporphyrinogen IX biosynthetic process);GO:0009735(response to cytokinin);GO:0015995(chlorophyll biosynthetic process);GO:0033014(tetrapyrrole biosynthetic process);GO:0055114(oxidation-reduction process);	GO:0009507(chloroplast);GO:0009536(plastid);GO:0009570(chloroplast stroma);GO:0048046(apoplast);	GO:0004109(coproporphyrinogen oxidase activity);
AT1G03780	14.4533	130.657	11.61	41.3033	0	TPX2	targeting protein for XKLP2	GO:0051225(spindle assembly);	GO:0005634(nucleus);GO:0005874(microtubule);GO:0009941(chloroplast envelope);	GO:0008017(microtubule binding);
AT1G04150	0	9.18	0.266667	40.84	6.69333	*	C2 calcium/lipid-binding plant phosphoribosyltransferase family protein	GO:0008150(biological_process);	GO:0016021(integral component of membrane);	GO:0016757(transferase activity, transferring glycosyl groups);
AT1G04650	6.95	30.06	13.3167	7.67	1.63667	*	unknown protein	*	GO:0005575(cellular_component);	*
AT1G04900	26.8	27.4133	13.2833	25.4	10.2867	*	Protein of unknown function (DUF185)	GO:0008150(biological_process);	GO:0005739(mitochondrion);	GO:0003674(molecular_function);
AT1G05570	0.6	5.74667	2.05	3.72	0	CALS1	callose synthase 1	GO:0006075((1->3)-beta-D-glucan biosynthetic process);GO:0008360(regulation of cell shape);GO:0071555(cell wall organization);	GO:0000148(1,3-beta-D-glucan synthase complex);GO:0005886(plasma membrane);GO:0009504(cell plate);GO:0009506(plasmodesma);GO:0016021(integral component of membrane);	GO:0003843(1,3-beta-D-glucan synthase activity);GO:0016757(transferase activity, transferring glycosyl groups);
AT1G05730	9.79333	30.3233	4.27	9.96667	3.46	*	Eukaryotic protein of unknown function (DUF842)	GO:0008150(biological_process);	GO:0005739(mitochondrion);	GO:0003674(molecular_function);
AT1G05810	25.6933	46.1367	11.1833	18.7267	4.24333	RABA5E	RAB GTPase homolog A5E	GO:0015031(protein transport);	GO:0005886(plasma membrane);	GO:0003924(GTPase activity);GO:0005525(GTP binding);
AT1G05950	29.28	18.2667	3.59667	25.31	3.35667	*	unknown protein	GO:0008150(biological_process);	GO:0005634(nucleus);	GO:0003674(molecular_function);
AT1G06420	39.05	51.7	13.9367	47.6467	6.26	*	unknown protein	GO:0008150(biological_process);	GO:0005575(cellular_component);	GO:0016874(ligase activity);
AT1G06710	3.78	5.47667	0	2.67	0.433333	*	Tetratricopeptide repeat (TPR)-like superfamily protein	GO:0009451(RNA modification);	GO:0005739(mitochondrion);GO:0043231(intracellular membrane-bounded organelle);	GO:0003723(RNA binding);GO:0004519(endonuclease activity);
AT1G06760	204.213	393.07	179.423	466.913	116.443	*	winged-helix DNA-binding transcription factor family protein	GO:0006334(nucleosome assembly);	GO:0000786(nucleosome);GO:0005634(nucleus);	GO:0003677(DNA binding);
AT1G07070	89.68	197.923	87.5533	111.89	13.4967	*	Ribosomal protein L35Ae family protein	GO:0006412(translation);GO:0042254(ribosome biogenesis);	GO:0005737(cytoplasm);GO:0005829(cytosol);GO:0005840(ribosome);GO:0022625(cytosolic large ribosomal subunit);	GO:0003735(structural constituent of ribosome);
AT1G07220	7.23333	7.11	1.03667	18.57	3.68333	*	Arabidopsis thaliana protein of unknown function (DUF821)	*	GO:0016021(integral component of membrane);	*
AT1G07260	0	40.4167	2.14333	44.26	0.553333	UGT71C3	UDP-glucosyl transferase 71C3	GO:0008152(metabolic process);	GO:0043231(intracellular membrane-bounded organelle);	GO:0008194(UDP-glycosyltransferase activity);GO:0016757(transferase activity, transferring glycosyl groups);GO:0080043(quercetin 3-O-glucosyltransferase activity);GO:0080044(quercetin 7-O-glucosyltransferase activity);
AT1G07430	0.00666667	3.01333	0	0.963333	0	HAI2	highly ABA-induced PP2C gene 2	GO:0006470(protein dephosphorylation);GO:0009788(negative regulation of abscisic acid-activated signaling pathway);GO:0009939(positive regulation of gibberellic acid mediated signaling pathway);GO:0010030(positive regulation of seed germination);GO:0048838(release of seed from dormancy);GO:0071805(potassium ion transmembrane transport);GO:1902039(negative regulation of seed dormancy process);	GO:0005886(plasma membrane);	GO:0004722(protein serine/threonine phosphatase activity);GO:0005267(potassium channel activity);GO:0046872(metal ion binding);
AT1G07570	1.22667	8.27667	0	46.9433	3.92	APK1A	Protein kinase superfamily protein	GO:0006468(protein phosphorylation);GO:0006952(defense response);GO:0007166(cell surface receptor signaling pathway);	GO:0005886(plasma membrane);GO:0009507(chloroplast);	GO:0004672(protein kinase activity);GO:0004674(protein serine/threonine kinase activity);GO:0004675(transmembrane receptor protein serine/threonine kinase activity);GO:0004713(protein tyrosine kinase activity);GO:0005524(ATP binding);GO:0016301(kinase activity);
AT1G07660	84.6367	63.64	16.3767	98.1333	26.5433	*	Histone superfamily protein	*	GO:0005634(nucleus);GO:0005774(vacuolar membrane);GO:0005829(cytosol);GO:0005886(plasma membrane);GO:0009506(plasmodesma);GO:0009507(chloroplast);	GO:0003677(DNA binding);
AT1G07740	1.16	6.62667	0.293333	12.1967	4.17	*	Tetratricopeptide repeat (TPR)-like superfamily protein	GO:0008150(biological_process);	GO:0005739(mitochondrion);	GO:0003674(molecular_function);
AT1G08000	11.8333	9.26333	0.0833333	26.0667	3.10333	GATA10	GATA transcription factor 10	GO:0030154(cell differentiation);	GO:0005634(nucleus);GO:0005667(transcription factor complex);	GO:0000977(RNA polymerase II regulatory region sequence-specific DNA binding);GO:0001085(RNA polymerase II transcription factor binding);GO:0001228(transcriptional activator activity, RNA polymerase II transcription regulatory region sequence-specific binding);GO:0003682(chromatin binding);GO:0003700(transcription factor activity, sequence-specific DNA binding);GO:0008270(zinc ion binding);
AT1G08260	3.20667	6.05333	1.49667	6.67333	2.28667	TIL1	DNA polymerase epsilon catalytic subunit	GO:0000278(mitotic cell cycle);GO:0006272(leading strand elongation);GO:0006287(base-excision repair, gap-filling);GO:0006297(nucleotide-excision repair, DNA gap filling);GO:0009793(embryo development ending in seed dormancy);GO:0010086(embryonic root morphogenesis);GO:0045004(DNA replication proofreading);GO:0048579(negative regulation of long-day photoperiodism, flowering);GO:0051302(regulation…	GO:0005634(nucleus);GO:0008622(epsilon DNA polymerase complex);GO:0048046(apoplast);	GO:0003677(DNA binding);GO:0003887(DNA-directed DNA polymerase activity);GO:0008310(single-stranded DNA 3'-5' exodeoxyribonuclease activity);
AT1G08560	56.2067	150.56	9.26	113.57	0	SYP111	syntaxin of plants 111	GO:0006886(intracellular protein transport);GO:0006887(exocytosis);GO:0006906(vesicle fusion);GO:0007049(cell cycle);GO:0010583(response to cyclopentenone);GO:0048278(vesicle docking);GO:0051301(cell division);GO:0061025(membrane fusion);	GO:0005886(plasma membrane);GO:0009504(cell plate);GO:0009506(plasmodesma);GO:0009524(phragmoplast);GO:0012505(endomembrane system);GO:0016021(integral component of membrane);GO:0031201(SNARE complex);	GO:0000149(SNARE binding);GO:0005484(SNAP receptor activity);
AT1G08610	2.00333	53.1333	6.13667	19.5333	1.52	*	Pentatricopeptide repeat (PPR) superfamily protein	GO:0008150(biological_process);	GO:0005739(mitochondrion);	*
AT1G08880	456.713	415.217	194.34	370.273	145.137	H2AXA	Histone superfamily protein	GO:0006342(chromatin silencing);	GO:0000786(nucleosome);GO:0000790(nuclear chromatin);GO:0005634(nucleus);	GO:0003677(DNA binding);GO:0046982(protein heterodimerization activity);
AT1G09320	32.2667	32.7667	9.95	14.49	3.59333	*	agenet domain-containing protein	GO:0008150(biological_process);	GO:0005634(nucleus);	*
AT1G09530	27.7567	39.9267	14.4267	10.49	4.69667	PIF3	phytochrome interacting factor 3	GO:0006351(transcription, DNA-templated);GO:0006355(regulation of transcription, DNA-templated);GO:0007165(signal transduction);GO:0009585(red, far-red light phototransduction);GO:0009639(response to red or far red light);GO:0009704(de-etiolation);GO:0009740(gibberellic acid mediated signaling pathway);GO:0010017(red or far-red light signaling pathway);GO:0031539(positive regulation of anthocyani…	GO:0005634(nucleus);	GO:0003677(DNA binding);GO:0003700(transcription factor activity, sequence-specific DNA binding);GO:0005515(protein binding);GO:0042802(identical protein binding);GO:0046983(protein dimerization activity);
AT1G09620	54.34	106.267	43.49	65.0933	19.0033	*	ATP binding;leucine-tRNA ligases;aminoacyl-tRNA ligases;nucleotide binding;ATP binding;aminoacyl-tRNA ligases	GO:0006418(tRNA aminoacylation for protein translation);	GO:0005737(cytoplasm);GO:0005829(cytosol);GO:0009506(plasmodesma);GO:0009507(chloroplast);	GO:0004812(aminoacyl-tRNA ligase activity);GO:0005524(ATP binding);
AT1G09650	0	2.38333	0	1.95667	0	*	F-box and associated interaction domains-containing protein	GO:0010200(response to chitin);	GO:0005575(cellular_component);	GO:0003674(molecular_function);
AT1G09750	0	4.34667	0	0.946667	0.05	*	Eukaryotic aspartyl protease family protein	GO:0009627(systemic acquired resistance);	GO:0005576(extracellular region);GO:0005618(cell wall);GO:0009505(plant-type cell wall);GO:0048046(apoplast);	GO:0000166(nucleotide binding);
AT1G09800	38.3833	37.3433	18.2533	28.7133	3.60333	*	Pseudouridine synthase family protein	*	GO:0005634(nucleus);	GO:0009982(pseudouridine synthase activity);
AT1G09840	131.423	54.4067	3.93667	50.5133	24.7867	SK41	shaggy-like protein kinase 41	GO:0006468(protein phosphorylation);	GO:0005634(nucleus);GO:0005886(plasma membrane);	GO:0004672(protein kinase activity);GO:0004674(protein serine/threonine kinase activity);GO:0005524(ATP binding);
AT1G09980	10.9533	12.0667	2.96667	16.46	6.66333	*	Putative serine esterase family protein	*	*	*
AT1G10040	5.12667	16.7333	0	7.72667	2.72	*	alpha/beta-Hydrolases superfamily protein	*	GO:0005634(nucleus);	GO:0016787(hydrolase activity);
AT1G10120	0	6.10333	0.406667	18.4433	1.23667	*	basic helix-loop-helix (bHLH) DNA-binding superfamily protein	GO:0006351(transcription, DNA-templated);GO:0006355(regulation of transcription, DNA-templated);GO:0009637(response to blue light);GO:0040008(regulation of growth);	GO:0005634(nucleus);	GO:0003677(DNA binding);GO:0003700(transcription factor activity, sequence-specific DNA binding);GO:0005515(protein binding);GO:0046983(protein dimerization activity);
AT1G10230	207.307	271.33	124.957	190.333	73.1433	SK18	SKP1-like 18	GO:0006511(ubiquitin-dependent protein catabolic process);GO:0016567(protein ubiquitination);	GO:0005634(nucleus);	GO:0004842(ubiquitin-protein transferase activity);GO:0005515(protein binding);
AT1G10522	4.92	17.72	4.03667	29.39	4.85333	PRIN2	unknown protein	GO:0006351(transcription, DNA-templated);GO:0006355(regulation of transcription, DNA-templated);GO:0009642(response to light intensity);GO:0010468(regulation of gene expression);	GO:0000427(plastid-encoded plastid RNA polymerase complex);GO:0042644(chloroplast nucleoid);GO:0042646(plastid nucleoid);	GO:0003677(DNA binding);GO:0005515(protein binding);
AT1G10780	22.45	26.5867	9.88333	33.34	1.20333	*	F-box/RNI-like superfamily protein	GO:0008150(biological_process);	GO:0005634(nucleus);GO:0009506(plasmodesma);	GO:0003674(molecular_function);
AT1G10850	2.91667	10.2733	0	14.9133	0.00666667	*	Leucine-rich repeat protein kinase family protein	GO:0006468(protein phosphorylation);GO:0007169(transmembrane receptor protein tyrosine kinase signaling pathway);	GO:0005886(plasma membrane);GO:0016021(integral component of membrane);	GO:0004672(protein kinase activity);GO:0004674(protein serine/threonine kinase activity);GO:0005524(ATP binding);
AT1G11130	0	2.53333	0	17.39	1.21667	SUB	Leucine-rich repeat protein kinase family protein	GO:0000902(cell morphogenesis);GO:0006468(protein phosphorylation);GO:0007165(signal transduction);GO:0007166(cell surface receptor signaling pathway);GO:0010059(positive regulation of atrichoblast fate specification);GO:0010063(positive regulation of trichoblast fate specification);GO:0010071(root meristem specification);GO:0010305(leaf vascular tissue pattern formation);GO:0042127(regulation of…	GO:0005886(plasma membrane);GO:0009506(plasmodesma);GO:0016021(integral component of membrane);	GO:0004672(protein kinase activity);GO:0004675(transmembrane receptor protein serine/threonine kinase activity);GO:0004702(signal transducer, downstream of receptor, with serine/threonine kinase activity);GO:0005524(ATP binding);
AT1G11160	1.92333	1.56667	0	4.16333	0.01	*	Transducin/WD40 repeat-like superfamily protein	*	GO:0005737(cytoplasm);GO:0080008(Cul4-RING E3 ubiquitin ligase complex);	GO:0000166(nucleotide binding);
AT1G11310	7.68333	78.0433	10.32	9.64667	2.6	MLO2	Seven transmembrane MLO family protein	GO:0006952(defense response);GO:0008219(cell death);GO:0009607(response to biotic stimulus);GO:0009620(response to fungus);GO:0009817(defense response to fungus, incompatible interaction);GO:0031348(negative regulation of defense response);	GO:0005794(Golgi apparatus);GO:0005886(plasma membrane);GO:0009506(plasmodesma);GO:0016021(integral component of membrane);	GO:0005516(calmodulin binding);
AT1G11545	0	6.60667	0.0166667	9.43667	0.29	XTH8	xyloglucan endotransglucosylase/hydrolase 8	GO:0010411(xyloglucan metabolic process);GO:0042546(cell wall biogenesis);GO:0071555(cell wall organization);	GO:0005576(extracellular region);GO:0005618(cell wall);GO:0048046(apoplast);	GO:0004553(hydrolase activity, hydrolyzing O-glycosyl compounds);GO:0016762(xyloglucan:xyloglucosyl transferase activity);GO:0016798(hydrolase activity, acting on glycosyl bonds);
AT1G11800	83.7833	152.153	64.2633	39.9033	19.8367	*	endonuclease/exonuclease/phosphatase family protein	*	GO:0005634(nucleus);	GO:0004519(endonuclease activity);GO:0004527(exonuclease activity);GO:0016787(hydrolase activity);GO:0046872(metal ion binding);
AT1G12380	0.4	8.31667	3.06	9.32	1.40333	*	unknown protein	GO:0008150(biological_process);	GO:0005634(nucleus);	*
AT1G12775	2.65667	13.2133	0	7.56667	2.57	*	Pentatricopeptide repeat (PPR) superfamily protein	*	GO:0005739(mitochondrion);	*
AT1G12980	35.4	39.5367	9.36667	73.4833	0.92	ESR1	Integrase-type DNA-binding superfamily protein	GO:0006351(transcription, DNA-templated);GO:0006355(regulation of transcription, DNA-templated);GO:0009734(auxin-activated signaling pathway);GO:0009735(response to cytokinin);GO:0009736(cytokinin-activated signaling pathway);GO:0009873(ethylene-activated signaling pathway);GO:0009880(embryonic pattern specification);GO:0009887(animal organ morphogenesis);GO:0048825(cotyledon development);GO:0090…	GO:0005634(nucleus);GO:0005829(cytosol);	GO:0003677(DNA binding);GO:0003700(transcription factor activity, sequence-specific DNA binding);GO:0005515(protein binding);
AT1G13210	0.416667	3.67	0	0.733333	0	ACA.l	autoinhibited Ca2+/ATPase II	GO:0048194(Golgi vesicle budding);	GO:0005802(trans-Golgi network);GO:0005886(plasma membrane);GO:0016021(integral component of membrane);	GO:0000287(magnesium ion binding);GO:0004012(phospholipid-translocating ATPase activity);GO:0005516(calmodulin binding);GO:0005524(ATP binding);GO:0015662(ATPase activity, coupled to transmembrane movement of ions, phosphorylative mechanism);
AT1G13280	0	9.53333	3.09	8.05667	0.816667	AOC4	allene oxide cyclase 4	GO:0009695(jasmonic acid biosynthetic process);	GO:0005886(plasma membrane);GO:0009507(chloroplast);	GO:0046423(allene-oxide cyclase activity);
AT1G13360	0.02	3.92333	0	33.9333	10.5367	*	unknown protein	GO:0008150(biological_process);	GO:0005634(nucleus);	GO:0003674(molecular_function);
AT1G13860	13.1233	15.4367	7.15	9.43333	0.226667	QUL1	QUASIMODO2 LIKE 1	GO:0032259(methylation);	GO:0005774(vacuolar membrane);GO:0005789(endoplasmic reticulum membrane);GO:0005794(Golgi apparatus);GO:0016021(integral component of membrane);	GO:0008757(S-adenosylmethionine-dependent methyltransferase activity);
AT1G14030	11.3867	0.733333	0	4.49	1.45	LSMT-L	Rubisco methyltransferase family protein	GO:0018023(peptidyl-lysine trimethylation);GO:0018026(peptidyl-lysine monomethylation);	GO:0009507(chloroplast);GO:0009570(chloroplast stroma);	GO:0016279(protein-lysine N-methyltransferase activity);GO:0030785([ribulose-bisphosphate carboxylase]-lysine N-methyltransferase activity);
AT1G14040	0	13.5567	0.726667	7.62667	2.05667	*	EXS (ERD1/XPR1/SYG1) family protein	GO:0006817(phosphate ion transport);GO:0055062(phosphate ion homeostasis);GO:0055069(zinc ion homeostasis);	GO:0005794(Golgi apparatus);GO:0005802(trans-Golgi network);GO:0005886(plasma membrane);GO:0016021(integral component of membrane);	*
AT1G14350	0.513333	22.0667	0	4.89	0	FLP	Duplicated homeodomain-like superfamily protein	GO:0006351(transcription, DNA-templated);GO:0006355(regulation of transcription, DNA-templated);GO:0006357(regulation of transcription from RNA polymerase II promoter);GO:0009553(embryo sac development);GO:0009554(megasporogenesis);GO:0009629(response to gravity);GO:0009733(response to auxin);GO:0009734(auxin-activated signaling pathway);GO:0009737(response to abscisic acid);GO:0009926(auxin pola…	GO:0005634(nucleus);	GO:0000981(RNA polymerase II transcription factor activity, sequence-specific DNA binding);GO:0001135(transcription factor activity, RNA polymerase II transcription factor recruiting);GO:0003677(DNA binding);GO:0003700(transcription factor activity, sequence-specific DNA binding);GO:0005515(protein binding);GO:0043565(sequence-specific DNA binding);GO:0044212(transcription regulatory region DNA b…
AT1G14770	47.7567	72.7633	32.67	37.2	12.3833	*	RING/FYVE/PHD zinc finger superfamily protein	GO:0008150(biological_process);	GO:0005634(nucleus);	GO:0046872(metal ion binding);
AT1G14900	153.727	138.287	19.2433	167.897	45.0733	HMGA	high mobility group A	GO:0006334(nucleosome assembly);GO:0006355(regulation of transcription, DNA-templated);	GO:0000786(nucleosome);GO:0000790(nuclear chromatin);GO:0005634(nucleus);GO:0005829(cytosol);GO:0009507(chloroplast);	GO:0003677(DNA binding);
AT1G15340	7.50667	57.83	20.4567	114.55	18.5933	MBD10	methyl-CPG-binding domain 10	GO:0006351(transcription, DNA-templated);GO:0006355(regulation of transcription, DNA-templated);	GO:0005634(nucleus);GO:0005829(cytosol);	GO:0003677(DNA binding);GO:0008327(methyl-CpG binding);
AT1G15660	44.4033	42.8233	20.7033	34.29	5.49	CENP-C	centromere protein C	GO:0051315(attachment of mitotic spindle microtubules to kinetochore);GO:0051382(kinetochore assembly);GO:0051455(attachment of spindle microtubules to kinetochore involved in homologous chromosome segregation);	GO:0000775(chromosome, centromeric region);GO:0000776(kinetochore);GO:0000778(condensed nuclear chromosome kinetochore);GO:0005634(nucleus);	GO:0019237(centromeric DNA binding);
AT1G15940	44.82	51.5	22.89	51.1	16.23	*	Tudor/PWWP/MBT superfamily protein	GO:0006281(DNA repair);GO:0007064(mitotic sister chromatid cohesion);GO:0009556(microsporogenesis);	GO:0000785(chromatin);GO:0005634(nucleus);GO:0005829(cytosol);GO:0009506(plasmodesma);	*
AT1G16070	0	69.21	0	37.9433	1	TLP8	tubby like protein 8	GO:0006355(regulation of transcription, DNA-templated);GO:0009620(response to fungus);	GO:0005634(nucleus);GO:0005829(cytosol);	GO:0003700(transcription factor activity, sequence-specific DNA binding);GO:0035091(phosphatidylinositol binding);
AT1G16520	28.3233	56.33	23.1233	95.56	23.7233	*	unknown protein	*	GO:0005634(nucleus);GO:0005886(plasma membrane);GO:0016021(integral component of membrane);	*
AT1G16530	0	0.92	0	4.58667	0	ASL9	ASYMMETRIC LEAVES 2-like 9	GO:0008150(biological_process);	GO:0005634(nucleus);	*
AT1G17140	1.08667	32.17	0	237.02	2.01667	ICR1	interactor of constitutive active rops 1	GO:2000012(regulation of auxin polar transport);	GO:0005634(nucleus);GO:0005886(plasma membrane);GO:0016021(integral component of membrane);GO:0090404(pollen tube tip);	*
AT1G17145	87.48	80.6	4.07667	33.5733	14.13	*	RING/U-box superfamily protein	GO:0008150(biological_process);	GO:0005737(cytoplasm);	*
AT1G17630	1.03333	2.35333	0	3.82	0.233333	*	Pentatricopeptide repeat (PPR-like) superfamily protein	GO:0009451(RNA modification);GO:0031930(mitochondria-nucleus signaling pathway);	GO:0005739(mitochondrion);GO:0043231(intracellular membrane-bounded organelle);	GO:0003723(RNA binding);GO:0004519(endonuclease activity);
AT1G18350	22.45	53.3033	0	10.1967	0.136667	MKK7	MAP kinase kinase 7	GO:0002229(defense response to oomycetes);GO:0007346(regulation of mitotic cell cycle);GO:0009862(systemic acquired resistance, salicylic acid mediated signaling pathway);GO:0009926(auxin polar transport);GO:0031098(stress-activated protein kinase signaling cascade);GO:0042742(defense response to bacterium);	GO:0005737(cytoplasm);	GO:0004674(protein serine/threonine kinase activity);GO:0004708(MAP kinase kinase activity);GO:0005524(ATP binding);GO:0016301(kinase activity);
AT1G18370	4.63	54.64	13.3967	34.2333	0	HIK	ATP binding microtubule motor family protein	GO:0000910(cytokinesis);GO:0007018(microtubule-based movement);GO:0009555(pollen development);GO:0009558(embryo sac cellularization);GO:0010583(response to cyclopentenone);GO:0048229(gametophyte development);	GO:0005737(cytoplasm);GO:0005871(kinesin complex);GO:0005874(microtubule);GO:0009524(phragmoplast);	GO:0003777(microtubule motor activity);GO:0005524(ATP binding);GO:0008017(microtubule binding);GO:0016887(ATPase activity);
AT1G18750	38.3367	23.57	8.68333	8.96	0.736667	AGL65	AGAMOUS-like 65	GO:0006351(transcription, DNA-templated);GO:0009555(pollen development);GO:0010152(pollen maturation);GO:0045944(positive regulation of transcription from RNA polymerase II promoter);GO:0080092(regulation of pollen tube growth);	GO:0005634(nucleus);	GO:0000982(transcription factor activity, RNA polymerase II core promoter proximal region sequence-specific binding);GO:0000987(core promoter proximal region sequence-specific DNA binding);GO:0003677(DNA binding);GO:0003700(transcription factor activity, sequence-specific DNA binding);GO:0005515(protein binding);GO:0046983(protein dimerization activity);
AT1G18950	23.9533	37.7733	11.3933	26.44	13.35	*	DDT domain superfamily	*	GO:0005634(nucleus);	GO:0004812(aminoacyl-tRNA ligase activity);
AT1G19330	8.28667	4.51667	0	16.8567	0	*	unknown protein	GO:0008150(biological_process);	GO:0005634(nucleus);	GO:0003674(molecular_function);
AT1G19485	30.24	31.75	9.40667	15.0867	5.15333	*	Transducin/WD40 repeat-like superfamily protein	GO:0006355(regulation of transcription, DNA-templated);	GO:0005737(cytoplasm);GO:0080008(Cul4-RING E3 ubiquitin ligase complex);	GO:0003677(DNA binding);
AT1G19520	28.0033	53.58	26.5733	46.9867	10.53	NFD5	pentatricopeptide (PPR) repeat-containing protein	GO:0000741(karyogamy);GO:0010197(polar nucleus fusion);	GO:0005739(mitochondrion);GO:0009507(chloroplast);	*
AT1G19540	26.68	87.11	9.48667	28.26	0.0166667	*	NmrA-like negative transcriptional regulator family protein	*	GO:0005737(cytoplasm);	*
AT1G19980	14.2333	42.4167	11.03	23.4533	9.49	*	cytomatrix protein-related	GO:0008150(biological_process);	GO:0005886(plasma membrane);	GO:0003674(molecular_function);
AT1G20410	24.4033	17.4167	8.37	26.2833	7.75667	*	Pseudouridine synthase family protein	*	GO:0005634(nucleus);	*
AT1G20610	54.7133	163.583	65.4033	44.1467	16.5867	CYCB2;3	Cyclin B2;3	GO:0007049(cell cycle);GO:0051301(cell division);GO:0051726(regulation of cell cycle);	GO:0005634(nucleus);	GO:0005515(protein binding);GO:0016538(cyclin-dependent protein serine/threonine kinase regulator activity);
AT1G20691	0.0333333	1.98667	0	2.11	0.01	*	unknown protein	*	*	*
AT1G20720	1.99	11.9267	4.44333	6.27667	0.62	*	RAD3-like DNA-binding helicase protein	*	GO:0005634(nucleus);GO:0005739(mitochondrion);	*
AT1G20930	67.7833	116.097	23.7733	42.3533	2.31667	CDKB2;2	cyclin-dependent kinase B2;2	GO:0000082(G1/S transition of mitotic cell cycle);GO:0000087(mitotic M phase);GO:0007275(multicellular organism development);GO:0007346(regulation of mitotic cell cycle);GO:0008284(positive regulation of cell proliferation);GO:0009755(hormone-mediated signaling pathway);GO:0009934(regulation of meristem structural organization);GO:0010389(regulation of G2/M transition of mitotic cell cycle);GO:00…	GO:0000307(cyclin-dependent protein kinase holoenzyme complex);GO:0005634(nucleus);GO:0005737(cytoplasm);	GO:0004674(protein serine/threonine kinase activity);GO:0004693(cyclin-dependent protein serine/threonine kinase activity);GO:0005515(protein binding);GO:0005524(ATP binding);GO:0008353(RNA polymerase II carboxy-terminal domain kinase activity);GO:0016301(kinase activity);GO:0030332(cyclin binding);
AT1G21650	26.15	20.96	8	12.2367	1.32	SECA2	Preprotein translocase SecA family protein	GO:0006886(intracellular protein transport);GO:0009658(chloroplast organization);GO:0009790(embryo development);GO:0010109(regulation of photosynthesis);	GO:0005886(plasma membrane);GO:0009536(plastid);GO:0009941(chloroplast envelope);	GO:0005524(ATP binding);GO:0015462(ATPase-coupled protein transmembrane transporter activity);
AT1G21810	0	3.36	0	1.73333	0	*	Plant protein of unknown function (DUF869)	GO:0060178(regulation of exocyst localization);	GO:0005737(cytoplasm);GO:0031410(cytoplasmic vesicle);GO:1903754(cortical microtubule plus-end);	GO:0005515(protein binding);GO:0030674(protein binding, bridging);
AT1G22220	0.01	2.71	0	5.07	0.31	AUF2	F-box family protein	GO:0008150(biological_process);GO:0009736(cytokinin-activated signaling pathway);GO:0009914(hormone transport);	GO:0005634(nucleus);GO:0009506(plasmodesma);	GO:0003674(molecular_function);
AT1G22270	143.58	231.53	94.2567	143.637	37.2767	*	Trm112p-like protein	GO:0035265(organ growth);GO:0042127(regulation of cell proliferation);GO:0051726(regulation of cell cycle);	GO:0005829(cytosol);	GO:0003674(molecular_function);
AT1G22610	0.03	11.8267	0.273333	4.41333	1.3	*	C2 calcium/lipid-binding plant phosphoribosyltransferase family protein	GO:0008150(biological_process);	GO:0005634(nucleus);GO:0009506(plasmodesma);GO:0009507(chloroplast);GO:0016021(integral component of membrane);	GO:0016757(transferase activity, transferring glycosyl groups);
AT1G22780	392.2	778.673	369.34	1032.42	170.52	PFL	Ribosomal protein S13/S18 family	GO:0006412(translation);GO:0006413(translational initiation);GO:0042254(ribosome biogenesis);	GO:0005618(cell wall);GO:0005737(cytoplasm);GO:0005774(vacuolar membrane);GO:0005829(cytosol);GO:0005840(ribosome);GO:0005886(plasma membrane);GO:0009506(plasmodesma);GO:0015935(small ribosomal subunit);GO:0022627(cytosolic small ribosomal subunit);	GO:0003729(mRNA binding);GO:0003735(structural constituent of ribosome);
AT1G24190	12.6933	9.04667	2.00333	5.54667	2.44	SNL3	SIN3-like 3	GO:0000122(negative regulation of transcription from RNA polymerase II promoter);GO:0006351(transcription, DNA-templated);GO:0006355(regulation of transcription, DNA-templated);GO:0009737(response to abscisic acid);GO:0016575(histone deacetylation);GO:0045892(negative regulation of transcription, DNA-templated);	GO:0000118(histone deacetylase complex);GO:0000785(chromatin);GO:0005634(nucleus);	GO:0001106(RNA polymerase II transcription corepressor activity);GO:0004407(histone deacetylase activity);
AT1G25360	2.45333	6.64667	0	4.37667	0.236667	*	Pentatricopeptide repeat (PPR) superfamily protein	GO:0008150(biological_process);	GO:0005739(mitochondrion);	GO:0008270(zinc ion binding);
AT1G25550	0	2.73667	0	1.05667	0	*	myb-like transcription factor family protein	GO:0006351(transcription, DNA-templated);GO:0006355(regulation of transcription, DNA-templated);	GO:0005634(nucleus);	GO:0003677(DNA binding);GO:0003700(transcription factor activity, sequence-specific DNA binding);
AT1G25580	15.9867	25.2233	9.96	26.47	4.40333	SOG1	NAC (No Apical Meristem) domain transcriptional regulator superfamily protein	GO:0000077(DNA damage checkpoint);GO:0006351(transcription, DNA-templated);GO:0006355(regulation of transcription, DNA-templated);GO:0007275(multicellular organism development);GO:0010332(response to gamma radiation);GO:0040020(regulation of meiotic nuclear division);	GO:0005634(nucleus);	GO:0003700(transcription factor activity, sequence-specific DNA binding);GO:0043565(sequence-specific DNA binding);
AT1G26330	3.35667	7.35667	0.83	8.10667	1.10667	*	DNA binding	GO:0008150(biological_process);	GO:0005634(nucleus);	*
AT1G26540	30.9467	58.7433	22.24	24.78	0	*	Agenet domain-containing protein	GO:0006810(transport);GO:0040008(regulation of growth);	GO:0005634(nucleus);GO:0005773(vacuole);	GO:0042803(protein homodimerization activity);
AT1G26760	1.67	10.11	0	12.9533	0	SDG35	SET domain protein 35	GO:0008150(biological_process);	*	*
AT1G27470	10.59	39.63	11.8167	25.3367	3.34	*	transducin family protein / WD-40 repeat family protein	GO:0008150(biological_process);	GO:0005634(nucleus);	GO:0000166(nucleotide binding);
AT1G27880	5.44667	10.7233	1.25333	11.1533	2.23333	*	DEAD/DEAH box RNA helicase family protein	GO:0006310(DNA recombination);GO:0042631(cellular response to water deprivation);	GO:0005634(nucleus);	GO:0003676(nucleic acid binding);GO:0005524(ATP binding);GO:0008026(ATP-dependent helicase activity);
AT1G28110	16.08	6.29333	0.0233333	39.0967	5.03667	SCPL45	serine carboxypeptidase-like 45	GO:0006508(proteolysis);GO:0051603(proteolysis involved in cellular protein catabolic process);	GO:0005576(extracellular region);GO:0009505(plant-type cell wall);GO:0009506(plasmodesma);	GO:0004185(serine-type carboxypeptidase activity);
AT1G29030	58.2867	65.16	21.7267	56.76	11.15	*	Apoptosis inhibitory protein 5 (API5)	GO:0008150(biological_process);	GO:0005829(cytosol);	*
AT1G29320	56.2567	161.793	67.4433	107.427	10.7967	*	Transducin/WD40 repeat-like superfamily protein	GO:0008150(biological_process);	GO:0005737(cytoplasm);GO:0080008(Cul4-RING E3 ubiquitin ligase complex);	GO:0000166(nucleotide binding);
AT1G29370	47.67	72.61	23.68	74.2633	15.94	*	Kinase-related protein of unknown function (DUF1296)	*	GO:0005634(nucleus);	*
AT1G29710	0.06	5.62333	0	10.4533	4.58	*	Tetratricopeptide repeat (TPR)-like superfamily protein	GO:0008150(biological_process);	GO:0005739(mitochondrion);	GO:0008270(zinc ion binding);
AT1G29785	1.37	15.8467	5.37667	35.9767	10.82	*	other RNA	GO:0008150(biological_process);	GO:0005575(cellular_component);	GO:0003674(molecular_function);
AT1G30470	27.71	49.69	11.5	26.4	9.31333	*	SIT4 phosphatase-associated family protein	GO:0008150(biological_process);	GO:0005634(nucleus);GO:0005774(vacuolar membrane);	GO:0003674(molecular_function);
AT1G30690	25.7167	143.217	39.6467	117.277	0.236667	*	Sec14p-like phosphatidylinositol transfer family protein	GO:0006810(transport);GO:0007049(cell cycle);GO:0051301(cell division);	GO:0005634(nucleus);GO:0005829(cytosol);GO:0005886(plasma membrane);GO:0016021(integral component of membrane);	GO:0005215(transporter activity);GO:0008289(lipid binding);
AT1G30810	4.31333	9.15	1.48667	4.77667	0.84	JMJ18	Transcription factor jumonji (jmj) family protein / zinc finger (C5HC2 type) family protein	GO:0006355(regulation of transcription, DNA-templated);GO:0048573(photoperiodism, flowering);	GO:0005634(nucleus);	GO:0003700(transcription factor activity, sequence-specific DNA binding);GO:0032453(histone demethylase activity (H3-K4 specific));GO:0043565(sequence-specific DNA binding);
AT1G31335	5.27667	32.39	6.08667	39.0767	4.85667	*	unknown protein	GO:0008150(biological_process);	GO:0005576(extracellular region);GO:0005886(plasma membrane);GO:0016021(integral component of membrane);	GO:0003674(molecular_function);
AT1G31370	13.4	127.043	0.45	23.9833	0	*	Ubiquitin-specific protease family C19-related protein	GO:0006508(proteolysis);	GO:0005634(nucleus);	GO:0008233(peptidase activity);
AT1G31660	95.06	214.99	101.097	168.293	10.0233	*	unknown protein	GO:0006364(rRNA processing);GO:0009553(embryo sac development);GO:0009555(pollen development);	GO:0005634(nucleus);	GO:0003674(molecular_function);
AT1G32500	14.5233	41.9333	2.77667	29.4267	13.77	ABCI7	non-intrinsic ABC protein 6	GO:0006810(transport);GO:0009793(embryo development ending in seed dormancy);GO:0010027(thylakoid membrane organization);GO:0016226(iron-sulfur cluster assembly);	GO:0009507(chloroplast);GO:0009536(plastid);GO:0009570(chloroplast stroma);	GO:0005215(transporter activity);GO:0005515(protein binding);
AT1G32700	22.8267	18.8667	0	5.66	0.313333	*	PLATZ transcription factor family protein	*	GO:0005634(nucleus);	*
AT1G32990	22.11	27.88	11.92	66.7633	33.7767	PRPL11	plastid ribosomal protein l11	GO:0000027(ribosomal large subunit assembly);GO:0006412(translation);GO:0042254(ribosome biogenesis);	GO:0005840(ribosome);GO:0009507(chloroplast);GO:0009570(chloroplast stroma);GO:0009941(chloroplast envelope);GO:0016020(membrane);GO:0022625(cytosolic large ribosomal subunit);GO:0022626(cytosolic ribosome);	GO:0003735(structural constituent of ribosome);GO:0019843(rRNA binding);
AT1G33400	22.56	7.28667	0.0133333	9.92	5.02667	TPR9	Tetratricopeptide repeat (TPR)-like superfamily protein	GO:0008150(biological_process);	GO:0005634(nucleus);	*
AT1G34010	2.4	10.76	4.01	27.4	8.84667	*	unknown protein	GO:0008150(biological_process);	GO:0005634(nucleus);	GO:0003674(molecular_function);
AT1G34355	2.11667	55.2867	6.98	14.3033	0.00666667	PS1	forkhead-associated (FHA) domain-containing protein	GO:0009555(pollen development);	GO:0005634(nucleus);	*
AT1G35530	11.29	8.59333	4.15333	4.38	1.57333	FANCM	DEAD/DEAH box RNA helicase family protein	GO:0000724(double-strand break repair via homologous recombination);GO:0045128(negative regulation of reciprocal meiotic recombination);GO:0051321(meiotic cell cycle);	GO:0005634(nucleus);	GO:0008026(ATP-dependent helicase activity);
AT1G35780	43.9533	149.917	51.3333	115.47	1.47333	*	unknown protein	GO:0032259(methylation);	GO:0005634(nucleus);	GO:0008168(methyltransferase activity);
AT1G36310	40.7933	146.14	47.53	102.46	20.3667	*	S-adenosyl-L-methionine-dependent methyltransferases superfamily protein	GO:0002098(tRNA wobble uridine modification);	GO:0009507(chloroplast);	GO:0008175(tRNA methyltransferase activity);
AT1G38131	11.5533	5.42667	0	9.22333	2.09	*	O-fucosyltransferase family protein	GO:0008150(biological_process);	GO:0005794(Golgi apparatus);GO:0016021(integral component of membrane);	GO:0016757(transferase activity, transferring glycosyl groups);
AT1G43765	8.29	13.87	4.85667	5.15667	0.48	*	other RNA	GO:0008150(biological_process);	GO:0005575(cellular_component);	GO:0003674(molecular_function);
AT1G43850	9.10333	11.0833	4.06667	28.1833	10.4667	SEU	SEUSS transcriptional co-regulator	GO:0001666(response to hypoxia);GO:0006351(transcription, DNA-templated);GO:0006355(regulation of transcription, DNA-templated);GO:0006974(cellular response to DNA damage stimulus);GO:0006979(response to oxidative stress);GO:0007275(multicellular organism development);GO:0009617(response to bacterium);GO:0009620(response to fungus);GO:0009624(response to nematode);GO:0009733(response to auxin);GO…	GO:0005634(nucleus);GO:0005654(nucleoplasm);	GO:0003677(DNA binding);GO:0003712(transcription cofactor activity);GO:0005515(protein binding);GO:0046982(protein heterodimerization activity);GO:0060090(binding, bridging);
AT1G44110	13.6267	61.98	16.92	68.02	2.15	CYCA1;1	Cyclin A1;1	GO:0007049(cell cycle);GO:0010583(response to cyclopentenone);GO:0051301(cell division);GO:0051726(regulation of cell cycle);	GO:0005634(nucleus);GO:0005737(cytoplasm);	GO:0005515(protein binding);GO:0016538(cyclin-dependent protein serine/threonine kinase regulator activity);
AT1G44900	19.1367	33.9967	10.0733	86.3567	7.32667	MCM2	minichromosome maintenance (MCM2/3/5) family protein	GO:0006268(DNA unwinding involved in DNA replication);GO:0006270(DNA replication initiation);GO:0007049(cell cycle);GO:0008283(cell proliferation);GO:0009790(embryo development);GO:0010082(regulation of root meristem growth);GO:0016032(viral process);GO:0042127(regulation of cell proliferation);GO:0048364(root development);	GO:0000347(THO complex);GO:0000790(nuclear chromatin);GO:0005634(nucleus);GO:0005829(cytosol);GO:0042555(MCM complex);	GO:0003677(DNA binding);GO:0003678(DNA helicase activity);GO:0005515(protein binding);GO:0005524(ATP binding);GO:0008094(DNA-dependent ATPase activity);GO:0046872(metal ion binding);
AT1G45120	0.00666667	3.15333	0.583333	1.09	0.133333	*	transposable element gene	*	*	*
AT1G47290	11.1833	23.3933	4.2	30.7133	14.79	3BETAHSD/D1	3beta-hydroxysteroid-dehydrogenase/decarboxylase isoform 1	GO:0006694(steroid biosynthetic process);	GO:0016020(membrane);	GO:0003854(3-beta-hydroxy-delta5-steroid dehydrogenase activity);GO:0047012(sterol-4-alpha-carboxylate 3-dehydrogenase (decarboxylating) activity);
AT1G47490	31.2633	45.4933	10.9467	78.1767	15.84	RBP47C	RNA-binding protein 47C	GO:0006397(mRNA processing);	GO:0005634(nucleus);GO:0005737(cytoplasm);GO:0009507(chloroplast);	GO:0003723(RNA binding);GO:0003729(mRNA binding);GO:0008143(poly(A) binding);
AT1G47500	13.44	40.03	19.6167	94.82	3.26667	RBP47C'	RNA-binding protein 47C'	GO:0006397(mRNA processing);	GO:0005634(nucleus);GO:0005737(cytoplasm);	GO:0003723(RNA binding);GO:0003729(mRNA binding);GO:0008143(poly(A) binding);
AT1G47820	6.64	23.2733	10.5667	23.8567	8.25667	*	unknown protein	GO:0008150(biological_process);	GO:0005634(nucleus);	GO:0003674(molecular_function);
AT1G47920	4.62667	3.25333	0	1.08	0	*	RNI-like superfamily protein	GO:0008150(biological_process);	GO:0005575(cellular_component);	GO:0003674(molecular_function);
AT1G48110	31.1667	29.5233	13.37	20.2667	7.63	ECT7	evolutionarily conserved C-terminal region 7	GO:0008150(biological_process);	GO:0005634(nucleus);	GO:0003729(mRNA binding);
AT1G48280	2.22	4.51	0	5.85	0	*	hydroxyproline-rich glycoprotein family protein	*	GO:0009507(chloroplast);	*
AT1G48560	16.5467	11.5367	0	13.4867	5.72	*	unknown protein	GO:0008150(biological_process);	GO:0005634(nucleus);	GO:0003674(molecular_function);
AT1G48620	17.31	22.2233	5.25667	47.0233	7.81333	HON5	high mobility group A5	GO:0006334(nucleosome assembly);GO:0009294(DNA mediated transformation);	GO:0000786(nucleosome);GO:0005634(nucleus);GO:0005730(nucleolus);GO:0009507(chloroplast);	GO:0003677(DNA binding);
AT1G49250	23.01	6.1	0.93	0.773333	0.0466667	*	ATP-dependent DNA ligase	*	GO:0005634(nucleus);	GO:0003910(DNA ligase (ATP) activity);GO:0005524(ATP binding);
AT1G49330	81.4	71.6567	23.23	0.8	0	*	hydroxyproline-rich glycoprotein family protein	GO:0008150(biological_process);	GO:0005634(nucleus);	GO:0003674(molecular_function);
AT1G49580	29.3067	35.9967	4.68333	29.9367	5.28667	*	Calcium-dependent protein kinase (CDPK) family protein	*	GO:0005886(plasma membrane);	GO:0004723(calcium-dependent protein serine/threonine phosphatase activity);GO:0005509(calcium ion binding);GO:0005524(ATP binding);GO:0016301(kinase activity);GO:0046872(metal ion binding);
AT1G49630	17.2067	11.5933	2.87333	12.7467	4.22	PREP2	presequence protease 2	GO:0006508(proteolysis);GO:0016485(protein processing);	GO:0005739(mitochondrion);GO:0005759(mitochondrial matrix);GO:0009507(chloroplast);GO:0009570(chloroplast stroma);	GO:0004222(metalloendopeptidase activity);GO:0008233(peptidase activity);GO:0008237(metallopeptidase activity);GO:0046872(metal ion binding);
AT1G49740	0.00666667	1.45	0.01	12.3767	4.70667	*	PLC-like phosphodiesterases superfamily protein	GO:0006629(lipid metabolic process);	GO:0005886(plasma membrane);GO:0009506(plasmodesma);	GO:0008081(phosphoric diester hydrolase activity);
AT1G49840	39.1567	21.38	2.01667	29.1033	3.12667	*	Protein of unknown function (DUF620)	GO:0008150(biological_process);	GO:0005739(mitochondrion);	GO:0016740(transferase activity);
AT1G49870	8.84333	29.6033	0.53	12.3267	0	*	unknown protein	*	GO:0005737(cytoplasm);	*
AT1G50400	168.187	81.4667	17.7667	14.48	0.893333	*	Eukaryotic porin family protein	GO:0006811(ion transport);GO:0006820(anion transport);	GO:0005739(mitochondrion);GO:0005741(mitochondrial outer membrane);GO:0046930(pore complex);	GO:0008308(voltage-gated anion channel activity);GO:0015288(porin activity);
AT1G50420	0	0.97	0	1.24	0	SCL3	scarecrow-like 3	GO:0006351(transcription, DNA-templated);GO:0006355(regulation of transcription, DNA-templated);GO:0009739(response to gibberellin);	GO:0005634(nucleus);	GO:0000989(transcription factor activity, transcription factor binding);GO:0003700(transcription factor activity, sequence-specific DNA binding);GO:0043565(sequence-specific DNA binding);
AT1G50490	199.78	914.687	327.84	471.033	24.4033	UBC20	ubiquitin-conjugating enzyme 20	GO:0000209(protein polyubiquitination);GO:0008283(cell proliferation);GO:0030071(regulation of mitotic metaphase/anaphase transition);GO:0031145(anaphase-promoting complex-dependent catabolic process);	GO:0005634(nucleus);GO:0005737(cytoplasm);	GO:0004842(ubiquitin-protein transferase activity);GO:0005524(ATP binding);GO:0031625(ubiquitin protein ligase binding);GO:0061630(ubiquitin protein ligase activity);
AT1G50840	7.93	11.62	5.16667	8.95667	1.94	POLGAMMA2	polymerase gamma 2	GO:0006260(DNA replication);GO:0006264(mitochondrial DNA replication);GO:0033259(plastid DNA replication);	GO:0005634(nucleus);GO:0005739(mitochondrion);GO:0009507(chloroplast);GO:0009536(plastid);	GO:0003677(DNA binding);GO:0003887(DNA-directed DNA polymerase activity);GO:0008409(5'-3' exonuclease activity);
AT1G51130	1.83333	16.75	5.79333	21.93	5.25	*	Nse4, component of Smc5/6 DNA repair complex	GO:0006281(DNA repair);GO:0006310(DNA recombination);	GO:0005634(nucleus);GO:0030915(Smc5-Smc6 complex);	GO:0003674(molecular_function);
AT1G51405	2.69	30.3267	2.48667	83.7433	0.41	*	myosin-related	GO:0008150(biological_process);	GO:0005737(cytoplasm);	GO:0003674(molecular_function);
AT1G52150	0.46	3.35333	0.986667	28.73	3.02667	ATHB-15	Homeobox-leucine zipper family protein / lipid-binding START domain-containing protein	GO:0006351(transcription, DNA-templated);GO:0006355(regulation of transcription, DNA-templated);GO:0009855(determination of bilateral symmetry);GO:0009887(animal organ morphogenesis);GO:0009965(leaf morphogenesis);GO:0010014(meristem initiation);GO:0010073(meristem maintenance);GO:0010075(regulation of meristem growth);GO:0010087(phloem or xylem histogenesis);GO:0030154(cell differentiation);GO:0…	GO:0005634(nucleus);	GO:0003677(DNA binding);GO:0003700(transcription factor activity, sequence-specific DNA binding);GO:0008289(lipid binding);
AT1G52270	0	13.1133	0.61	5.86	0	*	unknown protein	GO:0008150(biological_process);	GO:0005634(nucleus);	GO:0003674(molecular_function);
AT1G52290	10.01	34.2233	12.81	56.3333	0.74	PERK15	Protein kinase superfamily protein	GO:0006468(protein phosphorylation);GO:0007166(cell surface receptor signaling pathway);	GO:0005886(plasma membrane);GO:0016021(integral component of membrane);	GO:0004672(protein kinase activity);GO:0004675(transmembrane receptor protein serine/threonine kinase activity);GO:0005524(ATP binding);
AT1G52720	11.72	3.47	0.4	30.85	14.35	*	unknown protein	GO:0008150(biological_process);	GO:0009507(chloroplast);GO:0009536(plastid);	GO:0003674(molecular_function);
AT1G52920	0	7.49	0	1.07667	0	GPCR	G protein coupled receptor	GO:0009787(regulation of abscisic acid-activated signaling pathway);GO:0010231(maintenance of seed dormancy);	GO:0005634(nucleus);GO:0005886(plasma membrane);GO:0019898(extrinsic component of membrane);	GO:0003824(catalytic activity);GO:0010427(abscisic acid binding);
AT1G53200	36.6467	15.9767	7.77	13.4633	2.04333	*	unknown protein	GO:0008150(biological_process);	GO:0005634(nucleus);GO:0005739(mitochondrion);	GO:0003674(molecular_function);
AT1G53450	13.68	6.47	0	6.64	3.19333	*	unknown protein	GO:0008150(biological_process);	GO:0005739(mitochondrion);	GO:0003674(molecular_function);
AT1G53720	35.1833	59.0333	29.06	44.75	9.23	CYP59	cyclophilin 59	GO:0000413(protein peptidyl-prolyl isomerization);GO:0006457(protein folding);GO:1901407(regulation of phosphorylation of RNA polymerase II C-terminal domain);	GO:0005634(nucleus);GO:0005829(cytosol);	GO:0003676(nucleic acid binding);GO:0003723(RNA binding);GO:0003755(peptidyl-prolyl cis-trans isomerase activity);GO:0005515(protein binding);GO:0008270(zinc ion binding);
AT1G53730	0.00333333	5.51333	0	10.1033	1.67667	SRF6	STRUBBELIG-receptor family 6	GO:0006468(protein phosphorylation);GO:0007166(cell surface receptor signaling pathway);GO:0007169(transmembrane receptor protein tyrosine kinase signaling pathway);	GO:0005576(extracellular region);GO:0005886(plasma membrane);GO:0016021(integral component of membrane);	GO:0004672(protein kinase activity);GO:0004674(protein serine/threonine kinase activity);GO:0004675(transmembrane receptor protein serine/threonine kinase activity);GO:0005524(ATP binding);
AT1G54060	20.4567	18.6433	8.72	29.93	9.05667	ASIL1	6B-interacting protein 1-like 1	GO:0006351(transcription, DNA-templated);GO:0006355(regulation of transcription, DNA-templated);GO:0009733(response to auxin);GO:0009793(embryo development ending in seed dormancy);GO:0010029(regulation of seed germination);GO:0010431(seed maturation);GO:0048831(regulation of shoot system development);	GO:0005634(nucleus);GO:0005730(nucleolus);	GO:0003700(transcription factor activity, sequence-specific DNA binding);GO:0043565(sequence-specific DNA binding);GO:0044212(transcription regulatory region DNA binding);
AT1G54090	6.17	4.66	0	4.99	0.563333	EXO70D2	exocyst subunit exo70 family protein D2	GO:0006887(exocytosis);GO:0006904(vesicle docking involved in exocytosis);	GO:0000145(exocyst);GO:0005634(nucleus);GO:0005737(cytoplasm);GO:0005829(cytosol);	*
AT1G54930	0.0133333	25.7733	0	3.84	0.353333	*	GRF zinc finger / Zinc knuckle protein	GO:0008150(biological_process);	GO:0005634(nucleus);	GO:0003676(nucleic acid binding);
AT1G55020	0.04	9.80667	0.03	12.5267	1.7	LOX1	lipoxygenase 1	GO:0006952(defense response);GO:0009611(response to wounding);GO:0009695(jasmonic acid biosynthetic process);GO:0009737(response to abscisic acid);GO:0009753(response to jasmonic acid);GO:0009816(defense response to bacterium, incompatible interaction);GO:0010311(lateral root formation);GO:0030397(membrane disassembly);GO:0031408(oxylipin biosynthetic process);GO:0034440(lipid oxidation);GO:00400…	GO:0005737(cytoplasm);GO:0009536(plastid);	GO:0046872(metal ion binding);GO:1990136(linoleate 9S-lipoxygenase activity);
AT1G55030	2.41667	1.49	0	1.33333	0	*	RNI-like superfamily protein	GO:0008150(biological_process);	GO:0005634(nucleus);	GO:0003674(molecular_function);
AT1G55200	0	42.6467	0.78	8.14667	2.23333	*	Protein kinase protein with adenine nucleotide alpha hydrolases-like domain	*	GO:0005634(nucleus);GO:0005886(plasma membrane);	GO:0005524(ATP binding);GO:0016301(kinase activity);GO:0016787(hydrolase activity);
AT1G55270	12.1033	23.5967	10.33	25.99	6.73667	*	Galactose oxidase/kelch repeat superfamily protein	*	GO:0005737(cytoplasm);	*
AT1G55740	31.0567	30.98	8.21667	47.2567	1.47333	SIP1	seed imbibition 1	GO:0005975(carbohydrate metabolic process);	GO:0005737(cytoplasm);	GO:0003676(nucleic acid binding);GO:0004553(hydrolase activity, hydrolyzing O-glycosyl compounds);GO:0004857(enzyme inhibitor activity);GO:0046872(metal ion binding);GO:0047274(galactinol-sucrose galactosyltransferase activity);
AT1G55790	3.53667	13.7833	4.37667	1.74	0	*	Domain of unknown function (DUF2431)	*	GO:0005634(nucleus);	*
AT1G55900	51.9133	98.84	41.98	75.7733	16.7133	TIM50	Haloacid dehalogenase-like hydrolase (HAD) superfamily protein	GO:0009793(embryo development ending in seed dormancy);GO:0015031(protein transport);GO:0030150(protein import into mitochondrial matrix);	GO:0005739(mitochondrion);GO:0005743(mitochondrial inner membrane);GO:0005744(mitochondrial inner membrane presequence translocase complex);GO:0016021(integral component of membrane);	GO:0004721(phosphoprotein phosphatase activity);GO:0016787(hydrolase activity);
AT1G57610	34.7133	56.6933	27.7233	77.89	21.79	*	Protein of unknown function (DUF607)	GO:0070588(calcium ion transmembrane transport);	GO:0005743(mitochondrial inner membrane);GO:0016021(integral component of membrane);	GO:0005262(calcium channel activity);GO:0015292(uniporter activity);
AT1G58050	9.82	2.93	0.363333	0.973333	0	*	RNA helicase family protein	*	GO:0005737(cytoplasm);GO:0009507(chloroplast);	GO:0003676(nucleic acid binding);GO:0004386(helicase activity);GO:0005524(ATP binding);
AT1G58100	0	35.4367	6.65	37.0233	12.87	TCP8	TCP family transcription factor	GO:0006351(transcription, DNA-templated);GO:0006355(regulation of transcription, DNA-templated);	GO:0005634(nucleus);	GO:0001047(core promoter binding);GO:0003700(transcription factor activity, sequence-specific DNA binding);GO:0005515(protein binding);GO:0044212(transcription regulatory region DNA binding);
AT1G59710	0.946667	16.2833	0.72	3.79667	0.686667	*	Protein of unknown function (DUF569)	GO:0008150(biological_process);	GO:0005634(nucleus);	GO:0003674(molecular_function);
AT1G60410	105.183	73.41	7.38333	21.05	0	*	F-box family protein	GO:0008150(biological_process);	GO:0005634(nucleus);	GO:0003674(molecular_function);
AT1G60620	19.52	35.6767	11.51	36.5633	7.84	RPAC43	RNA polymerase I subunit 43	GO:0006351(transcription, DNA-templated);	GO:0005634(nucleus);GO:0005666(DNA-directed RNA polymerase III complex);GO:0005736(DNA-directed RNA polymerase I complex);	GO:0001054(RNA polymerase I activity);GO:0001056(RNA polymerase III activity);GO:0003677(DNA binding);GO:0003899(DNA-directed 5'-3' RNA polymerase activity);GO:0046983(protein dimerization activity);
AT1G61010	12.1567	67.3867	10.29	45.18	20.7833	CPSF73-I	cleavage and polyadenylation specificity factor 73-I	GO:0006378(mRNA polyadenylation);GO:0006397(mRNA processing);GO:0016180(snRNA processing);	GO:0005634(nucleus);GO:0005847(mRNA cleavage and polyadenylation specificity factor complex);	GO:0004518(nuclease activity);GO:0005515(protein binding);
AT1G61040	27.49	30.6933	14.93	16.46	7.98333	VIP5	plus-3 domain-containing protein	GO:0006368(transcription elongation from RNA polymerase II promoter);GO:0009908(flower development);GO:0009910(negative regulation of flower development);GO:0016570(histone modification);GO:0045893(positive regulation of transcription, DNA-templated);	GO:0005634(nucleus);GO:0016593(Cdc73/Paf1 complex);	GO:0001076(transcription factor activity, RNA polymerase II transcription factor binding);GO:0003677(DNA binding);GO:1990269(RNA polymerase II C-terminal domain phosphoserine binding);
AT1G61260	0	3.12	0	7.02333	0	*	Protein of unknown function (DUF761)	GO:0008150(biological_process);	GO:0009507(chloroplast);	GO:0003674(molecular_function);
AT1G61310	1.57	1.32	0	1.21	0.0466667	*	LRR and NB-ARC domains-containing disease resistance protein	GO:0006952(defense response);	GO:0005886(plasma membrane);	GO:0005524(ATP binding);GO:0043531(ADP binding);
AT1G61340	11.5867	105.2	18.1067	118.25	29.2333	FBS1	F-box family protein	GO:0006970(response to osmotic stress);GO:0009611(response to wounding);GO:0009617(response to bacterium);GO:0009651(response to salt stress);GO:0009737(response to abscisic acid);GO:0009751(response to salicylic acid);GO:0009753(response to jasmonic acid);GO:0009961(response to 1-aminocyclopropane-1-carboxylic acid);	GO:0005634(nucleus);	GO:0003674(molecular_function);
AT1G61970	4.54333	3.32	0	1.59333	0.58	*	Mitochondrial transcription termination factor family protein	GO:0006355(regulation of transcription, DNA-templated);	*	GO:0003690(double-stranded DNA binding);
AT1G62110	10.68	18.8	1.38667	14.7433	2.72667	*	Mitochondrial transcription termination factor family protein	GO:0006355(regulation of transcription, DNA-templated);	GO:0005739(mitochondrion);	GO:0003690(double-stranded DNA binding);
AT1G62260	6.29	5.03333	0	1.97667	0.233333	MEF9	mitochondrial editing factor 9	GO:0016554(cytidine to uridine editing);	GO:0005739(mitochondrion);GO:0043231(intracellular membrane-bounded organelle);	GO:0003723(RNA binding);GO:0004519(endonuclease activity);
AT1G62350	5.96	42.4767	4.28667	25.3433	3.13667	*	Pentatricopeptide repeat (PPR) superfamily protein	GO:0008150(biological_process);	GO:0005739(mitochondrion);	GO:0003674(molecular_function);
AT1G62440	0	1.97333	0	1.54333	0.13	LRX2	leucine-rich repeat/extensin 2	GO:0000904(cell morphogenesis involved in differentiation);GO:0007275(multicellular organism development);GO:0071555(cell wall organization);	GO:0005576(extracellular region);GO:0005618(cell wall);GO:0005634(nucleus);GO:0009505(plant-type cell wall);	GO:0005199(structural constituent of cell wall);
AT1G63100	0.02	37.37	11.66	91.4567	11.0033	*	GRAS family transcription factor	GO:0006351(transcription, DNA-templated);GO:0006355(regulation of transcription, DNA-templated);	GO:0005634(nucleus);	GO:0003700(transcription factor activity, sequence-specific DNA binding);
AT1G63470	5.07333	21.6033	7.07	46.8633	19.35	*	AT hook motif DNA-binding family protein	GO:0006351(transcription, DNA-templated);GO:0006355(regulation of transcription, DNA-templated);	GO:0005634(nucleus);	GO:0003677(DNA binding);GO:0005515(protein binding);
AT1G63660	46.3333	125.98	62.9433	105.79	5.20333	*	GMP synthase (glutamine-hydrolyzing), putative / glutamine amidotransferase, putative	GO:0006541(glutamine metabolic process);	GO:0005737(cytoplasm);GO:0005829(cytosol);	GO:0003922(GMP synthase (glutamine-hydrolyzing) activity);GO:0016462(pyrophosphatase activity);GO:0016740(transferase activity);
AT1G63670	54.6633	62.3167	1.12667	8.99	0.593333	TRM12	Protein of unknown function (DUF3741)	GO:0008150(biological_process);	GO:0005634(nucleus);	GO:0003674(molecular_function);
AT1G64260	2.47667	6.00667	2.21667	4.53667	0.826667	*	MuDR family transposase	GO:0008150(biological_process);	GO:0005575(cellular_component);	GO:0008270(zinc ion binding);
AT1G64450	0	1.37333	0	16.0733	0	*	Glycine-rich protein family	*	GO:0005576(extracellular region);GO:0016021(integral component of membrane);	*
AT1G64490	33.9233	85.01	32.7367	48.2367	4.02667	*	DEK, chromatin associated protein	GO:0008150(biological_process);	GO:0005634(nucleus);	*
AT1G65470	11.53	5.73333	0.41	20.95	1.78667	FAS1	chromatin assembly factor-1 (FASCIATA1) (FAS1)	GO:0000724(double-strand break repair via homologous recombination);GO:0006260(DNA replication);GO:0006310(DNA recombination);GO:0006325(chromatin organization);GO:0006334(nucleosome assembly);GO:0006351(transcription, DNA-templated);GO:0006355(regulation of transcription, DNA-templated);GO:0008283(cell proliferation);GO:0009555(pollen development);GO:0009934(regulation of meristem structural org…	GO:0005634(nucleus);GO:0033186(CAF-1 complex);	GO:0042393(histone binding);
AT1G66050	243.35	299.343	137.86	42.8667	2.71333	VIM2	Zinc finger (C3HC4-type RING finger) family protein	GO:0010216(maintenance of DNA methylation);GO:0016567(protein ubiquitination);GO:0016569(covalent chromatin modification);GO:0090309(positive regulation of methylation-dependent chromatin silencing);	GO:0005634(nucleus);GO:0005720(nuclear heterochromatin);	GO:0004842(ubiquitin-protein transferase activity);GO:0008270(zinc ion binding);GO:0046872(metal ion binding);GO:0061630(ubiquitin protein ligase activity);
AT1G66610	110.163	102.027	39.42	29.41	0	*	TRAF-like superfamily protein	GO:0006511(ubiquitin-dependent protein catabolic process);GO:0007275(multicellular organism development);GO:0016567(protein ubiquitination);	GO:0005634(nucleus);GO:0005737(cytoplasm);	GO:0008270(zinc ion binding);
AT1G66620	29.18	37.67	18.1867	43.34	15.53	*	Protein with RING/U-box and TRAF-like domains	GO:0006511(ubiquitin-dependent protein catabolic process);GO:0007275(multicellular organism development);GO:0016567(protein ubiquitination);	GO:0005634(nucleus);	GO:0008270(zinc ion binding);
AT1G66740	16.5567	75.5433	28.3867	44.9367	14.8133	SGA2	ASF1 like histone chaperone	GO:0000724(double-strand break repair via homologous recombination);GO:0006139(nucleobase-containing compound metabolic process);GO:0006333(chromatin assembly or disassembly);GO:0006351(transcription, DNA-templated);GO:0006355(regulation of transcription, DNA-templated);GO:0008361(regulation of cell size);GO:0010091(trichome branching);GO:0016569(covalent chromatin modification);GO:0031567(mitoti…	GO:0005634(nucleus);GO:0005737(cytoplasm);	GO:0005515(protein binding);
AT1G67035	10.4367	28.6967	0	11.6733	0.496667	*	unknown protein	GO:0008150(biological_process);	GO:0005575(cellular_component);	GO:0003677(DNA binding);
AT1G67080	1.74667	1.1	0	8.87333	1.78	ABA4	abscisic acid (aba)-deficient 4	GO:0009688(abscisic acid biosynthetic process);GO:0010117(photoprotection);GO:0016122(xanthophyll metabolic process);GO:0032928(regulation of superoxide anion generation);	GO:0009517(PSII associated light-harvesting complex II);GO:0009941(chloroplast envelope);GO:0016021(integral component of membrane);GO:0031969(chloroplast membrane);	*
AT1G67110	0	1.48	0	9.66667	0	CYP735A2	cytochrome P450, family 735, subfamily A, polypeptide 2	GO:0033466(trans-zeatin biosynthetic process);GO:0055114(oxidation-reduction process);	GO:0009506(plasmodesma);GO:0016021(integral component of membrane);	GO:0004497(monooxygenase activity);GO:0005506(iron ion binding);GO:0016705(oxidoreductase activity, acting on paired donors, with incorporation or reduction of molecular oxygen);GO:0019825(oxygen binding);GO:0020037(heme binding);
AT1G67440	0.356667	6.25333	0	15.2	4.09	emb1688	Minichromosome maintenance (MCM2/3/5) family protein	GO:0009793(embryo development ending in seed dormancy);GO:0042254(ribosome biogenesis);	GO:0005739(mitochondrion);GO:0009507(chloroplast);	GO:0003924(GTPase activity);GO:0005525(GTP binding);GO:0019843(rRNA binding);GO:0046872(metal ion binding);
AT1G67580	10.3367	14.74	1.23333	14.3833	7.01667	*	Protein kinase superfamily protein	GO:0006468(protein phosphorylation);GO:0007346(regulation of mitotic cell cycle);GO:0010468(regulation of gene expression);GO:0048586(regulation of long-day photoperiodism, flowering);GO:0071472(cellular response to salt stress);	GO:0005634(nucleus);GO:0005829(cytosol);	GO:0004693(cyclin-dependent protein serine/threonine kinase activity);GO:0005515(protein binding);GO:0005524(ATP binding);GO:0016301(kinase activity);
AT1G67630	9.58667	30.8833	15.5067	66.1133	8.55	POLA2	DNA polymerase alpha 2	GO:0006270(DNA replication initiation);	GO:0005634(nucleus);GO:0005658(alpha DNA polymerase:primase complex);GO:0005739(mitochondrion);	GO:0003887(DNA-directed DNA polymerase activity);GO:0046982(protein heterodimerization activity);
AT1G67690	13.04	21.29	3.57333	16.17	3.97333	*	Zincin-like metalloproteases family protein	GO:0006508(proteolysis);GO:0006518(peptide metabolic process);	GO:0005739(mitochondrion);	GO:0004222(metalloendopeptidase activity);
AT1G68560	1.41667	25.0733	4.16667	77.8233	14.3033	XYL1	alpha-xylosidase 1	GO:0010411(xyloglucan metabolic process);GO:0045493(xylan catabolic process);GO:0046686(response to cadmium ion);GO:0071555(cell wall organization);	GO:0005576(extracellular region);GO:0005618(cell wall);GO:0009505(plant-type cell wall);GO:0009506(plasmodesma);GO:0009507(chloroplast);GO:0048046(apoplast);	GO:0004553(hydrolase activity, hydrolyzing O-glycosyl compounds);GO:0009044(xylan 1,4-beta-xylosidase activity);GO:0030246(carbohydrate binding);GO:0046556(alpha-L-arabinofuranosidase activity);GO:0061634(alpha-D-xyloside xylohydrolase);GO:0080176(xyloglucan 1,6-alpha-xylosidase activity);
AT1G68640	0	2.24667	0	38.7167	0	PAN	bZIP transcription factor family protein	GO:0006351(transcription, DNA-templated);GO:0006355(regulation of transcription, DNA-templated);GO:0009909(regulation of flower development);	GO:0005634(nucleus);	GO:0003677(DNA binding);GO:0003700(transcription factor activity, sequence-specific DNA binding);GO:0005515(protein binding);GO:0043565(sequence-specific DNA binding);
AT1G68910	0	2.60667	0	9.23	0	WIT2	WPP domain-interacting protein 2	GO:0008150(biological_process);	GO:0005634(nucleus);GO:0016021(integral component of membrane);	GO:0003674(molecular_function);
AT1G69200	2.34333	18.55	7.70667	15.3067	0	FLN2	fructokinase-like 2	GO:0009658(chloroplast organization);GO:0009662(etioplast organization);GO:0042793(transcription from plastid promoter);	GO:0005737(cytoplasm);GO:0009295(nucleoid);GO:0042644(chloroplast nucleoid);	GO:0016301(kinase activity);
AT1G69295	0.00666667	9.35	0	60.4833	0	PDCB4	plasmodesmata callose-binding protein 4	GO:0008150(biological_process);	GO:0005886(plasma membrane);GO:0009506(plasmodesma);GO:0031225(anchored component of membrane);GO:0046658(anchored component of plasma membrane);	GO:0001872((1->3)-beta-D-glucan binding);GO:0004553(hydrolase activity, hydrolyzing O-glycosyl compounds);GO:0030247(polysaccharide binding);
AT1G69700	0	2	0	65.7267	5.59	HVA22C	HVA22 homologue C	GO:0009414(response to water deprivation);GO:0009737(response to abscisic acid);GO:0042538(hyperosmotic salinity response);	GO:0005634(nucleus);GO:0009506(plasmodesma);GO:0016021(integral component of membrane);	GO:0003674(molecular_function);
AT1G69920	0	3.68667	0	2.46	0	GSTU12	glutathione S-transferase TAU 12	GO:0006749(glutathione metabolic process);GO:0009407(toxin catabolic process);GO:0009636(response to toxic substance);	GO:0005634(nucleus);GO:0005737(cytoplasm);	GO:0004364(glutathione transferase activity);
AT1G70220	0.15	5.5	0	0.953333	0	*	RNA-processing, Lsm domain	GO:0008150(biological_process);	GO:0005634(nucleus);	GO:0003674(molecular_function);
AT1G70340	1.92	9.12667	2.96667	7.43333	0.436667	*	Plant protein of unknown function (DUF936)	GO:0008150(biological_process);	GO:0005575(cellular_component);	GO:0003674(molecular_function);
AT1G70610	13.8233	20.63	0.113333	10.6833	5.35	ABCB26	transporter associated with antigen processing protein 1	GO:0055085(transmembrane transport);	GO:0009507(chloroplast);GO:0009941(chloroplast envelope);GO:0016021(integral component of membrane);GO:0031969(chloroplast membrane);	GO:0005215(transporter activity);GO:0005524(ATP binding);GO:0042626(ATPase activity, coupled to transmembrane movement of substances);
AT1G70950	74.3	22.7033	6.02667	14.11	0	*	TPX2 (targeting protein for Xklp2) protein family	GO:0008150(biological_process);	GO:0005634(nucleus);GO:0005737(cytoplasm);GO:0005874(microtubule);	GO:0003674(molecular_function);
AT1G71430	19.71	43.7367	17.2267	49.99	4.41667	*	unknown protein	GO:0008150(biological_process);	GO:0005634(nucleus);	GO:0003674(molecular_function);
AT1G71470	1627.36	1024.15	123.127	83.1867	3.60333	*	unknown protein	GO:0008150(biological_process);	GO:0005634(nucleus);	GO:0003674(molecular_function);
AT1G71710	0.05	9.25667	3.95333	8.09333	0.5	*	DNAse I-like superfamily protein	GO:0046856(phosphatidylinositol dephosphorylation);	GO:0005737(cytoplasm);	GO:0004439(phosphatidylinositol-4,5-bisphosphate 5-phosphatase activity);GO:0004445(inositol-polyphosphate 5-phosphatase activity);GO:0034485(phosphatidylinositol-3,4,5-trisphosphate 5-phosphatase activity);
AT1G71866	0	1.63333	0	1.34333	0	*	unknown protein	*	GO:0005576(extracellular region);GO:0016021(integral component of membrane);	*
AT1G72150	9.38	81.5267	15.7467	65.5967	0.0233333	PATL1	PATELLIN 1	GO:0006810(transport);GO:0007049(cell cycle);GO:0009860(pollen tube growth);GO:0051301(cell division);	GO:0005634(nucleus);GO:0005773(vacuole);GO:0005794(Golgi apparatus);GO:0005886(plasma membrane);GO:0009506(plasmodesma);GO:0009507(chloroplast);GO:0016020(membrane);GO:0016021(integral component of membrane);GO:0048046(apoplast);	GO:0002020(protease binding);GO:0005215(transporter activity);GO:0008289(lipid binding);
AT1G72160	0.0466667	13.0067	0.666667	18.9667	2.32667	*	Sec14p-like phosphatidylinositol transfer family protein	GO:0006810(transport);GO:0007049(cell cycle);GO:0051301(cell division);	GO:0005634(nucleus);GO:0005886(plasma membrane);GO:0016021(integral component of membrane);	GO:0005215(transporter activity);GO:0008289(lipid binding);
AT1G72420	43.6433	46.67	19.43	33.7633	16.2933	*	NADH:ubiquinone oxidoreductase intermediate-associated protein 30	GO:0008150(biological_process);	GO:0005739(mitochondrion);	GO:0003674(molecular_function);
AT1G73760	63.0033	51.6367	23.46	58.62	6.21	*	RING/U-box superfamily protein	*	GO:0005634(nucleus);	GO:0008270(zinc ion binding);
AT1G73910	3.78667	10.7167	0	8.76333	1.23667	ARP4A	actin-related proteins 4A	*	GO:0005737(cytoplasm);	GO:0005200(structural constituent of cytoskeleton);
AT1G74090	0.0666667	5.58667	0	0.796667	0	SOT18	desulfo-glucosinolate sulfotransferase 18	GO:0019761(glucosinolate biosynthetic process);	GO:0005737(cytoplasm);	GO:0008146(sulfotransferase activity);GO:0047364(desulfoglucosinolate sulfotransferase activity);GO:0080066(3-methylthiopropyl-desulfoglucosinolate sulfotransferase activity);GO:0080067(4-methylthiobutyl-desulfoglucosinolate sulfotransferase activity);GO:0080068(5-methylthiopentyl-desulfoglucosinolate sulfotransferase activity);GO:0080069(7-methylthioheptyl-desulfoglucosinolate sulfotransferase a…
AT1G74480	6.99	51.0933	0	10.64	0	RKD2	RWP-RK domain-containing protein	GO:0006351(transcription, DNA-templated);GO:0006355(regulation of transcription, DNA-templated);	GO:0005634(nucleus);	GO:0003677(DNA binding);GO:0003700(transcription factor activity, sequence-specific DNA binding);
AT1G74850	1.98667	3.56333	0	3.93	0.0166667	PTAC2	plastid transcriptionally active 2	GO:0009451(RNA modification);GO:0042793(transcription from plastid promoter);GO:0045893(positive regulation of transcription, DNA-templated);	GO:0009295(nucleoid);GO:0009507(chloroplast);GO:0009508(plastid chromosome);	GO:0003723(RNA binding);GO:0004519(endonuclease activity);
AT1G75080	25.8933	35.7933	16.7733	52.5833	22.8767	BZR1	Brassinosteroid signalling positive regulator (BZR1) family protein	GO:0006351(transcription, DNA-templated);GO:0006355(regulation of transcription, DNA-templated);GO:0009742(brassinosteroid mediated signaling pathway);GO:0040008(regulation of growth);GO:0045892(negative regulation of transcription, DNA-templated);GO:0048316(seed development);GO:0048481(plant ovule development);	GO:0005634(nucleus);GO:0005829(cytosol);	GO:0003677(DNA binding);GO:0003700(transcription factor activity, sequence-specific DNA binding);GO:0005515(protein binding);
AT1G75090	16.1533	52.47	0	23.8533	0.33	*	DNA glycosylase superfamily protein	GO:0006281(DNA repair);GO:0006284(base-excision repair);	GO:0005634(nucleus);	GO:0008725(DNA-3-methyladenine glycosylase activity);
AT1G75580	0	5.46667	0	78.7133	0	*	SAUR-like auxin-responsive protein family	GO:0009733(response to auxin);	GO:0005575(cellular_component);	GO:0005516(calmodulin binding);
AT1G75780	28.0067	32.0233	15	14.3333	4.27	TUB1	tubulin beta-1 chain	GO:0007017(microtubule-based process);GO:0009416(response to light stimulus);GO:0009826(unidimensional cell growth);	GO:0005737(cytoplasm);GO:0005773(vacuole);GO:0005874(microtubule);	GO:0003924(GTPase activity);GO:0005198(structural molecule activity);GO:0005200(structural constituent of cytoskeleton);GO:0005525(GTP binding);
AT1G76140	40.1167	55.87	27.8667	45.04	18.6733	*	Prolyl oligopeptidase family protein	GO:0006508(proteolysis);	GO:0009507(chloroplast);	*
AT1G76310	20.66	237.837	33.1233	90.7467	0	CYCB2;4	CYCLIN B2;4	GO:0007049(cell cycle);GO:0051301(cell division);GO:0051726(regulation of cell cycle);	GO:0005634(nucleus);	GO:0005515(protein binding);GO:0016538(cyclin-dependent protein serine/threonine kinase regulator activity);
AT1G76380	19.88	31.3533	5.30667	19.88	8.89667	*	DNA-binding bromodomain-containing protein	GO:0008150(biological_process);	GO:0005634(nucleus);GO:0009506(plasmodesma);	GO:0003677(DNA binding);
AT1G76570	3.08333	3.07333	0	3.65	0	*	Chlorophyll A-B binding family protein	GO:0009637(response to blue light);GO:0009768(photosynthesis, light harvesting in photosystem I);GO:0010218(response to far red light);GO:0015979(photosynthesis);GO:0018298(protein-chromophore linkage);	GO:0009507(chloroplast);GO:0009522(photosystem I);GO:0009523(photosystem II);GO:0009535(chloroplast thylakoid membrane);GO:0009941(chloroplast envelope);GO:0010287(plastoglobule);GO:0016021(integral component of membrane);GO:0030076(light-harvesting complex);	GO:0016168(chlorophyll binding);GO:0031409(pigment binding);
AT1G76740	27.7667	36.3267	14.9367	7.34667	1.16	*	unknown protein	GO:0008150(biological_process);	GO:0005739(mitochondrion);	GO:0003674(molecular_function);
AT1G76980	81.75	50.7867	0	16.34	1.49333	*	unknown protein	GO:0008150(biological_process);	GO:0005634(nucleus);	GO:0003674(molecular_function);
AT1G77145	148.187	89.43	12.51	4.49	0	*	Protein of unknown function (DUF506)	GO:0008150(biological_process);	GO:0005634(nucleus);GO:0016021(integral component of membrane);	GO:0003674(molecular_function);
AT1G77160	179.77	141.35	28.5333	26.0767	0	*	Protein of unknown function (DUF506)	GO:0008150(biological_process);	GO:0005575(cellular_component);	GO:0003674(molecular_function);
AT1G77250	9.93	10.56	3.31	11	4.32	*	RING/FYVE/PHD-type zinc finger family protein	GO:0006355(regulation of transcription, DNA-templated);	GO:0005634(nucleus);	GO:0003677(DNA binding);
AT1G77280	5.94	5.44333	0.336667	4.65	0.0166667	*	Protein kinase protein with adenine nucleotide alpha hydrolases-like domain	*	GO:0005886(plasma membrane);	GO:0016301(kinase activity);
AT1G77400	10.9067	7.92667	0.19	5.75333	1.18333	*	unknown protein	GO:0008150(biological_process);	GO:0005634(nucleus);	GO:0003674(molecular_function);
AT1G77580	6.87333	26.5167	8.6	43.6967	14.1167	*	Plant protein of unknown function (DUF869)	*	GO:0005737(cytoplasm);	*
AT1G77620	4.38	1.23667	0.0433333	8.32667	3.32667	*	P-loop containing nucleoside triphosphate hydrolases superfamily protein	*	GO:0005886(plasma membrane);	*
AT1G77640	0	4.19333	0	5.03667	0.186667	*	Integrase-type DNA-binding superfamily protein	GO:0006351(transcription, DNA-templated);GO:0006355(regulation of transcription, DNA-templated);GO:0009873(ethylene-activated signaling pathway);	GO:0005634(nucleus);	GO:0003677(DNA binding);GO:0003700(transcription factor activity, sequence-specific DNA binding);
AT1G77720	24.1333	25.2567	8.47	14.7333	2.30667	PPK1	putative protein kinase 1	GO:0007093(mitotic cell cycle checkpoint);GO:0046777(protein autophosphorylation);GO:0051304(chromosome separation);	GO:0005634(nucleus);	GO:0004674(protein serine/threonine kinase activity);GO:0004712(protein serine/threonine/tyrosine kinase activity);GO:0005524(ATP binding);GO:0016301(kinase activity);
AT1G78100	19.2967	19.41	7.75333	30.8567	10.66	AUF1	F-box family protein	GO:0009736(cytokinin-activated signaling pathway);GO:0010540(basipetal auxin transport);GO:0010541(acropetal auxin transport);GO:0016567(protein ubiquitination);	GO:0005634(nucleus);GO:0009506(plasmodesma);	GO:0003674(molecular_function);
AT1G78430	0	41.0233	0.0133333	28.2167	0	RIP4	ROP interactive partner 2	GO:0008150(biological_process);	GO:0005576(extracellular region);	GO:0003674(molecular_function);
AT1G78540	55.83	34.3467	17.24	14.89	2.42667	SHB	SH2 domain protein B	*	GO:0005634(nucleus);	*
AT1G78550	2.28667	7.07667	0	9.73667	0	*	2-oxoglutarate (2OG) and Fe(II)-dependent oxygenase superfamily protein	GO:0055114(oxidation-reduction process);	GO:0005737(cytoplasm);	GO:0016491(oxidoreductase activity);GO:0046872(metal ion binding);
AT1G79050	85.6033	110.81	31.3167	63.0933	23.9433	RECA1	recA DNA recombination family protein	GO:0000730(DNA recombinase assembly);GO:0006281(DNA repair);GO:0006310(DNA recombination);GO:0006312(mitotic recombination);GO:0006974(cellular response to DNA damage stimulus);GO:0009432(SOS response);GO:0010212(response to ionizing radiation);GO:0042148(strand invasion);	GO:0009570(chloroplast stroma);	GO:0000150(recombinase activity);GO:0000400(four-way junction DNA binding);GO:0003677(DNA binding);GO:0003690(double-stranded DNA binding);GO:0003697(single-stranded DNA binding);GO:0004520(endodeoxyribonuclease activity);GO:0005524(ATP binding);GO:0008094(DNA-dependent ATPase activity);
AT1G79160	17.9267	36.45	6.22333	31.5467	5.52667	*	unknown protein	GO:0008150(biological_process);	GO:0005575(cellular_component);	GO:0003674(molecular_function);
AT1G79330	0.646667	2.24	0	3.30333	0.153333	MC5	metacaspase 5	GO:0006508(proteolysis);GO:0043068(positive regulation of programmed cell death);	GO:0005576(extracellular region);GO:0009507(chloroplast);	GO:0004197(cysteine-type endopeptidase activity);
AT1G79470	62.62	89.9133	34.15	51.8433	6.06333	*	Aldolase-type TIM barrel family protein	GO:0006177(GMP biosynthetic process);GO:0055114(oxidation-reduction process);	GO:0005737(cytoplasm);GO:0005829(cytosol);	GO:0003938(IMP dehydrogenase activity);GO:0046872(metal ion binding);
AT1G79630	16.7567	29.32	0.0133333	34.6333	13.6633	*	Protein phosphatase 2C family protein	GO:0006470(protein dephosphorylation);	GO:0005634(nucleus);GO:0005737(cytoplasm);	GO:0004722(protein serine/threonine phosphatase activity);GO:0046872(metal ion binding);
AT1G79650	125.367	184.383	93.5567	152.703	55.17	RAD23B	Rad23 UV excision repair protein family	GO:0006284(base-excision repair);GO:0006289(nucleotide-excision repair);GO:0043161(proteasome-mediated ubiquitin-dependent protein catabolic process);	GO:0005634(nucleus);GO:0005737(cytoplasm);	GO:0003684(damaged DNA binding);GO:0031593(polyubiquitin binding);GO:0043130(ubiquitin binding);GO:0070628(proteasome binding);
AT1G79930	73.63	133.43	61.4533	138.643	40.48	HSP91	heat shock protein 91	GO:0006457(protein folding);GO:0009408(response to heat);GO:0046686(response to cadmium ion);	GO:0005634(nucleus);GO:0005737(cytoplasm);GO:0005829(cytosol);GO:0005886(plasma membrane);	GO:0005515(protein binding);GO:0005524(ATP binding);
AT1G80020	20.5533	37.6767	16.4267	24.4733	1.06333	*	transposable element gene	*	*	*
AT1G80245	30.2133	31.7033	15.71	26.3133	5.74333	*	Spc97 / Spc98 family of spindle pole body (SBP) component	*	GO:0000922(spindle pole);GO:0005874(microtubule);	*
AT1G80480	25.2733	64.5133	30.53	39.2267	18.5567	PTAC17	plastid transcriptionally active 17	*	GO:0009295(nucleoid);GO:0009507(chloroplast);GO:0009508(plastid chromosome);GO:0009570(chloroplast stroma);	*
AT1G80870	0.01	6.04	0	4.66333	2.16	*	Protein kinase superfamily protein	*	GO:0005886(plasma membrane);GO:0016021(integral component of membrane);	GO:0005524(ATP binding);GO:0016301(kinase activity);
AT2G01210	2.68	1.18	0	27.2233	5.17333	*	Leucine-rich repeat protein kinase family protein	GO:0006468(protein phosphorylation);GO:0007169(transmembrane receptor protein tyrosine kinase signaling pathway);GO:0010069(zygote asymmetric cytokinesis in embryo sac);GO:0010070(zygote asymmetric cell division);GO:0046777(protein autophosphorylation);	GO:0005886(plasma membrane);GO:0009505(plant-type cell wall);GO:0009507(chloroplast);GO:0009570(chloroplast stroma);GO:0016021(integral component of membrane);GO:0090406(pollen tube);	GO:0004674(protein serine/threonine kinase activity);GO:0005515(protein binding);GO:0005524(ATP binding);GO:0016301(kinase activity);
AT2G01370	45.5433	19.36	0.546667	1.32333	0	*	DNA-binding storekeeper protein-related transcriptional regulator	GO:0006351(transcription, DNA-templated);GO:0006355(regulation of transcription, DNA-templated);	GO:0005634(nucleus);	*
AT2G01740	4.41667	2.73333	0	8.26	1.56333	*	Tetratricopeptide repeat (TPR)-like superfamily protein	GO:0008150(biological_process);	GO:0005739(mitochondrion);	GO:0003674(molecular_function);
AT2G01790	541.91	600.727	97.64	44.22	0	*	TRAF-like family protein	*	GO:0005634(nucleus);	*
AT2G02150	3.74667	8.81667	1.66667	4.36333	0.666667	EMB2794	Tetratricopeptide repeat (TPR)-like superfamily protein	GO:0009451(RNA modification);	GO:0005739(mitochondrion);GO:0043231(intracellular membrane-bounded organelle);	GO:0003723(RNA binding);GO:0004519(endonuclease activity);
AT2G02740	102.79	127.88	54.9967	85.2567	17.6833	WHY3	ssDNA-binding transcriptional regulator	GO:0006281(DNA repair);GO:0006351(transcription, DNA-templated);GO:0006355(regulation of transcription, DNA-templated);GO:0006952(defense response);	GO:0009295(nucleoid);GO:0009507(chloroplast);GO:0009508(plastid chromosome);GO:0009570(chloroplast stroma);	GO:0003677(DNA binding);GO:0003697(single-stranded DNA binding);GO:0003729(mRNA binding);
AT2G02770	192.753	176.43	49.36	27.0733	8.83333	*	4'-phosphopantetheinyl transferase superfamily	*	GO:0005634(nucleus);	*
AT2G03050	24.85	3.81667	0.103333	17.37	3.03	EMB93	Mitochondrial transcription termination factor family protein	GO:0006353(DNA-templated transcription, termination);GO:0006355(regulation of transcription, DNA-templated);GO:0008380(RNA splicing);GO:0009658(chloroplast organization);GO:0009793(embryo development ending in seed dormancy);GO:0042255(ribosome assembly);GO:0071452(cellular response to singlet oxygen);	GO:0005739(mitochondrion);GO:0009507(chloroplast);	GO:0003690(double-stranded DNA binding);GO:0003727(single-stranded RNA binding);GO:0019843(rRNA binding);
AT2G03090	0.01	12.07	0	431.48	10.3367	EXPA15	expansin A15	GO:0006949(syncytium formation);GO:0009664(plant-type cell wall organization);GO:0009826(unidimensional cell growth);GO:0009828(plant-type cell wall loosening);GO:0009831(plant-type cell wall modification involved in multidimensional cell growth);	GO:0005576(extracellular region);GO:0005618(cell wall);GO:0016020(membrane);	*
AT2G03880	0	4.24333	0	2.95	0	REME1	Pentatricopeptide repeat (PPR) superfamily protein	GO:0009451(RNA modification);	GO:0005739(mitochondrion);	GO:0003723(RNA binding);GO:0004519(endonuclease activity);GO:0008270(zinc ion binding);
AT2G04235	6.57333	11.46	5.61	7.14333	1.69333	*	unknown protein	GO:0008150(biological_process);	GO:0005634(nucleus);	GO:0003674(molecular_function);
AT2G04305	6.45	6.46	0.766667	12.5167	0	*	Magnesium transporter CorA-like family protein	GO:0030001(metal ion transport);	GO:0005886(plasma membrane);GO:0016021(integral component of membrane);	*
AT2G04680	0	4.86	0	1.88	0.306667	*	Cysteine/Histidine-rich C1 domain family protein	*	*	GO:0046872(metal ion binding);
AT2G04740	10.9167	25.3633	9.47333	19.41	9.78333	*	ankyrin repeat family protein	*	GO:0005737(cytoplasm);	*
AT2G04865	27.0067	38.7333	14.7333	19.7233	8.61667	*	Aminotransferase-like, plant mobile domain family protein	GO:0008150(biological_process);	GO:0005634(nucleus);	*
AT2G05420	217.357	134.547	19.53	6.58333	0	*	TRAF-like family protein	GO:0008150(biological_process);	GO:0009507(chloroplast);	GO:0003674(molecular_function);
AT2G05520	0.113333	17.9467	0	1.90333	0.0433333	GRP-3	glycine-rich protein 3	GO:0008361(regulation of cell size);GO:0009269(response to desiccation);GO:0009723(response to ethylene);GO:0009737(response to abscisic acid);GO:0009751(response to salicylic acid);GO:0009826(unidimensional cell growth);GO:0010044(response to aluminum ion);GO:0048364(root development);	GO:0005576(extracellular region);GO:0005578(proteinaceous extracellular matrix);	GO:0005515(protein binding);
AT2G05812	12.2367	5.01667	0.14	7.8	0.273333	*	unknown protein	*	*	*
AT2G06990	18.5	40.0767	9.60667	35.9867	6.02	HEN2	RNA helicase, ATP-dependent, SK12/DOB1 protein	GO:0006397(mRNA processing);GO:0010093(specification of floral organ identity);GO:0016070(RNA metabolic process);GO:0060149(negative regulation of posttranscriptional gene silencing);GO:0070478(nuclear-transcribed mRNA catabolic process, 3'-5' exonucleolytic nonsense-mediated decay);	GO:0005634(nucleus);GO:0005654(nucleoplasm);GO:0005829(cytosol);GO:0016607(nuclear speck);GO:0055087(Ski complex);	GO:0003723(RNA binding);GO:0003724(RNA helicase activity);GO:0004004(ATP-dependent RNA helicase activity);GO:0005524(ATP binding);GO:0008026(ATP-dependent helicase activity);
AT2G11890	172.947	259.86	116.963	198.913	52.9933	*	adenylate cyclases	GO:0048364(root development);	GO:0005634(nucleus);	GO:0005524(ATP binding);GO:0016887(ATPase activity);GO:0050355(triphosphatase activity);
AT2G12550	44.34	34.92	10.5967	11.4233	2.51	NUB1	ubiquitin-associated (UBA)/TS-N domain-containing protein	*	GO:0005634(nucleus);	*
AT2G14520	2.93667	5.11333	0	1.26333	0	*	CBS domain-containing protein with a domain of unknown function (DUF21)	GO:0008150(biological_process);	GO:0005886(plasma membrane);GO:0016021(integral component of membrane);	*
AT2G14880	135.877	123.427	49.0767	187.36	29.5833	*	SWIB/MDM2 domain superfamily protein	GO:0008150(biological_process);	GO:0005634(nucleus);	GO:0003674(molecular_function);
AT2G15270	37.5967	55.78	22.3567	46.2767	23.4667	*	unknown protein	*	GO:0005634(nucleus);	*
AT2G15630	6.49333	5.09667	0.136667	5.09	0.863333	*	Pentatricopeptide repeat (PPR) superfamily protein	GO:0008150(biological_process);	GO:0005739(mitochondrion);	GO:0003674(molecular_function);
AT2G15980	3.78333	3.54	0	1.83667	0.11	*	Tetratricopeptide repeat (TPR)-like superfamily protein	GO:0008150(biological_process);	GO:0005739(mitochondrion);	GO:0003674(molecular_function);
AT2G16270	1.66667	46.9967	17.15	27.6067	0	*	unknown protein	GO:0008150(biological_process);	GO:0005634(nucleus);GO:0016021(integral component of membrane);	GO:0003674(molecular_function);
AT2G16485	17.8067	12.29	5.78333	14.0367	5.66667	NERD	nucleic acid binding;zinc ion binding;DNA binding	*	GO:0005634(nucleus);GO:0005829(cytosol);	*
AT2G16586	783.463	430.003	172.897	52.28	7.80333	*	unknown protein	*	GO:0016021(integral component of membrane);	*
AT2G16800	31.3467	55.1633	11.3767	48.88	16.2433	*	high-affinity nickel-transport family protein	GO:0015675(nickel cation transport);	GO:0005886(plasma membrane);GO:0016021(integral component of membrane);	GO:0015099(nickel cation transmembrane transporter activity);
AT2G17140	0	9.98	0.05	4.29667	0.62	*	Pentatricopeptide repeat (PPR) superfamily protein	*	GO:0005739(mitochondrion);	*
AT2G17250	62.8867	125.377	60.5833	130.517	9.25667	EMB2762	CCAAT-binding factor	GO:0000462(maturation of SSU-rRNA from tricistronic rRNA transcript (SSU-rRNA, 5.8S rRNA, LSU-rRNA));GO:0006364(rRNA processing);GO:0009793(embryo development ending in seed dormancy);	GO:0005634(nucleus);GO:0005654(nucleoplasm);GO:0005730(nucleolus);GO:0016020(membrane);GO:0030692(Noc4p-Nop14p complex);GO:0032040(small-subunit processome);	GO:0003674(molecular_function);
AT2G17270	7.9	11.0333	2.10333	18.3733	2.93	PHT3;3	phosphate transporter 3;3	GO:0006096(glycolytic process);GO:0006810(transport);GO:0006839(mitochondrial transport);GO:0009651(response to salt stress);	GO:0005739(mitochondrion);GO:0005743(mitochondrial inner membrane);GO:0016021(integral component of membrane);	GO:0004619(phosphoglycerate mutase activity);GO:0015114(phosphate ion transmembrane transporter activity);
AT2G17510	7.32	24.4067	8.10333	29.7367	7.74333	EMB2763	ribonuclease II family protein	GO:0006364(rRNA processing);GO:0006401(RNA catabolic process);	GO:0000178(exosome (RNase complex));GO:0005634(nucleus);GO:0005737(cytoplasm);	GO:0000175(3'-5'-exoribonuclease activity);GO:0003723(RNA binding);GO:0004519(endonuclease activity);GO:0004527(exonuclease activity);GO:0004540(ribonuclease activity);GO:0046872(metal ion binding);
AT2G17620	0	23.4033	0	6.27333	0	CYCB2;1	Cyclin B2;1	GO:0007049(cell cycle);GO:0051301(cell division);GO:0051726(regulation of cell cycle);	GO:0005634(nucleus);	GO:0005515(protein binding);GO:0016538(cyclin-dependent protein serine/threonine kinase regulator activity);
AT2G17972	17.0433	16.06	6.48	4.79333	0.776667	*	unknown protein	GO:0008150(biological_process);	GO:0009507(chloroplast);GO:0009535(chloroplast thylakoid membrane);GO:0016021(integral component of membrane);	GO:0003674(molecular_function);
AT2G18450	0.22	21.52	0	8.37333	0	SDH1-2	succinate dehydrogenase 1-2	GO:0006099(tricarboxylic acid cycle);GO:0006121(mitochondrial electron transport, succinate to ubiquinone);GO:0009061(anaerobic respiration);	GO:0005739(mitochondrion);GO:0005749(mitochondrial respiratory chain complex II, succinate dehydrogenase complex (ubiquinone));GO:0045273(respiratory chain complex II);	GO:0000104(succinate dehydrogenase activity);GO:0008177(succinate dehydrogenase (ubiquinone) activity);GO:0009055(electron carrier activity);GO:0050660(flavin adenine dinucleotide binding);
AT2G18460	21.29	8.88	0	0.963333	0	LCV3	like COV 3	GO:0008150(biological_process);	GO:0005794(Golgi apparatus);	GO:0003674(molecular_function);
AT2G18500	20.7833	2.7	0	8.92667	0	OFP7	ovate family protein 7	GO:0006351(transcription, DNA-templated);GO:0045892(negative regulation of transcription, DNA-templated);	GO:0005634(nucleus);GO:0005886(plasma membrane);	*
AT2G19385	56.5133	124.58	42.2933	93.3967	13.99	*	zinc ion binding	GO:0008150(biological_process);	GO:0005634(nucleus);	GO:0003676(nucleic acid binding);GO:0008270(zinc ion binding);
AT2G19870	17.8533	20.6033	8.33	21.73	6.68333	*	tRNA/rRNA methyltransferase (SpoU) family protein	GO:0006396(RNA processing);	GO:0005737(cytoplasm);GO:0009507(chloroplast);	GO:0003723(RNA binding);GO:0008173(RNA methyltransferase activity);
AT2G20020	12.7133	21.88	4.88333	14.3733	5.13333	CAF1	RNA-binding CRS1 / YhbY (CRM) domain-containing protein	GO:0000373(Group II intron splicing);GO:0006397(mRNA processing);	GO:0009507(chloroplast);GO:0009570(chloroplast stroma);GO:0030529(intracellular ribonucleoprotein complex);	GO:0003723(RNA binding);
AT2G20590	14.49	104.593	3.41	33.67	0	*	Reticulon family protein	GO:0008150(biological_process);	GO:0005634(nucleus);GO:0005783(endoplasmic reticulum);GO:0005789(endoplasmic reticulum membrane);GO:0016021(integral component of membrane);	*
AT2G20610	14.62	11.7467	1.51	19.58	4.5	SUR1	Tyrosine transaminase family protein	GO:0001560(regulation of cell growth by extracellular stimulus);GO:0006520(cellular amino acid metabolic process);GO:0009684(indoleacetic acid biosynthetic process);GO:0019761(glucosinolate biosynthetic process);GO:0048830(adventitious root development);	GO:0005737(cytoplasm);GO:0016020(membrane);	GO:0008483(transaminase activity);GO:0016846(carbon-sulfur lyase activity);GO:0030170(pyridoxal phosphate binding);GO:0080108(S-alkylthiohydroximate lyase activity);
AT2G20800	14.12	36.0533	8.56667	9.85667	0	NDB4	NAD(P)H dehydrogenase B4	*	GO:0005739(mitochondrion);GO:0005777(peroxisome);GO:0009536(plastid);GO:0031314(extrinsic component of mitochondrial inner membrane);	GO:0003954(NADH dehydrogenase activity);GO:0005509(calcium ion binding);
AT2G21050	0	0.766667	0	62.4333	18.49	LAX2	like AUXIN RESISTANT 2	GO:0003333(amino acid transmembrane transport);GO:0006865(amino acid transport);GO:0009624(response to nematode);GO:0009734(auxin-activated signaling pathway);GO:0010588(cotyledon vascular tissue pattern formation);GO:0048829(root cap development);	GO:0005886(plasma membrane);GO:0016020(membrane);GO:0016021(integral component of membrane);	GO:0005215(transporter activity);GO:0015171(amino acid transmembrane transporter activity);GO:0015293(symporter activity);
AT2G21350	4.20333	2.99667	0	12.7433	0.596667	*	RNA-binding CRS1 / YhbY (CRM) domain protein	GO:0008150(biological_process);	GO:0009507(chloroplast);	*
AT2G21450	11.0533	23.8367	0.0133333	7.49	0	CHR34	chromatin remodeling 34	*	GO:0005634(nucleus);	GO:0003677(DNA binding);GO:0004386(helicase activity);GO:0005524(ATP binding);
AT2G21710	0	7.58	0.02	4.51	1.17667	EMB2219	Mitochondrial transcription termination factor family protein	GO:0008380(RNA splicing);GO:0009658(chloroplast organization);GO:0009793(embryo development ending in seed dormancy);GO:0032502(developmental process);GO:0042255(ribosome assembly);	GO:0005739(mitochondrion);GO:0009506(plasmodesma);GO:0009507(chloroplast);	GO:0003727(single-stranded RNA binding);GO:0019843(rRNA binding);
AT2G21800	36.41	49.11	14.0433	13.8533	6.86333	EME1A	essential meiotic endonuclease 1A	GO:0006281(DNA repair);GO:0006310(DNA recombination);GO:0051301(cell division);GO:0051321(meiotic cell cycle);	GO:0005634(nucleus);GO:0048476(Holliday junction resolvase complex);	GO:0003677(DNA binding);GO:0004519(endonuclease activity);GO:0046872(metal ion binding);
AT2G22080	5.00667	6.71	1.69	10.3567	2.26333	*	unknown protein	GO:0006979(response to oxidative stress);	GO:0005634(nucleus);GO:0016021(integral component of membrane);	GO:0003674(molecular_function);
AT2G22610	4.61333	67.8	19.9833	23.31	2.94333	*	Di-glucose binding protein with Kinesin motor domain	*	GO:0005737(cytoplasm);	GO:0003777(microtubule motor activity);
AT2G22870	20.0567	29.8733	1.15667	26.97	8.93	EMB2001	P-loop containing nucleoside triphosphate hydrolases superfamily protein	GO:0009793(embryo development ending in seed dormancy);	GO:0005737(cytoplasm);	GO:0005525(GTP binding);GO:0046872(metal ion binding);
AT2G23300	0	5.53	0	4.37	0.993333	*	Leucine-rich repeat protein kinase family protein	GO:0006468(protein phosphorylation);GO:0007169(transmembrane receptor protein tyrosine kinase signaling pathway);	GO:0005576(extracellular region);GO:0016021(integral component of membrane);	GO:0004672(protein kinase activity);GO:0004674(protein serine/threonine kinase activity);GO:0005524(ATP binding);GO:0016301(kinase activity);
AT2G23530	20.68	143.123	19.33	63.5033	0.48	*	Zinc-finger domain of monoamine-oxidase A repressor R1	GO:0008150(biological_process);	GO:0005634(nucleus);	GO:0003674(molecular_function);
AT2G23540	0	22.0167	0	14.36	0	*	GDSL-like Lipase/Acylhydrolase superfamily protein	GO:0016042(lipid catabolic process);	GO:0005576(extracellular region);	GO:0016788(hydrolase activity, acting on ester bonds);GO:0052689(carboxylic ester hydrolase activity);
AT2G23950	0	2	0.266667	24.1933	2.54667	*	Leucine-rich repeat protein kinase family protein	GO:0006468(protein phosphorylation);	GO:0005886(plasma membrane);GO:0016021(integral component of membrane);	GO:0004674(protein serine/threonine kinase activity);GO:0005524(ATP binding);GO:0016301(kinase activity);
AT2G24310	76.6433	61.74	27.0133	148.2	2.39333	*	unknown protein	GO:0008150(biological_process);	GO:0005634(nucleus);	GO:0003674(molecular_function);
AT2G24490	61.8733	61.2133	23.64	106.557	10.9567	RPA2	replicon protein A2	GO:0006260(DNA replication);GO:0006281(DNA repair);GO:0006310(DNA recombination);GO:0016458(gene silencing);	GO:0005634(nucleus);	GO:0003677(DNA binding);GO:0005515(protein binding);
AT2G24630	0	3.83667	0	6.35	0.0566667	ATCSLC08	Glycosyl transferase family 2 protein	GO:0071555(cell wall organization);	GO:0000139(Golgi membrane);GO:0005794(Golgi apparatus);GO:0016021(integral component of membrane);	GO:0016757(transferase activity, transferring glycosyl groups);GO:0016759(cellulose synthase activity);
AT2G24680	33.2333	30.2467	7.47	10.0467	0	*	transcriptional factor B3 family protein	GO:0006351(transcription, DNA-templated);GO:0006355(regulation of transcription, DNA-templated);	GO:0005634(nucleus);	GO:0003677(DNA binding);GO:0003700(transcription factor activity, sequence-specific DNA binding);
AT2G24970	18.7933	30.4567	12.0567	28.5767	4.92333	*	unknown protein	GO:0007059(chromosome segregation);GO:0051301(cell division);	GO:0000940(condensed chromosome outer kinetochore);GO:0005876(spindle microtubule);	GO:0008017(microtubule binding);
AT2G25060	230.593	764.46	268.053	528.933	3.70667	ENODL14	early nodulin-like protein 14	*	GO:0005576(extracellular region);GO:0005886(plasma membrane);GO:0009506(plasmodesma);GO:0031225(anchored component of membrane);GO:0046658(anchored component of plasma membrane);	GO:0005507(copper ion binding);GO:0009055(electron carrier activity);
AT2G25880	14.0933	97.0833	41.0433	58.92	4.03333	AUR2	ataurora2	GO:0006468(protein phosphorylation);GO:0007049(cell cycle);GO:0007052(mitotic spindle organization);GO:0016572(histone phosphorylation);GO:0032465(regulation of cytokinesis);	GO:0000780(condensed nuclear chromosome, centromeric region);GO:0005634(nucleus);GO:0005737(cytoplasm);GO:0005876(spindle microtubule);GO:0031965(nuclear membrane);GO:0032133(chromosome passenger complex);GO:0051233(spindle midzone);	GO:0004672(protein kinase activity);GO:0004674(protein serine/threonine kinase activity);GO:0005524(ATP binding);GO:0016301(kinase activity);GO:0035175(histone kinase activity (H3-S10 specific));
AT2G26470	22.2367	38.84	7.60667	20.95	5.98333	*	unknown protein	GO:0008150(biological_process);	GO:0005634(nucleus);	GO:0003674(molecular_function);
AT2G26530	0	5.96333	0	1.98333	0	AR781	Protein of unknown function (DUF1645)	GO:0008150(biological_process);	GO:0005886(plasma membrane);GO:0009507(chloroplast);	GO:0003674(molecular_function);
AT2G26760	31.6167	103.087	20.5233	52.84	0	CYCB1;4	Cyclin B1;4	GO:0007049(cell cycle);GO:0051301(cell division);GO:0051726(regulation of cell cycle);	GO:0005634(nucleus);	GO:0005515(protein binding);GO:0016538(cyclin-dependent protein serine/threonine kinase regulator activity);
AT2G26910	0.136667	4.41667	2.02333	14.3267	4.28	ABCG32	pleiotropic drug resistance 4	GO:0006855(drug transmembrane transport);GO:0042335(cuticle development);	GO:0005886(plasma membrane);GO:0016021(integral component of membrane);	GO:0005524(ATP binding);GO:0042626(ATPase activity, coupled to transmembrane movement of substances);
AT2G27050	0.0466667	22.6833	0.01	11.64	0.3	EIL1	ETHYLENE-INSENSITIVE3-like 1	GO:0006351(transcription, DNA-templated);GO:0006355(regulation of transcription, DNA-templated);GO:0009723(response to ethylene);GO:0009873(ethylene-activated signaling pathway);GO:0042742(defense response to bacterium);GO:0055114(oxidation-reduction process);GO:0071281(cellular response to iron ion);	GO:0005622(intracellular);GO:0005634(nucleus);	GO:0003700(transcription factor activity, sequence-specific DNA binding);GO:0005515(protein binding);GO:0016491(oxidoreductase activity);GO:0043565(sequence-specific DNA binding);GO:0051537(2 iron, 2 sulfur cluster binding);
AT2G27170	18.14	29.1933	10.3267	25.0167	5.57667	TTN7	Structural maintenance of chromosomes (SMC) family protein	GO:0006281(DNA repair);GO:0007059(chromosome segregation);GO:0007062(sister chromatid cohesion);GO:0007064(mitotic sister chromatid cohesion);GO:0051301(cell division);GO:0051321(meiotic cell cycle);	GO:0000775(chromosome, centromeric region);GO:0000785(chromatin);GO:0005634(nucleus);GO:0005737(cytoplasm);GO:0005819(spindle);GO:0008278(cohesin complex);GO:0009506(plasmodesma);GO:0016363(nuclear matrix);	GO:0003682(chromatin binding);GO:0005524(ATP binding);
AT2G27210	19.9067	30.56	13.2067	14.8633	6.51667	BSL3	BRI1 suppressor 1 (BSU1)-like 3	GO:0009742(brassinosteroid mediated signaling pathway);	GO:0005634(nucleus);GO:0005829(cytosol);GO:0005886(plasma membrane);	GO:0004721(phosphoprotein phosphatase activity);GO:0004722(protein serine/threonine phosphatase activity);GO:0046872(metal ion binding);
AT2G27610	0	2.19333	0.353333	2.22	0.04	*	Tetratricopeptide repeat (TPR)-like superfamily protein	GO:0008150(biological_process);	GO:0005739(mitochondrion);	GO:0008270(zinc ion binding);
AT2G27770	0	9.59333	0	9.11667	0	*	Plant protein of unknown function (DUF868)	*	GO:0009507(chloroplast);	*
AT2G27830	10.2467	6.95667	0	6.75	0	*	unknown protein	*	GO:0005634(nucleus);	GO:0003674(molecular_function);
AT2G27840	179.28	485.9	218.263	453.83	2.96667	HDT4	histone deacetylase-related / HD-related	GO:0006351(transcription, DNA-templated);GO:0006355(regulation of transcription, DNA-templated);GO:0010162(seed dormancy process);GO:0016569(covalent chromatin modification);GO:0030422(production of siRNA involved in RNA interference);	GO:0005634(nucleus);GO:0005730(nucleolus);	GO:0004407(histone deacetylase activity);GO:0016787(hydrolase activity);
AT2G27880	18.46	227.597	23.94	87.3333	0.00666667	AGO5	Argonaute family protein	GO:0006351(transcription, DNA-templated);GO:0006355(regulation of transcription, DNA-templated);GO:0006417(regulation of translation);GO:0009615(response to virus);GO:0009814(defense response, incompatible interaction);GO:0031047(gene silencing by RNA);GO:0060145(viral gene silencing in virus induced gene silencing);	GO:0005737(cytoplasm);GO:0005829(cytosol);GO:0030529(intracellular ribonucleoprotein complex);	GO:0003723(RNA binding);GO:0046872(metal ion binding);
AT2G27970	123.867	255.4	82.2833	79.3033	5.47667	CKS2	CDK-subunit 2	GO:0007049(cell cycle);GO:0007346(regulation of mitotic cell cycle);GO:0045737(positive regulation of cyclin-dependent protein serine/threonine kinase activity);GO:0045893(positive regulation of transcription, DNA-templated);GO:0051301(cell division);	GO:0000307(cyclin-dependent protein kinase holoenzyme complex);GO:0005634(nucleus);GO:0005737(cytoplasm);GO:0019005(SCF ubiquitin ligase complex);	GO:0004693(cyclin-dependent protein serine/threonine kinase activity);GO:0005515(protein binding);GO:0019901(protein kinase binding);GO:0042393(histone binding);GO:0043130(ubiquitin binding);GO:0061575(cyclin-dependent protein serine/threonine kinase activator activity);
AT2G28000	94.52	230.64	65.0367	261.643	96.2767	CPN60A	chaperonin-60alpha	GO:0006457(protein folding);GO:0006458('de novo' protein folding);GO:0007005(mitochondrion organization);GO:0009658(chloroplast organization);GO:0009790(embryo development);GO:0042026(protein refolding);GO:0061077(chaperone-mediated protein folding);	GO:0005739(mitochondrion);GO:0009507(chloroplast);GO:0009570(chloroplast stroma);GO:0009579(thylakoid);GO:0009941(chloroplast envelope);GO:0016020(membrane);GO:0022626(cytosolic ribosome);GO:0048046(apoplast);	GO:0005524(ATP binding);GO:0044183(protein binding involved in protein folding);GO:0051082(unfolded protein binding);
AT2G28050	4.72667	10.69	0.31	4.00667	0	*	Pentatricopeptide repeat (PPR) superfamily protein	GO:0009451(RNA modification);GO:0090617(mitochondrial mRNA 5'-end processing);	GO:0005739(mitochondrion);	GO:0003723(RNA binding);GO:0004519(endonuclease activity);
AT2G28150	0.00666667	4.39	0	50.2767	0.176667	*	Domain of unknown function (DUF966)	GO:0008150(biological_process);	GO:0005634(nucleus);GO:0005886(plasma membrane);	GO:0003674(molecular_function);
AT2G28380	16.9	43.6633	9.54	168.623	14.64	DRB2	dsRNA-binding protein 2	GO:0035196(production of miRNAs involved in gene silencing by miRNA);GO:0070919(production of siRNA involved in chromatin silencing by small RNA);	GO:0005634(nucleus);GO:0005737(cytoplasm);	GO:0003725(double-stranded RNA binding);GO:0005515(protein binding);
AT2G28400	0.0533333	2.66667	0	6.17	0	*	Protein of unknown function, DUF584	GO:0008150(biological_process);	*	GO:0003674(molecular_function);
AT2G28450	34.44	41.1633	18.42	33.1	7.55667	*	zinc finger (CCCH-type) family protein	GO:0006396(RNA processing);	GO:0005634(nucleus);	GO:0003676(nucleic acid binding);GO:0003677(DNA binding);GO:0008173(RNA methyltransferase activity);GO:0046872(metal ion binding);
AT2G28620	12.1733	69.38	19.7367	23.1133	3.62	*	P-loop containing nucleoside triphosphate hydrolases superfamily protein	GO:0000911(cytokinesis by cell plate formation);GO:0007018(microtubule-based movement);GO:0009826(unidimensional cell growth);	GO:0005871(kinesin complex);	GO:0003777(microtubule motor activity);GO:0008574(ATP-dependent microtubule motor activity, plus-end-directed);
AT2G29080	19.9767	23.1067	2.26	31.78	12.6567	ftsh3	FTSH protease 3	GO:0006508(proteolysis);GO:0009735(response to cytokinin);	GO:0005739(mitochondrion);GO:0005743(mitochondrial inner membrane);GO:0009535(chloroplast thylakoid membrane);GO:0016021(integral component of membrane);	GO:0004176(ATP-dependent peptidase activity);GO:0004222(metalloendopeptidase activity);GO:0005524(ATP binding);GO:0008270(zinc ion binding);GO:0016887(ATPase activity);
AT2G29260	0	11.4	0	7.27667	0.21	*	NAD(P)-binding Rossmann-fold superfamily protein	GO:0055114(oxidation-reduction process);	GO:0009507(chloroplast);	GO:0016491(oxidoreductase activity);
AT2G30100	0.1	4.04	0.613333	2.42333	0.15	*	pentatricopeptide (PPR) repeat-containing protein	*	GO:0009507(chloroplast);	*
AT2G30780	2.42333	21.05	1.90333	11.8433	4.28	*	Tetratricopeptide repeat (TPR)-like superfamily protein	GO:0008150(biological_process);	GO:0005739(mitochondrion);	GO:0003674(molecular_function);
AT2G30960	15.7667	1.66	0	4.16	0	*	unknown protein	GO:0008150(biological_process);	GO:0005575(cellular_component);	GO:0003674(molecular_function);
AT2G31220	0	4.36667	0	1.89333	0	*	basic helix-loop-helix (bHLH) DNA-binding superfamily protein	GO:0006351(transcription, DNA-templated);GO:0006355(regulation of transcription, DNA-templated);GO:0009555(pollen development);GO:0048658(anther wall tapetum development);GO:0052543(callose deposition in cell wall);	GO:0005634(nucleus);	GO:0003677(DNA binding);GO:0003700(transcription factor activity, sequence-specific DNA binding);GO:0046983(protein dimerization activity);
AT2G31240	37.5033	24.2667	3.64333	27.55	12.5767	*	Tetratricopeptide repeat (TPR)-like superfamily protein	GO:0008150(biological_process);	GO:0009507(chloroplast);	*
AT2G31740	41.2933	48.7233	7	34.28	5.18	*	S-adenosyl-L-methionine-dependent methyltransferases superfamily protein	GO:0032259(methylation);	GO:0005739(mitochondrion);GO:0016021(integral component of membrane);	GO:0008168(methyltransferase activity);
AT2G31920	22.3733	11.7067	5.81	17.7533	2.81667	*	Plant protein of unknown function (DUF936)	GO:0006414(translational elongation);	GO:0009507(chloroplast);	GO:0003746(translation elongation factor activity);
AT2G32010	0.00333333	1.26333	0.0133333	5.25667	0.283333	CVL1	CVP2 like 1	GO:0010305(leaf vascular tissue pattern formation);GO:0046856(phosphatidylinositol dephosphorylation);GO:0071472(cellular response to salt stress);GO:2000377(regulation of reactive oxygen species metabolic process);	GO:0005634(nucleus);GO:0005737(cytoplasm);GO:0005886(plasma membrane);	GO:0004439(phosphatidylinositol-4,5-bisphosphate 5-phosphatase activity);GO:0016787(hydrolase activity);GO:0034485(phosphatidylinositol-3,4,5-trisphosphate 5-phosphatase activity);
AT2G32280	0	6.54667	0	26.1633	0	*	Protein of unknown function (DUF1218)	GO:0010087(phloem or xylem histogenesis);GO:0010305(leaf vascular tissue pattern formation);GO:0010588(cotyledon vascular tissue pattern formation);GO:0048825(cotyledon development);	GO:0016021(integral component of membrane);	GO:0003674(molecular_function);
AT2G32430	31.0033	2.82333	0.0466667	1.23667	0	*	Galactosyltransferase family protein	GO:0006486(protein glycosylation);	GO:0000139(Golgi membrane);GO:0005794(Golgi apparatus);GO:0016021(integral component of membrane);	GO:0008378(galactosyltransferase activity);GO:0016757(transferase activity, transferring glycosyl groups);GO:0016758(transferase activity, transferring hexosyl groups);
AT2G32590	8.26333	47.0867	10.5333	16.0233	0.253333	EMB2795	unknown protein	GO:0007076(mitotic chromosome condensation);GO:0051301(cell division);	GO:0000793(condensed chromosome);GO:0000799(nuclear condensin complex);GO:0005634(nucleus);GO:0005737(cytoplasm);	GO:0003682(chromatin binding);GO:0044547(DNA topoisomerase binding);GO:0072587(DNA topoisomerase (ATP-hydrolyzing) activator activity);
AT2G32960	0	4.13333	0.0133333	2.47	0.17	PFA-DSP2	Phosphotyrosine protein phosphatases superfamily protein	GO:0016311(dephosphorylation);	GO:0005737(cytoplasm);	GO:0003824(catalytic activity);GO:0004725(protein tyrosine phosphatase activity);GO:0016791(phosphatase activity);
AT2G33400	6.63	36.32	12.7	21.37	0.0166667	*	unknown protein	GO:0008150(biological_process);	GO:0005634(nucleus);	GO:0003674(molecular_function);
AT2G33430	16.6133	36.8367	14.5767	46.9533	19.1233	*	differentiation and greening-like 1	*	*	GO:0005515(protein binding);
AT2G33510	0	10.7133	0	90.0867	1.9	*	unknown protein	GO:0008150(biological_process);GO:0042335(cuticle development);	GO:0005634(nucleus);	GO:0005515(protein binding);
AT2G33570	0.0366667	4.51	0	8.34667	0.43	GALS1	Domain of unknown function (DUF23)	GO:0042546(cell wall biogenesis);GO:0045489(pectin biosynthetic process);GO:0071555(cell wall organization);	GO:0000139(Golgi membrane);GO:0005794(Golgi apparatus);GO:0016021(integral component of membrane);	GO:0048531(beta-1,3-galactosyltransferase activity);
AT2G33610	30.4067	50.2667	23.4467	40.74	14.6733	SWI3B	switch subunit 3	GO:0006338(chromatin remodeling);GO:0006351(transcription, DNA-templated);GO:0006355(regulation of transcription, DNA-templated);GO:0007275(multicellular organism development);GO:0016569(covalent chromatin modification);	GO:0005634(nucleus);GO:0016514(SWI/SNF complex);	GO:0003677(DNA binding);GO:0005515(protein binding);
AT2G33620	29.6867	32.18	17.03	96.5033	41.1	*	AT hook motif DNA-binding family protein	GO:0006351(transcription, DNA-templated);GO:0006355(regulation of transcription, DNA-templated);	GO:0005634(nucleus);GO:0005829(cytosol);	GO:0003677(DNA binding);
AT2G33855	8.69667	4.34	0.166667	3.23333	0.51	*	unknown protein	GO:0008150(biological_process);	GO:0005739(mitochondrion);GO:0016021(integral component of membrane);	GO:0003674(molecular_function);
AT2G33860	0.0433333	2.8	0	89.2767	2.85667	ETT	Transcriptional factor B3 family protein / auxin-responsive factor AUX/IAA-related	GO:0006351(transcription, DNA-templated);GO:0006355(regulation of transcription, DNA-templated);GO:0009733(response to auxin);GO:0009734(auxin-activated signaling pathway);GO:0009850(auxin metabolic process);GO:0010050(vegetative phase change);GO:0010158(abaxial cell fate specification);GO:0010582(floral meristem determinacy);	GO:0005634(nucleus);	GO:0003677(DNA binding);GO:0003700(transcription factor activity, sequence-specific DNA binding);
AT2G33990	3.77	33.8467	15.7467	24.6933	8.41667	iqd9	IQ-domain 9	GO:0008150(biological_process);	GO:0005634(nucleus);GO:0005886(plasma membrane);	GO:0005516(calmodulin binding);
AT2G34230	54.69	8.76	0	1.46	0	*	Protein with domains of unknown function (DUF627 and DUF629)	GO:0008150(biological_process);	GO:0005634(nucleus);	GO:0016787(hydrolase activity);
AT2G34310	9.88333	35.8933	3.60333	57.9133	6.79333	*	unknown protein	GO:0008150(biological_process);	GO:0005634(nucleus);GO:0016021(integral component of membrane);	GO:0005525(GTP binding);
AT2G34320	5.21667	4.14667	0	2.48667	0	*	Polynucleotidyl transferase, ribonuclease H-like superfamily protein	GO:0008150(biological_process);	GO:0005575(cellular_component);	GO:0003676(nucleic acid binding);GO:0003964(RNA-directed DNA polymerase activity);
AT2G34357	19.8967	60.1433	13.4867	40.25	3.42333	*	ARM repeat superfamily protein	GO:0008150(biological_process);	GO:0005634(nucleus);	*
AT2G34680	16.9033	38.47	13.83	18.52	6.35333	AIR9	Outer arm dynein light chain 1 protein	GO:0009733(response to auxin);GO:0010102(lateral root morphogenesis);	GO:0005634(nucleus);GO:0005886(plasma membrane);GO:0009506(plasmodesma);	*
AT2G34710	2.76667	9.23	0.203333	83.6767	1.73333	PHB	Homeobox-leucine zipper family protein / lipid-binding START domain-containing protein	GO:0006351(transcription, DNA-templated);GO:0006355(regulation of transcription, DNA-templated);GO:0009855(determination of bilateral symmetry);GO:0009944(polarity specification of adaxial/abaxial axis);GO:0009955(adaxial/abaxial pattern specification);GO:0010014(meristem initiation);GO:0010072(primary shoot apical meristem specification);GO:0030154(cell differentiation);GO:0080060(integument dev…	GO:0005634(nucleus);	GO:0003677(DNA binding);GO:0003700(transcription factor activity, sequence-specific DNA binding);GO:0008289(lipid binding);
AT2G34900	39.66	148.92	52.8133	83.7033	15.1833	IMB1	Transcription factor GTE6	GO:0006351(transcription, DNA-templated);GO:0006355(regulation of transcription, DNA-templated);GO:0010030(positive regulation of seed germination);GO:0045893(positive regulation of transcription, DNA-templated);	GO:0005634(nucleus);	GO:0003677(DNA binding);
AT2G34920	0	21.9767	0	11.2167	0	EDA18	RING/U-box superfamily protein	GO:0009553(embryo sac development);GO:0009555(pollen development);	GO:0005634(nucleus);	*
AT2G35310	3.11	3.73	0	10.76	0	*	Transcriptional factor B3 family protein	GO:0006351(transcription, DNA-templated);GO:0006355(regulation of transcription, DNA-templated);	GO:0005634(nucleus);	GO:0003677(DNA binding);GO:0003700(transcription factor activity, sequence-specific DNA binding);
AT2G35430	8.65667	62.3933	9.06	40.4233	1.45667	*	Zinc finger C-x8-C-x5-C-x3-H type family protein	GO:0006355(regulation of transcription, DNA-templated);	GO:0005634(nucleus);	GO:0003677(DNA binding);GO:0003700(transcription factor activity, sequence-specific DNA binding);GO:0046872(metal ion binding);
AT2G36340	54.6367	79.39	9.41	28.8733	0.87	*	DNA-binding storekeeper protein-related transcriptional regulator	GO:0006351(transcription, DNA-templated);GO:0006355(regulation of transcription, DNA-templated);	GO:0005634(nucleus);GO:0005737(cytoplasm);	*
AT2G36350	0	6.79667	0	14.2467	0.606667	*	Protein kinase superfamily protein	GO:0006468(protein phosphorylation);	GO:0005634(nucleus);GO:0005886(plasma membrane);	GO:0005515(protein binding);GO:0005524(ATP binding);GO:0016301(kinase activity);GO:0019901(protein kinase binding);
AT2G36400	0	1.5	0	50.3033	1.14333	GRF3	growth-regulating factor 3	GO:0006351(transcription, DNA-templated);GO:0006355(regulation of transcription, DNA-templated);GO:0008285(negative regulation of cell proliferation);GO:0009624(response to nematode);GO:0048364(root development);GO:0048366(leaf development);GO:0061062(regulation of nematode larval development);	GO:0005634(nucleus);	GO:0005524(ATP binding);GO:0043565(sequence-specific DNA binding);GO:0044212(transcription regulatory region DNA binding);
AT2G36410	0	12.4	0	49.1467	2.63	*	Family of unknown function (DUF662)	*	GO:0005634(nucleus);GO:0005886(plasma membrane);	*
AT2G36480	7.77667	19.82	4.66	11.2033	3.32333	*	ENTH/VHS family protein	GO:0008150(biological_process);	GO:0005634(nucleus);	*
AT2G36570	0.0166667	8.35333	0	5.25333	0.303333	*	Leucine-rich repeat protein kinase family protein	GO:0006468(protein phosphorylation);GO:0007169(transmembrane receptor protein tyrosine kinase signaling pathway);GO:0009834(plant-type secondary cell wall biogenesis);	GO:0005886(plasma membrane);GO:0016021(integral component of membrane);	GO:0004672(protein kinase activity);GO:0004674(protein serine/threonine kinase activity);GO:0005524(ATP binding);GO:0016301(kinase activity);
AT2G36660	35.69	84.7733	6.11333	21	9.34667	PAB7	poly(A) binding protein 7	GO:0006417(regulation of translation);	GO:0005634(nucleus);GO:0005737(cytoplasm);	GO:0003723(RNA binding);GO:0003743(translation initiation factor activity);
AT2G37040	7.30667	0.663333	0	0.59	0	PAL1	PHE ammonia lyase 1	GO:0006559(L-phenylalanine catabolic process);GO:0006952(defense response);GO:0006979(response to oxidative stress);GO:0009555(pollen development);GO:0009611(response to wounding);GO:0009699(phenylpropanoid biosynthetic process);GO:0009800(cinnamic acid biosynthetic process);GO:0009819(drought recovery);GO:0010224(response to UV-B);GO:0046244(salicylic acid catabolic process);GO:0046274(lignin ca…	GO:0005737(cytoplasm);	GO:0005515(protein binding);GO:0045548(phenylalanine ammonia-lyase activity);
AT2G37400	79.1833	76.6733	22.2567	81.6133	25.91	*	Tetratricopeptide repeat (TPR)-like superfamily protein	GO:0008150(biological_process);	GO:0009507(chloroplast);GO:0009536(plastid);GO:0009543(chloroplast thylakoid lumen);GO:0009941(chloroplast envelope);	*
AT2G37420	7.75333	83.7667	17.59	26.58	1.20667	*	ATP binding microtubule motor family protein	*	GO:0005634(nucleus);GO:0005737(cytoplasm);GO:0005819(spindle);GO:0005874(microtubule);	GO:0003777(microtubule motor activity);GO:0005524(ATP binding);GO:0008017(microtubule binding);
AT2G37630	6.46667	6.11	0	10.7733	4.29333	AS1	myb-like HTH transcriptional regulator family protein	GO:0006351(transcription, DNA-templated);GO:0006357(regulation of transcription from RNA polymerase II promoter);GO:0008356(asymmetric cell division);GO:0009615(response to virus);GO:0009651(response to salt stress);GO:0009733(response to auxin);GO:0009739(response to gibberellin);GO:0009751(response to salicylic acid);GO:0009753(response to jasmonic acid);GO:0009908(flower development);GO:000994…	GO:0000793(condensed chromosome);GO:0005634(nucleus);GO:0005730(nucleolus);	GO:0000981(RNA polymerase II transcription factor activity, sequence-specific DNA binding);GO:0001135(transcription factor activity, RNA polymerase II transcription factor recruiting);GO:0003677(DNA binding);GO:0003700(transcription factor activity, sequence-specific DNA binding);GO:0005515(protein binding);GO:0042803(protein homodimerization activity);GO:0043565(sequence-specific DNA binding);GO…
AT2G37640	39.4267	28.44	6.23667	9.39	0.626667	EXP3	Barwin-like endoglucanases superfamily protein	GO:0006949(syncytium formation);GO:0009664(plant-type cell wall organization);GO:0009739(response to gibberellin);GO:0009826(unidimensional cell growth);GO:0009828(plant-type cell wall loosening);GO:0009831(plant-type cell wall modification involved in multidimensional cell growth);GO:0010114(response to red light);	GO:0005576(extracellular region);GO:0005618(cell wall);GO:0016020(membrane);	*
AT2G37940	11.1833	28.2667	6.22667	36.6733	13.9	AtIPCS2	Arabidopsis Inositol phosphorylceramide synthase 2	GO:0006952(defense response);GO:0030148(sphingolipid biosynthetic process);	GO:0005802(trans-Golgi network);GO:0005886(plasma membrane);GO:0016021(integral component of membrane);	GO:0045140(inositol phosphoceramide synthase activity);
AT2G37990	86.1833	81.2333	40.2533	127.82	30.5133	*	ribosome biogenesis regulatory protein (RRS1) family protein	*	GO:0005634(nucleus);GO:0005730(nucleolus);	*
AT2G38120	0.31	36.02	0	65.94	0.0233333	AUX1	Transmembrane amino acid transporter family protein	GO:0001736(establishment of planar polarity);GO:0003333(amino acid transmembrane transport);GO:0006865(amino acid transport);GO:0009624(response to nematode);GO:0009723(response to ethylene);GO:0009733(response to auxin);GO:0009734(auxin-activated signaling pathway);GO:0009926(auxin polar transport);GO:0009958(positive gravitropism);GO:0010311(lateral root formation);GO:0048765(root hair cell dif…	GO:0005768(endosome);GO:0005794(Golgi apparatus);GO:0005886(plasma membrane);GO:0009986(cell surface);GO:0016020(membrane);GO:0016021(integral component of membrane);	GO:0005215(transporter activity);GO:0010011(auxin binding);GO:0010328(auxin influx transmembrane transporter activity);GO:0015171(amino acid transmembrane transporter activity);GO:0015293(symporter activity);
AT2G38160	5.26333	74.68	17.8333	85.7133	0.596667	*	unknown protein	GO:0008150(biological_process);	GO:0005634(nucleus);	GO:0003674(molecular_function);
AT2G38170	60.37	3.98	0	0.463333	0	CAX1	cation exchanger 1	GO:0006816(calcium ion transport);GO:0006882(cellular zinc ion homeostasis);GO:0009631(cold acclimation);GO:0009651(response to salt stress);GO:0030026(cellular manganese ion homeostasis);GO:0055062(phosphate ion homeostasis);GO:0055114(oxidation-reduction process);GO:0070588(calcium ion transmembrane transport);GO:1902600(hydrogen ion transmembrane transport);	GO:0005773(vacuole);GO:0005774(vacuolar membrane);GO:0009507(chloroplast);GO:0009705(plant-type vacuole membrane);GO:0016020(membrane);GO:0016021(integral component of membrane);	GO:0004129(cytochrome-c oxidase activity);GO:0005515(protein binding);GO:0015085(calcium ion transmembrane transporter activity);GO:0015368(calcium:cation antiporter activity);GO:0015369(calcium:proton antiporter activity);
AT2G38560	40.3167	40.67	18.99	46.5533	21.8167	TFIIS	transcript elongation factor IIS	GO:0006351(transcription, DNA-templated);GO:0006354(DNA-templated transcription, elongation);GO:0006355(regulation of transcription, DNA-templated);GO:0006414(translational elongation);GO:0009739(response to gibberellin);GO:0009845(seed germination);GO:0009910(negative regulation of flower development);GO:0010162(seed dormancy process);GO:0034243(regulation of transcription elongation from RNA po…	GO:0005634(nucleus);	GO:0003677(DNA binding);GO:0003700(transcription factor activity, sequence-specific DNA binding);GO:0003746(translation elongation factor activity);GO:0008270(zinc ion binding);
AT2G38620	117.027	97.2967	18.91	125.643	2.05667	CDKB1;2	cyclin-dependent kinase B1;2	GO:0000082(G1/S transition of mitotic cell cycle);GO:0006468(protein phosphorylation);GO:0007165(signal transduction);GO:0008284(positive regulation of cell proliferation);GO:0010033(response to organic substance);GO:0010389(regulation of G2/M transition of mitotic cell cycle);GO:0010444(guard mother cell differentiation);GO:0010468(regulation of gene expression);GO:0032875(regulation of DNA endo…	GO:0000307(cyclin-dependent protein kinase holoenzyme complex);GO:0005634(nucleus);GO:0005737(cytoplasm);	GO:0004674(protein serine/threonine kinase activity);GO:0004693(cyclin-dependent protein serine/threonine kinase activity);GO:0005515(protein binding);GO:0005524(ATP binding);GO:0008353(RNA polymerase II carboxy-terminal domain kinase activity);GO:0016301(kinase activity);GO:0030332(cyclin binding);
AT2G38830	0	8.84	0	2.91667	0	*	Ubiquitin-conjugating enzyme/RWD-like protein	*	*	GO:0003674(molecular_function);
AT2G39180	0	2.77667	0.0633333	2.99	1.10333	CCR2	CRINKLY4 related 2	GO:0006468(protein phosphorylation);	GO:0016021(integral component of membrane);	GO:0003824(catalytic activity);GO:0004672(protein kinase activity);GO:0004674(protein serine/threonine kinase activity);GO:0005524(ATP binding);GO:0016301(kinase activity);GO:0042803(protein homodimerization activity);GO:0050662(coenzyme binding);
AT2G39220	0.1	2.29	0	68.0767	1.15	PLP6	PATATIN-like protein 6	GO:0006952(defense response);GO:0016042(lipid catabolic process);	*	GO:0016787(hydrolase activity);GO:0045735(nutrient reservoir activity);
AT2G39670	37.1033	54.2367	20.5633	54.7267	9.66333	*	Radical SAM superfamily protein	*	GO:0005737(cytoplasm);	*
AT2G39810	31.55	48.5133	10.19	30.6667	6.00333	HOS1	ubiquitin-protein ligases	GO:0009409(response to cold);GO:0009966(regulation of signal transduction);GO:0010228(vegetative to reproductive phase transition of meristem);GO:0016567(protein ubiquitination);GO:0045892(negative regulation of transcription, DNA-templated);	GO:0005634(nucleus);GO:0005737(cytoplasm);	GO:0004842(ubiquitin-protein transferase activity);GO:0005515(protein binding);GO:0016874(ligase activity);GO:0046872(metal ion binding);
AT2G39900	8.39667	43.0867	14.4633	44.5433	21.9733	WLIM2a	GATA type zinc finger transcription factor family protein	GO:0051017(actin filament bundle assembly);	GO:0005737(cytoplasm);GO:0005856(cytoskeleton);GO:0015629(actin cytoskeleton);	GO:0046872(metal ion binding);GO:0051015(actin filament binding);
AT2G40070	9.52	18.9367	8.68667	21.1633	8.73667	*	unknown protein	GO:0008150(biological_process);	GO:0005634(nucleus);GO:0005875(microtubule associated complex);	GO:0003674(molecular_function);
AT2G40220	38.6067	54.5233	0.28	46.5467	0.523333	ABI4	Integrase-type DNA-binding superfamily protein	GO:0005983(starch catabolic process);GO:0006351(transcription, DNA-templated);GO:0006355(regulation of transcription, DNA-templated);GO:0006952(defense response);GO:0006970(response to osmotic stress);GO:0009414(response to water deprivation);GO:0009738(abscisic acid-activated signaling pathway);GO:0009744(response to sucrose);GO:0009747(hexokinase-dependent signaling);GO:0009749(response to gluc…	GO:0005634(nucleus);	GO:0003677(DNA binding);GO:0003700(transcription factor activity, sequence-specific DNA binding);GO:0005515(protein binding);GO:0043565(sequence-specific DNA binding);GO:0044212(transcription regulatory region DNA binding);
AT2G41080	4.85	0.72	0	8.64	1.13	*	Tetratricopeptide repeat (TPR)-like superfamily protein	GO:0008150(biological_process);	GO:0005739(mitochondrion);	GO:0008270(zinc ion binding);
AT2G41170	0.03	23.5667	0.0366667	47.4967	4.50667	*	F-box family protein	GO:0008150(biological_process);	GO:0016021(integral component of membrane);	GO:0003674(molecular_function);
AT2G41450	21.9067	14.8733	6.07	12.7533	0	*	N-acetyltransferases;N-acetyltransferases	*	GO:0005634(nucleus);	GO:0008080(N-acetyltransferase activity);
AT2G41540	3.21333	48.8333	6.12333	51.2067	10.7033	GPDHC1	6-phosphogluconate dehydrogenase family protein	GO:0005975(carbohydrate metabolic process);GO:0006072(glycerol-3-phosphate metabolic process);GO:0009413(response to flooding);GO:0046168(glycerol-3-phosphate catabolic process);GO:0055114(oxidation-reduction process);	GO:0005737(cytoplasm);GO:0005829(cytosol);GO:0009331(glycerol-3-phosphate dehydrogenase complex);	GO:0004367(glycerol-3-phosphate dehydrogenase [NAD+] activity);GO:0051287(NAD binding);
AT2G41560	2.92333	4.73667	0.18	6.80667	3.26667	ACA4	autoinhibited Ca(2+)-ATPase, isoform 4	GO:0006970(response to osmotic stress);GO:0009624(response to nematode);GO:0009651(response to salt stress);GO:0042742(defense response to bacterium);GO:0043069(negative regulation of programmed cell death);GO:0055081(anion homeostasis);GO:0070588(calcium ion transmembrane transport);	GO:0000325(plant-type vacuole);GO:0005773(vacuole);GO:0005774(vacuolar membrane);GO:0005887(integral component of plasma membrane);GO:0009507(chloroplast);GO:0009705(plant-type vacuole membrane);GO:0016021(integral component of membrane);	GO:0005388(calcium-transporting ATPase activity);GO:0005516(calmodulin binding);GO:0005524(ATP binding);GO:0046872(metal ion binding);
AT2G41620	13.4633	43.4667	15.4567	25.89	8.70667	*	Nucleoporin interacting component (Nup93/Nic96-like) family protein	*	GO:0005634(nucleus);GO:0005635(nuclear envelope);GO:0005730(nucleolus);GO:0009506(plasmodesma);	GO:0005515(protein binding);
AT2G41720	10.87	15.7367	7.19333	17.1867	7.33	EMB2654	Tetratricopeptide repeat (TPR)-like superfamily protein	GO:0008380(RNA splicing);GO:0009451(RNA modification);GO:0009793(embryo development ending in seed dormancy);GO:0010239(chloroplast mRNA processing);	GO:0005739(mitochondrion);GO:0009507(chloroplast);	GO:0003723(RNA binding);GO:0003735(structural constituent of ribosome);GO:0004519(endonuclease activity);
AT2G42220	0.0133333	2.02	0	2.27	0.0266667	*	Rhodanese/Cell cycle control phosphatase superfamily protein	GO:0008150(biological_process);	GO:0009507(chloroplast);GO:0009534(chloroplast thylakoid);GO:0009535(chloroplast thylakoid membrane);GO:0016021(integral component of membrane);	GO:0003674(molecular_function);
AT2G42620	4.97	7.40667	0.58	7.56667	2.39667	MAX2	RNI-like superfamily protein	GO:0006511(ubiquitin-dependent protein catabolic process);GO:0007568(aging);GO:0009414(response to water deprivation);GO:0009416(response to light stimulus);GO:0009734(auxin-activated signaling pathway);GO:0009926(auxin polar transport);GO:0009934(regulation of meristem structural organization);GO:0010016(shoot system morphogenesis);GO:0010187(negative regulation of seed germination);GO:0016567(p…	GO:0000151(ubiquitin ligase complex);GO:0005634(nucleus);GO:0019005(SCF ubiquitin ligase complex);	GO:0004842(ubiquitin-protein transferase activity);GO:0005515(protein binding);
AT2G43445	1.34	10.3167	0.0766667	0.666667	0	*	F-box and associated interaction domains-containing protein	GO:0008150(biological_process);	GO:0005575(cellular_component);	GO:0003674(molecular_function);
AT2G43720	8.19667	38.3533	4.07667	25.86	0.846667	*	Eukaryotic protein of unknown function (DUF842)	GO:0008150(biological_process);	GO:0009507(chloroplast);	GO:0003674(molecular_function);
AT2G43850	65.0667	4.54	0	2.17667	0	*	Integrin-linked protein kinase family	GO:0006970(response to osmotic stress);GO:0035556(intracellular signal transduction);GO:0045087(innate immune response);GO:0046777(protein autophosphorylation);	GO:0005783(endoplasmic reticulum);GO:0005886(plasma membrane);GO:0009898(cytoplasmic side of plasma membrane);	GO:0004672(protein kinase activity);GO:0004674(protein serine/threonine kinase activity);GO:0004712(protein serine/threonine/tyrosine kinase activity);GO:0004871(signal transducer activity);GO:0005515(protein binding);GO:0016301(kinase activity);
AT2G43990	6.71333	4.45667	0	6.78	1.40667	*	unknown protein	GO:0008150(biological_process);	GO:0005634(nucleus);	GO:0003674(molecular_function);
AT2G44190	0.233333	38.2567	17.89	20.2333	4.47	EDE1	Family of unknown function (DUF566)	GO:0000226(microtubule cytoskeleton organization);GO:0009960(endosperm development);GO:0010342(endosperm cellularization);GO:0048316(seed development);GO:0051301(cell division);	GO:0005634(nucleus);GO:0005737(cytoplasm);GO:0005880(nuclear microtubule);	GO:0008017(microtubule binding);
AT2G44450	0	36.0833	0	20.54	0	BGLU15	beta glucosidase 15	GO:0005975(carbohydrate metabolic process);GO:0009651(response to salt stress);GO:0009725(response to hormone);GO:0019762(glucosinolate catabolic process);	GO:0005576(extracellular region);GO:0005618(cell wall);GO:0005794(Golgi apparatus);GO:0009505(plant-type cell wall);GO:0009506(plasmodesma);GO:0048046(apoplast);	GO:0004553(hydrolase activity, hydrolyzing O-glycosyl compounds);GO:0008422(beta-glucosidase activity);GO:0102483(scopolin beta-glucosidase activity);
AT2G44500	0.0333333	31.8333	12.0733	35.1067	9.79	*	O-fucosyltransferase family protein	GO:0008150(biological_process);	GO:0005794(Golgi apparatus);GO:0016021(integral component of membrane);	GO:0016757(transferase activity, transferring glycosyl groups);
AT2G44690	4.37667	11.9067	0.0533333	22.2333	4.09667	ARAC9	Arabidopsis RAC-like 9	GO:0007264(small GTPase mediated signal transduction);	GO:0005737(cytoplasm);GO:0005886(plasma membrane);	GO:0003924(GTPase activity);GO:0005515(protein binding);GO:0005525(GTP binding);
AT2G44830	7.11667	29.04	1.21333	12.9433	5.35	*	Protein kinase superfamily protein	*	GO:0005634(nucleus);GO:0005886(plasma membrane);	GO:0016301(kinase activity);
AT2G45160	0	0.813333	0	16.4833	0.4	HAM1	GRAS family transcription factor	GO:0006351(transcription, DNA-templated);GO:0006355(regulation of transcription, DNA-templated);GO:0030154(cell differentiation);GO:0048768(root hair cell tip growth);GO:0051301(cell division);	GO:0005634(nucleus);	GO:0003700(transcription factor activity, sequence-specific DNA binding);GO:0043565(sequence-specific DNA binding);
AT2G45340	0.00666667	1.36	0.0133333	2.60667	0.526667	*	Leucine-rich repeat protein kinase family protein	GO:0006468(protein phosphorylation);GO:0007169(transmembrane receptor protein tyrosine kinase signaling pathway);	GO:0005886(plasma membrane);GO:0016021(integral component of membrane);	GO:0004672(protein kinase activity);GO:0004674(protein serine/threonine kinase activity);GO:0005524(ATP binding);
AT2G45480	2.49667	6.43667	0	32.57	0	GRF9	growth-regulating factor 9	GO:0006351(transcription, DNA-templated);GO:0006355(regulation of transcription, DNA-templated);GO:0032502(developmental process);GO:0048366(leaf development);	GO:0005634(nucleus);	GO:0005524(ATP binding);
AT2G45930	0	3.10667	0	1.62	0	*	unknown protein	GO:0008150(biological_process);	GO:0005739(mitochondrion);	GO:0003674(molecular_function);
AT2G46110	50.9133	31.0367	2.81333	17.7467	7.67333	KPHMT1	ketopantoate hydroxymethyltransferase 1	GO:0015940(pantothenate biosynthetic process);GO:0032259(methylation);	GO:0005739(mitochondrion);GO:0009507(chloroplast);	GO:0003864(3-methyl-2-oxobutanoate hydroxymethyltransferase activity);GO:0008168(methyltransferase activity);GO:0046872(metal ion binding);
AT2G46225	19.8567	31.57	8.33667	38.08	8.09667	ABIL1	ABI-1-like 1	GO:0010090(trichome morphogenesis);GO:0045010(actin nucleation);	GO:0005737(cytoplasm);GO:0005856(cytoskeleton);GO:0031209(SCAR complex);	GO:0005515(protein binding);
AT2G46250	0.243333	7.78333	0.263333	3.46333	0.906667	*	myosin heavy chain-related	*	GO:0005737(cytoplasm);	*
AT2G46380	0	1.07	0	3.56667	0.126667	*	Protein of unknown function (DUF3133)	*	GO:0005575(cellular_component);	*
AT2G46410	0.27	12.11	0.98	20.4	1.45333	CPC	Homeodomain-like superfamily protein	GO:0006351(transcription, DNA-templated);GO:0006355(regulation of transcription, DNA-templated);GO:0006357(regulation of transcription from RNA polymerase II promoter);GO:0007275(multicellular organism development);GO:0009751(response to salicylic acid);GO:0009753(response to jasmonic acid);GO:0009913(epidermal cell differentiation);GO:0010063(positive regulation of trichoblast fate specification…	GO:0005634(nucleus);	GO:0000981(RNA polymerase II transcription factor activity, sequence-specific DNA binding);GO:0001135(transcription factor activity, RNA polymerase II transcription factor recruiting);GO:0003677(DNA binding);GO:0003700(transcription factor activity, sequence-specific DNA binding);GO:0005515(protein binding);GO:0043565(sequence-specific DNA binding);GO:0044212(transcription regulatory region DNA b…
AT2G46530	2.30667	1.17667	0	9.38	0	ARF11	auxin response factor 11	GO:0006351(transcription, DNA-templated);GO:0006355(regulation of transcription, DNA-templated);GO:0009734(auxin-activated signaling pathway);	GO:0005634(nucleus);GO:0009506(plasmodesma);	GO:0003677(DNA binding);GO:0003700(transcription factor activity, sequence-specific DNA binding);
AT2G46810	11.9433	3.44333	0	0.836667	0	*	basic helix-loop-helix (bHLH) DNA-binding superfamily protein	GO:0006351(transcription, DNA-templated);GO:0006355(regulation of transcription, DNA-templated);	GO:0005634(nucleus);	GO:0003677(DNA binding);GO:0003700(transcription factor activity, sequence-specific DNA binding);GO:0046983(protein dimerization activity);
AT2G46920	6.39333	11.6467	0.0633333	25.0133	6.83	POL	Protein phosphatase 2C family protein	GO:0006355(regulation of transcription, DNA-templated);GO:0006470(protein dephosphorylation);GO:0007275(multicellular organism development);GO:0009934(regulation of meristem structural organization);GO:0010074(maintenance of meristem identity);GO:0018345(protein palmitoylation);GO:0018377(protein myristoylation);	GO:0005634(nucleus);GO:0005886(plasma membrane);	GO:0004722(protein serine/threonine phosphatase activity);GO:0005543(phospholipid binding);GO:0046872(metal ion binding);
AT2G47000	0	2.15	0.00333333	10.3567	0.0733333	ABCB4	ATP binding cassette subfamily B4	GO:0009630(gravitropism);GO:0009733(response to auxin);GO:0009734(auxin-activated signaling pathway);GO:0009735(response to cytokinin);GO:0009926(auxin polar transport);GO:0010315(auxin efflux);GO:0010540(basipetal auxin transport);GO:0048767(root hair elongation);GO:0055085(transmembrane transport);GO:0060919(auxin influx);	GO:0005634(nucleus);GO:0005886(plasma membrane);GO:0009506(plasmodesma);GO:0016020(membrane);GO:0016021(integral component of membrane);	GO:0005524(ATP binding);GO:0008559(xenobiotic-transporting ATPase activity);GO:0010328(auxin influx transmembrane transporter activity);GO:0010329(auxin efflux transmembrane transporter activity);GO:0042626(ATPase activity, coupled to transmembrane movement of substances);
AT2G47780	4.51333	32.97	0.613333	7.28333	0	*	Rubber elongation factor protein (REF)	GO:0034389(lipid particle organization);GO:0045927(positive regulation of growth);GO:0080186(developmental vegetative growth);GO:1902584(positive regulation of response to water deprivation);	GO:0005737(cytoplasm);GO:0005811(lipid droplet);	GO:0003674(molecular_function);
AT2G47860	2.40667	2.79333	0	30.6333	1.07333	SETH6	Phototropic-responsive NPH3 family protein	GO:0009416(response to light stimulus);GO:0016567(protein ubiquitination);	GO:0005886(plasma membrane);	GO:0004871(signal transducer activity);
AT2G48150	0	0.67	0	1.52	0	GPX4	glutathione peroxidase 4	GO:0006979(response to oxidative stress);GO:0055114(oxidation-reduction process);	GO:0005739(mitochondrion);GO:0005829(cytosol);	GO:0004602(glutathione peroxidase activity);
AT2G48160	14.6833	23.1467	9.26667	16.4533	6.69	*	Tudor/PWWP/MBT domain-containing protein	*	GO:0005634(nucleus);	*
AT3G01015	1.88667	17.7567	6.21	6.37333	0	*	TPX2 (targeting protein for Xklp2) protein family	GO:0032147(activation of protein kinase activity);GO:0060236(regulation of mitotic spindle organization);	GO:0005634(nucleus);GO:0005819(spindle);GO:0005874(microtubule);	*
AT3G01710	0	13.51	0	23.64	0	*	TPX2 (targeting protein for Xklp2) protein family	GO:0008150(biological_process);	GO:0005634(nucleus);	GO:0003674(molecular_function);
AT3G01800	91.5633	97.5433	40.82	72.7833	9.85	*	Ribosome recycling factor	GO:0006412(translation);	GO:0005739(mitochondrion);	*
AT3G01890	14.24	10.9333	1.61333	9.54667	3.12	*	SWIB/MDM2 domain superfamily protein	GO:0009909(regulation of flower development);	GO:0005634(nucleus);	GO:0005515(protein binding);
AT3G02110	0	17.7567	0	256.127	2.25333	scpl25	serine carboxypeptidase-like 25	GO:0006508(proteolysis);GO:0009742(brassinosteroid mediated signaling pathway);GO:0051603(proteolysis involved in cellular protein catabolic process);	GO:0005576(extracellular region);GO:0005615(extracellular space);	GO:0004185(serine-type carboxypeptidase activity);
AT3G02120	12.33	76.7333	25.79	41.9967	0.343333	*	hydroxyproline-rich glycoprotein family protein	GO:0010583(response to cyclopentenone);	GO:0005634(nucleus);	GO:0003674(molecular_function);
AT3G02160	20.2767	11.27	0.153333	3.75	0.366667	*	Bromodomain transcription factor	*	GO:0005634(nucleus);	*
AT3G02330	3.72	5.92333	0.00666667	3.19667	1.26667	*	Pentatricopeptide repeat (PPR) superfamily protein	GO:0006397(mRNA processing);GO:0016554(cytidine to uridine editing);GO:0080156(mitochondrial mRNA modification);	GO:0005739(mitochondrion);GO:0031019(mitochondrial mRNA editing complex);	GO:0003723(RNA binding);GO:0004519(endonuclease activity);GO:0005515(protein binding);
AT3G02640	84.6733	223.587	96.0233	108.65	0.0233333	*	unknown protein	GO:0008150(biological_process);	GO:0005739(mitochondrion);GO:0016021(integral component of membrane);	GO:0003674(molecular_function);
AT3G02710	72.7467	56.2933	1.91	71.4233	19.9667	*	ARM repeat superfamily protein	GO:0008380(RNA splicing);	GO:0005634(nucleus);	*
AT3G03030	11.8833	22.32	8.39	27.76	8.65	*	F-box/RNI-like superfamily protein	GO:0008150(biological_process);	GO:0005634(nucleus);	GO:0003674(molecular_function);
AT3G03040	48.87	44.71	11.46	22.95	8.55667	*	F-box/RNI-like superfamily protein	GO:0008150(biological_process);	GO:0005634(nucleus);	GO:0003674(molecular_function);
AT3G03130	24.5933	272.76	76.6867	151.163	0.67	*	unknown protein	GO:0008150(biological_process);	GO:0005634(nucleus);	GO:0003674(molecular_function);
AT3G03880	54.1433	57.5533	23.8933	58.0433	28.8833	*	Protein of unknown function (DUF1639)	GO:0008150(biological_process);	GO:0005739(mitochondrion);	GO:0016746(transferase activity, transferring acyl groups);
AT3G04260	15.7133	2.29667	0.0133333	13.7067	2.48667	PTAC3	plastid transcriptionally active 3	*	GO:0005634(nucleus);GO:0009295(nucleoid);GO:0009507(chloroplast);GO:0009508(plastid chromosome);GO:0016020(membrane);	GO:0003677(DNA binding);
AT3G04340	17.1367	14.98	5.03	9.98	3.26	emb2458	FtsH extracellular protease family	GO:0006508(proteolysis);GO:0009793(embryo development ending in seed dormancy);	GO:0005739(mitochondrion);GO:0005886(plasma membrane);GO:0009506(plasmodesma);GO:0009507(chloroplast);GO:0009941(chloroplast envelope);	GO:0004176(ATP-dependent peptidase activity);GO:0008237(metallopeptidase activity);GO:0016887(ATPase activity);
AT3G04480	3.52333	28.6733	10.7033	23.58	10.0433	*	endoribonucleases	GO:0090502(RNA phosphodiester bond hydrolysis, endonucleolytic);	*	GO:0004521(endoribonuclease activity);
AT3G04590	46.5533	79.13	15.1633	36.5133	13.4533	*	AT hook motif DNA-binding family protein	*	*	GO:0003677(DNA binding);
AT3G04630	2.14333	172.67	21.3633	153.783	3.98667	WDL1	WVD2-like 1	GO:0010015(root morphogenesis);GO:0010031(circumnutation);	GO:0005634(nucleus);GO:0005737(cytoplasm);GO:0005874(microtubule);	GO:0003674(molecular_function);
AT3G04760	1.03	3.52	0.01	8.44	3.16	*	Pentatricopeptide repeat (PPR-like) superfamily protein	GO:0008150(biological_process);	GO:0005739(mitochondrion);GO:0009507(chloroplast);	*
AT3G04940	0.01	2.74	0.0133333	6.55667	0	CYSD1	cysteine synthase D1	GO:0006535(cysteine biosynthetic process from serine);GO:0019344(cysteine biosynthetic process);	GO:0005737(cytoplasm);	GO:0004124(cysteine synthase activity);GO:0016740(transferase activity);GO:0030170(pyridoxal phosphate binding);GO:0050017(L-3-cyanoalanine synthase activity);
AT3G05220	0.793333	6.69333	0.63	19.74	2.48333	*	Heavy metal transport/detoxification superfamily protein	*	GO:0009506(plasmodesma);	*
AT3G05330	4.97	24.3133	7.55667	29.72	0	ATN	cyclin family	GO:0000914(phragmoplast assembly);	GO:0005730(nucleolus);GO:0005739(mitochondrion);GO:0005875(microtubule associated complex);GO:0009524(phragmoplast);GO:0009574(preprophase band);	GO:0003674(molecular_function);
AT3G06010	14.5633	12.9267	5.12333	12.3467	3.06333	ATCHR12	Homeotic gene regulator	GO:0009408(response to heat);GO:0009414(response to water deprivation);GO:0009651(response to salt stress);	GO:0005634(nucleus);	GO:0003677(DNA binding);GO:0005524(ATP binding);
AT3G06030	28.8533	46.9933	18.9033	24.4967	5.68	NP3	NPK1-related protein kinase 3	GO:0007346(regulation of mitotic cell cycle);GO:0023014(signal transduction by protein phosphorylation);GO:0031098(stress-activated protein kinase signaling cascade);GO:0032147(activation of protein kinase activity);GO:0043622(cortical microtubule organization);GO:0046777(protein autophosphorylation);	GO:0005737(cytoplasm);GO:0005874(microtubule);GO:0048046(apoplast);	GO:0004674(protein serine/threonine kinase activity);GO:0004709(MAP kinase kinase kinase activity);GO:0005524(ATP binding);GO:0016301(kinase activity);
AT3G06340	11.44	24.1067	0.44	24.0433	4.89	*	DNAJ heat shock N-terminal domain-containing protein	GO:0006457(protein folding);	GO:0005737(cytoplasm);	*
AT3G06740	31.9467	55.16	20.4533	53.98	8.14333	GATA15	GATA transcription factor 15	GO:0030154(cell differentiation);	GO:0005634(nucleus);GO:0005667(transcription factor complex);	GO:0000977(RNA polymerase II regulatory region sequence-specific DNA binding);GO:0001085(RNA polymerase II transcription factor binding);GO:0001228(transcriptional activator activity, RNA polymerase II transcription regulatory region sequence-specific binding);GO:0003682(chromatin binding);GO:0003700(transcription factor activity, sequence-specific DNA binding);GO:0008270(zinc ion binding);
AT3G06868	0.226667	5.32	0	11.1667	0.0166667	*	unknown protein	GO:0008150(biological_process);	GO:0005634(nucleus);	GO:0003674(molecular_function);
AT3G06930	60.8067	97.1433	48.2967	68.9733	15.5667	PRMT4B	protein arginine methyltransferase 4B	GO:0006351(transcription, DNA-templated);GO:0009651(response to salt stress);GO:0009909(regulation of flower development);GO:0010228(vegetative to reproductive phase transition of meristem);GO:0019919(peptidyl-arginine methylation, to asymmetrical-dimethyl arginine);GO:0034970(histone H3-R2 methylation);GO:0034971(histone H3-R17 methylation);GO:0034972(histone H3-R26 methylation);GO:0045893(posit…	GO:0005634(nucleus);GO:0005737(cytoplasm);GO:0005829(cytosol);	GO:0005515(protein binding);GO:0008168(methyltransferase activity);GO:0008469(histone-arginine N-methyltransferase activity);GO:0016277([myelin basic protein]-arginine N-methyltransferase activity);GO:0035241(protein-arginine omega-N monomethyltransferase activity);GO:0035242(protein-arginine omega-N asymmetric methyltransferase activity);GO:0042803(protein homodimerization activity);GO:0046982(p…
AT3G07150	10.68	7.11667	0	28.72	8.04	*	unknown protein	GO:0008150(biological_process);	GO:0005575(cellular_component);	GO:0016874(ligase activity);
AT3G07250	0	0.973333	0.00333333	4.67	0	*	nuclear transport factor 2 (NTF2) family protein / RNA recognition motif (RRM)-containing protein	GO:0006913(nucleocytoplasmic transport);	GO:0005634(nucleus);GO:0009506(plasmodesma);	GO:0003723(RNA binding);
AT3G07570	4.00333	1.76333	0.133333	2.26667	0.12	*	Cytochrome b561/ferric reductase transmembrane with DOMON related domain	*	GO:0016020(membrane);	*
AT3G07610	32.95	57.1967	13.3567	31.5467	5.05667	IBM1	Transcription factor jumonji (jmjC) domain-containing protein	GO:0006351(transcription, DNA-templated);GO:0006355(regulation of transcription, DNA-templated);GO:0009555(pollen development);GO:0009908(flower development);GO:0010468(regulation of gene expression);GO:0032776(DNA methylation on cytosine);GO:0033169(histone H3-K9 demethylation);GO:0048366(leaf development);GO:0055114(oxidation-reduction process);GO:0060969(negative regulation of gene silencing);…	GO:0000785(chromatin);GO:0005634(nucleus);	GO:0000976(transcription regulatory region sequence-specific DNA binding);GO:0003700(transcription factor activity, sequence-specific DNA binding);GO:0031490(chromatin DNA binding);GO:0032454(histone demethylase activity (H3-K9 specific));GO:0046872(metal ion binding);GO:0051213(dioxygenase activity);
AT3G07770	117.02	353.807	151.45	231.857	68.4233	Hsp89.1	HEAT SHOCK PROTEIN 89.1	GO:0006457(protein folding);	GO:0005618(cell wall);GO:0005739(mitochondrion);GO:0009507(chloroplast);GO:0009570(chloroplast stroma);	GO:0005524(ATP binding);
AT3G07860	25.2733	48.8467	10.1633	34.48	9.82333	*	Ubiquitin-like superfamily protein	GO:0006397(mRNA processing);GO:0008380(RNA splicing);	GO:0005634(nucleus);GO:0005681(spliceosomal complex);	GO:0003674(molecular_function);
AT3G08670	4.88	10.7933	1.21333	8.37	3.02333	*	unknown protein	GO:0006979(response to oxidative stress);	GO:0005634(nucleus);	*
AT3G09000	22.2167	55.2167	13.4667	18.2833	1.11667	*	proline-rich family protein	GO:0008150(biological_process);	GO:0005875(microtubule associated complex);	GO:0003674(molecular_function);
AT3G09060	3.54333	3.72333	0	3.26	0.06	*	Pentatricopeptide repeat (PPR) superfamily protein	GO:0008150(biological_process);	GO:0005739(mitochondrion);	GO:0003674(molecular_function);
AT3G09110	98.1167	87.2533	18.9267	166.747	62.0033	*	Protein of unknown function (DUF674)	GO:0008150(biological_process);	GO:0005575(cellular_component);	GO:0003674(molecular_function);
AT3G09680	253.833	261.31	111.037	31.3967	0	*	Ribosomal protein S12/S23 family protein	GO:0006412(translation);	GO:0005730(nucleolus);GO:0005737(cytoplasm);GO:0005840(ribosome);GO:0022626(cytosolic ribosome);GO:0022627(cytosolic small ribosomal subunit);	GO:0003735(structural constituent of ribosome);
AT3G09700	109.15	174.483	82.59	84.06	28.6367	*	Chaperone DnaJ-domain superfamily protein	GO:0006457(protein folding);	GO:0005743(mitochondrial inner membrane);GO:0016021(integral component of membrane);	*
AT3G09730	25.26	18.12	5.78333	10.9967	2.81667	*	unknown protein	GO:0008150(biological_process);	GO:0005737(cytoplasm);	GO:0003674(molecular_function);
AT3G10140	11.2067	15.9533	6.49	22.9433	8.48667	RECA3	RECA homolog 3	GO:0000002(mitochondrial genome maintenance);GO:0000730(DNA recombinase assembly);GO:0006281(DNA repair);GO:0006310(DNA recombination);GO:0006312(mitotic recombination);GO:0009408(response to heat);GO:0009432(SOS response);GO:0010212(response to ionizing radiation);GO:0042148(strand invasion);	GO:0005739(mitochondrion);	GO:0000150(recombinase activity);GO:0000400(four-way junction DNA binding);GO:0003677(DNA binding);GO:0003690(double-stranded DNA binding);GO:0003697(single-stranded DNA binding);GO:0004520(endodeoxyribonuclease activity);GO:0005524(ATP binding);GO:0008094(DNA-dependent ATPase activity);
AT3G10180	5.48667	17.43	1.77	6.94	1.70333	*	P-loop containing nucleoside triphosphate hydrolases superfamily protein	*	GO:0005634(nucleus);	GO:0003777(microtubule motor activity);
AT3G10310	2.07667	46.6467	2.94667	21.6833	0.0533333	*	P-loop nucleoside triphosphate hydrolases superfamily protein with CH (Calponin Homology) domain	*	GO:0005737(cytoplasm);	GO:0003777(microtubule motor activity);
AT3G10650	13.7433	14.76	6.98	17.5067	6.10333	NUP1	unknown protein	GO:0006997(nucleus organization);GO:0016973(poly(A)+ mRNA export from nucleus);	GO:0005634(nucleus);GO:0005635(nuclear envelope);GO:0005643(nuclear pore);GO:0005829(cytosol);GO:0034399(nuclear periphery);	GO:0005515(protein binding);
AT3G10690	37.7167	41.9567	9.75	53.2433	6.00333	GYRA	DNA GYRASE A	GO:0006265(DNA topological change);GO:0006351(transcription, DNA-templated);GO:0006355(regulation of transcription, DNA-templated);	GO:0005694(chromosome);GO:0005739(mitochondrion);GO:0009295(nucleoid);GO:0009507(chloroplast);GO:0016592(mediator complex);	GO:0003677(DNA binding);GO:0003824(catalytic activity);GO:0003916(DNA topoisomerase activity);GO:0003918(DNA topoisomerase type II (ATP-hydrolyzing) activity);GO:0005524(ATP binding);GO:0034335(DNA supercoiling activity);
AT3G10720	9.62	69.1233	11.83	7.13	0.153333	*	Plant invertase/pectin methylesterase inhibitor superfamily	GO:0042545(cell wall modification);GO:0045490(pectin catabolic process);	GO:0005576(extracellular region);GO:0005618(cell wall);GO:0009505(plant-type cell wall);	GO:0030599(pectinesterase activity);GO:0045330(aspartyl esterase activity);
AT3G10880	71.6733	78.0533	26.7033	16.7567	0.34	*	unknown protein	GO:0008150(biological_process);	GO:0005737(cytoplasm);	GO:0003674(molecular_function);
AT3G11050	7.38	55.3633	1.82	76.54	0.836667	FER2	ferritin 2	GO:0006826(iron ion transport);GO:0006879(cellular iron ion homeostasis);GO:0006880(intracellular sequestering of iron ion);GO:0006979(response to oxidative stress);GO:0009737(response to abscisic acid);GO:0055114(oxidation-reduction process);	GO:0005737(cytoplasm);GO:0009507(chloroplast);	GO:0004322(ferroxidase activity);GO:0005506(iron ion binding);GO:0008199(ferric iron binding);
AT3G11460	3.22	11.6933	0	3.17667	0.203333	*	Pentatricopeptide repeat (PPR) superfamily protein	GO:0006397(mRNA processing);GO:0016554(cytidine to uridine editing);	GO:0005739(mitochondrion);GO:0043231(intracellular membrane-bounded organelle);	GO:0003723(RNA binding);GO:0004519(endonuclease activity);GO:0008270(zinc ion binding);
AT3G11520	31.2533	353.137	28.97	123.717	0	CYCB1;3	CYCLIN B1;3	GO:0007049(cell cycle);GO:0010583(response to cyclopentenone);GO:0051301(cell division);GO:0051726(regulation of cell cycle);	GO:0005634(nucleus);GO:0016021(integral component of membrane);	GO:0005515(protein binding);GO:0016538(cyclin-dependent protein serine/threonine kinase regulator activity);
AT3G11600	17.7067	64.4633	5.19	119.013	34.5467	*	unknown protein	GO:0080167(response to karrikin);	GO:0005634(nucleus);	GO:0016874(ligase activity);
AT3G11760	3.71	6.87333	0.0133333	13.3367	5.76667	*	unknown protein	GO:0008150(biological_process);	GO:0005634(nucleus);	GO:0003674(molecular_function);
AT3G12170	4.55667	73.6867	3.57	57.6667	4.14	*	Chaperone DnaJ-domain superfamily protein	GO:0006457(protein folding);	GO:0005737(cytoplasm);	*
AT3G12440	0	31.6867	0	1.64	0	*	Polynucleotidyl transferase, ribonuclease H-like superfamily protein	*	GO:0005576(extracellular region);	GO:0003676(nucleic acid binding);GO:0016740(transferase activity);
AT3G12530	7.83333	24.0433	4.78667	33.0433	3.51667	PSF2	PSF2	GO:0000727(double-strand break repair via break-induced replication);GO:0006260(DNA replication);GO:1902975(mitotic DNA replication initiation);	GO:0000811(GINS complex);GO:0005634(nucleus);GO:0031298(replication fork protection complex);	GO:0043138(3'-5' DNA helicase activity);
AT3G13210	3.44667	3.16	0	0.926667	0	*	crooked neck protein, putative / cell cycle protein, putative	GO:0006396(RNA processing);	GO:0005622(intracellular);GO:0005634(nucleus);	*
AT3G13438	9.06667	4.80667	2.40667	6.07	1.17333	*	transposable element gene	*	*	*
AT3G13440	73.3133	108.177	51.2067	60.9133	30.6233	*	S-adenosyl-L-methionine-dependent methyltransferases superfamily protein	*	GO:0005737(cytoplasm);	GO:0003676(nucleic acid binding);GO:0008276(protein methyltransferase activity);
AT3G13600	0	3.68667	0	20.73	0.366667	*	calmodulin-binding family protein	GO:0008150(biological_process);	GO:0005634(nucleus);GO:0005737(cytoplasm);	GO:0005516(calmodulin binding);
AT3G13682	7.20333	5.26333	2.55	4.1	0.0433333	LDL2	LSD1-like2	GO:0006351(transcription, DNA-templated);GO:0006355(regulation of transcription, DNA-templated);GO:0051568(histone H3-K4 methylation);GO:0055114(oxidation-reduction process);	GO:0005739(mitochondrion);	GO:0003677(DNA binding);GO:0008131(primary amine oxidase activity);GO:0016491(oxidoreductase activity);
AT3G13750	0.03	2.37667	0	32.5633	5.18	BGAL1	beta galactosidase 1	GO:0005975(carbohydrate metabolic process);	GO:0005576(extracellular region);GO:0005618(cell wall);GO:0005773(vacuole);GO:0009505(plant-type cell wall);GO:0009506(plasmodesma);GO:0048046(apoplast);	GO:0004565(beta-galactosidase activity);GO:0030246(carbohydrate binding);
AT3G14090	12.16	17.64	0	8.31667	2.05667	EXO70D3	exocyst subunit exo70 family protein D3	GO:0006887(exocytosis);GO:0006904(vesicle docking involved in exocytosis);	GO:0000145(exocyst);GO:0005634(nucleus);	*
AT3G14120	10.27	66.2533	29.91	24.41	9.10333	*	unknown protein	GO:0000973(posttranscriptional tethering of RNA polymerase II gene DNA at nuclear periphery);GO:0006355(regulation of transcription, DNA-templated);GO:0006406(mRNA export from nucleus);GO:0006606(protein import into nucleus);	GO:0005634(nucleus);GO:0005635(nuclear envelope);GO:0031080(nuclear pore outer ring);	GO:0005487(nucleocytoplasmic transporter activity);GO:0005515(protein binding);GO:0017056(structural constituent of nuclear pore);
AT3G14190	48.7233	290.787	61.2933	96.9333	7.74	*	unknown protein	GO:0007059(chromosome segregation);GO:0007346(regulation of mitotic cell cycle);GO:0034096(positive regulation of maintenance of meiotic sister chromatid cohesion);GO:0051301(cell division);GO:0051321(meiotic cell cycle);GO:2000711(positive regulation of maintenance of meiotic sister chromatid cohesion, centromeric);	GO:0005634(nucleus);GO:0005730(nucleolus);GO:0005737(cytoplasm);	GO:0003674(molecular_function);
AT3G14440	0	3.97	0	1.81	0	NCED3	nine-cis-epoxycarotenoid dioxygenase 3	GO:0006970(response to osmotic stress);GO:0009414(response to water deprivation);GO:0009688(abscisic acid biosynthetic process);GO:0042538(hyperosmotic salinity response);GO:0055114(oxidation-reduction process);	GO:0009507(chloroplast);GO:0009535(chloroplast thylakoid membrane);GO:0009570(chloroplast stroma);	GO:0045549(9-cis-epoxycarotenoid dioxygenase activity);GO:0046872(metal ion binding);
AT3G14580	8.97333	2.48667	0	9.84	3.05333	*	Pentatricopeptide repeat (PPR) superfamily protein	GO:0008150(biological_process);	GO:0005739(mitochondrion);	GO:0003674(molecular_function);
AT3G14740	4.51	20.6567	9.53	77.0467	0.113333	*	RING/FYVE/PHD zinc finger superfamily protein	*	GO:0005634(nucleus);	GO:0046872(metal ion binding);
AT3G15030	0	1.21667	0	2.04333	0.103333	TCP4	TCP family transcription factor 4	GO:0006351(transcription, DNA-templated);GO:0006355(regulation of transcription, DNA-templated);GO:0009793(embryo development ending in seed dormancy);GO:0009965(leaf morphogenesis);GO:0030154(cell differentiation);GO:0045962(positive regulation of development, heterochronic);GO:0048366(leaf development);	GO:0005634(nucleus);	GO:0003677(DNA binding);GO:0003700(transcription factor activity, sequence-specific DNA binding);GO:0005515(protein binding);
AT3G15095	0	7.9	3	16.1	6.91333	HCF243	unknown protein	GO:0010207(photosystem II assembly);GO:0016310(phosphorylation);	GO:0005634(nucleus);GO:0009507(chloroplast);	GO:0016301(kinase activity);
AT3G15350	0.01	1.07667	0	6.59333	0	*	Core-2/I-branching beta-1,6-N-acetylglucosaminyltransferase family protein	GO:0016051(carbohydrate biosynthetic process);	GO:0005794(Golgi apparatus);GO:0016020(membrane);GO:0016021(integral component of membrane);	GO:0008375(acetylglucosaminyltransferase activity);GO:0016757(transferase activity, transferring glycosyl groups);
AT3G15357	3.97	55.91	24.0967	12.7233	0	*	unknown protein	GO:0008150(biological_process);	GO:0009507(chloroplast);	*
AT3G15550	2.16333	39.5133	0.683333	25.3167	0	*	unknown protein	GO:0008150(biological_process);	GO:0005737(cytoplasm);	GO:0003674(molecular_function);
AT3G15570	0.896667	1.12	0.12	1.46667	0	*	Phototropic-responsive NPH3 family protein	GO:0009416(response to light stimulus);	GO:0005886(plasma membrane);	GO:0004871(signal transducer activity);
AT3G17290	65.0567	77.2533	14.7033	16.7833	0	*	transposable element gene	*	*	*
AT3G17680	0	1.25667	0	13.0667	0.0933333	*	Kinase interacting (KIP1-like) family protein	*	GO:0005575(cellular_component);	*
AT3G17830	25.8867	20.1567	6.79333	13.17	2.75667	*	Molecular chaperone Hsp40/DnaJ family protein	GO:0006457(protein folding);GO:0009408(response to heat);	GO:0009507(chloroplast);GO:0016021(integral component of membrane);	GO:0005524(ATP binding);GO:0031072(heat shock protein binding);GO:0046872(metal ion binding);GO:0051082(unfolded protein binding);
AT3G18050	0.01	0.596667	0	10.4333	1.09333	*	unknown protein	GO:0008150(biological_process);	GO:0005886(plasma membrane);GO:0031225(anchored component of membrane);	GO:0003674(molecular_function);
AT3G18380	52.9133	52.1667	26.4367	83.82	26.8933	SHH2	sequence-specific DNA binding transcription factors;sequence-specific DNA binding	*	GO:0005634(nucleus);	GO:0003677(DNA binding);GO:0003682(chromatin binding);
AT3G18560	0	0.81	0	83.1	0.693333	*	unknown protein	*	*	*
AT3G18730	5.02333	22.1933	3.19667	10.8033	1.67667	TSK	tetratricopeptide repeat (TPR)-containing protein	GO:0000086(G2/M transition of mitotic cell cycle);GO:0009933(meristem structural organization);GO:0009934(regulation of meristem structural organization);GO:0016569(covalent chromatin modification);GO:0051301(cell division);	GO:0005634(nucleus);GO:0005654(nucleoplasm);GO:0016020(membrane);	GO:0005515(protein binding);
AT3G19184	73.64	58.9767	0.473333	29.2833	0	*	AP2/B3-like transcriptional factor family protein	GO:0006351(transcription, DNA-templated);GO:0006355(regulation of transcription, DNA-templated);	GO:0005634(nucleus);	GO:0003677(DNA binding);
AT3G19210	36.41	34.02	6.71667	16.9067	5.87	RAD54	homolog of RAD54	GO:0000724(double-strand break repair via homologous recombination);GO:0006281(DNA repair);GO:0007049(cell cycle);GO:0010332(response to gamma radiation);GO:0016032(viral process);GO:0045003(double-strand break repair via synthesis-dependent strand annealing);GO:0051301(cell division);GO:0051701(interaction with host);GO:0071248(cellular response to metal ion);GO:0071480(cellular response to gamm…	GO:0005634(nucleus);	GO:0003677(DNA binding);GO:0004386(helicase activity);GO:0005515(protein binding);GO:0005524(ATP binding);
AT3G19340	49.7767	58.9367	17.0467	34.3667	16.6367	*	Protein of unknown function (DUF3754)	*	GO:0005783(endoplasmic reticulum);GO:0005886(plasma membrane);	GO:0004177(aminopeptidase activity);
AT3G19480	3.10667	0.263333	0	0.54	0.01	*	D-3-phosphoglycerate dehydrogenase	GO:0006564(L-serine biosynthetic process);GO:0055114(oxidation-reduction process);	GO:0005739(mitochondrion);GO:0009507(chloroplast);GO:0009570(chloroplast stroma);	GO:0004617(phosphoglycerate dehydrogenase activity);GO:0051287(NAD binding);
AT3G19510	8.87667	8.03	1.14333	14.01	2.5	HAT3.1	Homeodomain-like protein with RING/FYVE/PHD-type zinc finger domain	GO:0006351(transcription, DNA-templated);GO:0006355(regulation of transcription, DNA-templated);GO:0045893(positive regulation of transcription, DNA-templated);	GO:0005634(nucleus);	GO:0003677(DNA binding);GO:0003700(transcription factor activity, sequence-specific DNA binding);GO:0043565(sequence-specific DNA binding);GO:0046872(metal ion binding);
AT3G19910	82.8433	102.113	41.7933	65.86	14.2433	*	RING/U-box superfamily protein	*	GO:0005634(nucleus);	GO:0008270(zinc ion binding);GO:0046872(metal ion binding);
AT3G20150	7.77	47.15	9.34333	18.9267	0.49	*	Kinesin motor family protein	*	*	GO:0003777(microtubule motor activity);
AT3G20395	0	31.1067	15.44	19.56	0.77	*	RING/U-box superfamily protein	*	GO:0016021(integral component of membrane);	*
AT3G20760	37.7233	16.5333	2.57333	5.28	0.256667	*	Nse4, component of Smc5/6 DNA repair complex	*	GO:0005634(nucleus);	GO:0003674(molecular_function);
AT3G20820	10.11	126.093	61.9	59.7933	3.58333	*	Leucine-rich repeat (LRR) family protein	GO:0006952(defense response);GO:0007165(signal transduction);	GO:0005618(cell wall);GO:0005886(plasma membrane);GO:0009506(plasmodesma);GO:0009507(chloroplast);GO:0016020(membrane);GO:0048046(apoplast);	*
AT3G20930	23.06	4.93	1.95667	10.1967	4.11667	*	RNA-binding (RRM/RBD/RNP motifs) family protein	GO:0006397(mRNA processing);GO:0009409(response to cold);GO:1900871(chloroplast mRNA modification);	GO:0009507(chloroplast);	GO:0003723(RNA binding);
AT3G20975	2.68	14.5667	3.49	2.76	0.246667	*	transposable element gene	*	*	*
AT3G21020	5.38	10.0767	0	7.95667	0.733333	*	transposable element gene	*	*	*
AT3G21050	14.0033	46.7267	13.7967	4.43667	0.233333	*	transposable element gene	*	*	*
AT3G21110	56.5633	79.7567	31.6833	80.84	9.06333	PUR7	purin 7	GO:0006164(purine nucleotide biosynthetic process);GO:0006189('de novo' IMP biosynthetic process);GO:0009733(response to auxin);	GO:0009507(chloroplast);GO:0009570(chloroplast stroma);	GO:0004639(phosphoribosylaminoimidazolesuccinocarboxamide synthase activity);GO:0005524(ATP binding);
AT3G21640	92.3033	85.6467	38.0567	25.8033	11.28	TWD1	FKBP-type peptidyl-prolyl cis-trans isomerase family protein	GO:0009734(auxin-activated signaling pathway);GO:0048366(leaf development);	GO:0005774(vacuolar membrane);GO:0005783(endoplasmic reticulum);GO:0005886(plasma membrane);GO:0016021(integral component of membrane);	GO:0003755(peptidyl-prolyl cis-trans isomerase activity);GO:0005515(protein binding);GO:0005516(calmodulin binding);GO:0005528(FK506 binding);
AT3G22220	22.2167	41.5267	13.5133	20.3967	5.82667	*	hAT transposon superfamily	GO:0008150(biological_process);	GO:0005634(nucleus);GO:0009506(plasmodesma);	GO:0003677(DNA binding);GO:0046983(protein dimerization activity);
AT3G22330	90.8667	107.103	33.4533	57.6167	15.7433	PMH2	putative mitochondrial RNA helicase 2	GO:0000373(Group II intron splicing);GO:0009409(response to cold);GO:0010501(RNA secondary structure unwinding);	GO:0005618(cell wall);GO:0005634(nucleus);GO:0005730(nucleolus);GO:0005739(mitochondrion);GO:0043234(protein complex);	GO:0003723(RNA binding);GO:0004004(ATP-dependent RNA helicase activity);GO:0005524(ATP binding);GO:0008026(ATP-dependent helicase activity);
AT3G22590	43.57	24.1267	8.33	39.3267	19.93	PHP	PLANT HOMOLOGOUS TO PARAFIBROMIN	GO:0006368(transcription elongation from RNA polymerase II promoter);GO:0009908(flower development);GO:0009911(positive regulation of flower development);GO:0010228(vegetative to reproductive phase transition of meristem);GO:0032968(positive regulation of transcription elongation from RNA polymerase II promoter);GO:0034402(recruitment of 3'-end processing factors to RNA polymerase II holoenzyme c…	GO:0005634(nucleus);GO:0016593(Cdc73/Paf1 complex);GO:0070860(RNA polymerase I core factor complex);	GO:0000993(RNA polymerase II core binding);GO:0001076(transcription factor activity, RNA polymerase II transcription factor binding);GO:0005515(protein binding);
AT3G22860	7.52333	17.3967	0.856667	1.63	0	TIF3C2	eukaryotic translation initiation factor 3 subunit C2	GO:0006413(translational initiation);	GO:0005737(cytoplasm);GO:0005852(eukaryotic translation initiation factor 3 complex);	GO:0003743(translation initiation factor activity);GO:0031369(translation initiation factor binding);
AT3G23530	61.4733	47.4533	9.97	9.55667	0	*	Cyclopropane-fatty-acyl-phospholipid synthase	GO:0008610(lipid biosynthetic process);GO:0055114(oxidation-reduction process);	GO:0005737(cytoplasm);	GO:0008825(cyclopropane-fatty-acyl-phospholipid synthase activity);GO:0016491(oxidoreductase activity);
AT3G24120	19.6967	50.7733	0.903333	33.9333	15.9067	*	Homeodomain-like superfamily protein	GO:0006351(transcription, DNA-templated);GO:0006355(regulation of transcription, DNA-templated);GO:0010628(positive regulation of gene expression);GO:0016036(cellular response to phosphate starvation);	GO:0005634(nucleus);	GO:0003700(transcription factor activity, sequence-specific DNA binding);GO:0005515(protein binding);GO:0043565(sequence-specific DNA binding);
AT3G24320	20.8967	19.4833	3.97333	19.2167	3.19	MSH1	MUTL protein homolog 1	GO:0000002(mitochondrial genome maintenance);GO:0006298(mismatch repair);GO:0009408(response to heat);GO:0032042(mitochondrial DNA metabolic process);GO:0043570(maintenance of DNA repeat elements);	GO:0005634(nucleus);GO:0005739(mitochondrion);GO:0009507(chloroplast);GO:0009536(plastid);GO:0032300(mismatch repair complex);GO:0042651(thylakoid membrane);	GO:0000404(heteroduplex DNA loop binding);GO:0003677(DNA binding);GO:0003684(damaged DNA binding);GO:0005524(ATP binding);GO:0008094(DNA-dependent ATPase activity);GO:0030983(mismatched DNA binding);
AT3G24630	9.12667	1.41333	0	1.64667	0	TRM34	unknown protein	GO:0008150(biological_process);	GO:0005634(nucleus);	GO:0003674(molecular_function);
AT3G24880	4.96333	4.58333	1.28	3.55667	1.40667	*	Helicase/SANT-associated, DNA binding protein	*	GO:0005634(nucleus);GO:0035267(NuA4 histone acetyltransferase complex);	GO:0005515(protein binding);
AT3G25060	6.52	1.27667	0	1.21667	0.01	*	Tetratricopeptide repeat (TPR)-like superfamily protein	GO:0009451(RNA modification);	GO:0005739(mitochondrion);GO:0043231(intracellular membrane-bounded organelle);	GO:0003723(RNA binding);GO:0004519(endonuclease activity);
AT3G25250	68.73	41.8933	17.45	46.2733	18.38	AGC2-1	AGC (cAMP-dependent, cGMP-dependent and protein kinase C) kinase family protein	GO:0006468(protein phosphorylation);GO:0006952(defense response);GO:0006979(response to oxidative stress);GO:0009611(response to wounding);GO:0035556(intracellular signal transduction);	GO:0005634(nucleus);GO:0005737(cytoplasm);GO:0005886(plasma membrane);	GO:0004672(protein kinase activity);GO:0004674(protein serine/threonine kinase activity);GO:0005515(protein binding);GO:0005524(ATP binding);GO:0016301(kinase activity);GO:0019901(protein kinase binding);
AT3G25980	34.9133	300.927	34.9433	147.433	0.803333	MAD2	DNA-binding HORMA family protein	GO:0007094(mitotic spindle assembly checkpoint);GO:0007346(regulation of mitotic cell cycle);GO:0051301(cell division);	GO:0000776(kinetochore);GO:0000777(condensed chromosome kinetochore);GO:0005634(nucleus);GO:0005635(nuclear envelope);GO:0005737(cytoplasm);GO:0005828(kinetochore microtubule);GO:0005876(spindle microtubule);GO:0010369(chromocenter);	GO:0003677(DNA binding);GO:0005515(protein binding);
AT3G26540	0	6.21	0	4.59	0.626667	*	Tetratricopeptide repeat (TPR)-like superfamily protein	GO:0008150(biological_process);GO:0010449(root meristem growth);	GO:0005739(mitochondrion);	GO:0005515(protein binding);
AT3G26922	35.2233	34.5733	15.8067	23.9067	8.53	*	F-box/RNI-like superfamily protein	GO:0008150(biological_process);	GO:0005634(nucleus);	GO:0003674(molecular_function);
AT3G27120	32.5567	18.9233	5.99667	17.7767	2.03333	*	P-loop containing nucleoside triphosphate hydrolases superfamily protein	GO:0045128(negative regulation of reciprocal meiotic recombination);	GO:0005634(nucleus);GO:0005737(cytoplasm);	GO:0016887(ATPase activity);
AT3G27130	11.4167	11.71	5.06667	8.90333	0.346667	*	unknown protein	*	*	*
AT3G27270	0	2.62333	0	1.29333	0	*	TRAM, LAG1 and CLN8 (TLC) lipid-sensing domain containing protein	GO:0008150(biological_process);	*	GO:0003674(molecular_function);
AT3G27325	1.54667	0.916667	0	2.81	0.42	*	hydrolases, acting on ester bonds	*	GO:0005739(mitochondrion);GO:0005774(vacuolar membrane);GO:0005783(endoplasmic reticulum);	*
AT3G27570	45.0533	113.61	48.6867	67.87	32.9933	*	Sucrase/ferredoxin-like family protein	GO:0008150(biological_process);	GO:0005829(cytosol);	GO:0003674(molecular_function);
AT3G28140	15.2333	17.3367	6.32333	30.1267	11.4833	*	RNA ligase/cyclic nucleotide phosphodiesterase family protein	*	*	GO:0005516(calmodulin binding);GO:0016874(ligase activity);
AT3G28700	9.74333	25.2733	9.86333	25.51	12.3533	*	Protein of unknown function (DUF185)	GO:0008150(biological_process);	GO:0005739(mitochondrion);	GO:0008270(zinc ion binding);
AT3G29310	8.88667	22.8467	1.44333	24.0133	7.64	*	calmodulin-binding protein-related	GO:0008150(biological_process);	GO:0005634(nucleus);GO:0005886(plasma membrane);GO:0009507(chloroplast);	GO:0005516(calmodulin binding);GO:0051087(chaperone binding);
AT3G29400	0.00666667	5.44333	0	3.55667	0	EXO70E1	exocyst subunit exo70 family protein E1	GO:0006887(exocytosis);GO:0006904(vesicle docking involved in exocytosis);	GO:0000145(exocyst);GO:0005829(cytosol);	*
AT3G29760	94.3867	36.97	12.3767	11.1033	4.57667	*	Haloacid dehalogenase-like hydrolase (HAD) superfamily protein	GO:0008150(biological_process);	GO:0005634(nucleus);	GO:0016787(hydrolase activity);
AT3G29776	0.00333333	1.47667	0	0.583333	0.126667	*	transposable element gene	*	*	*
AT3G30380	1.25667	19.5833	5.46	12.85	1.62	*	alpha/beta-Hydrolases superfamily protein	GO:0008150(biological_process);	GO:0005576(extracellular region);	GO:0016787(hydrolase activity);
AT3G42860	24.79	14.4633	0.01	13.3333	5.43	*	zinc knuckle (CCHC-type) family protein	*	GO:0005575(cellular_component);	GO:0003676(nucleic acid binding);GO:0003677(DNA binding);GO:0003917(DNA topoisomerase type I activity);GO:0008270(zinc ion binding);
AT3G44050	10.09	55.6767	14.1033	23.12	2.24667	*	P-loop containing nucleoside triphosphate hydrolases superfamily protein	*	GO:0005737(cytoplasm);	GO:0003777(microtubule motor activity);
AT3G44600	25.6333	63.3067	27.43	60.0133	27.2567	CYP71	cyclophilin71	GO:0000413(protein peptidyl-prolyl isomerization);GO:0006457(protein folding);GO:0009909(regulation of flower development);GO:0009933(meristem structural organization);GO:0010082(regulation of root meristem growth);GO:0010305(leaf vascular tissue pattern formation);GO:0010338(leaf formation);GO:0010358(leaf shaping);GO:0031060(regulation of histone methylation);GO:0048440(carpel development);GO:0…	GO:0005634(nucleus);GO:0080008(Cul4-RING E3 ubiquitin ligase complex);	GO:0003682(chromatin binding);GO:0003755(peptidyl-prolyl cis-trans isomerase activity);GO:0042393(histone binding);
AT3G44805	30.4433	15.5633	6.43333	5.34	0	*	TRAF-like superfamily protein	GO:0008150(biological_process);	*	GO:0003674(molecular_function);
AT3G46320	173.07	138.64	55.02	231.023	2.71333	*	Histone superfamily protein	GO:0006334(nucleosome assembly);GO:0051276(chromosome organization);	GO:0000786(nucleosome);GO:0005634(nucleus);	GO:0003677(DNA binding);
AT3G46870	67.7067	73.9267	16.62	63.56	14.5333	*	Pentatricopeptide repeat (PPR) superfamily protein	GO:0008150(biological_process);	GO:0005739(mitochondrion);GO:0009507(chloroplast);	GO:0008270(zinc ion binding);
AT3G47450	6.45667	28.39	3.27667	16.2267	2.05	NOA1	P-loop containing nucleoside triphosphate hydrolases superfamily protein	GO:0006809(nitric oxide biosynthetic process);GO:0006979(response to oxidative stress);GO:0009651(response to salt stress);GO:0009657(plastid organization);GO:0010027(thylakoid membrane organization);GO:0010193(response to ozone);GO:0010322(regulation of isopentenyl diphosphate biosynthetic process, methylerythritol 4-phosphate pathway);GO:0042254(ribosome biogenesis);GO:0048366(leaf development)…	GO:0005739(mitochondrion);GO:0009507(chloroplast);	GO:0003924(GTPase activity);GO:0005525(GTP binding);
AT3G47910	24.55	18.8833	6.08667	13.3833	6.16333	*	Ubiquitin carboxyl-terminal hydrolase-related protein	*	GO:0005634(nucleus);	*
AT3G48250	12.07	26.2167	10.8733	11.72	2.89667	BIR6	Pentatricopeptide repeat (PPR) superfamily protein	GO:0008380(RNA splicing);GO:0009451(RNA modification);	GO:0005739(mitochondrion);GO:0009507(chloroplast);	GO:0003723(RNA binding);GO:0004519(endonuclease activity);
AT3G48430	11.45	27.1267	9.00667	18.5733	4.52667	REF6	relative of early flowering 6	GO:0006351(transcription, DNA-templated);GO:0006355(regulation of transcription, DNA-templated);GO:0009741(response to brassinosteroid);GO:0009826(unidimensional cell growth);GO:0010228(vegetative to reproductive phase transition of meristem);GO:0033169(histone H3-K9 demethylation);GO:0035067(negative regulation of histone acetylation);GO:0048366(leaf development);GO:0055114(oxidation-reduction p…	GO:0005634(nucleus);	GO:0003676(nucleic acid binding);GO:0003700(transcription factor activity, sequence-specific DNA binding);GO:0046872(metal ion binding);GO:0051213(dioxygenase activity);
AT3G48480	102.333	79.1367	10.26	26.3967	8.51667	*	Cysteine proteinases superfamily protein	*	GO:0005634(nucleus);	*
AT3G48810	0	4.49333	0.24	3.74333	1.09	*	Pentatricopeptide repeat (PPR) superfamily protein	GO:0009451(RNA modification);	GO:0005739(mitochondrion);GO:0043231(intracellular membrane-bounded organelle);	GO:0003723(RNA binding);GO:0004519(endonuclease activity);
AT3G49240	25.9067	53.9967	19.4367	31.4267	3.33	emb1796	Pentatricopeptide repeat (PPR) superfamily protein	GO:0006349(regulation of gene expression by genetic imprinting);GO:0009451(RNA modification);GO:0009793(embryo development ending in seed dormancy);GO:0009960(endosperm development);	GO:0005739(mitochondrion);GO:0009507(chloroplast);	GO:0003723(RNA binding);GO:0004519(endonuclease activity);GO:0005524(ATP binding);
AT3G49400	6.16333	5.60333	0.0133333	5.00667	1.14667	*	Transducin/WD40 repeat-like superfamily protein	GO:0008150(biological_process);	GO:0009507(chloroplast);	GO:0000166(nucleotide binding);
AT3G49740	0.00666667	4.1	0	3.81667	1.07667	*	Tetratricopeptide repeat (TPR)-like superfamily protein	GO:0008150(biological_process);	GO:0005739(mitochondrion);	*
AT3G50040	16.2467	20.3267	2.76333	10.5067	1.29	*	unknown protein	GO:0008150(biological_process);	GO:0005634(nucleus);	GO:0003674(molecular_function);
AT3G50100	5.87333	21.4667	0	29.0033	4.30667	SDN1	small RNA degrading nuclease 1	GO:0010587(miRNA catabolic process);	GO:0005622(intracellular);GO:0005634(nucleus);	GO:0003676(nucleic acid binding);GO:0004527(exonuclease activity);GO:0008408(3'-5' exonuclease activity);
AT3G50420	3.57333	6.52333	0.0766667	1.50333	0.4	*	Pentatricopeptide repeat (PPR) superfamily protein	GO:0008150(biological_process);	GO:0005739(mitochondrion);	*
AT3G50780	0.493333	12.1533	0	24.8667	5.82333	*	unknown protein	GO:0016567(protein ubiquitination);	GO:0005634(nucleus);	*
AT3G50820	0.17	10.71	0.183333	8.08667	0.763333	PSBO2	photosystem II subunit O-2	GO:0010205(photoinhibition);GO:0010207(photosystem II assembly);GO:0019684(photosynthesis, light reaction);GO:0035304(regulation of protein dephosphorylation);GO:0042549(photosystem II stabilization);	GO:0009507(chloroplast);GO:0009534(chloroplast thylakoid);GO:0009535(chloroplast thylakoid membrane);GO:0009543(chloroplast thylakoid lumen);GO:0009570(chloroplast stroma);GO:0009579(thylakoid);GO:0009654(photosystem II oxygen evolving complex);GO:0010287(plastoglobule);GO:0016021(integral component of membrane);GO:0019898(extrinsic component of membrane);GO:0030095(chloroplast photosystem II);GO…	GO:0005509(calcium ion binding);GO:0005515(protein binding);GO:0008266(poly(U) RNA binding);GO:0010242(oxygen evolving activity);
AT3G50870	6.22667	236.66	71.6933	167.177	0	MNP	GATA type zinc finger transcription factor family protein	GO:0006355(regulation of transcription, DNA-templated);GO:0009790(embryo development);GO:0009909(regulation of flower development);GO:0030154(cell differentiation);	GO:0005634(nucleus);GO:0005667(transcription factor complex);	GO:0000977(RNA polymerase II regulatory region sequence-specific DNA binding);GO:0001085(RNA polymerase II transcription factor binding);GO:0001228(transcriptional activator activity, RNA polymerase II transcription regulatory region sequence-specific binding);GO:0003682(chromatin binding);GO:0003700(transcription factor activity, sequence-specific DNA binding);GO:0008270(zinc ion binding);
AT3G51060	0	1.88	0	15.4867	0	STY1	Lateral root primordium (LRP) protein-related	GO:0007275(multicellular organism development);GO:0009734(auxin-activated signaling pathway);GO:0009851(auxin biosynthetic process);GO:0009938(negative regulation of gibberellic acid mediated signaling pathway);GO:0010051(xylem and phloem pattern formation);GO:0010252(auxin homeostasis);GO:0045893(positive regulation of transcription, DNA-templated);GO:0048479(style development);GO:0048480(stigma…	GO:0005634(nucleus);	GO:0003677(DNA binding);GO:0003700(transcription factor activity, sequence-specific DNA binding);GO:0046872(metal ion binding);GO:0046982(protein heterodimerization activity);
AT3G51230	9.24	83.5867	0.736667	23.6967	0.596667	*	unknown protein	GO:0008150(biological_process);	GO:0005634(nucleus);	GO:0016853(isomerase activity);
AT3G51280	18.03	206.617	45.0067	83.7267	0	*	Tetratricopeptide repeat (TPR)-like superfamily protein	GO:0007049(cell cycle);GO:0051301(cell division);	GO:0005634(nucleus);	*
AT3G51320	2.9	10.06	3.01333	12.6267	1.88333	*	Pentatricopeptide repeat (PPR) superfamily protein	GO:0008150(biological_process);	GO:0005739(mitochondrion);	*
AT3G51350	0	3.82	0	1.22333	0	*	Eukaryotic aspartyl protease family protein	GO:0006508(proteolysis);	GO:0031225(anchored component of membrane);	*
AT3G51530	36.0633	80.71	17.1467	29.4433	8.93667	*	F-box/RNI-like/FBD-like domains-containing protein	*	GO:0005634(nucleus);	GO:0003674(molecular_function);
AT3G51720	5.33333	24.66	1.34667	77.0267	0.26	*	Plant protein of unknown function (DUF827)	*	GO:0005576(extracellular region);	GO:0003674(molecular_function);
AT3G51930	2.40667	12.34	0	5.42333	0	*	Transducin/WD40 repeat-like superfamily protein	*	GO:0005634(nucleus);GO:0080008(Cul4-RING E3 ubiquitin ligase complex);	GO:0000166(nucleotide binding);
AT3G52110	16.7067	44.3733	4.73667	28	0.06	*	unknown protein	GO:0008150(biological_process);	GO:0005634(nucleus);GO:0016021(integral component of membrane);	GO:0004527(exonuclease activity);
AT3G52115	8.34333	8.39667	0.0566667	12.9767	0.973333	GR1	gamma response gene 1	GO:0000706(meiotic DNA double-strand break processing);GO:0006281(DNA repair);GO:0006396(RNA processing);GO:0006974(cellular response to DNA damage stimulus);GO:0007276(gamete generation);GO:0010212(response to ionizing radiation);	GO:0005634(nucleus);	GO:0003723(RNA binding);GO:0004519(endonuclease activity);
AT3G52150	40.7533	73.4167	30.33	60.1033	21.2	PSRP2	RNA-binding (RRM/RBD/RNP motifs) family protein	*	GO:0009507(chloroplast);GO:0009535(chloroplast thylakoid membrane);GO:0009570(chloroplast stroma);GO:0009579(thylakoid);GO:0009941(chloroplast envelope);	GO:0003723(RNA binding);
AT3G52920	63.5933	161.657	54.1333	144.463	3.15667	*	Family of unknown function (DUF662)	*	GO:0005634(nucleus);GO:0005886(plasma membrane);GO:0009507(chloroplast);	*
AT3G53350	28.4967	14.56	6.32333	7.44667	0.126667	RIP3	ROP interactive partner 4	GO:0009664(plant-type cell wall organization);GO:0043622(cortical microtubule organization);	GO:0005634(nucleus);GO:0005737(cytoplasm);GO:0005874(microtubule);GO:0005886(plasma membrane);GO:0016021(integral component of membrane);	GO:0005515(protein binding);
AT3G54080	27.3867	18.6533	8.44667	66.42	32.2767	*	Concanavalin A-like lectin family protein	GO:0008150(biological_process);	GO:0016021(integral component of membrane);	GO:0030246(carbohydrate binding);
AT3G54090	12.9733	48.67	2.11667	21.2133	1.72333	FLN1	fructokinase-like 1	GO:0009658(chloroplast organization);GO:0016310(phosphorylation);GO:0042793(transcription from plastid promoter);	GO:0005634(nucleus);GO:0005737(cytoplasm);GO:0009295(nucleoid);GO:0009507(chloroplast);GO:0042644(chloroplast nucleoid);	GO:0005515(protein binding);GO:0016301(kinase activity);GO:0016773(phosphotransferase activity, alcohol group as acceptor);
AT3G54160	0	4.83	0	3.62667	0	*	RNI-like superfamily protein	GO:0008150(biological_process);	GO:0005634(nucleus);	GO:0003674(molecular_function);
AT3G54310	1252.4	266.84	88.76	11.1967	0.26	*	unknown protein	GO:0008150(biological_process);	GO:0009507(chloroplast);	GO:0003899(DNA-directed 5'-3' RNA polymerase activity);
AT3G54490	104.14	224.73	23.1633	67.31	0	RPB5E	RNA polymerase II fifth largest subunit, E	GO:0006351(transcription, DNA-templated);	GO:0000419(DNA-directed RNA polymerase V complex);GO:0005634(nucleus);	GO:0001054(RNA polymerase I activity);GO:0001055(RNA polymerase II activity);GO:0001056(RNA polymerase III activity);GO:0003677(DNA binding);GO:0003899(DNA-directed 5'-3' RNA polymerase activity);
AT3G54630	20.1233	58.4633	26.47	17.4067	4.21667	*	unknown protein	*	GO:0005634(nucleus);	*
AT3G54650	11.6667	26.7933	11.6567	35.4533	11.56	FBL17	RNI-like superfamily protein	GO:0006511(ubiquitin-dependent protein catabolic process);GO:0009555(pollen development);GO:0009790(embryo development);GO:0016567(protein ubiquitination);GO:0031146(SCF-dependent proteasomal ubiquitin-dependent protein catabolic process);GO:0048316(seed development);GO:0055047(generative cell mitosis);	GO:0001673(male germ cell nucleus);GO:0009507(chloroplast);GO:0019005(SCF ubiquitin ligase complex);	GO:0004842(ubiquitin-protein transferase activity);GO:0005515(protein binding);
AT3G54710	12.5067	83.46	32.91	40.3267	1.15	CDT1B	homolog of yeast CDT1 B homolog of yeast CDT1 B	GO:0000076(DNA replication checkpoint);GO:0006260(DNA replication);GO:0007049(cell cycle);GO:0009658(chloroplast organization);GO:0048229(gametophyte development);GO:0051276(chromosome organization);	GO:0005634(nucleus);GO:0005737(cytoplasm);	GO:0004693(cyclin-dependent protein serine/threonine kinase activity);GO:0005515(protein binding);GO:0070182(DNA polymerase binding);
AT3G54740	69.29	33.2233	6.16	24.8267	5.15	*	Protein of unknown function, DUF593	GO:0008150(biological_process);	GO:0005634(nucleus);	GO:0003674(molecular_function);
AT3G54750	63.1167	94.04	14.3033	56.4333	3.09	*	unknown protein	GO:0008150(biological_process);	GO:0005634(nucleus);	GO:0003674(molecular_function);
AT3G55160	3.75667	9.89333	3.19	5.17	0.54	*	unknown protein	*	GO:0005829(cytosol);GO:0009507(chloroplast);	*
AT3G55560	0	10.0167	0.06	92.73	8.15	AGF2	AT-hook protein of GA feedback 2	GO:0006351(transcription, DNA-templated);GO:0006355(regulation of transcription, DNA-templated);GO:0045087(innate immune response);GO:0045824(negative regulation of innate immune response);	GO:0005634(nucleus);	GO:0003680(AT DNA binding);GO:0003700(transcription factor activity, sequence-specific DNA binding);
AT3G55580	34.0067	29.6733	8.21667	8.88333	0.74	*	Regulator of chromosome condensation (RCC1) family protein	GO:0009631(cold acclimation);GO:0071497(cellular response to freezing);GO:1901141(regulation of lignin biosynthetic process);	GO:0005634(nucleus);GO:0005737(cytoplasm);	GO:0005515(protein binding);GO:0042393(histone binding);
AT3G55605	48.23	154.427	77.87	124.853	46.5467	*	Mitochondrial glycoprotein family protein	GO:0008150(biological_process);	GO:0005739(mitochondrion);GO:0005759(mitochondrial matrix);	GO:0003674(molecular_function);
AT3G55660	3.15333	61.3933	2.25667	29.9033	0	ROPGEF6	ROP (rho of plants) guanine nucleotide exchange factor 6	GO:0043547(positive regulation of GTPase activity);	GO:0005634(nucleus);	GO:0005089(Rho guanyl-nucleotide exchange factor activity);
AT3G55690	0.0133333	13.5733	0	29.2	0	*	unknown protein	GO:0008150(biological_process);	GO:0009507(chloroplast);	GO:0003674(molecular_function);
AT3G56270	1.06	8.09	0.0866667	21.73	2.44	*	Plant protein of unknown function (DUF827)	*	GO:0005634(nucleus);	GO:0003674(molecular_function);
AT3G56330	6.49	17.9667	5.93	6.50667	0	*	N2,N2-dimethylguanosine tRNA methyltransferase	GO:0008033(tRNA processing);	GO:0009507(chloroplast);GO:0009536(plastid);	GO:0003723(RNA binding);GO:0004809(tRNA (guanine-N2-)-methyltransferase activity);
AT3G57070	5.67667	24.24	8.50667	42.05	18.28	*	Glutaredoxin family protein	GO:0045454(cell redox homeostasis);	GO:0005634(nucleus);	GO:0009055(electron carrier activity);GO:0015035(protein disulfide oxidoreductase activity);
AT3G57180	0.0233333	9.90333	4.84333	9.22667	1.77	BPG2	P-loop containing nucleoside triphosphate hydrolases superfamily protein	GO:0006355(regulation of transcription, DNA-templated);GO:0009416(response to light stimulus);GO:0009646(response to absence of light);GO:0009651(response to salt stress);GO:0009658(chloroplast organization);GO:0009741(response to brassinosteroid);GO:0009742(brassinosteroid mediated signaling pathway);GO:0032502(developmental process);GO:1901259(chloroplast rRNA processing);GO:1902326(positive re…	GO:0005634(nucleus);GO:0005739(mitochondrion);GO:0009507(chloroplast);GO:0009570(chloroplast stroma);	GO:0003924(GTPase activity);GO:0005525(GTP binding);GO:0019843(rRNA binding);
AT3G57860	57.55	64.0067	25.51	46.51	1.56333	UVI4-LIKE	UV-B-insensitive 4-like	GO:0006260(DNA replication);GO:0006952(defense response);GO:0007088(regulation of mitotic nuclear division);GO:0007113(endomitotic cell cycle);GO:0007127(meiosis I);GO:0007135(meiosis II);GO:0009561(megagametogenesis);GO:0009960(endosperm development);GO:0040020(regulation of meiotic nuclear division);GO:0051301(cell division);GO:1900426(positive regulation of defense response to bacterium);GO:19…	GO:0005634(nucleus);	GO:0005515(protein binding);
AT3G58400	59.4333	57.8167	18.9767	47.3967	0	*	TRAF-like family protein	*	GO:0005634(nucleus);	GO:0003674(molecular_function);
AT3G58560	30.44	58.8567	11.4767	45.4433	21.89	*	DNAse I-like superfamily protein	GO:0005986(sucrose biosynthetic process);GO:0006351(transcription, DNA-templated);GO:0006355(regulation of transcription, DNA-templated);GO:0006397(mRNA processing);GO:0019252(starch biosynthetic process);	GO:0000932(P-body);GO:0005634(nucleus);GO:0005829(cytosol);	GO:0003723(RNA binding);GO:0004535(poly(A)-specific ribonuclease activity);GO:0016787(hydrolase activity);GO:0046872(metal ion binding);
AT3G59580	0	2.11667	0	0.456667	0	*	Plant regulator RWP-RK family protein	GO:0006351(transcription, DNA-templated);GO:0006355(regulation of transcription, DNA-templated);	GO:0005634(nucleus);	GO:0003677(DNA binding);GO:0003700(transcription factor activity, sequence-specific DNA binding);
AT3G59670	69.9233	83.1833	31.1367	55.6167	1.24667	*	unknown protein	GO:0006414(translational elongation);	GO:0005634(nucleus);	GO:0003746(translation elongation factor activity);
AT3G60000	0	6.91667	0	1.23667	0	QWRF6	Family of unknown function (DUF566)	*	GO:0005634(nucleus);	*
AT3G60190	104.27	64.0133	14.4333	52.0367	20.4433	DL1E	DYNAMIN-like 1E	GO:0000266(mitochondrial fission);GO:0007049(cell cycle);GO:0016192(vesicle-mediated transport);GO:0046686(response to cadmium ion);GO:0050832(defense response to fungus);GO:0051301(cell division);	GO:0005737(cytoplasm);GO:0005739(mitochondrion);GO:0005773(vacuole);GO:0005774(vacuolar membrane);GO:0005874(microtubule);GO:0005886(plasma membrane);GO:0009506(plasmodesma);GO:0009524(phragmoplast);	GO:0003924(GTPase activity);GO:0005525(GTP binding);GO:0008017(microtubule binding);
AT3G60670	0	5.67	0	93.92	0	*	PLATZ transcription factor family protein	GO:0008150(biological_process);	GO:0005634(nucleus);	GO:0008270(zinc ion binding);
AT3G60840	21.51	128.77	31.6767	32.6067	0.153333	MAP65-4	microtubule-associated protein 65-4	GO:0000226(microtubule cytoskeleton organization);GO:0000910(cytokinesis);GO:0001578(microtubule bundle formation);GO:0051322(anaphase);	GO:0000922(spindle pole);GO:0005634(nucleus);GO:0005737(cytoplasm);GO:0005773(vacuole);GO:0005819(spindle);GO:0005828(kinetochore microtubule);GO:0005874(microtubule);GO:0009524(phragmoplast);GO:0009574(preprophase band);	GO:0008017(microtubule binding);
AT3G61150	5.42333	4.00333	0.00666667	0.336667	0	HDG1	homeodomain GLABROUS 1	GO:0006351(transcription, DNA-templated);GO:0006355(regulation of transcription, DNA-templated);GO:0048497(maintenance of floral organ identity);	GO:0005634(nucleus);	GO:0003677(DNA binding);GO:0003700(transcription factor activity, sequence-specific DNA binding);GO:0008289(lipid binding);GO:0043565(sequence-specific DNA binding);
AT3G61300	0	5.25667	0.0233333	0.46	0	*	C2 calcium/lipid-binding plant phosphoribosyltransferase family protein	*	GO:0005739(mitochondrion);GO:0016021(integral component of membrane);	GO:0016757(transferase activity, transferring glycosyl groups);
AT3G61360	4.34333	12.69	3.18667	10.6167	2.63667	*	Tetratricopeptide repeat (TPR)-like superfamily protein	GO:0000398(mRNA splicing, via spliceosome);GO:0009451(RNA modification);	GO:0005739(mitochondrion);	GO:0003723(RNA binding);GO:0004519(endonuclease activity);
AT3G61430	1.13667	8.32333	0	11.5533	1.43333	PIP1A	plasma membrane intrinsic protein 1A	GO:0006810(transport);GO:0006833(water transport);GO:0009414(response to water deprivation);GO:0009651(response to salt stress);GO:0034220(ion transmembrane transport);	GO:0005739(mitochondrion);GO:0005773(vacuole);GO:0005886(plasma membrane);GO:0005887(integral component of plasma membrane);GO:0009506(plasmodesma);GO:0009941(chloroplast envelope);GO:0016020(membrane);	GO:0015250(water channel activity);
AT3G62725	1.17	2.27667	0.49	2.38333	0.54	*	transposable element gene	*	*	*
AT3G62890	4.91333	6.49	0	4.14667	0.296667	*	Pentatricopeptide repeat (PPR) superfamily protein	GO:0008150(biological_process);	GO:0005739(mitochondrion);	GO:0008270(zinc ion binding);
AT3G63130	85.4133	203.11	77.7	143.387	14.8133	RANGAP1	RAN GTPase activating protein 1	GO:0000910(cytokinesis);GO:0006606(protein import into nucleus);	GO:0005634(nucleus);GO:0005635(nuclear envelope);GO:0005819(spindle);GO:0005886(plasma membrane);GO:0009504(cell plate);GO:0009507(chloroplast);GO:0009524(phragmoplast);GO:0031965(nuclear membrane);GO:0032153(cell division site);	GO:0005096(GTPase activator activity);GO:0005515(protein binding);
AT3G63530	4.90667	25.3933	1.82667	76.95	1.18333	BB	RING/U-box superfamily protein	GO:0008285(negative regulation of cell proliferation);GO:0016567(protein ubiquitination);GO:0043161(proteasome-mediated ubiquitin-dependent protein catabolic process);GO:0046621(negative regulation of organ growth);GO:0048437(floral organ development);GO:0051865(protein autoubiquitination);GO:1900057(positive regulation of leaf senescence);	GO:0005634(nucleus);	GO:0004842(ubiquitin-protein transferase activity);GO:0008270(zinc ion binding);GO:0031624(ubiquitin conjugating enzyme binding);GO:0046872(metal ion binding);GO:0061630(ubiquitin protein ligase activity);
AT4G00460	0.09	10.7567	4.44333	35.3533	0	ROPGEF3	RHO guanyl-nucleotide exchange factor 3	GO:0043547(positive regulation of GTPase activity);	GO:0005634(nucleus);GO:0016021(integral component of membrane);	GO:0005089(Rho guanyl-nucleotide exchange factor activity);
AT4G00525	25.6933	37.7867	16.95	22.13	8.51333	*	unknown protein	GO:0008150(biological_process);	GO:0005634(nucleus);	GO:0003674(molecular_function);
AT4G00560	22.3233	39.6133	11.4033	36.0133	16.56	*	NAD(P)-binding Rossmann-fold superfamily protein	*	*	*
AT4G00620	54.3533	92.1167	42.0367	94.4333	15.8167	EMB3127	Amino acid dehydrogenase family protein	GO:0006730(one-carbon metabolic process);GO:0009396(folic acid-containing compound biosynthetic process);GO:0009853(photorespiration);GO:0035999(tetrahydrofolate interconversion);GO:0055114(oxidation-reduction process);	GO:0005829(cytosol);GO:0009507(chloroplast);	GO:0003824(catalytic activity);GO:0004477(methenyltetrahydrofolate cyclohydrolase activity);GO:0004488(methylenetetrahydrofolate dehydrogenase (NADP+) activity);
AT4G00660	57.09	82.7467	20.3167	58.3233	26.8433	RH8	RNAhelicase-like 8	GO:0006397(mRNA processing);GO:0006417(regulation of translation);GO:0010501(RNA secondary structure unwinding);GO:0016032(viral process);GO:0019048(modulation by virus of host morphology or physiology);GO:0033962(cytoplasmic mRNA processing body assembly);GO:0051028(mRNA transport);	GO:0000932(P-body);GO:0005730(nucleolus);GO:0005737(cytoplasm);GO:0010494(cytoplasmic stress granule);	GO:0003729(mRNA binding);GO:0004004(ATP-dependent RNA helicase activity);GO:0005524(ATP binding);GO:0008026(ATP-dependent helicase activity);
AT4G00752	79.0067	59.5233	17.6167	47.55	21.2967	*	UBX domain-containing protein	GO:0008150(biological_process);	GO:0005575(cellular_component);	GO:0003674(molecular_function);
AT4G00920	295.84	371.597	59.0633	102.127	1.66	*	COP1-interacting protein-related	*	*	*
AT4G00930	59.4367	67	29.3833	22.3433	3.82	CIP4.1	COP1-interacting protein 4.1	GO:0008150(biological_process);	GO:0005886(plasma membrane);	GO:0003674(molecular_function);
AT4G00950	0	3.32667	0	66.3367	11.0867	MEE47	Protein of unknown function (DUF688)	GO:0006355(regulation of transcription, DNA-templated);GO:0009793(embryo development ending in seed dormancy);	GO:0005634(nucleus);	GO:0003700(transcription factor activity, sequence-specific DNA binding);
AT4G01023	30.43	24.6333	0.09	6.73667	0	*	RING/U-box superfamily protein	*	GO:0005634(nucleus);	GO:0008270(zinc ion binding);
AT4G01170	0	23.3033	0	11.18	0	*	unknown protein	GO:0008150(biological_process);	GO:0005634(nucleus);	GO:0003674(molecular_function);
AT4G01180	125.557	81.0833	17.6033	26.5067	0.0766667	*	XH/XS domain-containing protein	GO:0031047(gene silencing by RNA);	GO:0005737(cytoplasm);GO:0005739(mitochondrion);	*
AT4G01260	211.373	293.067	86.1433	27.66	2.42667	*	DNA-binding storekeeper protein-related transcriptional regulator	GO:0006351(transcription, DNA-templated);GO:0006355(regulation of transcription, DNA-templated);	GO:0005634(nucleus);	*
AT4G02030	14.7367	29.8833	11.6	14.0067	5.12	*	Vps51/Vps67 family (components of vesicular transport) protein	GO:0006869(lipid transport);GO:0007030(Golgi organization);GO:0007034(vacuolar transport);GO:0010305(leaf vascular tissue pattern formation);GO:0015031(protein transport);GO:0016192(vesicle-mediated transport);GO:0032456(endocytic recycling);GO:0042147(retrograde transport, endosome to Golgi);GO:0048193(Golgi vesicle transport);	GO:0000938(GARP complex);GO:0005770(late endosome);GO:0005794(Golgi apparatus);GO:0005802(trans-Golgi network);GO:0005829(cytosol);GO:0016021(integral component of membrane);GO:1990745(EARP complex);	GO:0005515(protein binding);
AT4G02040	14.2767	20.05	4.14	23.51	3.45333	*	unknown protein	GO:0008150(biological_process);	GO:0005739(mitochondrion);	GO:0003674(molecular_function);
AT4G02100	1.31667	1.87667	0	21.3867	0.31	*	Heat shock protein DnaJ with tetratricopeptide repeat	GO:0006457(protein folding);	GO:0005634(nucleus);	*
AT4G02110	9.94667	17.5467	4.67333	8.11667	1.08	*	transcription coactivators	*	GO:0005622(intracellular);GO:0005737(cytoplasm);	GO:0003713(transcription coactivator activity);
AT4G02150	61.0967	188.653	89.2267	80.8333	8.53667	MOS6	ARM repeat superfamily protein	GO:0006606(protein import into nucleus);GO:0006607(NLS-bearing protein import into nucleus);GO:0006886(intracellular protein transport);GO:0006952(defense response);	GO:0005634(nucleus);GO:0005643(nuclear pore);GO:0005654(nucleoplasm);GO:0005737(cytoplasm);GO:0005829(cytosol);	GO:0005515(protein binding);GO:0008139(nuclear localization sequence binding);GO:0008565(protein transporter activity);
AT4G02380	4.98333	31.8867	4.55667	37.0333	7.64667	SAG21	senescence-associated gene 21	GO:0000302(response to reactive oxygen species);GO:0006950(response to stress);GO:0006952(defense response);GO:0006979(response to oxidative stress);GO:0009409(response to cold);GO:0009414(response to water deprivation);GO:0009416(response to light stimulus);GO:0009625(response to insect);GO:0009646(response to absence of light);GO:0009723(response to ethylene);GO:0009737(response to abscisic aci…	GO:0005739(mitochondrion);GO:0009507(chloroplast);	GO:0003674(molecular_function);
AT4G02680	19.2833	13.7633	5.54	18.17	7.2	EOL1	ETO1-like 1	GO:0009873(ethylene-activated signaling pathway);GO:0010364(regulation of ethylene biosynthetic process);GO:0016567(protein ubiquitination);	GO:0005634(nucleus);	GO:0005515(protein binding);
AT4G02800	12.5067	157.297	3.03333	82.4	0	*	unknown protein	GO:0008150(biological_process);	GO:0005634(nucleus);	GO:0003674(molecular_function);
AT4G02820	8.42667	43.23	8.87	29.46	4.4	*	Pentatricopeptide repeat (PPR) superfamily protein	GO:0008150(biological_process);	GO:0005739(mitochondrion);	GO:0003674(molecular_function);
AT4G03010	3.31	3.02	0	10.0167	0	*	RNI-like superfamily protein	GO:0007165(signal transduction);	GO:0005576(extracellular region);	*
AT4G03090	16.3867	34.9967	16.4433	21.3867	7.11	*	sequence-specific DNA binding;sequence-specific DNA binding transcription factors	*	GO:0005739(mitochondrion);	*
AT4G03100	0.263333	34.6167	12.9733	54.8167	0.0333333	*	Rho GTPase activating protein with PAK-box/P21-Rho-binding domain	*	GO:0005737(cytoplasm);	GO:0005096(GTPase activator activity);
AT4G03630	292.74	34.0767	16.9733	13.3933	0	*	RNI-like superfamily protein	*	GO:0005634(nucleus);	*
AT4G04180	12.65	34.15	10.4333	10.1833	4.65333	*	P-loop containing nucleoside triphosphate hydrolases superfamily protein	*	*	GO:0016887(ATPase activity);
AT4G04670	10.2733	17.02	8.23	9.01	0.86	*	Met-10+ like family protein / kelch repeat-containing protein	GO:0031591(wybutosine biosynthetic process);GO:0032259(methylation);	GO:0005737(cytoplasm);	GO:0008168(methyltransferase activity);GO:0102522(tRNA 4-demethylwyosine alpha-amino-alpha-carboxypropyltransferase activity);
AT4G05190	15.1933	99.1233	37.6567	39.1833	0.68	ATK5	kinesin 5	GO:0000226(microtubule cytoskeleton organization);GO:0007018(microtubule-based movement);GO:0051225(spindle assembly);	GO:0005634(nucleus);GO:0005871(kinesin complex);GO:0005876(spindle microtubule);	GO:0003777(microtubule motor activity);GO:0016887(ATPase activity);
AT4G05520	109.783	198.743	68.8433	82.6433	7.99667	EHD2	EPS15 homology domain 2	GO:0006897(endocytosis);	GO:0005737(cytoplasm);GO:0005886(plasma membrane);GO:0009506(plasmodesma);GO:0016020(membrane);GO:0043231(intracellular membrane-bounded organelle);	GO:0005509(calcium ion binding);
AT4G07960	1.92	1.78667	0	5.66333	1.65	CSLC12	Cellulose-synthase-like C12	GO:0071555(cell wall organization);	GO:0000139(Golgi membrane);GO:0005794(Golgi apparatus);GO:0009506(plasmodesma);GO:0016021(integral component of membrane);	GO:0016757(transferase activity, transferring glycosyl groups);GO:0016759(cellulose synthase activity);
AT4G08685	6.6	86.1133	42.09	39.7067	0	SAH7	Pollen Ole e 1 allergen and extensin family protein	GO:0008150(biological_process);	GO:0005576(extracellular region);	GO:0003674(molecular_function);
AT4G08790	32.9067	44.7733	17.34	39.98	16.09	*	Nitrilase/cyanide hydratase and apolipoprotein N-acyltransferase family protein	GO:0006807(nitrogen compound metabolic process);GO:0046686(response to cadmium ion);	GO:0009536(plastid);	GO:0000257(nitrilase activity);GO:0016810(hydrolase activity, acting on carbon-nitrogen (but not peptide) bonds);
AT4G08910	0	23.8467	0	25.23	0	*	unknown protein	GO:0008150(biological_process);	GO:0005634(nucleus);	GO:0003677(DNA binding);
AT4G09060	16.1733	60.5067	14.9133	38.6967	1.68333	*	unknown protein	*	GO:0005737(cytoplasm);GO:0016020(membrane);	*
AT4G09730	45.5367	46.15	14.64	30.1667	10.44	RH39	RH39	GO:0010501(RNA secondary structure unwinding);GO:0080158(chloroplast ribulose bisphosphate carboxylase complex biogenesis);GO:1901259(chloroplast rRNA processing);	GO:0005730(nucleolus);GO:0009507(chloroplast);	GO:0004004(ATP-dependent RNA helicase activity);GO:0005524(ATP binding);GO:0008026(ATP-dependent helicase activity);GO:0016887(ATPase activity);GO:0070180(large ribosomal subunit rRNA binding);
AT4G09930	800.233	787.057	105.517	164.31	48.7033	*	Avirulence induced gene (AIG1) family protein	GO:0009617(response to bacterium);	GO:0005634(nucleus);	GO:0005525(GTP binding);
AT4G09970	0	3.98	0	8.21333	0.106667	*	unknown protein	GO:0007623(circadian rhythm);	GO:0005634(nucleus);GO:0016021(integral component of membrane);	*
AT4G10070	8.86	28.3467	9.23333	17.3167	8.80333	*	KH domain-containing protein	GO:0008150(biological_process);	GO:0005634(nucleus);	GO:0003676(nucleic acid binding);
AT4G10320	52.7033	82.83	34.8	71.92	18.1267	*	tRNA synthetase class I (I, L, M and V) family protein	GO:0006418(tRNA aminoacylation for protein translation);GO:0046686(response to cadmium ion);	GO:0005737(cytoplasm);GO:0005829(cytosol);	GO:0004812(aminoacyl-tRNA ligase activity);GO:0005524(ATP binding);
AT4G10690	2.34667	108.153	34.6333	75.2067	4.25333	*	transposable element gene	*	*	*
AT4G11080	7.99667	94.56	13.0533	38.7033	6.11	3xHMG-box1	HMG (high mobility group) box protein	*	GO:0000793(condensed chromosome);GO:0000794(condensed nuclear chromosome);GO:0005634(nucleus);	GO:0003677(DNA binding);GO:0003700(transcription factor activity, sequence-specific DNA binding);
AT4G11200	12.1	6.1	0.786667	7.37	1.55333	*	transposable element gene	*	*	*
AT4G11550	1.73333	5.01667	0	1.28333	0.243333	*	Cysteine/Histidine-rich C1 domain family protein	*	*	*
AT4G11850	12.5767	6.95	0.663333	6.4	1.63	PLDGAMMA1	phospholipase D gamma 1	GO:0006643(membrane lipid metabolic process);GO:0006979(response to oxidative stress);GO:0009793(embryo development ending in seed dormancy);GO:0009816(defense response to bacterium, incompatible interaction);GO:0010044(response to aluminum ion);GO:0016042(lipid catabolic process);GO:0046470(phosphatidylcholine metabolic process);	GO:0005737(cytoplasm);GO:0005886(plasma membrane);	GO:0004630(phospholipase D activity);GO:0005509(calcium ion binding);GO:0005515(protein binding);GO:0005546(phosphatidylinositol-4,5-bisphosphate binding);GO:0070290(N-acylphosphatidylethanolamine-specific phospholipase D activity);
AT4G12240	8.09	17.7167	6.34667	7.25333	0	*	zinc finger (C2H2 type) family protein	GO:0006355(regulation of transcription, DNA-templated);	GO:0005739(mitochondrion);GO:0009507(chloroplast);	GO:0003676(nucleic acid binding);GO:0003700(transcription factor activity, sequence-specific DNA binding);GO:0008270(zinc ion binding);
AT4G12410	0	3.67333	0	2.39333	0	*	SAUR-like auxin-responsive protein family	GO:0009733(response to auxin);	GO:0005739(mitochondrion);	GO:0003674(molecular_function);
AT4G13100	0.95	2.04	0	1.7	0	*	RING/U-box superfamily protein	*	GO:0005634(nucleus);	GO:0005516(calmodulin binding);GO:0008270(zinc ion binding);
AT4G13120	3.73667	23.13	11.4767	13.0367	3.96333	*	transposable element gene	*	*	*
AT4G13330	24.96	15.6467	6.7	11.25	0.873333	*	S-adenosyl-L-methionine-dependent methyltransferases superfamily protein	GO:0032259(methylation);	GO:0005575(cellular_component);	GO:0008168(methyltransferase activity);
AT4G13370	12.83	70.19	30.5667	49.8267	2.48667	*	Plant protein of unknown function (DUF936)	GO:0008150(biological_process);	GO:0005634(nucleus);GO:0005829(cytosol);	GO:0003674(molecular_function);
AT4G13690	41.71	49.5833	15.7133	36.8	16.35	*	unknown protein	GO:0008150(biological_process);	GO:0005634(nucleus);	GO:0003674(molecular_function);
AT4G13800	10.21	3.5	1.25333	0.713333	0	*	Protein of unknown function (DUF803)	GO:0008150(biological_process);	GO:0005769(early endosome);GO:0005886(plasma membrane);GO:0016021(integral component of membrane);	GO:0015095(magnesium ion transmembrane transporter activity);
AT4G13985	58.9	55.53	26.8433	13.93	1.33667	FBD1	FBD-associated F-box protein	GO:0008150(biological_process);	GO:0005634(nucleus);	GO:0003674(molecular_function);
AT4G14000	76.9133	102.91	23.9367	52.98	23.8667	*	Putative methyltransferase family protein	GO:0032259(methylation);	GO:0009507(chloroplast);	GO:0008168(methyltransferase activity);
AT4G14050	0.88	14.25	0	7.86333	1.30333	*	Pentatricopeptide repeat (PPR) superfamily protein	GO:0006397(mRNA processing);GO:0009451(RNA modification);	GO:0005739(mitochondrion);GO:0016020(membrane);GO:0043231(intracellular membrane-bounded organelle);	GO:0003723(RNA binding);GO:0004519(endonuclease activity);GO:0008270(zinc ion binding);
AT4G14096	1.45	5.60667	0.476667	8.98	0.0733333	*	F-box/RNI-like superfamily protein	GO:0008150(biological_process);	GO:0005575(cellular_component);	GO:0003674(molecular_function);
AT4G14150	12.19	28.9567	2.68667	8.58333	1.61333	PAKRP1	phragmoplast-associated kinesin-related protein 1	GO:0000914(phragmoplast assembly);GO:0007018(microtubule-based movement);GO:0007112(male meiosis cytokinesis);GO:0055046(microgametogenesis);GO:0080175(phragmoplast microtubule organization);	GO:0005737(cytoplasm);GO:0005871(kinesin complex);GO:0005874(microtubule);GO:0009524(phragmoplast);	GO:0003777(microtubule motor activity);GO:0003779(actin binding);GO:0005515(protein binding);GO:0005524(ATP binding);GO:0008017(microtubule binding);GO:0008574(ATP-dependent microtubule motor activity, plus-end-directed);
AT4G14320	532.44	936.27	470.083	940.6	313.92	*	Zinc-binding ribosomal protein family protein	GO:0006412(translation);	GO:0005737(cytoplasm);GO:0005840(ribosome);GO:0022625(cytosolic large ribosomal subunit);	GO:0003735(structural constituent of ribosome);
AT4G14330	9.03	47.5533	13.21	32.44	0.736667	*	P-loop containing nucleoside triphosphate hydrolases superfamily protein	GO:0047496(vesicle transport along microtubule);	GO:0005622(intracellular);GO:0005623(cell);GO:0005737(cytoplasm);GO:0005874(microtubule);GO:0009524(phragmoplast);	GO:0003777(microtubule motor activity);GO:0005524(ATP binding);GO:0008017(microtubule binding);
AT4G14490	29.0267	35.6133	11.29	18.1667	0.806667	*	SMAD/FHA domain-containing protein	GO:0008150(biological_process);	GO:0005634(nucleus);	*
AT4G14820	8.71	4.35	0.0166667	2.71667	0.113333	*	Pentatricopeptide repeat (PPR) superfamily protein	GO:0008150(biological_process);	GO:0009507(chloroplast);	GO:0008270(zinc ion binding);
AT4G14970	4.55667	13.2433	5.08333	3.49333	0.88	*	unknown protein	*	GO:0005634(nucleus);GO:0009507(chloroplast);	GO:0003674(molecular_function);
AT4G15490	0	27.1267	0.563333	25.1533	0	UGT84A3	UDP-Glycosyltransferase superfamily protein	GO:0008152(metabolic process);	GO:0043231(intracellular membrane-bounded organelle);	GO:0008194(UDP-glycosyltransferase activity);GO:0016757(transferase activity, transferring glycosyl groups);GO:0047218(hydroxycinnamate 4-beta-glucosyltransferase activity);GO:0050284(sinapate 1-glucosyltransferase activity);GO:0080043(quercetin 3-O-glucosyltransferase activity);GO:0080044(quercetin 7-O-glucosyltransferase activity);GO:0102359(daphnetin 4-O-beta-glucosyltransferase activity);GO:0…
AT4G15640	66.45	124.163	58.37	84	15.3167	*	unknown protein	GO:0008150(biological_process);	GO:0005739(mitochondrion);	GO:0003674(molecular_function);
AT4G15830	17.7133	134.86	5.53667	95.9867	0	*	ARM repeat superfamily protein	GO:0008150(biological_process);	GO:0005737(cytoplasm);	*
AT4G16050	0	1.37	0	0.47	0	*	Aminotransferase-like, plant mobile domain family protein	GO:0008150(biological_process);	GO:0005737(cytoplasm);GO:0009507(chloroplast);	GO:0008483(transaminase activity);
AT4G16230	42.1	29.4133	5.7	86.0167	0.386667	*	GDSL-like Lipase/Acylhydrolase superfamily protein	GO:0016042(lipid catabolic process);	GO:0005576(extracellular region);	GO:0016788(hydrolase activity, acting on ester bonds);GO:0052689(carboxylic ester hydrolase activity);
AT4G16570	0.0433333	4.97	0.423333	8.41	3.75333	PRMT7	protein arginine methyltransferase 7	GO:0006355(regulation of transcription, DNA-templated);GO:0019918(peptidyl-arginine methylation, to symmetrical-dimethyl arginine);	GO:0005829(cytosol);GO:0009507(chloroplast);	GO:0008469(histone-arginine N-methyltransferase activity);GO:0035241(protein-arginine omega-N monomethyltransferase activity);GO:0035242(protein-arginine omega-N asymmetric methyltransferase activity);
AT4G16700	0	20.39	7.55	25.7933	0.346667	PSD1	phosphatidylserine decarboxylase 1	GO:0006646(phosphatidylethanolamine biosynthetic process);GO:0008654(phospholipid biosynthetic process);	GO:0005739(mitochondrion);GO:0005743(mitochondrial inner membrane);GO:0016021(integral component of membrane);	GO:0004609(phosphatidylserine decarboxylase activity);
AT4G16835	0.0266667	1.74	0	2.07667	0	*	Tetratricopeptide repeat (TPR)-like superfamily protein	GO:0008150(biological_process);	GO:0005739(mitochondrion);	GO:0008270(zinc ion binding);
AT4G16970	11.7633	13.5233	4.65667	15.7767	3.23	*	Protein kinase superfamily protein	GO:0046777(protein autophosphorylation);	GO:0005634(nucleus);	GO:0004674(protein serine/threonine kinase activity);GO:0005524(ATP binding);GO:0016301(kinase activity);
AT4G17000	0.28	36.06	0.723333	19.92	0.32	*	unknown protein	GO:0008150(biological_process);	GO:0005634(nucleus);	GO:0003674(molecular_function);
AT4G17610	5.63333	10.0767	2.93667	5.40667	0.213333	*	tRNA/rRNA methyltransferase (SpoU) family protein	GO:0001510(RNA methylation);GO:0006396(RNA processing);	*	GO:0003723(RNA binding);GO:0008173(RNA methyltransferase activity);
AT4G17710	0	4.37333	0	0.913333	0	HDG4	homeodomain GLABROUS 4	GO:0006351(transcription, DNA-templated);GO:0006355(regulation of transcription, DNA-templated);	GO:0005634(nucleus);	GO:0003677(DNA binding);GO:0003700(transcription factor activity, sequence-specific DNA binding);GO:0005515(protein binding);GO:0008289(lipid binding);GO:0043565(sequence-specific DNA binding);
AT4G17750	8.50333	1.33667	0	6.03	3.01667	HSF1	heat shock factor 1	GO:0006351(transcription, DNA-templated);GO:0006355(regulation of transcription, DNA-templated);GO:0009408(response to heat);	GO:0005634(nucleus);GO:0005737(cytoplasm);	GO:0003677(DNA binding);GO:0003700(transcription factor activity, sequence-specific DNA binding);GO:0005515(protein binding);GO:0043565(sequence-specific DNA binding);
AT4G18030	1.89333	18.7167	1.89667	20.1267	8.05	*	S-adenosyl-L-methionine-dependent methyltransferases superfamily protein	*	GO:0000139(Golgi membrane);GO:0005768(endosome);GO:0005774(vacuolar membrane);GO:0005794(Golgi apparatus);GO:0005802(trans-Golgi network);GO:0009505(plant-type cell wall);GO:0016021(integral component of membrane);	*
AT4G18375	15.2267	24.2167	0.626667	6.58667	0.39	*	RNA-binding KH domain-containing protein	GO:0008150(biological_process);	GO:0005634(nucleus);GO:0005737(cytoplasm);	GO:0003676(nucleic acid binding);GO:0003723(RNA binding);
AT4G18440	51.0567	99.68	41.1433	60.5067	3.76	*	L-Aspartase-like family protein	GO:0006189('de novo' IMP biosynthetic process);GO:0044208('de novo' AMP biosynthetic process);	GO:0005737(cytoplasm);GO:0009507(chloroplast);GO:0009570(chloroplast stroma);	GO:0004018(N6-(1,2-dicarboxyethyl)AMP AMP-lyase (fumarate-forming) activity);GO:0070626((S)-2-(5-amino-1-(5-phospho-D-ribosyl)imidazole-4-carboxamido)succinate AMP-lyase (fumarate-forming) activity);
AT4G18470	16.0033	24.11	4.74	14.02	2.68667	SNI1	negative regulator of systemic acquired resistance (SNI1)	GO:0002215(defense response to nematode);GO:0006281(DNA repair);GO:0006351(transcription, DNA-templated);GO:0006974(cellular response to DNA damage stimulus);GO:0009626(plant-type hypersensitive response);GO:0009627(systemic acquired resistance);GO:0010113(negative regulation of systemic acquired resistance);GO:0016444(somatic cell DNA recombination);GO:0016570(histone modification);GO:0031348(ne…	GO:0005634(nucleus);GO:0030915(Smc5-Smc6 complex);	GO:0005515(protein binding);GO:0044212(transcription regulatory region DNA binding);
AT4G19130	20.01	17.0067	3.42667	5.85333	1.43	*	Replication factor-A protein 1-related	*	GO:0005634(nucleus);	*
AT4G20030	0	11.4033	1.59	12.3967	2.56	*	RNA-binding (RRM/RBD/RNP motifs) family protein	GO:0008150(biological_process);	GO:0005634(nucleus);GO:0009507(chloroplast);	GO:0003723(RNA binding);
AT4G20170	1.52667	8.83667	0	6.64333	2.11	GALS3	Domain of unknown function (DUF23)	GO:0042546(cell wall biogenesis);GO:0071555(cell wall organization);	GO:0000139(Golgi membrane);GO:0016021(integral component of membrane);	GO:0016757(transferase activity, transferring glycosyl groups);
AT4G20360	21.11	42.55	8.65333	45.8133	22.51	RABE1b	RAB GTPase homolog E1B	GO:0006414(translational elongation);GO:0018119(peptidyl-cysteine S-nitrosylation);	GO:0005634(nucleus);GO:0005730(nucleolus);GO:0009295(nucleoid);GO:0009507(chloroplast);GO:0009534(chloroplast thylakoid);GO:0009535(chloroplast thylakoid membrane);GO:0009536(plastid);GO:0009570(chloroplast stroma);GO:0009941(chloroplast envelope);GO:0016020(membrane);GO:0048046(apoplast);	GO:0003746(translation elongation factor activity);GO:0003924(GTPase activity);GO:0005515(protein binding);GO:0005525(GTP binding);
AT4G20730	30.7367	24.2733	10.5	21.1167	4.41333	*	transposable element gene	*	*	*
AT4G20880	2.65667	7.47333	0	18.3233	5.35	*	ethylene-responsive nuclear protein / ethylene-regulated nuclear protein (ERT2)	*	GO:0005634(nucleus);GO:0016021(integral component of membrane);	*
AT4G21350	10.2533	4.99667	0	7.31	1.86667	PUB8	plant U-box 8	GO:0016567(protein ubiquitination);	GO:0005634(nucleus);GO:0005737(cytoplasm);	GO:0004842(ubiquitin-protein transferase activity);
AT4G21670	15.83	22.39	6.95333	10.6733	5.39667	CPL1	C-terminal domain phosphatase-like 1	GO:0000184(nuclear-transcribed mRNA catabolic process, nonsense-mediated decay);GO:0006351(transcription, DNA-templated);GO:0007275(multicellular organism development);GO:0009611(response to wounding);GO:0009651(response to salt stress);GO:0009738(abscisic acid-activated signaling pathway);GO:0045892(negative regulation of transcription, DNA-templated);GO:0070940(dephosphorylation of RNA polymera…	GO:0005634(nucleus);GO:0016591(DNA-directed RNA polymerase II, holoenzyme);GO:0016607(nuclear speck);	GO:0003723(RNA binding);GO:0003725(double-stranded RNA binding);GO:0004647(phosphoserine phosphatase activity);GO:0004721(phosphoprotein phosphatase activity);GO:0005515(protein binding);GO:0008420(CTD phosphatase activity);GO:0016791(phosphatase activity);GO:0046872(metal ion binding);
AT4G21705	0.82	6.84	1.56333	7.12667	2.09333	*	Tetratricopeptide repeat (TPR)-like superfamily protein	GO:0008150(biological_process);	GO:0005739(mitochondrion);	GO:0003674(molecular_function);
AT4G21820	3.32667	20.0533	3.06667	14.91	1.53333	*	binding;calmodulin binding	*	GO:0005634(nucleus);	GO:0005516(calmodulin binding);
AT4G22120	0.63	28.1767	7.60333	21.5267	0.956667	*	ERD (early-responsive to dehydration stress) family protein	GO:0006812(cation transport);	GO:0005886(plasma membrane);GO:0016021(integral component of membrane);	GO:0005227(calcium activated cation channel activity);
AT4G22190	45.42	60.6667	21.8167	36.0833	4.54	*	unknown protein	*	GO:0005739(mitochondrion);	*
AT4G22285	59.8867	102.643	30.4667	58.72	27.16	*	Ubiquitin C-terminal hydrolases superfamily protein	GO:0000245(spliceosomal complex assembly);GO:0006508(proteolysis);GO:0016579(protein deubiquitination);	GO:0005634(nucleus);GO:0016021(integral component of membrane);	GO:0008233(peptidase activity);GO:0008270(zinc ion binding);GO:0036459(thiol-dependent ubiquitinyl hydrolase activity);
AT4G22380	11.81	74.0967	32.63	183.47	6.83333	*	Ribosomal protein L7Ae/L30e/S12e/Gadd45 family protein	*	GO:0005634(nucleus);GO:0005730(nucleolus);	GO:0003723(RNA binding);
AT4G23040	62.6233	31.9467	10.8333	17.6567	8.37667	*	Ubiquitin-like superfamily protein	GO:0008150(biological_process);	GO:0005634(nucleus);GO:0005829(cytosol);	GO:0003674(molecular_function);
AT4G23490	11.0667	9.52333	0	7.73667	3.34	*	Protein of unknown function (DUF604)	GO:0008150(biological_process);	GO:0005794(Golgi apparatus);GO:0016021(integral component of membrane);	GO:0016740(transferase activity);GO:0016757(transferase activity, transferring glycosyl groups);
AT4G23800	31.8133	214.427	84.0833	140.63	0.04	3xHMG-box2	HMG (high mobility group) box protein	*	GO:0000793(condensed chromosome);GO:0000794(condensed nuclear chromosome);GO:0005634(nucleus);	GO:0003677(DNA binding);GO:0003700(transcription factor activity, sequence-specific DNA binding);
AT4G23810	0	1.22	0	0.833333	0	WRKY53	WRKY family transcription factor	GO:0006351(transcription, DNA-templated);GO:0006355(regulation of transcription, DNA-templated);GO:0009751(response to salicylic acid);GO:0009816(defense response to bacterium, incompatible interaction);GO:0010150(leaf senescence);GO:0010193(response to ozone);GO:0010200(response to chitin);GO:0031347(regulation of defense response);GO:0042542(response to hydrogen peroxide);GO:0045893(positive re…	GO:0005634(nucleus);GO:0009507(chloroplast);	GO:0003677(DNA binding);GO:0003700(transcription factor activity, sequence-specific DNA binding);GO:0005515(protein binding);GO:0043565(sequence-specific DNA binding);
AT4G23930	10.3467	10.6967	0	9.32	1.53333	*	Late embryogenesis abundant (LEA) hydroxyproline-rich glycoprotein family	GO:0008150(biological_process);	GO:0005576(extracellular region);GO:0016021(integral component of membrane);	GO:0003674(molecular_function);
AT4G24090	3.51333	8.85667	0	7.10667	2.62	*	unknown protein	GO:0008150(biological_process);	GO:0009507(chloroplast);GO:0016021(integral component of membrane);	GO:0003674(molecular_function);
AT4G24210	52.2467	59.76	23.6833	38.3	17.7933	SLY1	F-box family protein	GO:0009740(gibberellic acid mediated signaling pathway);GO:0009845(seed germination);GO:0009939(positive regulation of gibberellic acid mediated signaling pathway);GO:0010162(seed dormancy process);GO:0016567(protein ubiquitination);	GO:0005634(nucleus);GO:0019005(SCF ubiquitin ligase complex);	GO:0005515(protein binding);
AT4G24510	0.00666667	3.30333	0	0.546667	0	CER2	HXXXD-type acyl-transferase family protein	GO:0009555(pollen development);GO:0010025(wax biosynthetic process);GO:0042761(very long-chain fatty acid biosynthetic process);GO:0071555(cell wall organization);	GO:0005634(nucleus);GO:0005783(endoplasmic reticulum);	GO:0016740(transferase activity);GO:0016747(transferase activity, transferring acyl groups other than amino-acyl groups);
AT4G24790	10.13	2.71333	0.636667	18.9333	2.05667	*	AAA-type ATPase family protein	*	GO:0005634(nucleus);	*
AT4G24860	4.8	3.76667	0	0.863333	0	*	P-loop containing nucleoside triphosphate hydrolases superfamily protein	*	GO:0005737(cytoplasm);	*
AT4G24972	193.887	73.7567	35.66	27.9933	0	TPD1	tapetum determinant 1	GO:0001709(cell fate determination);GO:0048653(anther development);	GO:0005739(mitochondrion);	GO:0005515(protein binding);
AT4G25640	4.21667	1.29	0	3.28	0	DTX35	detoxifying efflux carrier 35	GO:0006855(drug transmembrane transport);GO:0009555(pollen development);GO:0009812(flavonoid metabolic process);GO:0009901(anther dehiscence);	GO:0005774(vacuolar membrane);GO:0005886(plasma membrane);GO:0016020(membrane);	GO:0015238(drug transmembrane transporter activity);GO:0015297(antiporter activity);
AT4G26010	14.08	3.44333	0	0.7	0	*	Peroxidase superfamily protein	GO:0006979(response to oxidative stress);GO:0042744(hydrogen peroxide catabolic process);GO:0055114(oxidation-reduction process);	GO:0005576(extracellular region);	GO:0004601(peroxidase activity);GO:0020037(heme binding);GO:0046872(metal ion binding);
AT4G26020	46.7533	6.65667	0	2.68333	0	*	unknown protein	GO:0010496(intercellular transport);GO:0016032(viral process);GO:0046907(intracellular transport);	GO:0005622(intracellular);GO:0005623(cell);GO:0005783(endoplasmic reticulum);GO:0009506(plasmodesma);	GO:0005515(protein binding);
AT4G26090	2.47667	0.45	0	5.1	0.813333	RPS2	NB-ARC domain-containing disease resistance protein	GO:0006952(defense response);GO:0007165(signal transduction);GO:0009626(plant-type hypersensitive response);GO:0016045(detection of bacterium);GO:0042742(defense response to bacterium);	GO:0005737(cytoplasm);GO:0005886(plasma membrane);	GO:0005515(protein binding);GO:0005524(ATP binding);GO:0043531(ADP binding);
AT4G26130	10.6767	2.34333	0	17.33	0.356667	*	unknown protein	GO:0008150(biological_process);	GO:0016021(integral component of membrane);	GO:0003674(molecular_function);
AT4G26485	447.523	632.6	76.8967	9.53667	0	*	Domain of unknown function (DUF2431)	*	GO:0005634(nucleus);	*
AT4G26660	7.13667	103.157	21.33	29.4533	0	*	unknown protein	*	GO:0009507(chloroplast);	*
AT4G27595	2.90667	0.37	0	6.53333	1.68667	*	Plant protein of unknown function (DUF827)	*	GO:0005634(nucleus);GO:0005875(microtubule associated complex);	GO:0003674(molecular_function);
AT4G27660	52.1333	124.403	58.1233	41.33	6.74333	*	unknown protein	GO:0008150(biological_process);	GO:0005634(nucleus);	GO:0003674(molecular_function);
AT4G27870	10.02	4.53333	0.0166667	13.77	4.98333	*	Vacuolar iron transporter (VIT) family protein	*	GO:0005634(nucleus);GO:0005789(endoplasmic reticulum membrane);GO:0016020(membrane);GO:0016021(integral component of membrane);	*
AT4G28180	47.4533	52.8767	26.8733	60.1267	23.5767	*	unknown protein	*	GO:0005634(nucleus);	GO:0003674(molecular_function);
AT4G28220	59.8733	20.0767	8.77333	17.2767	0.0233333	NDB1	NAD(P)H dehydrogenase B1	GO:0055114(oxidation-reduction process);	GO:0005739(mitochondrion);GO:0005777(peroxisome);GO:0031314(extrinsic component of mitochondrial inner membrane);	GO:0003954(NADH dehydrogenase activity);GO:0005509(calcium ion binding);GO:0015036(disulfide oxidoreductase activity);GO:0016491(oxidoreductase activity);
AT4G28230	17.68	39.84	11.78	18.97	0.903333	*	unknown protein	GO:0008150(biological_process);	GO:0005634(nucleus);	GO:0003674(molecular_function);
AT4G28430	0.123333	7.13333	2.45	6.28667	0	*	Reticulon family protein	GO:0008150(biological_process);	GO:0005634(nucleus);GO:0005783(endoplasmic reticulum);GO:0005789(endoplasmic reticulum membrane);GO:0016021(integral component of membrane);	*
AT4G28510	59.87	149.81	72.8667	142.757	29.6067	PHB1	prohibitin 1	*	GO:0005739(mitochondrion);GO:0005747(mitochondrial respiratory chain complex I);GO:0005774(vacuolar membrane);GO:0016021(integral component of membrane);	*
AT4G28590	14.2233	22.8533	8.76667	13.2867	2.81333	MRL7	unknown protein	GO:0006355(regulation of transcription, DNA-templated);GO:0009658(chloroplast organization);	GO:0009507(chloroplast);GO:0042644(chloroplast nucleoid);	GO:0003674(molecular_function);
AT4G29170	61.0467	75.8067	29.51	34.59	5.98667	ATMND1	Mnd1 family protein	GO:0006302(double-strand break repair);GO:0007131(reciprocal meiotic recombination);GO:0009553(embryo sac development);GO:0009555(pollen development);GO:0010212(response to ionizing radiation);	GO:0005634(nucleus);GO:0005730(nucleolus);	GO:0003690(double-stranded DNA binding);GO:0005515(protein binding);
AT4G29360	12.16	15.28	1.06667	63.4567	8.02667	*	O-Glycosyl hydrolases family 17 protein	GO:0005975(carbohydrate metabolic process);GO:0006952(defense response);GO:0071555(cell wall organization);	GO:0005576(extracellular region);GO:0005618(cell wall);GO:0005886(plasma membrane);GO:0031225(anchored component of membrane);GO:0046658(anchored component of plasma membrane);	GO:0004553(hydrolase activity, hydrolyzing O-glycosyl compounds);GO:0042973(glucan endo-1,3-beta-D-glucosidase activity);
AT4G29730	99.7667	88.0367	39.0033	78.8	22.6233	NFC5	nucleosome/chromatin assembly factor group C5	GO:0006351(transcription, DNA-templated);GO:0006355(regulation of transcription, DNA-templated);GO:0010629(negative regulation of gene expression);GO:0016569(covalent chromatin modification);	GO:0005634(nucleus);GO:0080008(Cul4-RING E3 ubiquitin ligase complex);	GO:0005515(protein binding);
AT4G30120	68.5267	5.21	2.56667	0.4	0	HMA3	heavy metal atpase 3	GO:0071585(detoxification of cadmium ion);	GO:0005774(vacuolar membrane);GO:0005886(plasma membrane);	GO:0015662(ATPase activity, coupled to transmembrane movement of ions, phosphorylative mechanism);
AT4G30130	0.486667	12.8633	2.48667	7.91333	2.48667	*	Protein of unknown function (DUF630 and DUF632)	*	GO:0005634(nucleus);	GO:0003674(molecular_function);
AT4G30340	4.24333	5.02	0	34.6367	0	DGK7	diacylglycerol kinase 7	GO:0007205(protein kinase C-activating G-protein coupled receptor signaling pathway);GO:0048364(root development);GO:0048366(leaf development);	GO:0005634(nucleus);GO:0005886(plasma membrane);	GO:0004143(diacylglycerol kinase activity);
AT4G30700	12.5167	12.5333	1.04	9.10667	3.04667	MEF29	Pentatricopeptide repeat (PPR) superfamily protein	GO:0000963(mitochondrial RNA processing);GO:0016554(cytidine to uridine editing);GO:0080156(mitochondrial mRNA modification);	GO:0005739(mitochondrion);GO:0009507(chloroplast);	GO:0003723(RNA binding);GO:0004519(endonuclease activity);GO:0008270(zinc ion binding);
AT4G30720	7.89667	10.76	0.156667	13.6267	5.18333	PDE327	FAD/NAD(P)-binding oxidoreductase family protein	GO:0015979(photosynthesis);	GO:0009507(chloroplast);	*
AT4G30980	7.10667	7.39667	0.0133333	15.8433	0.65	LRL2	LJRHL1-like 2	GO:0006355(regulation of transcription, DNA-templated);GO:0006366(transcription from RNA polymerase II promoter);GO:0048765(root hair cell differentiation);GO:0048767(root hair elongation);GO:0080147(root hair cell development);	GO:0005634(nucleus);	GO:0001046(core promoter sequence-specific DNA binding);GO:0001228(transcriptional activator activity, RNA polymerase II transcription regulatory region sequence-specific binding);GO:0003677(DNA binding);GO:0003700(transcription factor activity, sequence-specific DNA binding);GO:0046983(protein dimerization activity);
AT4G31160	12.6233	17.7567	5.93667	11.6367	3.24667	DCAF1	DDB1-CUL4 associated factor 1	GO:0009793(embryo development ending in seed dormancy);GO:0009908(flower development);GO:0010154(fruit development);GO:0016567(protein ubiquitination);GO:0048366(leaf development);GO:0048367(shoot system development);GO:0048827(phyllome development);	GO:0005634(nucleus);GO:0080008(Cul4-RING E3 ubiquitin ligase complex);	GO:0000166(nucleotide binding);GO:0005515(protein binding);
AT4G31360	304.767	220.163	96.82	354.25	41.9233	*	selenium binding	*	GO:0005634(nucleus);	*
AT4G31370	3.88333	14.0267	0	2.05333	0	FLA5	FASCICLIN-like arabinogalactan protein 5 precursor	*	GO:0005886(plasma membrane);GO:0031225(anchored component of membrane);	GO:0003674(molecular_function);
AT4G31600	17.0433	18.59	8.75667	27.43	13.0833	UTr7	UDP-N-acetylglucosamine (UAA) transporter family	GO:0015785(UDP-galactose transport);GO:0015786(UDP-glucose transport);GO:0048527(lateral root development);GO:0080147(root hair cell development);	GO:0000139(Golgi membrane);GO:0005794(Golgi apparatus);GO:0005886(plasma membrane);GO:0016020(membrane);GO:0016021(integral component of membrane);	GO:0005459(UDP-galactose transmembrane transporter activity);GO:0005460(UDP-glucose transmembrane transporter activity);
AT4G31820	0.00333333	27.1867	0	156.343	17.1633	ENP	Phototropic-responsive NPH3 family protein	GO:0009416(response to light stimulus);GO:0009908(flower development);GO:0009911(positive regulation of flower development);GO:0010229(inflorescence development);GO:0010540(basipetal auxin transport);GO:0016567(protein ubiquitination);GO:0045176(apical protein localization);GO:0048825(cotyledon development);GO:0048827(phyllome development);GO:0060918(auxin transport);GO:0099402(plant organ develo…	GO:0005770(late endosome);GO:0005886(plasma membrane);	GO:0004871(signal transducer activity);
AT4G31890	0	7.94333	0	11.07	0	*	ARM repeat superfamily protein	*	*	*
AT4G31920	0.0466667	1.55	0	7.47667	0.376667	RR10	response regulator 10	GO:0000160(phosphorelay signal transduction system);GO:0006351(transcription, DNA-templated);GO:0006355(regulation of transcription, DNA-templated);GO:0009414(response to water deprivation);GO:0009735(response to cytokinin);GO:0009736(cytokinin-activated signaling pathway);GO:0010082(regulation of root meristem growth);GO:0010380(regulation of chlorophyll biosynthetic process);GO:0031537(regulati…	GO:0005634(nucleus);	GO:0000156(phosphorelay response regulator activity);GO:0003677(DNA binding);GO:0003700(transcription factor activity, sequence-specific DNA binding);
AT4G32050	18.8933	61.0267	26.7033	32.5833	13.2867	*	neurochondrin family protein	GO:0008150(biological_process);	GO:0005737(cytoplasm);	*
AT4G32490	10.5533	90.3533	44.6333	144.803	23.73	ENODL4	early nodulin-like protein 4	*	GO:0005886(plasma membrane);GO:0016021(integral component of membrane);GO:0031225(anchored component of membrane);GO:0046658(anchored component of plasma membrane);	GO:0005507(copper ion binding);GO:0009055(electron carrier activity);
AT4G32551	23.2267	44.0733	21.1567	61.3233	25.4033	LUG	LisH dimerisation motif;WD40/YVTN repeat-like-containing domain	GO:0001666(response to hypoxia);GO:0006351(transcription, DNA-templated);GO:0006974(cellular response to DNA damage stimulus);GO:0006979(response to oxidative stress);GO:0009414(response to water deprivation);GO:0009611(response to wounding);GO:0009617(response to bacterium);GO:0009620(response to fungus);GO:0009624(response to nematode);GO:0009733(response to auxin);GO:0009908(flower development…	GO:0005634(nucleus);GO:0005737(cytoplasm);	GO:0005515(protein binding);GO:0046982(protein heterodimerization activity);
AT4G32830	65.9067	158.033	80.29	80.8533	9.15333	AUR1	ataurora1	GO:0007052(mitotic spindle organization);GO:0016572(histone phosphorylation);GO:0032465(regulation of cytokinesis);GO:0051301(cell division);	GO:0000780(condensed nuclear chromosome, centromeric region);GO:0005634(nucleus);GO:0005730(nucleolus);GO:0005819(spindle);GO:0005874(microtubule);GO:0005876(spindle microtubule);GO:0009504(cell plate);GO:0009524(phragmoplast);GO:0031965(nuclear membrane);GO:0032133(chromosome passenger complex);GO:0051233(spindle midzone);	GO:0004674(protein serine/threonine kinase activity);GO:0005515(protein binding);GO:0005524(ATP binding);GO:0016301(kinase activity);GO:0035175(histone kinase activity (H3-S10 specific));
AT4G33080	24.77	21.7633	10.7333	45.8567	19.8933	*	AGC (cAMP-dependent, cGMP-dependent and protein kinase C) kinase family protein	GO:0006468(protein phosphorylation);	GO:0005634(nucleus);	GO:0004674(protein serine/threonine kinase activity);GO:0005524(ATP binding);GO:0016301(kinase activity);
AT4G33260	28.31	113.497	33.0567	58.6	0.6	CDC20.2	Transducin family protein / WD-40 repeat family protein	GO:0007049(cell cycle);GO:0007165(signal transduction);GO:0016567(protein ubiquitination);GO:0051301(cell division);GO:1904668(positive regulation of ubiquitin protein ligase activity);	GO:0005634(nucleus);GO:0005737(cytoplasm);GO:0005834(heterotrimeric G-protein complex);GO:0033597(mitotic checkpoint complex);	GO:0004871(signal transducer activity);GO:0005515(protein binding);GO:0010997(anaphase-promoting complex binding);GO:0019900(kinase binding);GO:0097027(ubiquitin-protein transferase activator activity);
AT4G33270	141.67	478.137	203.493	233.833	20.7433	CDC20.1	Transducin family protein / WD-40 repeat family protein	GO:0007049(cell cycle);GO:0007165(signal transduction);GO:0016567(protein ubiquitination);GO:0051301(cell division);GO:1904668(positive regulation of ubiquitin protein ligase activity);	GO:0005634(nucleus);GO:0005834(heterotrimeric G-protein complex);GO:0033597(mitotic checkpoint complex);	GO:0004871(signal transducer activity);GO:0005515(protein binding);GO:0010997(anaphase-promoting complex binding);GO:0019900(kinase binding);GO:0097027(ubiquitin-protein transferase activator activity);
AT4G33400	73.05	112.413	57.0833	63.03	3.65333	*	Vacuolar import/degradation, Vid27-related protein	GO:0006499(N-terminal protein myristoylation);	GO:0005634(nucleus);GO:0005737(cytoplasm);GO:0005829(cytosol);GO:0005886(plasma membrane);	GO:0003674(molecular_function);
AT4G33490	1.46333	7.39667	0.103333	1.37667	0.103333	*	Eukaryotic aspartyl protease family protein	GO:0006508(proteolysis);	GO:0005576(extracellular region);	*
AT4G33495	16.4133	36.38	12.4133	18.8633	0.86	RPD1	Ubiquitin carboxyl-terminal hydrolase family protein	GO:0007165(signal transduction);GO:0008285(negative regulation of cell proliferation);GO:0010102(lateral root morphogenesis);	GO:0009507(chloroplast);GO:0016021(integral component of membrane);	*
AT4G34160	1.48	4.42333	0	59.6633	0.246667	CYCD3;1	CYCLIN D3;1	GO:0000082(G1/S transition of mitotic cell cycle);GO:0009735(response to cytokinin);GO:0009741(response to brassinosteroid);GO:0009744(response to sucrose);GO:0010444(guard mother cell differentiation);GO:0010583(response to cyclopentenone);GO:0042127(regulation of cell proliferation);GO:0048316(seed development);GO:0051301(cell division);GO:0051726(regulation of cell cycle);	GO:0005634(nucleus);	GO:0005515(protein binding);GO:0016538(cyclin-dependent protein serine/threonine kinase regulator activity);
AT4G34730	5.26667	25.14	3.46333	14.5133	6.77	*	ribosome-binding factor A family protein	GO:0006364(rRNA processing);GO:0042254(ribosome biogenesis);	GO:0009507(chloroplast);	GO:0003723(RNA binding);
AT4G35310	0.383333	14.8267	0.0166667	39.0967	2.52667	CPK5	calmodulin-domain protein kinase 5	GO:0006468(protein phosphorylation);GO:0009737(response to abscisic acid);GO:0009738(abscisic acid-activated signaling pathway);GO:0018105(peptidyl-serine phosphorylation);GO:0035556(intracellular signal transduction);GO:0046777(protein autophosphorylation);	GO:0005634(nucleus);GO:0005829(cytosol);GO:0005886(plasma membrane);GO:0016020(membrane);	GO:0004683(calmodulin-dependent protein kinase activity);GO:0005509(calcium ion binding);GO:0005516(calmodulin binding);GO:0005524(ATP binding);GO:0009931(calcium-dependent protein serine/threonine kinase activity);GO:0016301(kinase activity);
AT4G35570	239.637	407.887	173.193	343.033	109.213	HMGB5	high mobility group B5	GO:0006333(chromatin assembly or disassembly);	GO:0000785(chromatin);GO:0005634(nucleus);GO:0005737(cytoplasm);GO:0005829(cytosol);	GO:0003677(DNA binding);GO:0003682(chromatin binding);GO:0003700(transcription factor activity, sequence-specific DNA binding);GO:0030527(structural constituent of chromatin);
AT4G35620	20.5967	94.32	17.52	19.7167	6.13333	CYCB2;2	Cyclin B2;2	GO:0007049(cell cycle);GO:0051301(cell division);GO:0051726(regulation of cell cycle);	GO:0005634(nucleus);	GO:0005515(protein binding);GO:0016538(cyclin-dependent protein serine/threonine kinase regulator activity);
AT4G36120	0	3.17	0.01	3.58333	0	*	Plant protein of unknown function (DUF869)	GO:0008150(biological_process);	GO:0005634(nucleus);	GO:0003674(molecular_function);
AT4G36240	0	5.34333	0	4.11	0	GATA7	GATA transcription factor 7	GO:0007623(circadian rhythm);GO:0009416(response to light stimulus);GO:0030154(cell differentiation);	GO:0005634(nucleus);GO:0005667(transcription factor complex);	GO:0000977(RNA polymerase II regulatory region sequence-specific DNA binding);GO:0001085(RNA polymerase II transcription factor binding);GO:0001228(transcriptional activator activity, RNA polymerase II transcription regulatory region sequence-specific binding);GO:0003682(chromatin binding);GO:0003700(transcription factor activity, sequence-specific DNA binding);GO:0008270(zinc ion binding);
AT4G36580	11.4033	35.0333	1.03333	15.1733	1.96	*	AAA-type ATPase family protein	*	GO:0005886(plasma membrane);	GO:0008270(zinc ion binding);GO:0016887(ATPase activity);
AT4G36880	0	6.49	0	1.27	0	CP1	cysteine proteinase1	GO:0006508(proteolysis);GO:0009739(response to gibberellin);GO:0009845(seed germination);GO:0010114(response to red light);GO:0051603(proteolysis involved in cellular protein catabolic process);	GO:0005576(extracellular region);GO:0005615(extracellular space);GO:0005764(lysosome);GO:0005777(peroxisome);	GO:0004197(cysteine-type endopeptidase activity);GO:0008234(cysteine-type peptidase activity);
AT4G36970	6.08	7.54	0.12	17.2667	1.34	*	Remorin family protein	*	GO:0005886(plasma membrane);GO:0009507(chloroplast);	GO:0003677(DNA binding);
AT4G37080	9.83	5.22333	0	5.04	0	*	Protein of unknown function, DUF547	GO:0008150(biological_process);	GO:0005634(nucleus);	GO:0003674(molecular_function);
AT4G37110	122.527	247.053	101.56	104.853	3.29	*	Zinc-finger domain of monoamine-oxidase A repressor R1	*	GO:0005634(nucleus);	*
AT4G37190	24.55	50.9067	25.8167	31.2867	3.54333	*	unknown protein	*	GO:0005739(mitochondrion);GO:0005774(vacuolar membrane);GO:0005829(cytosol);	GO:0003924(GTPase activity);
AT4G37250	0.00333333	5.86333	0.12	12.2633	1.59	*	Leucine-rich repeat protein kinase family protein	GO:0006468(protein phosphorylation);GO:0007169(transmembrane receptor protein tyrosine kinase signaling pathway);	GO:0005576(extracellular region);GO:0016021(integral component of membrane);	GO:0004674(protein serine/threonine kinase activity);GO:0005524(ATP binding);GO:0016301(kinase activity);
AT4G37490	23.1233	350.46	30.3067	89.0433	0.153333	CYCB1;1	CYCLIN B1;1	GO:0001558(regulation of cell growth);GO:0007049(cell cycle);GO:0010332(response to gamma radiation);GO:0051301(cell division);GO:0051726(regulation of cell cycle);	GO:0005634(nucleus);	GO:0005515(protein binding);GO:0016538(cyclin-dependent protein serine/threonine kinase regulator activity);
AT4G37580	0.0466667	8.29667	0	3.06333	0	HLS1	Acyl-CoA N-acyltransferases (NAT) superfamily protein	GO:0006473(protein acetylation);GO:0009640(photomorphogenesis);GO:0009723(response to ethylene);GO:0009734(auxin-activated signaling pathway);GO:0009826(unidimensional cell growth);GO:0040008(regulation of growth);	*	GO:0008080(N-acetyltransferase activity);GO:0016747(transferase activity, transferring acyl groups other than amino-acyl groups);
AT4G37740	0	3.13667	0	82.13	0	GRF2	growth-regulating factor 2	GO:0006351(transcription, DNA-templated);GO:0006355(regulation of transcription, DNA-templated);GO:0008285(negative regulation of cell proliferation);GO:0048364(root development);GO:0048366(leaf development);	GO:0005634(nucleus);	GO:0005524(ATP binding);
AT4G37890	5.84667	0.856667	0	12.34	0.503333	EDA40	Zinc finger (C3HC4-type RING finger) family protein	GO:0010197(polar nucleus fusion);	GO:0005634(nucleus);GO:0005886(plasma membrane);GO:0009506(plasmodesma);	GO:0004842(ubiquitin-protein transferase activity);GO:0008270(zinc ion binding);
AT4G38070	2.36333	26.1767	4.94333	14.8633	0.02	*	basic helix-loop-helix (bHLH) DNA-binding superfamily protein	GO:0006351(transcription, DNA-templated);GO:0006355(regulation of transcription, DNA-templated);	GO:0005634(nucleus);GO:0005737(cytoplasm);GO:0005739(mitochondrion);	GO:0003677(DNA binding);GO:0003700(transcription factor activity, sequence-specific DNA binding);GO:0046983(protein dimerization activity);
AT4G39160	34.7367	35.7467	9.15	26.34	9.20333	*	Homeodomain-like superfamily protein	*	GO:0005634(nucleus);	GO:0003677(DNA binding);GO:0003700(transcription factor activity, sequence-specific DNA binding);
AT4G39235	15.0333	33.46	10.4767	21.82	5.53	*	unknown protein	GO:0008150(biological_process);	GO:0005634(nucleus);	GO:0003674(molecular_function);
AT4G39330	0	74.01	0	324.89	1.97667	CAD9	cinnamyl alcohol dehydrogenase 9	GO:0009735(response to cytokinin);GO:0009809(lignin biosynthetic process);GO:0055114(oxidation-reduction process);	GO:0005737(cytoplasm);GO:0048046(apoplast);	GO:0008270(zinc ion binding);GO:0045551(cinnamyl-alcohol dehydrogenase activity);GO:0052747(sinapyl alcohol dehydrogenase activity);
AT4G39350	34.2867	5.29333	1.05667	1.87	0.273333	CESA2	cellulose synthase A2	GO:0009833(plant-type primary cell wall biogenesis);GO:0030244(cellulose biosynthetic process);GO:0071555(cell wall organization);	GO:0005794(Golgi apparatus);GO:0005886(plasma membrane);GO:0016021(integral component of membrane);	GO:0016757(transferase activity, transferring glycosyl groups);GO:0016759(cellulose synthase activity);GO:0016760(cellulose synthase (UDP-forming) activity);GO:0046872(metal ion binding);
AT4G39710	2.97	12.72	0	3.62333	0	PnsL4	FK506-binding protein 16-2	GO:0006810(transport);GO:0061077(chaperone-mediated protein folding);	GO:0005576(extracellular region);GO:0009507(chloroplast);GO:0009535(chloroplast thylakoid membrane);GO:0009543(chloroplast thylakoid lumen);GO:0009579(thylakoid);	GO:0003755(peptidyl-prolyl cis-trans isomerase activity);GO:0005515(protein binding);GO:0005528(FK506 binding);
AT4G39740	10.46	23.56	1.73667	21.3667	2.64	HCC2	Thioredoxin superfamily protein	GO:0055070(copper ion homeostasis);	GO:0005739(mitochondrion);GO:0005743(mitochondrial inner membrane);GO:0016021(integral component of membrane);	GO:0003674(molecular_function);
AT4G39920	23.8967	14.7267	6.73667	17.3933	7.74	POR	C-CAP/cofactor C-like domain-containing protein	GO:0000226(microtubule cytoskeleton organization);GO:0000910(cytokinesis);GO:0006457(protein folding);GO:0007021(tubulin complex assembly);GO:0007023(post-chaperonin tubulin folding pathway);	GO:0005737(cytoplasm);	GO:0015631(tubulin binding);
AT5G01150	351.38	167.607	18.3533	13.9333	0.31	*	Protein of unknown function (DUF674)	GO:0008150(biological_process);	GO:0005575(cellular_component);	GO:0003674(molecular_function);
AT5G01170	5.20667	6.33667	1.38	8.28667	1.70667	*	Protein of unknown function (DUF740)	GO:0008150(biological_process);	GO:0009507(chloroplast);	GO:0003674(molecular_function);
AT5G01240	0.0133333	48.4833	12.61	77.4267	0.393333	LAX1	like AUXIN RESISTANT 1	GO:0003333(amino acid transmembrane transport);GO:0006865(amino acid transport);GO:0009734(auxin-activated signaling pathway);GO:0048829(root cap development);GO:0055085(transmembrane transport);GO:0060919(auxin influx);	GO:0005886(plasma membrane);GO:0016020(membrane);GO:0016021(integral component of membrane);	GO:0005215(transporter activity);GO:0010328(auxin influx transmembrane transporter activity);GO:0015171(amino acid transmembrane transporter activity);GO:0015293(symporter activity);
AT5G01335	1.05667	1.04333	0	0.193333	0	*	transposable element gene	*	*	*
AT5G01420	5.58	11.4033	0.05	8.86667	0.09	*	Glutaredoxin family protein	GO:0045454(cell redox homeostasis);	GO:0005634(nucleus);	GO:0009055(electron carrier activity);GO:0015035(protein disulfide oxidoreductase activity);
AT5G01790	2.16333	18.7267	0	2.04333	0	*	unknown protein	GO:0008150(biological_process);	GO:0009507(chloroplast);	GO:0003674(molecular_function);
AT5G01840	0	3.92	0	22.0667	0	OFP1	ovate family protein 1	GO:0006281(DNA repair);GO:0006351(transcription, DNA-templated);GO:0045892(negative regulation of transcription, DNA-templated);GO:0051510(regulation of unidimensional cell growth);	GO:0005634(nucleus);GO:0005730(nucleolus);GO:0005856(cytoskeleton);	GO:0003677(DNA binding);GO:0005515(protein binding);
AT5G01890	0.00333333	10.8333	3.14667	18.2233	2.08	*	Leucine-rich receptor-like protein kinase family protein	GO:0006468(protein phosphorylation);GO:0007169(transmembrane receptor protein tyrosine kinase signaling pathway);	GO:0005886(plasma membrane);GO:0016021(integral component of membrane);	GO:0004672(protein kinase activity);GO:0004674(protein serine/threonine kinase activity);GO:0005524(ATP binding);GO:0016301(kinase activity);
AT5G01940	0.806667	13.97	0	17.0933	3.88333	*	eukaryotic translation initiation factor 2B family protein / eIF-2B family protein	GO:0006413(translational initiation);	GO:0005575(cellular_component);	GO:0003743(translation initiation factor activity);
AT5G02060	4.14333	13.7833	5.27667	9.74667	1.58667	*	Uncharacterised protein family (UPF0497)	GO:0008150(biological_process);	GO:0005739(mitochondrion);GO:0005886(plasma membrane);GO:0016020(membrane);GO:0016021(integral component of membrane);	GO:0003674(molecular_function);
AT5G02370	14.43	70.74	24.74	18.5967	7.67	*	ATP binding microtubule motor family protein	*	GO:0005794(Golgi apparatus);GO:0005874(microtubule);GO:0009507(chloroplast);	GO:0003777(microtubule motor activity);GO:0005524(ATP binding);GO:0008017(microtubule binding);
AT5G02760	0.416667	0.47	0	3.01667	0	*	Protein phosphatase 2C family protein	GO:0006470(protein dephosphorylation);GO:1900056(negative regulation of leaf senescence);	GO:0005634(nucleus);GO:0005737(cytoplasm);	GO:0004722(protein serine/threonine phosphatase activity);GO:0005515(protein binding);GO:0016791(phosphatase activity);GO:0046872(metal ion binding);
AT5G02820	16.7267	44.2533	6.45	44.96	9.55667	RHL2	Spo11/DNA topoisomerase VI, subunit A protein	GO:0000706(meiotic DNA double-strand break processing);GO:0000737(DNA catabolic process, endonucleolytic);GO:0006259(DNA metabolic process);GO:0006265(DNA topological change);GO:0007131(reciprocal meiotic recombination);GO:0009957(epidermal cell fate specification);GO:0042138(meiotic DNA double-strand break formation);	GO:0000228(nuclear chromosome);GO:0005634(nucleus);	GO:0003677(DNA binding);GO:0003918(DNA topoisomerase type II (ATP-hydrolyzing) activity);GO:0005515(protein binding);GO:0005524(ATP binding);GO:0016889(endodeoxyribonuclease activity, producing 3'-phosphomonoesters);GO:0042802(identical protein binding);GO:0046872(metal ion binding);
AT5G03060	32.3233	47.4733	12.2733	20.6167	0	*	unknown protein	GO:0008150(biological_process);	GO:0005634(nucleus);	GO:0003674(molecular_function);
AT5G03070	37.12	31.4067	13.1967	26.3167	9.23333	IMPA-9	importin alpha isoform 9	GO:0006607(NLS-bearing protein import into nucleus);	GO:0005643(nuclear pore);GO:0005654(nucleoplasm);GO:0005737(cytoplasm);GO:0005829(cytosol);	GO:0008139(nuclear localization sequence binding);GO:0008565(protein transporter activity);
AT5G03470	13.91	25.64	1.16667	10.2933	4.02333	ATB' ALPHA	Protein phosphatase 2A regulatory B subunit family protein	GO:0007165(signal transduction);GO:0009742(brassinosteroid mediated signaling pathway);GO:0042325(regulation of phosphorylation);	GO:0000159(protein phosphatase type 2A complex);GO:0005634(nucleus);GO:0005737(cytoplasm);	GO:0005515(protein binding);GO:0019888(protein phosphatase regulator activity);
AT5G03800	4.56333	21.2933	4.08667	5.78667	0	EMB175	Pentatricopeptide repeat (PPR) superfamily protein	GO:0009451(RNA modification);GO:0009793(embryo development ending in seed dormancy);	GO:0009507(chloroplast);GO:0016020(membrane);GO:0043231(intracellular membrane-bounded organelle);	GO:0003723(RNA binding);GO:0003824(catalytic activity);GO:0004519(endonuclease activity);GO:0008270(zinc ion binding);
AT5G03870	11.6467	17.6	0	24.4933	0	*	Glutaredoxin family protein	GO:0045454(cell redox homeostasis);	GO:0005634(nucleus);GO:0009506(plasmodesma);	GO:0009055(electron carrier activity);GO:0015035(protein disulfide oxidoreductase activity);
AT5G04140	0.463333	8.17667	0	0.326667	0	GLU1	glutamate synthase 1	GO:0006537(glutamate biosynthetic process);GO:0009416(response to light stimulus);GO:0009744(response to sucrose);GO:0009853(photorespiration);GO:0019676(ammonia assimilation cycle);GO:0055114(oxidation-reduction process);GO:0080114(positive regulation of glycine hydroxymethyltransferase activity);GO:0097054(L-glutamate biosynthetic process);	GO:0005739(mitochondrion);GO:0005759(mitochondrial matrix);GO:0009507(chloroplast);GO:0009570(chloroplast stroma);GO:0009941(chloroplast envelope);GO:0016020(membrane);GO:0048046(apoplast);	GO:0005515(protein binding);GO:0016041(glutamate synthase (ferredoxin) activity);GO:0046872(metal ion binding);GO:0051538(3 iron, 4 sulfur cluster binding);
AT5G05000	82.44	73.7567	30.0333	87.0633	33.5833	TOC34	translocon at the outer envelope membrane of chloroplasts 34	GO:0019750(chloroplast localization);GO:0045036(protein targeting to chloroplast);	GO:0005622(intracellular);GO:0005623(cell);GO:0009507(chloroplast);GO:0009536(plastid);GO:0009707(chloroplast outer membrane);GO:0009941(chloroplast envelope);GO:0016021(integral component of membrane);	GO:0003924(GTPase activity);GO:0005515(protein binding);GO:0005525(GTP binding);GO:0015450(P-P-bond-hydrolysis-driven protein transmembrane transporter activity);GO:0046872(metal ion binding);
AT5G05080	91.2533	247.75	96.0733	120.807	61.16	UBC22	ubiquitin-conjugating enzyme 22	GO:0000209(protein polyubiquitination);GO:0006511(ubiquitin-dependent protein catabolic process);	GO:0005634(nucleus);GO:0005737(cytoplasm);	GO:0004842(ubiquitin-protein transferase activity);GO:0005524(ATP binding);GO:0031625(ubiquitin protein ligase binding);GO:0061630(ubiquitin protein ligase activity);
AT5G05240	10.9767	22.1033	0.596667	18.1333	2.53333	*	Uncharacterised conserved protein (UCP030365)	GO:0008150(biological_process);	GO:0005634(nucleus);	GO:0003674(molecular_function);
AT5G05510	20.2933	33.0233	6.37667	29.7667	0	*	Mad3/BUB1 homology region 1	*	GO:0005634(nucleus);	GO:0005515(protein binding);
AT5G05580	17.1233	31.8767	12.2067	22.5967	0	FAD8	fatty acid desaturase 8	GO:0006629(lipid metabolic process);GO:0006633(fatty acid biosynthetic process);GO:0006636(unsaturated fatty acid biosynthetic process);GO:0009266(response to temperature stimulus);GO:0055114(oxidation-reduction process);	GO:0009507(chloroplast);GO:0009941(chloroplast envelope);GO:0016021(integral component of membrane);GO:0031969(chloroplast membrane);	GO:0016717(oxidoreductase activity, acting on paired donors, with oxidation of a pair of donors resulting in the reduction of molecular oxygen to two molecules of water);GO:0042389(omega-3 fatty acid desaturase activity);
AT5G05920	15.17	27.8767	11.49	26.7467	11.0067	DHS	deoxyhypusine synthase	GO:0008612(peptidyl-lysine modification to peptidyl-hypusine);GO:0009553(embryo sac development);	GO:0005634(nucleus);GO:0005737(cytoplasm);	GO:0034038(deoxyhypusine synthase activity);
AT5G05940	2.62333	84.19	0	47.0633	1.17	ROPGEF5	ROP guanine nucleotide exchange factor 5	GO:0043547(positive regulation of GTPase activity);	GO:0005634(nucleus);	GO:0005089(Rho guanyl-nucleotide exchange factor activity);
AT5G06000	40.13	41.28	20.0467	29.8167	0	EIF3G2	eukaryotic translation initiation factor 3G2	GO:0001731(formation of translation preinitiation complex);GO:0006413(translational initiation);GO:0006446(regulation of translational initiation);	GO:0005737(cytoplasm);GO:0005852(eukaryotic translation initiation factor 3 complex);GO:0016282(eukaryotic 43S preinitiation complex);GO:0033290(eukaryotic 48S preinitiation complex);	GO:0003723(RNA binding);GO:0003743(translation initiation factor activity);
AT5G06150	83.2533	440.82	69.44	169.893	1.96333	CYC1BAT	Cyclin family protein	GO:0007049(cell cycle);GO:0009651(response to salt stress);GO:0010332(response to gamma radiation);GO:0051301(cell division);GO:0051726(regulation of cell cycle);	GO:0005634(nucleus);GO:0005737(cytoplasm);	GO:0005515(protein binding);GO:0016538(cyclin-dependent protein serine/threonine kinase regulator activity);
AT5G06190	19.1	45.25	20.45	19.1433	1.28333	*	unknown protein	GO:0008150(biological_process);	GO:0005739(mitochondrion);	GO:0003674(molecular_function);
AT5G06280	11.4967	12.7533	5.7	12.3467	4.64	*	unknown protein	GO:0008150(biological_process);	GO:0005739(mitochondrion);	GO:0003674(molecular_function);
AT5G06300	0	32.68	4.52667	31.1733	0	LOG7	Putative lysine decarboxylase family protein	GO:0009691(cytokinin biosynthetic process);	GO:0005634(nucleus);GO:0005829(cytosol);	GO:0016787(hydrolase activity);GO:0016831(carboxy-lyase activity);
AT5G06350	20.9633	62.71	17.3867	29.2067	3.7	*	ARM repeat superfamily protein	GO:0008150(biological_process);	GO:0005634(nucleus);GO:0009506(plasmodesma);	*
AT5G06430	14.2633	10.2467	0	15.6833	6.24333	*	Thioredoxin superfamily protein	GO:0045454(cell redox homeostasis);	GO:0009507(chloroplast);GO:0009536(plastid);	*
AT5G06540	1.89	3.17333	0	4.64	1.27	*	Pentatricopeptide repeat (PPR) superfamily protein	GO:0008150(biological_process);	GO:0005739(mitochondrion);	GO:0008270(zinc ion binding);
AT5G06590	22.8467	66.73	27	47.5533	7.91333	*	unknown protein	GO:0008150(biological_process);	GO:0005575(cellular_component);	GO:0003674(molecular_function);
AT5G06960	3.76667	8.43333	0	15.51	6.47667	OBF5	OCS-element binding factor 5	GO:0006351(transcription, DNA-templated);GO:0006355(regulation of transcription, DNA-templated);GO:0009410(response to xenobiotic stimulus);GO:0009814(defense response, incompatible interaction);GO:0009863(salicylic acid mediated signaling pathway);	GO:0005634(nucleus);	GO:0003677(DNA binding);GO:0003700(transcription factor activity, sequence-specific DNA binding);GO:0005515(protein binding);GO:0042802(identical protein binding);GO:0043565(sequence-specific DNA binding);
AT5G07280	8.93	8.56	0	2.24667	0	EMS1	Leucine-rich repeat transmembrane protein kinase	GO:0006468(protein phosphorylation);GO:0009556(microsporogenesis);GO:0010234(anther wall tapetum cell fate specification);	GO:0005886(plasma membrane);GO:0009507(chloroplast);GO:0016020(membrane);GO:0016021(integral component of membrane);	GO:0004674(protein serine/threonine kinase activity);GO:0005515(protein binding);GO:0005524(ATP binding);GO:0016301(kinase activity);GO:0019199(transmembrane receptor protein kinase activity);
AT5G07940	8.57	5.14333	0.0733333	6.84	1.37667	*	unknown protein	GO:0008150(biological_process);	GO:0005634(nucleus);	GO:0003674(molecular_function);
AT5G08130	15.36	26.34	12.7967	13.9433	3.60333	BIM1	basic helix-loop-helix (bHLH) DNA-binding superfamily protein	GO:0006351(transcription, DNA-templated);GO:0006355(regulation of transcription, DNA-templated);GO:0009742(brassinosteroid mediated signaling pathway);GO:1902448(positive regulation of shade avoidance);	GO:0005634(nucleus);	GO:0003677(DNA binding);GO:0003700(transcription factor activity, sequence-specific DNA binding);GO:0005515(protein binding);GO:0046983(protein dimerization activity);
AT5G08180	292.347	691.307	345.323	990.007	48.6667	*	Ribosomal protein L7Ae/L30e/S12e/Gadd45 family protein	*	GO:0005634(nucleus);GO:0005730(nucleolus);	GO:0003723(RNA binding);
AT5G08310	0	4.32667	0	3.23	0.966667	*	Tetratricopeptide repeat (TPR)-like superfamily protein	GO:0008150(biological_process);	GO:0005739(mitochondrion);	*
AT5G08600	5.93	22.0267	2.31333	4.31667	1.49667	*	U3 ribonucleoprotein (Utp) family protein	GO:0006364(rRNA processing);	GO:0005634(nucleus);	GO:0003674(molecular_function);
AT5G09530	0	7.32667	0	4.57	0.21	PELPK1	hydroxyproline-rich glycoprotein family protein	GO:0009791(post-embryonic development);	*	*
AT5G09840	10.2467	26.12	12.1633	17.7133	1.51333	*	Putative endonuclease or glycosyl hydrolase	GO:0010468(regulation of gene expression);	GO:0005739(mitochondrion);GO:0005777(peroxisome);GO:0009507(chloroplast);	GO:0004519(endonuclease activity);
AT5G09970	0	2.65667	0	7.89333	0	CYP78A7	cytochrome P450, family 78, subfamily A, polypeptide 7	GO:0007275(multicellular organism development);GO:0010075(regulation of meristem growth);GO:0040008(regulation of growth);GO:0044550(secondary metabolite biosynthetic process);GO:0055114(oxidation-reduction process);	GO:0016020(membrane);GO:0016021(integral component of membrane);	GO:0005506(iron ion binding);GO:0016709(oxidoreductase activity, acting on paired donors, with incorporation or reduction of molecular oxygen, NAD(P)H as one donor, and incorporation of one atom of oxygen);GO:0019825(oxygen binding);GO:0020037(heme binding);
AT5G10150	0	3.55333	0	29.11	0	*	Domain of unknown function (DUF966)	GO:0008150(biological_process);	GO:0005634(nucleus);	GO:0003674(molecular_function);
AT5G10390	129.177	244.047	102.707	323.96	5.22	*	Histone superfamily protein	GO:0006334(nucleosome assembly);	GO:0000786(nucleosome);GO:0005634(nucleus);	GO:0003677(DNA binding);GO:0031492(nucleosomal DNA binding);
AT5G10400	162.187	418.627	196.763	567.77	26.7833	*	Histone superfamily protein	GO:0006334(nucleosome assembly);	GO:0000786(nucleosome);GO:0005634(nucleus);	GO:0003677(DNA binding);GO:0031492(nucleosomal DNA binding);
AT5G10630	8.69333	13.7433	2.63	17.3767	8.21333	*	Translation elongation factor EF1A/initiation factor IF2gamma family protein	*	GO:0005737(cytoplasm);	GO:0003746(translation elongation factor activity);
AT5G10920	19.2267	56.7433	25.96	66.6633	33.05	*	L-Aspartase-like family protein	*	GO:0009507(chloroplast);GO:0009570(chloroplast stroma);	GO:0004056(argininosuccinate lyase activity);
AT5G11240	48.4467	105.163	31.4	73.6833	2.29667	*	transducin family protein / WD-40 repeat family protein	GO:0006364(rRNA processing);GO:0046345(abscisic acid catabolic process);	GO:0005634(nucleus);GO:0005730(nucleolus);GO:0034455(t-UTP complex);	GO:0000166(nucleotide binding);
AT5G11270	16.54	26.0733	10.2867	18.6933	4.64	OCP3	overexpressor of cationic peroxidase 3	GO:0002229(defense response to oomycetes);GO:0006952(defense response);GO:0009414(response to water deprivation);GO:0009620(response to fungus);GO:0009682(induced systemic resistance);GO:0009737(response to abscisic acid);GO:0009738(abscisic acid-activated signaling pathway);GO:0009787(regulation of abscisic acid-activated signaling pathway);GO:0009867(jasmonic acid mediated signaling pathway);GO…	GO:0005634(nucleus);GO:0009507(chloroplast);	GO:0003677(DNA binding);GO:0003700(transcription factor activity, sequence-specific DNA binding);GO:0004601(peroxidase activity);
AT5G11320	2.66667	49.2167	12.8267	31.2267	1.11	YUC4	Flavin-binding monooxygenase family protein	GO:0009851(auxin biosynthetic process);GO:0009911(positive regulation of flower development);GO:0010229(inflorescence development);GO:0022603(regulation of anatomical structure morphogenesis);GO:0048825(cotyledon development);GO:0048827(phyllome development);GO:0055114(oxidation-reduction process);GO:2000024(regulation of leaf development);	GO:0000139(Golgi membrane);GO:0005654(nucleoplasm);GO:0005783(endoplasmic reticulum);GO:0005789(endoplasmic reticulum membrane);GO:0005794(Golgi apparatus);GO:0005829(cytosol);GO:0009507(chloroplast);	GO:0004497(monooxygenase activity);GO:0047434(indolepyruvate decarboxylase activity);GO:0103075(indole-3-pyruvate monooxygenase activity);
AT5G12900	0	4.10667	0	18.7733	0	*	unknown protein	GO:0008150(biological_process);	GO:0005634(nucleus);	GO:0005515(protein binding);
AT5G13090	13.93	8.56	0.286667	34.3033	3.23	*	unknown protein	GO:0008150(biological_process);	GO:0005634(nucleus);	GO:0003674(molecular_function);
AT5G13100	2.41	61.86	0	77.8967	5.53333	*	unknown protein	*	GO:0009507(chloroplast);	*
AT5G13510	53.3367	39.9867	10.8233	46.1933	20.58	EMB3136	Ribosomal protein L10 family protein	GO:0006412(translation);GO:0042254(ribosome biogenesis);	GO:0005840(ribosome);GO:0009507(chloroplast);GO:0009570(chloroplast stroma);GO:0009941(chloroplast envelope);GO:0015934(large ribosomal subunit);GO:0022626(cytosolic ribosome);	GO:0003735(structural constituent of ribosome);GO:0019843(rRNA binding);
AT5G13840	50.6733	271.223	65	130.717	1.60333	FZR3	FIZZY-related 3	GO:0007049(cell cycle);GO:0007165(signal transduction);GO:0016567(protein ubiquitination);GO:0051301(cell division);GO:1904668(positive regulation of ubiquitin protein ligase activity);	GO:0005634(nucleus);GO:0005834(heterotrimeric G-protein complex);	GO:0004871(signal transducer activity);GO:0005515(protein binding);GO:0010997(anaphase-promoting complex binding);GO:0097027(ubiquitin-protein transferase activator activity);
AT5G15300	3.31333	6.45	0.0166667	5.38	0.116667	*	Pentatricopeptide repeat (PPR) superfamily protein	GO:0008150(biological_process);	GO:0005739(mitochondrion);	GO:0003674(molecular_function);
AT5G15380	27.62	44.7633	2.16667	9.60667	2.53333	DRM1	domains rearranged methylase 1	GO:0006306(DNA methylation);GO:0006346(methylation-dependent chromatin silencing);GO:0016458(gene silencing);GO:0050832(defense response to fungus);GO:0051567(histone H3-K9 methylation);	GO:0005634(nucleus);	GO:0003677(DNA binding);GO:0003886(DNA (cytosine-5-)-methyltransferase activity);
AT5G15510	9.90667	39.3567	2.14333	21.3767	0.0266667	*	TPX2 (targeting protein for Xklp2) protein family	*	GO:0005634(nucleus);	GO:0003674(molecular_function);
AT5G15980	19.1767	29.7467	6.23	23.13	4.28	*	Pentatricopeptide repeat (PPR) superfamily protein	GO:0008150(biological_process);	GO:0005739(mitochondrion);	GO:0003674(molecular_function);
AT5G16230	0	9.99	0	4.62333	0.173333	*	Plant stearoyl-acyl-carrier-protein desaturase family protein	GO:0006631(fatty acid metabolic process);GO:0006633(fatty acid biosynthetic process);GO:0006636(unsaturated fatty acid biosynthetic process);GO:0009960(endosperm development);GO:0055089(fatty acid homeostasis);GO:0055114(oxidation-reduction process);GO:2000014(regulation of endosperm development);	GO:0009507(chloroplast);	GO:0045300(acyl-[acyl-carrier-protein] desaturase activity);GO:0046872(metal ion binding);
AT5G16250	135.997	379.947	94.2567	210.89	0.26	*	unknown protein	GO:0008150(biological_process);	GO:0009507(chloroplast);GO:0016021(integral component of membrane);	GO:0003674(molecular_function);
AT5G16420	1.71	5.19333	0.15	5.49333	1.14333	*	Pentatricopeptide repeat (PPR-like) superfamily protein	GO:0008150(biological_process);	GO:0005739(mitochondrion);	GO:0003674(molecular_function);
AT5G16690	31.21	14.11	7.10667	21.4033	5.09	ORC3	origin recognition complex subunit 3	GO:0006260(DNA replication);GO:0006267(pre-replicative complex assembly involved in nuclear cell cycle DNA replication);GO:0006270(DNA replication initiation);	GO:0000784(nuclear chromosome, telomeric region);GO:0000808(origin recognition complex);GO:0005634(nucleus);GO:0005656(nuclear pre-replicative complex);GO:0005664(nuclear origin of replication recognition complex);GO:0031261(DNA replication preinitiation complex);	GO:0003677(DNA binding);GO:0003688(DNA replication origin binding);GO:0005515(protein binding);
AT5G17300	3.50667	22.65	10.69	17.91	2.88667	RVE1	Homeodomain-like superfamily protein	GO:0006355(regulation of transcription, DNA-templated);GO:0007623(circadian rhythm);GO:0009734(auxin-activated signaling pathway);GO:0009851(auxin biosynthetic process);GO:0010600(regulation of auxin biosynthetic process);	GO:0005634(nucleus);	GO:0003677(DNA binding);GO:0003700(transcription factor activity, sequence-specific DNA binding);
AT5G17710	59.6	111.623	44.29	101.58	44.65	EMB1241	Co-chaperone GrpE family protein	GO:0006457(protein folding);GO:0009793(embryo development ending in seed dormancy);	GO:0005759(mitochondrial matrix);GO:0009507(chloroplast);GO:0009570(chloroplast stroma);GO:0009579(thylakoid);	GO:0000774(adenyl-nucleotide exchange factor activity);GO:0005507(copper ion binding);GO:0042803(protein homodimerization activity);GO:0051082(unfolded protein binding);GO:0051087(chaperone binding);
AT5G18170	14.0633	6.12	0	30.5067	1.74	GDH1	glutamate dehydrogenase 1	GO:0006520(cellular amino acid metabolic process);GO:0006807(nitrogen compound metabolic process);GO:0009646(response to absence of light);GO:0009651(response to salt stress);GO:0046686(response to cadmium ion);GO:0055114(oxidation-reduction process);	GO:0005739(mitochondrion);	GO:0004352(glutamate dehydrogenase (NAD+) activity);GO:0004353(glutamate dehydrogenase [NAD(P)+] activity);GO:0005507(copper ion binding);GO:0005524(ATP binding);GO:0008270(zinc ion binding);GO:0016491(oxidoreductase activity);GO:0050897(cobalt ion binding);
AT5G18620	39.1067	59.4067	12.2567	64.74	17.7933	CHR17	chromatin remodeling factor17	GO:0010228(vegetative to reproductive phase transition of meristem);GO:0016584(nucleosome positioning);	GO:0005634(nucleus);	GO:0005515(protein binding);GO:0008094(DNA-dependent ATPase activity);
AT5G18700	12.2333	20.77	10.3933	13.6433	1.92	*	Protein kinase family protein with ARM repeat domain	GO:0000910(cytokinesis);GO:0000914(phragmoplast assembly);GO:0009793(embryo development ending in seed dormancy);GO:0010342(endosperm cellularization);	GO:0005874(microtubule);GO:0005886(plasma membrane);GO:0009506(plasmodesma);	GO:0008017(microtubule binding);GO:0016301(kinase activity);
AT5G18950	2.40333	10.09	0	10.1733	4.05333	*	Tetratricopeptide repeat (TPR)-like superfamily protein	GO:0008150(biological_process);	GO:0005739(mitochondrion);	GO:0003674(molecular_function);
AT5G19620	33.0133	22.9833	3.17	15.7533	6.72	OEP80	outer envelope protein of 80 kDa	GO:0009658(chloroplast organization);GO:0009793(embryo development ending in seed dormancy);	GO:0005739(mitochondrion);GO:0009507(chloroplast);GO:0009536(plastid);GO:0009707(chloroplast outer membrane);GO:0009941(chloroplast envelope);GO:0016020(membrane);	GO:0003674(molecular_function);
AT5G19650	0	26.11	0	2.8	0	OFP8	ovate family protein 8	GO:0006351(transcription, DNA-templated);GO:0045892(negative regulation of transcription, DNA-templated);	GO:0005634(nucleus);	*
AT5G19750	20.8667	112.913	42.73	129.777	19.3033	*	Peroxisomal membrane 22 kDa (Mpv17/PMP22) family protein	GO:0008150(biological_process);	GO:0005739(mitochondrion);GO:0005778(peroxisomal membrane);GO:0009507(chloroplast);GO:0009941(chloroplast envelope);	GO:0003674(molecular_function);
AT5G19920	38.85	6.29667	2.79	24.2167	3.85333	*	Transducin/WD40 repeat-like superfamily protein	GO:0008150(biological_process);	GO:0005634(nucleus);GO:0080008(Cul4-RING E3 ubiquitin ligase complex);	GO:0000166(nucleotide binding);
AT5G20300	1.59333	9.03667	0.0133333	8.66	3.95667	Toc90	Avirulence induced gene (AIG1) family protein	GO:0045036(protein targeting to chloroplast);	GO:0005622(intracellular);GO:0005623(cell);GO:0009507(chloroplast);GO:0009707(chloroplast outer membrane);GO:0016021(integral component of membrane);	GO:0005525(GTP binding);GO:0016787(hydrolase activity);GO:0046872(metal ion binding);
AT5G20635	27.2667	38.3367	15.91	38	0.196667	AGG3	unknown protein	GO:0007186(G-protein coupled receptor signaling pathway);GO:0009737(response to abscisic acid);	GO:0005634(nucleus);GO:0005834(heterotrimeric G-protein complex);GO:0005886(plasma membrane);	GO:0004871(signal transducer activity);
AT5G20880	20.5533	19.23	2.12	9.52333	4.08333	*	transposable element gene	*	*	*
AT5G21030	74.02	54.74	3.07667	3.29667	0	*	PAZ domain-containing protein / piwi domain-containing protein	GO:0006351(transcription, DNA-templated);GO:0006355(regulation of transcription, DNA-templated);GO:0006417(regulation of translation);GO:0031047(gene silencing by RNA);	GO:0005634(nucleus);GO:0030529(intracellular ribonucleoprotein complex);	GO:0003676(nucleic acid binding);GO:0003723(RNA binding);
AT5G21040	54.1467	22.16	0.203333	15.3433	6.5	FBX2	F-box protein 2	GO:0016036(cellular response to phosphate starvation);	GO:0005737(cytoplasm);GO:0019005(SCF ubiquitin ligase complex);	GO:0003674(molecular_function);
AT5G21140	14.3367	54.28	17.0333	34.9	7.41	emb1379	embryo defective 1379	GO:0000724(double-strand break repair via homologous recombination);GO:0006301(postreplication repair);GO:0006302(double-strand break repair);GO:0009793(embryo development ending in seed dormancy);GO:0016567(protein ubiquitination);	GO:0005634(nucleus);GO:0030915(Smc5-Smc6 complex);	GO:0004842(ubiquitin-protein transferase activity);GO:0005515(protein binding);
AT5G22780	17.4167	46.49	20.2967	22.9333	5.01333	*	Adaptor protein complex AP-2, alpha subunit	GO:0006886(intracellular protein transport);GO:0006897(endocytosis);	GO:0005634(nucleus);GO:0005886(plasma membrane);GO:0005905(clathrin-coated pit);GO:0030131(clathrin adaptor complex);	GO:0005515(protein binding);GO:0008289(lipid binding);GO:0008565(protein transporter activity);
AT5G23100	0	3.33333	0	13.4767	0.0333333	*	Protein of unknown function, DUF617	GO:0008150(biological_process);	GO:0005634(nucleus);	GO:0003674(molecular_function);
AT5G23310	12.81	53.4067	15.97	49.9767	15.16	FSD3	Fe superoxide dismutase 3	GO:0019430(removal of superoxide radicals);GO:0055114(oxidation-reduction process);	GO:0009295(nucleoid);GO:0009507(chloroplast);GO:0009534(chloroplast thylakoid);GO:0009579(thylakoid);GO:0042644(chloroplast nucleoid);GO:0042646(plastid nucleoid);	GO:0004784(superoxide dismutase activity);GO:0005515(protein binding);GO:0046872(metal ion binding);
AT5G23480	40.58	93.9533	37.4867	58.9367	10.54	*	SWIB/MDM2 domain;Plus-3;GYF	*	GO:0005634(nucleus);	*
AT5G23580	0.0666667	0.906667	0	11.78	1.05333	CDPK9	calmodulin-like domain protein kinase 9	GO:0006468(protein phosphorylation);GO:0009738(abscisic acid-activated signaling pathway);GO:0018105(peptidyl-serine phosphorylation);GO:0035556(intracellular signal transduction);GO:0046777(protein autophosphorylation);	GO:0005634(nucleus);GO:0005737(cytoplasm);	GO:0004683(calmodulin-dependent protein kinase activity);GO:0005509(calcium ion binding);GO:0005516(calmodulin binding);GO:0005524(ATP binding);GO:0009931(calcium-dependent protein serine/threonine kinase activity);GO:0016301(kinase activity);
AT5G23800	23.5133	18.8133	1.28	7.04	0.236667	DUF 10	DOMAIN OF UNKNOWN FUNCTION 724 10	GO:0006810(transport);GO:0040008(regulation of growth);	GO:0005634(nucleus);	*
AT5G23860	112.593	41.8333	11.36	21.1333	0.236667	TUB8	tubulin beta 8	GO:0007017(microtubule-based process);GO:0009409(response to cold);GO:0009651(response to salt stress);GO:0010583(response to cyclopentenone);	GO:0005737(cytoplasm);GO:0005794(Golgi apparatus);GO:0005874(microtubule);GO:0016020(membrane);GO:0045298(tubulin complex);	GO:0003924(GTPase activity);GO:0005200(structural constituent of cytoskeleton);GO:0005515(protein binding);GO:0005525(GTP binding);
AT5G23930	5.23667	13.41	0.0533333	13.0967	1.2	*	Mitochondrial transcription termination factor family protein	GO:0006355(regulation of transcription, DNA-templated);	GO:0009507(chloroplast);	GO:0003690(double-stranded DNA binding);
AT5G24010	1.38667	4.78	0.126667	1.69333	0.45	*	Protein kinase superfamily protein	GO:0006468(protein phosphorylation);	GO:0005886(plasma membrane);GO:0009506(plasmodesma);GO:0016021(integral component of membrane);	GO:0004674(protein serine/threonine kinase activity);GO:0005524(ATP binding);GO:0016301(kinase activity);
AT5G24020	57.1233	57.5033	7.82	39.9533	17.87	MIND	septum site-determining protein (MIND)	GO:0010020(chloroplast fission);	GO:0009507(chloroplast);GO:0009570(chloroplast stroma);GO:0009706(chloroplast inner membrane);GO:0009941(chloroplast envelope);	GO:0005515(protein binding);GO:0005524(ATP binding);GO:0016887(ATPase activity);GO:0030899(calcium-dependent ATPase activity);GO:0042802(identical protein binding);GO:0042803(protein homodimerization activity);
AT5G24330	5.38	33.8133	15.1833	68.1533	5.40667	ATXR6	ARABIDOPSIS TRITHORAX-RELATED PROTEIN 6	GO:0006275(regulation of DNA replication);GO:0006355(regulation of transcription, DNA-templated);GO:0009901(anther dehiscence);GO:0051726(regulation of cell cycle);GO:0070734(histone H3-K27 methylation);	GO:0005634(nucleus);	GO:0003677(DNA binding);GO:0005515(protein binding);GO:0046872(metal ion binding);GO:0046976(histone methyltransferase activity (H3-K27 specific));
AT5G24990	5.49667	14.1167	6.29	23.0667	0.533333	*	Protein of unknown function (DUF1336)	GO:0008150(biological_process);	GO:0005634(nucleus);	GO:0003674(molecular_function);
AT5G25230	8.36	31.0733	9.16	5.64667	0.14	*	Ribosomal protein S5/Elongation factor G/III/V family protein	*	GO:0005730(nucleolus);GO:0005737(cytoplasm);GO:0009506(plasmodesma);	GO:0003746(translation elongation factor activity);GO:0008135(translation factor activity, RNA binding);
AT5G25580	79.17	41.1333	20.4533	45.2967	14.8233	*	unknown protein	GO:0008150(biological_process);	GO:0005634(nucleus);	GO:0003674(molecular_function);
AT5G25900	36.7333	64.6533	27.2733	133.97	45.0867	GA3	GA requiring 3	GO:0009686(gibberellin biosynthetic process);GO:0009740(gibberellic acid mediated signaling pathway);GO:0010241(ent-kaurene oxidation to kaurenoic acid);	GO:0005783(endoplasmic reticulum);GO:0009507(chloroplast);GO:0009707(chloroplast outer membrane);GO:0016021(integral component of membrane);	GO:0005506(iron ion binding);GO:0019825(oxygen binding);GO:0020037(heme binding);GO:0052615(ent-kaurene oxidase activity);GO:0052616(ent-kaur-16-en-19-ol oxidase activity);GO:0052617(ent-kaur-16-en-19-al oxidase activity);
AT5G26850	15.0467	51.9567	11.6367	60.9833	10.93	*	Uncharacterized protein	GO:0008150(biological_process);	*	*
AT5G27440	19.1167	4.30667	0	6.95667	1.65333	*	unknown protein	GO:0008150(biological_process);	GO:0005739(mitochondrion);GO:0016021(integral component of membrane);	GO:0003674(molecular_function);
AT5G27740	70.21	110.32	37.7533	97.8067	38.7267	EMB2775	ATPase family associated with various cellular activities (AAA)	GO:0006261(DNA-dependent DNA replication);GO:0006281(DNA repair);GO:0006414(translational elongation);GO:0009793(embryo development ending in seed dormancy);	GO:0005634(nucleus);GO:0005663(DNA replication factor C complex);GO:0005840(ribosome);	GO:0003689(DNA clamp loader activity);GO:0003735(structural constituent of ribosome);GO:0003746(translation elongation factor activity);GO:0005524(ATP binding);GO:0019843(rRNA binding);
AT5G27950	2.67333	15.8667	0	5.48333	0.936667	*	P-loop containing nucleoside triphosphate hydrolases superfamily protein	GO:0007018(microtubule-based movement);	GO:0005874(microtubule);	GO:0003777(microtubule motor activity);GO:0005524(ATP binding);GO:0008017(microtubule binding);
AT5G28290	5.65333	1.48333	0.0166667	12.0933	5.38667	NEK3	NIMA-related kinase 3	GO:0006468(protein phosphorylation);	GO:0005886(plasma membrane);	GO:0004672(protein kinase activity);GO:0004674(protein serine/threonine kinase activity);GO:0005524(ATP binding);GO:0016301(kinase activity);
AT5G28460	12.3233	38.2067	4.96	18.1967	6.5	*	Pentatricopeptide repeat (PPR) superfamily protein	GO:0008150(biological_process);	GO:0005739(mitochondrion);	*
AT5G30495	29.7667	74.92	10.8367	63.32	27.3667	*	Fcf2 pre-rRNA processing protein	GO:0008150(biological_process);	GO:0005634(nucleus);	GO:0003674(molecular_function);
AT5G36710	9.81	29.81	0.86	27.9667	0.406667	*	unknown protein	GO:0008150(biological_process);	GO:0009507(chloroplast);	GO:0003674(molecular_function);
AT5G36800	9.81	29.81	0.86	27.9667	0.406667	*	unknown protein	*	GO:0009507(chloroplast);GO:0016021(integral component of membrane);	GO:0003674(molecular_function);
AT5G36890	21.47	48.75	21.78	28.6867	10.7633	BGLU42	beta glucosidase 42	GO:0030245(cellulose catabolic process);GO:0071281(cellular response to iron ion);GO:0071369(cellular response to ethylene stimulus);GO:0071732(cellular response to nitric oxide);GO:1901657(glycosyl compound metabolic process);	GO:0005829(cytosol);GO:0009507(chloroplast);	GO:0004553(hydrolase activity, hydrolyzing O-glycosyl compounds);GO:0008422(beta-glucosidase activity);GO:0102483(scopolin beta-glucosidase activity);
AT5G37320	67.81	60.7167	12.83	8.08	0	*	Protein of unknown function (DUF674)	GO:0008150(biological_process);	GO:0005575(cellular_component);	GO:0003674(molecular_function);
AT5G37475	225.26	317.537	122.593	140.587	51.43	*	Translation initiation factor eIF3 subunit	GO:0001731(formation of translation preinitiation complex);GO:0006446(regulation of translational initiation);	GO:0005737(cytoplasm);GO:0005829(cytosol);GO:0009506(plasmodesma);GO:0016282(eukaryotic 43S preinitiation complex);GO:0033290(eukaryotic 48S preinitiation complex);	*
AT5G37530	4.91667	33.0167	13.4467	20.5833	3.1	*	NAD(P)-binding Rossmann-fold superfamily protein	*	GO:0005739(mitochondrion);GO:0009536(plastid);GO:0016021(integral component of membrane);	GO:0003824(catalytic activity);GO:0008641(small protein activating enzyme activity);
AT5G37790	0.313333	18.9233	3.13667	15.5833	0.383333	*	Protein kinase superfamily protein	*	GO:0005886(plasma membrane);	GO:0005524(ATP binding);GO:0016301(kinase activity);
AT5G38600	39.9067	21.3633	6.23667	19.4233	1.81333	*	Proline-rich spliceosome-associated (PSP) family protein / zinc knuckle (CCHC-type) family protein	GO:0008150(biological_process);	GO:0005634(nucleus);	GO:0003676(nucleic acid binding);GO:0008270(zinc ion binding);
AT5G39530	71.7067	32.6867	11.42	6.38	1.7	*	Protein of unknown function (DUF1997)	GO:0008150(biological_process);	GO:0005634(nucleus);	GO:0003674(molecular_function);
AT5G39550	262.04	187.84	87.5167	66.7467	11.5967	VIM3	Zinc finger (C3HC4-type RING finger) family protein	GO:0010216(maintenance of DNA methylation);GO:0010228(vegetative to reproductive phase transition of meristem);GO:0010424(DNA methylation on cytosine within a CG sequence);GO:0016567(protein ubiquitination);GO:0016569(covalent chromatin modification);GO:0032776(DNA methylation on cytosine);GO:0090309(positive regulation of methylation-dependent chromatin silencing);	GO:0005634(nucleus);GO:0005720(nuclear heterochromatin);	GO:0004842(ubiquitin-protein transferase activity);GO:0008270(zinc ion binding);GO:0008327(methyl-CpG binding);GO:0010428(methyl-CpNpG binding);GO:0010429(methyl-CpNpN binding);GO:0046872(metal ion binding);GO:0061630(ubiquitin protein ligase activity);
AT5G39930	1284.05	905.12	112.903	80.61	0.533333	CLPS5	CLP1-similar protein 5	GO:0006378(mRNA polyadenylation);GO:0006379(mRNA cleavage);GO:0006388(tRNA splicing, via endonucleolytic cleavage and ligation);	GO:0005634(nucleus);GO:0005849(mRNA cleavage factor complex);	GO:0005524(ATP binding);GO:0051731(polynucleotide 5'-hydroxyl-kinase activity);
AT5G39940	52.3433	63.13	11.4967	24.6967	9.61	*	FAD/NAD(P)-binding oxidoreductase family protein	GO:0055114(oxidation-reduction process);	GO:0005575(cellular_component);	GO:0016491(oxidoreductase activity);
AT5G40160	31.22	33.6167	12.64	17.21	7.52333	EMB506	Ankyrin repeat family protein	GO:0009793(embryo development ending in seed dormancy);	GO:0005634(nucleus);GO:0009507(chloroplast);	GO:0005515(protein binding);
AT5G40320	0	12.82	0	0.81	0	*	Cysteine/Histidine-rich C1 domain family protein	GO:0035556(intracellular signal transduction);	GO:0005634(nucleus);	GO:0046872(metal ion binding);
AT5G40400	5.25	4.88333	0.27	4.72	0.393333	*	Pentatricopeptide repeat (PPR) superfamily protein	GO:0008150(biological_process);	GO:0005739(mitochondrion);	GO:0003674(molecular_function);
AT5G40490	1.03667	5.21	0.753333	2.73333	0.47	*	RNA-binding (RRM/RBD/RNP motifs) family protein	GO:0006378(mRNA polyadenylation);GO:0048576(positive regulation of short-day photoperiodism, flowering);GO:0048578(positive regulation of long-day photoperiodism, flowering);	GO:0005829(cytosol);GO:0019013(viral nucleocapsid);GO:0030529(intracellular ribonucleoprotein complex);	GO:0003723(RNA binding);GO:0003729(mRNA binding);GO:0003730(mRNA 3'-UTR binding);GO:0097157(pre-mRNA intronic binding);
AT5G40820	2.95333	1.51667	0.76	1.12667	0.473333	ATR	Ataxia telangiectasia-mutated and RAD3-related	GO:0006281(DNA repair);GO:0006282(regulation of DNA repair);GO:0006303(double-strand break repair via nonhomologous end joining);GO:0006952(defense response);GO:0007004(telomere maintenance via telomerase);GO:0007049(cell cycle);GO:0010044(response to aluminum ion);GO:0010332(response to gamma radiation);GO:0031347(regulation of defense response);GO:0032204(regulation of telomere maintenance);GO:…	GO:0005634(nucleus);GO:0009506(plasmodesma);	GO:0004674(protein serine/threonine kinase activity);GO:0005524(ATP binding);GO:0016301(kinase activity);
AT5G41020	21.9	26.1033	6.72	28.0533	9.89667	*	myb family transcription factor	*	GO:0005634(nucleus);	GO:0003677(DNA binding);GO:0003700(transcription factor activity, sequence-specific DNA binding);
AT5G41030	0.203333	4.79667	0	1.60333	0	*	TCP family transcription factor	GO:0006351(transcription, DNA-templated);GO:0006355(regulation of transcription, DNA-templated);	GO:0005634(nucleus);	GO:0003677(DNA binding);GO:0003700(transcription factor activity, sequence-specific DNA binding);
AT5G41880	22.76	42.95	20.6333	56.3833	14.2667	POLA3	DNA primases;DNA primases	GO:0006260(DNA replication);GO:0006269(DNA replication, synthesis of RNA primer);	GO:0005634(nucleus);GO:0005658(alpha DNA polymerase:primase complex);	GO:0003697(single-stranded DNA binding);GO:0003896(DNA primase activity);
AT5G42720	0.00666667	1.18667	0	7.98667	0.366667	*	Glycosyl hydrolase family 17 protein	GO:0005975(carbohydrate metabolic process);	GO:0031225(anchored component of membrane);	GO:0004553(hydrolase activity, hydrolyzing O-glycosyl compounds);
AT5G42880	3.16	2.67333	0.0266667	2.90667	0	*	Plant protein of unknown function (DUF827)	*	*	GO:0003674(molecular_function);
AT5G42920	20.5833	10.38	5.05333	24.79	10.9533	THO5	THO complex, subunit 5	GO:0006406(mRNA export from nucleus);GO:0032786(positive regulation of DNA-templated transcription, elongation);	GO:0000228(nuclear chromosome);GO:0000445(THO complex part of transcription export complex);GO:0005634(nucleus);	GO:0003729(mRNA binding);
AT5G42960	77.63	155.777	75.18	124.847	48.07	*	unknown protein	GO:0006811(ion transport);	GO:0005739(mitochondrion);GO:0009507(chloroplast);GO:0009536(plastid);GO:0009941(chloroplast envelope);	GO:0003674(molecular_function);
AT5G43020	0	1.02	0	19.8333	7.72667	*	Leucine-rich repeat protein kinase family protein	GO:0006468(protein phosphorylation);GO:0007169(transmembrane receptor protein tyrosine kinase signaling pathway);	GO:0005886(plasma membrane);GO:0016021(integral component of membrane);	GO:0004672(protein kinase activity);GO:0004674(protein serine/threonine kinase activity);GO:0005524(ATP binding);GO:0016301(kinase activity);
AT5G43130	31.14	45.9233	22.6633	24.36	12.3133	TAF4	TBP-associated factor 4	GO:0045944(positive regulation of transcription from RNA polymerase II promoter);	GO:0005634(nucleus);GO:0005669(transcription factor TFIID complex);	GO:0001075(transcription factor activity, RNA polymerase II core promoter sequence-specific binding involved in preinitiation complex assembly);GO:0003677(DNA binding);GO:0003713(transcription coactivator activity);GO:0008134(transcription factor binding);
AT5G43720	25.4467	43.76	15.9733	43.2733	8.00667	*	Protein of unknown function (DUF2361)	*	GO:0005634(nucleus);	GO:0003674(molecular_function);
AT5G43760	0	142.743	12.1967	148.81	2.80667	KCS20	3-ketoacyl-CoA synthase 20	GO:0006633(fatty acid biosynthetic process);GO:0009409(response to cold);GO:0009416(response to light stimulus);	GO:0005634(nucleus);GO:0016021(integral component of membrane);	GO:0009922(fatty acid elongase activity);GO:0102336(3-oxo-arachidoyl-CoA synthase activity);GO:0102337(3-oxo-cerotoyl-CoA synthase activity);GO:0102338(3-oxo-lignoceronyl-CoA synthase activity);
AT5G43780	10.7833	25.83	0.61	10.64	3.51667	APS4	Pseudouridine synthase/archaeosine transglycosylase-like family protein	GO:0000103(sulfate assimilation);GO:0070814(hydrogen sulfide biosynthetic process);	GO:0005739(mitochondrion);GO:0009507(chloroplast);GO:0009570(chloroplast stroma);	GO:0004020(adenylylsulfate kinase activity);GO:0004781(sulfate adenylyltransferase (ATP) activity);GO:0005524(ATP binding);
AT5G43810	3.63667	33.2967	14.63	77.1967	3.22667	AGO10	Stabilizer of iron transporter SufD / Polynucleotidyl transferase	GO:0006351(transcription, DNA-templated);GO:0006355(regulation of transcription, DNA-templated);GO:0006417(regulation of translation);GO:0007275(multicellular organism development);GO:0010072(primary shoot apical meristem specification);GO:0010586(miRNA metabolic process);GO:0031047(gene silencing by RNA);GO:0035019(somatic stem cell population maintenance);GO:0051607(defense response to virus);G…	GO:0005737(cytoplasm);GO:0030529(intracellular ribonucleoprotein complex);	GO:0003743(translation initiation factor activity);GO:0005515(protein binding);GO:0035198(miRNA binding);
AT5G44200	259.58	281.463	107.007	174.287	75.6633	CBP20	CAP-binding protein 20	GO:0000394(RNA splicing, via endonucleolytic cleavage and ligation);GO:0000398(mRNA splicing, via spliceosome);GO:0016070(RNA metabolic process);GO:0031053(primary miRNA processing);GO:0045292(mRNA cis splicing, via spliceosome);	GO:0005634(nucleus);GO:0005737(cytoplasm);GO:0005845(mRNA cap binding complex);GO:0005846(nuclear cap binding complex);	GO:0000339(RNA cap binding);GO:0003723(RNA binding);GO:0005515(protein binding);
AT5G44500	62.56	78.7533	36.93	66.54	11.2033	*	Small nuclear ribonucleoprotein family protein	*	GO:0005634(nucleus);GO:0005730(nucleolus);GO:0005732(small nucleolar ribonucleoprotein complex);GO:0019013(viral nucleocapsid);	*
AT5G44635	14.6133	34.7433	15.7233	59.87	5.21333	MCM6	minichromosome maintenance (MCM2/3/5) family protein	GO:0006268(DNA unwinding involved in DNA replication);GO:0006270(DNA replication initiation);GO:0008283(cell proliferation);	GO:0000790(nuclear chromatin);GO:0005634(nucleus);	GO:0003677(DNA binding);GO:0005515(protein binding);GO:0005524(ATP binding);GO:0008094(DNA-dependent ATPase activity);
AT5G45480	0.566667	2.66667	0	2.33333	0.55	*	Protein of unknown function (DUF594)	GO:0008150(biological_process);	GO:0005886(plasma membrane);GO:0016021(integral component of membrane);	GO:0003674(molecular_function);
AT5G45700	0	3.79	0	6.92667	0	*	Haloacid dehalogenase-like hydrolase (HAD) superfamily protein	*	GO:0005739(mitochondrion);	*
AT5G46090	2.25667	3.41667	0	4.74	0.91	*	Protein of unknown function (DUF679)	GO:0008150(biological_process);	GO:0005737(cytoplasm);GO:0009507(chloroplast);GO:0009705(plant-type vacuole membrane);GO:0016021(integral component of membrane);	GO:0003674(molecular_function);
AT5G46100	5.36667	5.80333	0.0133333	3.85667	0.73	*	Pentatricopeptide repeat (PPR) superfamily protein	GO:0008150(biological_process);	GO:0005739(mitochondrion);	GO:0003674(molecular_function);
AT5G46570	42.1067	45.6367	14.8333	44.19	10.8667	BSK2	BR-signaling kinase 2	GO:0006468(protein phosphorylation);GO:0007166(cell surface receptor signaling pathway);GO:0009742(brassinosteroid mediated signaling pathway);	GO:0005886(plasma membrane);	GO:0004675(transmembrane receptor protein serine/threonine kinase activity);GO:0005524(ATP binding);GO:0016301(kinase activity);
AT5G48310	3.47	38.5467	15.29	14.1033	0	*	unknown protein	GO:0008150(biological_process);	GO:0009507(chloroplast);GO:0016021(integral component of membrane);	GO:0003674(molecular_function);
AT5G48350	468.19	251.147	19.8133	97.2167	6.04	*	Polynucleotidyl transferase, ribonuclease H-like superfamily protein	*	GO:0005634(nucleus);	GO:0003676(nucleic acid binding);GO:0016740(transferase activity);
AT5G48390	5.64333	8.93	0.903333	1	0	AtSPO22	Tetratricopeptide repeat (TPR)-like superfamily protein	GO:0000712(resolution of meiotic recombination intermediates);GO:0007140(male meiotic nuclear division);GO:0007143(female meiotic nuclear division);	GO:0005634(nucleus);GO:0005694(chromosome);GO:0009507(chloroplast);	*
AT5G48460	16.4567	42.4	4.01333	32.01	1.1	*	Actin binding Calponin homology (CH) domain-containing protein	GO:0051017(actin filament bundle assembly);GO:0051639(actin filament network formation);GO:0051764(actin crosslink formation);	GO:0005737(cytoplasm);GO:0005884(actin filament);GO:0032432(actin filament bundle);	GO:0051015(actin filament binding);
AT5G48480	965.87	1879.8	756.22	3294.19	1123.53	*	Lactoylglutathione lyase / glyoxalase I family protein	GO:0008150(biological_process);	GO:0005737(cytoplasm);GO:0005829(cytosol);	GO:0003674(molecular_function);
AT5G48500	0	30.44	1.69	238.78	52.9833	*	unknown protein	GO:0080167(response to karrikin);	GO:0005575(cellular_component);	GO:0003674(molecular_function);
AT5G48600	91.6433	90.0367	45.7867	38.2167	0.786667	SMC3	structural maintenance of chromosome 3	GO:0000070(mitotic sister chromatid segregation);GO:0007059(chromosome segregation);GO:0007076(mitotic chromosome condensation);GO:0009793(embryo development ending in seed dormancy);GO:0051276(chromosome organization);GO:0051301(cell division);GO:0051321(meiotic cell cycle);	GO:0005634(nucleus);GO:0005694(chromosome);	GO:0005215(transporter activity);GO:0005524(ATP binding);
AT5G48660	12.7433	24.1467	5.82333	35.87	10.0133	*	B-cell receptor-associated protein 31-like	GO:0006886(intracellular protein transport);	GO:0005783(endoplasmic reticulum);GO:0009507(chloroplast);GO:0016021(integral component of membrane);	GO:0003674(molecular_function);
AT5G48720	224.217	118.59	12.7667	126.933	35.11	XRI1	x-ray induced transcript 1	GO:0006281(DNA repair);GO:0007140(male meiotic nuclear division);GO:0007143(female meiotic nuclear division);GO:0009555(pollen development);GO:0010165(response to X-ray);	GO:0005634(nucleus);	GO:0005515(protein binding);
AT5G48820	8.93333	12.75	0.703333	51.45	0.723333	ICK6	inhibitor/interactor with cyclin-dependent kinase	GO:0007050(cell cycle arrest);GO:0016310(phosphorylation);GO:0045736(negative regulation of cyclin-dependent protein serine/threonine kinase activity);GO:0071901(negative regulation of protein serine/threonine kinase activity);	GO:0005634(nucleus);GO:0005654(nucleoplasm);GO:0016021(integral component of membrane);	GO:0004861(cyclin-dependent protein serine/threonine kinase inhibitor activity);GO:0005515(protein binding);GO:0016301(kinase activity);GO:0030332(cyclin binding);
AT5G49310	0.01	5.00667	0	0.626667	0	IMPA-5	importin alpha isoform 5	GO:0006607(NLS-bearing protein import into nucleus);GO:0006886(intracellular protein transport);	GO:0005643(nuclear pore);GO:0005654(nucleoplasm);GO:0005737(cytoplasm);GO:0005829(cytosol);	GO:0008139(nuclear localization sequence binding);GO:0008565(protein transporter activity);
AT5G49560	0	11.9767	1.20333	10.8333	0.213333	*	Putative methyltransferase family protein	GO:0032259(methylation);	GO:0005737(cytoplasm);	GO:0008168(methyltransferase activity);
AT5G49665	0	22.3967	0	26.5533	0	*	Zinc finger (C3HC4-type RING finger) family protein	*	GO:0005576(extracellular region);GO:0005886(plasma membrane);	GO:0004842(ubiquitin-protein transferase activity);GO:0008270(zinc ion binding);
AT5G49700	0	17.7333	0	20.73	0	*	Predicted AT-hook DNA-binding family protein	GO:0006351(transcription, DNA-templated);GO:0006355(regulation of transcription, DNA-templated);	GO:0005634(nucleus);	GO:0003680(AT DNA binding);GO:0003700(transcription factor activity, sequence-specific DNA binding);
AT5G49880	27.41	73.1	23.4833	31.2967	11.45	MAD1	mitotic checkpoint family protein	GO:0007093(mitotic cell cycle checkpoint);GO:0007094(mitotic spindle assembly checkpoint);GO:0051301(cell division);GO:0051315(attachment of mitotic spindle microtubules to kinetochore);	GO:0000776(kinetochore);GO:0005634(nucleus);GO:0005635(nuclear envelope);GO:0072686(mitotic spindle);	*
AT5G50470	33.03	50.7867	0.493333	1.89667	0	NF-YC7	nuclear factor Y, subunit C7	GO:0006351(transcription, DNA-templated);GO:0006355(regulation of transcription, DNA-templated);	GO:0005634(nucleus);GO:0016602(CCAAT-binding factor complex);	GO:0003677(DNA binding);GO:0003700(transcription factor activity, sequence-specific DNA binding);GO:0046982(protein heterodimerization activity);
AT5G51230	51.8267	64.7233	17.7133	45.92	14.7667	EMF2	VEFS-Box of polycomb protein	GO:0006349(regulation of gene expression by genetic imprinting);GO:0006351(transcription, DNA-templated);GO:0006355(regulation of transcription, DNA-templated);GO:0009908(flower development);GO:0009910(negative regulation of flower development);GO:0030154(cell differentiation);	GO:0005634(nucleus);	GO:0003677(DNA binding);GO:0003700(transcription factor activity, sequence-specific DNA binding);GO:0005515(protein binding);GO:0031490(chromatin DNA binding);GO:0046872(metal ion binding);
AT5G51460	25.5933	13.4733	4.57667	36.3733	1.07333	ATTPPA	Haloacid dehalogenase-like hydrolase (HAD) superfamily protein	GO:0005992(trehalose biosynthetic process);	GO:0005634(nucleus);	GO:0004805(trehalose-phosphatase activity);
AT5G51600	16.45	94.0133	28.6367	49.5367	1.07333	PLE	Microtubule associated protein (MAP65/ASE1) family protein	GO:0000226(microtubule cytoskeleton organization);GO:0000278(mitotic cell cycle);GO:0000280(nuclear division);GO:0000911(cytokinesis by cell plate formation);GO:0009624(response to nematode);GO:0046785(microtubule polymerization);GO:0051322(anaphase);GO:0052096(formation by symbiont of syncytium involving giant cell for nutrient acquisition from host);	GO:0005634(nucleus);GO:0005874(microtubule);GO:0009524(phragmoplast);GO:0009574(preprophase band);GO:0055028(cortical microtubule);	GO:0008017(microtubule binding);
AT5G52120	0	2.45	0	2.59	0	PP2-A14	phloem protein 2-A14	GO:0016567(protein ubiquitination);	GO:0005634(nucleus);	GO:0005515(protein binding);GO:0030246(carbohydrate binding);
AT5G52620	18.24	35.8667	9.77	1.22333	0	*	F-box associated ubiquitination effector family protein	GO:0008150(biological_process);	GO:0005575(cellular_component);	GO:0003674(molecular_function);
AT5G52630	0	10.7667	0.71	4.98	0.506667	MEF1	mitochondrial RNAediting factor 1	GO:0016554(cytidine to uridine editing);	GO:0005739(mitochondrion);GO:0043231(intracellular membrane-bounded organelle);	GO:0003723(RNA binding);GO:0004519(endonuclease activity);GO:0008270(zinc ion binding);
AT5G52850	0.223333	7.32	0.46	2.35	0.0933333	*	Pentatricopeptide repeat (PPR) superfamily protein	GO:0008150(biological_process);	GO:0005739(mitochondrion);GO:0009507(chloroplast);	GO:0008270(zinc ion binding);
AT5G53280	72.2567	73.2267	20.06	45.8567	11.3433	PDV1	plastid division1	GO:0010020(chloroplast fission);	GO:0009707(chloroplast outer membrane);GO:0016021(integral component of membrane);	GO:0003674(molecular_function);
AT5G53290	4.43333	75.11	15.26	32.1367	0	CRF3	cytokinin response factor 3	GO:0006351(transcription, DNA-templated);GO:0006355(regulation of transcription, DNA-templated);GO:0009736(cytokinin-activated signaling pathway);GO:0009873(ethylene-activated signaling pathway);GO:0042991(transcription factor import into nucleus);GO:0048366(leaf development);GO:0048825(cotyledon development);	GO:0005634(nucleus);GO:0005737(cytoplasm);	GO:0003677(DNA binding);GO:0003700(transcription factor activity, sequence-specific DNA binding);GO:0005515(protein binding);
AT5G53670	492.393	138.98	20.0867	2.56667	0	*	unknown protein	GO:0008150(biological_process);	GO:0016021(integral component of membrane);	GO:0003674(molecular_function);
AT5G53750	1.19333	21.4167	1.24667	3.06333	0.0466667	*	CBS domain-containing protein	GO:0009611(response to wounding);	*	*
AT5G53770	41.01	53.6533	15.2033	44.32	13.3167	*	Nucleotidyltransferase family protein	*	GO:0005634(nucleus);	GO:0003676(nucleic acid binding);GO:0016779(nucleotidyltransferase activity);
AT5G55280	65.6033	145.04	61.8633	86.31	14.7667	FTSZ1-1	homolog of bacterial cytokinesis Z-ring protein FTSZ 1-1	GO:0007017(microtubule-based process);GO:0007049(cell cycle);GO:0009637(response to blue light);GO:0009658(chloroplast organization);GO:0009902(chloroplast relocation);GO:0010020(chloroplast fission);GO:0043572(plastid fission);	GO:0005874(microtubule);GO:0009507(chloroplast);GO:0009535(chloroplast thylakoid membrane);GO:0009570(chloroplast stroma);	GO:0003924(GTPase activity);GO:0005198(structural molecule activity);GO:0005515(protein binding);GO:0005525(GTP binding);GO:0042802(identical protein binding);GO:0043621(protein self-association);
AT5G55300	24.9733	91.7867	45.1467	51.2833	22.13	TOP1ALPHA	DNA topoisomerase I alpha	GO:0006259(DNA metabolic process);GO:0006260(DNA replication);GO:0006265(DNA topological change);GO:0006338(chromatin remodeling);GO:0007059(chromosome segregation);GO:0009791(post-embryonic development);GO:0009793(embryo development ending in seed dormancy);GO:0009933(meristem structural organization);GO:0009965(leaf morphogenesis);GO:0010016(shoot system morphogenesis);GO:0010075(regulation of …	GO:0005634(nucleus);GO:0005694(chromosome);GO:0005730(nucleolus);GO:0031298(replication fork protection complex);	GO:0003677(DNA binding);GO:0003917(DNA topoisomerase type I activity);GO:0005515(protein binding);
AT5G55430	6.03667	6.5	0	39.9	2.73333	*	unknown protein	GO:0008150(biological_process);	GO:0005634(nucleus);	GO:0003674(molecular_function);
AT5G55530	5.86	25.16	0	26.37	3.55667	*	Calcium-dependent lipid-binding (CaLB domain) family protein	GO:0008150(biological_process);	GO:0005634(nucleus);	GO:0003674(molecular_function);
AT5G55560	22.7233	36.9833	15.8033	10.19	4.79	*	Protein kinase superfamily protein	*	GO:0005634(nucleus);	GO:0005524(ATP binding);GO:0016301(kinase activity);
AT5G55670	4.27333	20.77	6.29667	11.73	5.79333	*	RNA-binding (RRM/RBD/RNP motifs) family protein	GO:0008150(biological_process);	GO:0005634(nucleus);	GO:0003723(RNA binding);
AT5G56060	0	11.4433	0	2.34	0	*	Domain of unknown function (DUF2431)	*	GO:0005634(nucleus);	*
AT5G56120	34.81	132.263	27.2033	72.7633	0.136667	*	unknown protein	GO:0006414(translational elongation);	GO:0005739(mitochondrion);GO:0016021(integral component of membrane);	GO:0003746(translation elongation factor activity);
AT5G56380	79.0133	22.1633	6.13667	12.8467	1.13333	*	F-box/RNI-like/FBD-like domains-containing protein	GO:0008150(biological_process);	GO:0005634(nucleus);	GO:0003674(molecular_function);
AT5G56780	0	5.64	0	5.59667	0	ET2	effector of transcription2	GO:2000033(regulation of seed dormancy process);	GO:0005634(nucleus);	GO:0097100(supercoiled DNA binding);
AT5G56810	23.7933	13.4933	6.64333	2.01667	0	*	F-box/RNI-like/FBD-like domains-containing protein	GO:0008150(biological_process);	GO:0005634(nucleus);	*
AT5G57270	32.58	11.9267	0	23.6067	4.05	*	Core-2/I-branching beta-1,6-N-acetylglucosaminyltransferase family protein	*	GO:0005739(mitochondrion);GO:0016021(integral component of membrane);	GO:0008375(acetylglucosaminyltransferase activity);GO:0016757(transferase activity, transferring glycosyl groups);
AT5G57980	0.946667	31.39	5.87667	8.35667	0	RPB5C	RNA polymerase II fifth largest subunit, C	GO:0006351(transcription, DNA-templated);	GO:0005634(nucleus);GO:0005665(DNA-directed RNA polymerase II, core complex);GO:0005666(DNA-directed RNA polymerase III complex);GO:0005736(DNA-directed RNA polymerase I complex);	GO:0001054(RNA polymerase I activity);GO:0001055(RNA polymerase II activity);GO:0001056(RNA polymerase III activity);GO:0003677(DNA binding);GO:0003899(DNA-directed 5'-3' RNA polymerase activity);
AT5G58130	42.1333	57.7033	28.2667	50.18	12.08	ROS3	RNA-binding (RRM/RBD/RNP motifs) family protein	GO:0016458(gene silencing);GO:0080111(DNA demethylation);	GO:0005634(nucleus);	GO:0003676(nucleic acid binding);GO:0003723(RNA binding);
AT5G58550	1.93667	9.29667	0	2.81333	1.16	EOL2	ETO1-like 2	GO:0009873(ethylene-activated signaling pathway);GO:0010364(regulation of ethylene biosynthetic process);GO:0016567(protein ubiquitination);	*	GO:0005515(protein binding);
AT5G59320	21.3133	985.57	194.217	3422.46	14.1467	LTP3	lipid transfer protein 3	GO:0006869(lipid transport);GO:0009414(response to water deprivation);GO:0009737(response to abscisic acid);	GO:0005576(extracellular region);GO:0005618(cell wall);GO:0016020(membrane);GO:0048046(apoplast);	GO:0008289(lipid binding);
AT5G59390	46.9867	87.5333	15.7267	26.8033	1.15667	*	XH/XS domain-containing protein	GO:0031047(gene silencing by RNA);	GO:0005737(cytoplasm);	*
AT5G59690	876.65	784.92	345.94	715.55	47.8033	*	Histone superfamily protein	*	GO:0005634(nucleus);GO:0009579(thylakoid);	GO:0003677(DNA binding);
AT5G59970	281.947	247.74	105.24	331.913	53.47	*	Histone superfamily protein	*	GO:0005634(nucleus);GO:0005773(vacuole);	GO:0003677(DNA binding);GO:0005515(protein binding);GO:0046982(protein heterodimerization activity);
AT5G60590	9.95667	31.56	7.65667	26.03	10.89	*	DHBP synthase RibB-like alpha/beta domain	GO:0008150(biological_process);	*	*
AT5G61000	65.6967	153.337	27.4733	96.2767	2.97667	RPA70D	Replication factor-A protein 1-related	GO:0006260(DNA replication);GO:0006281(DNA repair);GO:0006310(DNA recombination);	GO:0005634(nucleus);	GO:0003677(DNA binding);GO:0004386(helicase activity);GO:0005524(ATP binding);GO:0046872(metal ion binding);
AT5G61070	93.7933	44.0533	20.94	15.2767	0	HDA18	histone deacetylase of the RPD3/HDA1 superfamily 18	GO:0006338(chromatin remodeling);GO:0006351(transcription, DNA-templated);GO:0006355(regulation of transcription, DNA-templated);GO:0010053(root epidermal cell differentiation);GO:0016575(histone deacetylation);GO:0045604(regulation of epidermal cell differentiation);	GO:0005634(nucleus);GO:0005737(cytoplasm);	GO:0004402(histone acetyltransferase activity);GO:0004407(histone deacetylase activity);GO:0032041(NAD-dependent histone deacetylase activity (H3-K14 specific));
AT5G61090	7.28667	4.36	0	0.766667	0	*	Polynucleotidyl transferase, ribonuclease H-like superfamily protein	GO:0008150(biological_process);	GO:0005634(nucleus);	GO:0003676(nucleic acid binding);GO:0016740(transferase activity);
AT5G61130	0.06	130.413	33.8633	342.72	11.4467	PDCB1	plasmodesmata callose-binding protein 1	GO:0052543(callose deposition in cell wall);	GO:0005886(plasma membrane);GO:0009505(plant-type cell wall);GO:0009506(plasmodesma);GO:0031225(anchored component of membrane);GO:0046658(anchored component of plasma membrane);	GO:0001872((1->3)-beta-D-glucan binding);GO:0004553(hydrolase activity, hydrolyzing O-glycosyl compounds);GO:0030247(polysaccharide binding);
AT5G61180	6.61333	24.56	3.80333	5.32667	0	*	Putative endonuclease or glycosyl hydrolase	*	*	*
AT5G61800	0	7.86333	0	4.41667	1.73667	*	Pentatricopeptide repeat (PPR) superfamily protein	GO:0008150(biological_process);	GO:0005739(mitochondrion);	GO:0003674(molecular_function);
AT5G61960	7.65667	14.1933	5.87333	14.5333	6.76	ML1	MEI2-like protein 1	GO:0006351(transcription, DNA-templated);GO:0006355(regulation of transcription, DNA-templated);GO:0045836(positive regulation of meiotic nuclear division);GO:0048507(meristem development);GO:0051321(meiotic cell cycle);	GO:0005634(nucleus);	GO:0003723(RNA binding);GO:0003729(mRNA binding);GO:0005515(protein binding);
AT5G62230	1.24333	5.97333	0.96	79.7567	0	ERL1	ERECTA-like 1	GO:0006468(protein phosphorylation);GO:0009553(embryo sac development);GO:0010103(stomatal complex morphogenesis);GO:0048481(plant ovule development);	GO:0005576(extracellular region);GO:0005886(plasma membrane);GO:0016020(membrane);GO:0016021(integral component of membrane);	GO:0004674(protein serine/threonine kinase activity);GO:0005524(ATP binding);GO:0016301(kinase activity);
AT5G62410	27.0167	43.3733	4.91667	21.2333	3.04	SMC2	structural maintenance of chromosomes 2	GO:0030261(chromosome condensation);GO:0051301(cell division);GO:0051321(meiotic cell cycle);	GO:0000796(condensin complex);GO:0005634(nucleus);	GO:0005215(transporter activity);GO:0005524(ATP binding);
AT5G62840	36.9133	22.4067	10.9267	15.46	7.82333	*	Phosphoglycerate mutase family protein	*	GO:0009507(chloroplast);	GO:0003824(catalytic activity);
AT5G63010	21.8033	41.4667	14.55	29.15	6.06667	*	Transducin/WD40 repeat-like superfamily protein	GO:0008150(biological_process);	GO:0005634(nucleus);GO:0080008(Cul4-RING E3 ubiquitin ligase complex);	GO:0000166(nucleotide binding);
AT5G63410	0	1.56667	0	6.59	0.14	*	Leucine-rich repeat protein kinase family protein	GO:0006468(protein phosphorylation);GO:0007169(transmembrane receptor protein tyrosine kinase signaling pathway);	GO:0005886(plasma membrane);GO:0016021(integral component of membrane);	GO:0004672(protein kinase activity);GO:0004674(protein serine/threonine kinase activity);GO:0005524(ATP binding);
AT5G63480	19.7867	17.9867	6.23667	31.8267	12.1233	*	unknown protein	GO:0006351(transcription, DNA-templated);GO:0006355(regulation of transcription, DNA-templated);	GO:0009507(chloroplast);GO:0016592(mediator complex);	GO:0003674(molecular_function);
AT5G63940	14.1767	8.51	2.54333	32.9833	6.25333	*	Protein kinase protein with adenine nucleotide alpha hydrolases-like domain	GO:0006950(response to stress);	GO:0005634(nucleus);	GO:0005524(ATP binding);GO:0016301(kinase activity);GO:0016787(hydrolase activity);
AT5G64020	26.0867	13.3467	0.246667	8.84333	0.583333	TBL14	TRICHOME BIREFRINGENCE-LIKE 14	GO:0008150(biological_process);	GO:0016021(integral component of membrane);	*
AT5G64050	6.37	6.46333	1.25333	7.16667	2.64667	ERS	glutamate tRNA synthetase	GO:0006424(glutamyl-tRNA aminoacylation);GO:0007005(mitochondrion organization);GO:0009658(chloroplast organization);GO:0043039(tRNA aminoacylation);GO:0048481(plant ovule development);	GO:0005737(cytoplasm);GO:0005739(mitochondrion);GO:0009507(chloroplast);GO:0009570(chloroplast stroma);	GO:0000049(tRNA binding);GO:0004818(glutamate-tRNA ligase activity);GO:0005515(protein binding);GO:0005524(ATP binding);GO:0008270(zinc ion binding);
AT5G64330	0.36	6.58333	0	1.27333	0	NPH3	Phototropic-responsive NPH3 family protein	GO:0007165(signal transduction);GO:0009416(response to light stimulus);GO:0009638(phototropism);GO:0009785(blue light signaling pathway);GO:0016567(protein ubiquitination);	GO:0005634(nucleus);GO:0005886(plasma membrane);	GO:0004871(signal transducer activity);GO:0005515(protein binding);
AT5G64420	10.5567	60.3933	8.81333	35.5267	1.02667	*	DNA polymerase V family	GO:0006260(DNA replication);GO:0006351(transcription, DNA-templated);	GO:0005634(nucleus);GO:0005829(cytosol);	GO:0003677(DNA binding);GO:0003887(DNA-directed DNA polymerase activity);
AT5G64900	1.41	4.17	0.193333	17.9933	8.7	PROPEP1	precursor of peptide 1	GO:0009611(response to wounding);GO:0009723(response to ethylene);GO:0009753(response to jasmonic acid);GO:0045087(innate immune response);	GO:0005739(mitochondrion);	GO:0005515(protein binding);
AT5G64980	6.99333	22.9933	11.1433	25.3867	4.14333	*	unknown protein	*	GO:0005634(nucleus);	GO:0046983(protein dimerization activity);
AT5G65310	0.89	9.56667	0	2.31	0.02	HB5	homeobox protein 5	GO:0006351(transcription, DNA-templated);GO:0006355(regulation of transcription, DNA-templated);GO:0009737(response to abscisic acid);GO:0009738(abscisic acid-activated signaling pathway);GO:0009787(regulation of abscisic acid-activated signaling pathway);GO:0045893(positive regulation of transcription, DNA-templated);	GO:0005634(nucleus);	GO:0003700(transcription factor activity, sequence-specific DNA binding);GO:0042803(protein homodimerization activity);GO:0043565(sequence-specific DNA binding);
AT5G65450	0	6.07667	1.45333	2.91	1.09667	UBP17	ubiquitin-specific protease 17	GO:0006511(ubiquitin-dependent protein catabolic process);GO:0016579(protein deubiquitination);	GO:0016021(integral component of membrane);	GO:0004197(cysteine-type endopeptidase activity);GO:0036459(thiol-dependent ubiquitinyl hydrolase activity);GO:0046872(metal ion binding);
AT5G65490	13.5533	31.4667	6.36	27.4267	12.0733	*	unknown protein	GO:0008150(biological_process);	GO:0009507(chloroplast);	GO:0005515(protein binding);
AT5G65660	10	7.1	0.0733333	8.02333	0.0366667	*	hydroxyproline-rich glycoprotein family protein	GO:0008150(biological_process);	GO:0005634(nucleus);GO:0005886(plasma membrane);GO:0016021(integral component of membrane);	GO:0003674(molecular_function);
AT5G65710	0.2	0.77	0	2.70333	0.256667	HSL2	HAESA-like 2	GO:0006468(protein phosphorylation);GO:0007169(transmembrane receptor protein tyrosine kinase signaling pathway);GO:0010102(lateral root morphogenesis);GO:0010468(regulation of gene expression);	GO:0005886(plasma membrane);GO:0016021(integral component of membrane);	GO:0004674(protein serine/threonine kinase activity);GO:0005524(ATP binding);GO:0016301(kinase activity);
AT5G65820	1.96333	5.63667	0	3.60667	0.493333	*	Pentatricopeptide repeat (PPR) superfamily protein	*	GO:0005739(mitochondrion);	*
AT5G66230	31.85	239.857	12.74	113.083	0	*	Chalcone-flavanone isomerase family protein	*	GO:0009507(chloroplast);	*
AT5G66330	0	4.61333	0	6.56667	0.616667	*	Leucine-rich repeat (LRR) family protein	GO:0007165(signal transduction);	GO:0005886(plasma membrane);	GO:0005515(protein binding);
AT5G66350	0	2.04667	0	53.82	0.403333	SHI	Lateral root primordium (LRP) protein-related	GO:0006351(transcription, DNA-templated);GO:0006355(regulation of transcription, DNA-templated);GO:0007275(multicellular organism development);GO:0009734(auxin-activated signaling pathway);GO:0009739(response to gibberellin);GO:0009740(gibberellic acid mediated signaling pathway);GO:0009851(auxin biosynthetic process);GO:0009938(negative regulation of gibberellic acid mediated signaling pathway);	GO:0005634(nucleus);	GO:0003677(DNA binding);GO:0003700(transcription factor activity, sequence-specific DNA binding);GO:0046872(metal ion binding);GO:0046982(protein heterodimerization activity);
AT5G66410	59.25	103.877	18.06	72.2833	27.3933	PLP3b	phosducin-like protein 3 homolog	GO:0000280(nuclear division);GO:0000910(cytokinesis);GO:0007000(nucleolus organization);GO:0008616(queuosine biosynthetic process);GO:0043622(cortical microtubule organization);GO:0045454(cell redox homeostasis);GO:0051211(anisotropic cell growth);	GO:0005634(nucleus);GO:0005737(cytoplasm);GO:0005874(microtubule);	GO:0008479(queuine tRNA-ribosyltransferase activity);GO:0048487(beta-tubulin binding);
AT5G66560	5.28667	14.09	2.19	32.7433	2.75667	*	Phototropic-responsive NPH3 family protein	GO:0009416(response to light stimulus);GO:0016567(protein ubiquitination);	GO:0005886(plasma membrane);	GO:0004871(signal transducer activity);
AT5G66750	57.9267	170.95	71.8133	94.3633	10.56	CHR1	chromatin remodeling 1	GO:0006344(maintenance of chromatin silencing);GO:0006346(methylation-dependent chromatin silencing);GO:0006349(regulation of gene expression by genetic imprinting);GO:0006351(transcription, DNA-templated);GO:0009294(DNA mediated transformation);GO:0032197(transposition, RNA-mediated);GO:0044030(regulation of DNA methylation);GO:0051574(positive regulation of histone H3-K9 methylation);GO:0090241…	GO:0000786(nucleosome);GO:0005634(nucleus);	GO:0003677(DNA binding);GO:0004003(ATP-dependent DNA helicase activity);GO:0004386(helicase activity);GO:0005515(protein binding);GO:0005524(ATP binding);GO:0016887(ATPase activity);
AT5G66990	104.057	669.963	44.09	104.043	0	RKD3	RWP-RK domain-containing protein	GO:0006351(transcription, DNA-templated);GO:0006355(regulation of transcription, DNA-templated);	GO:0005634(nucleus);	GO:0003677(DNA binding);GO:0003700(transcription factor activity, sequence-specific DNA binding);
AT5G67100	3.51333	12.72	0.44	15.1867	3.79	ICU2	DNA-directed DNA polymerases	GO:0006272(leading strand elongation);GO:0006273(lagging strand elongation);GO:0006303(double-strand break repair via nonhomologous end joining);GO:0009910(negative regulation of flower development);GO:0009965(leaf morphogenesis);	GO:0005634(nucleus);GO:0005658(alpha DNA polymerase:primase complex);	GO:0000166(nucleotide binding);GO:0001882(nucleoside binding);GO:0003677(DNA binding);GO:0003887(DNA-directed DNA polymerase activity);GO:0008408(3'-5' exonuclease activity);GO:0046872(metal ion binding);GO:0051539(4 iron, 4 sulfur cluster binding);
AT5G67230	0	5.13	0.27	1.62	0	IRX14-L	Nucleotide-diphospho-sugar transferases superfamily protein	GO:0009834(plant-type secondary cell wall biogenesis);GO:0010417(glucuronoxylan biosynthetic process);GO:0071555(cell wall organization);	GO:0000139(Golgi membrane);GO:0005794(Golgi apparatus);GO:0016021(integral component of membrane);	GO:0015018(galactosylgalactosylxylosylprotein 3-beta-glucuronosyltransferase activity);GO:0016757(transferase activity, transferring glycosyl groups);GO:0042285(xylosyltransferase activity);
AT5G67385	2.29	1.12333	0	0.923333	0.0133333	*	Phototropic-responsive NPH3 family protein	GO:0009416(response to light stimulus);GO:0016567(protein ubiquitination);	GO:0005886(plasma membrane);	GO:0004871(signal transducer activity);
AT5G67440	0	0.293333	0	6.64667	0.0366667	NPY3	Phototropic-responsive NPH3 family protein	GO:0009416(response to light stimulus);GO:0009908(flower development);GO:0009958(positive gravitropism);GO:0016567(protein ubiquitination);	GO:0005886(plasma membrane);GO:0071944(cell periphery);	GO:0004871(signal transducer activity);
AT5G67540	8.11333	1.62	0	9.76333	1.82	*	Arabinanase/levansucrase/invertase	*	GO:0005634(nucleus);GO:0005794(Golgi apparatus);	*

## Sheet: BCL-maintained genes
GeneID	FPKM					Gene name	Annotation	GO(biological_process)	GO(cellular_component)	GO(molecular_function)
	Zy24	AC	BC	32E	32S
AT1G01780	12.6567	0.253333	17.4467	1.34667	16.3433	PLIM2b	GATA type zinc finger transcription factor family protein	GO:0051017(actin filament bundle assembly);	GO:0005737(cytoplasm);GO:0015629(actin cytoskeleton);	GO:0051015(actin filament binding);
AT1G02410	56.2367	54.1267	148.95	58.2533	163.06	*	cytochrome c oxidase assembly protein CtaG / Cox11 family	GO:0008150(biological_process);GO:0009846(pollen germination);GO:0010101(post-embryonic root morphogenesis);GO:1904960(positive regulation of cytochrome-c oxidase activity);	GO:0005739(mitochondrion);GO:0005743(mitochondrial inner membrane);GO:0009507(chloroplast);GO:0032592(integral component of mitochondrial membrane);	GO:0005507(copper ion binding);GO:0043621(protein self-association);
AT1G02475	31.7167	7.03	16.78	2.48667	19.6433	*	Polyketide cyclase/dehydrase and lipid transport superfamily protein	GO:0008150(biological_process);	GO:0005634(nucleus);	GO:0003674(molecular_function);
AT1G02610	130.397	4.01333	21.8767	2.58667	10.38	*	RING/FYVE/PHD zinc finger superfamily protein	*	GO:0005737(cytoplasm);	GO:0008270(zinc ion binding);
AT1G02720	17.4333	3.51	23.79	10.19	37.22	GATL5	galacturonosyltransferase 5	GO:0000271(polysaccharide biosynthetic process);GO:0016051(carbohydrate biosynthetic process);GO:0045489(pectin biosynthetic process);GO:0048354(mucilage biosynthetic process involved in seed coat development);GO:0048363(mucilage pectin metabolic process);GO:0071668(plant-type cell wall assembly);	GO:0000139(Golgi membrane);GO:0005783(endoplasmic reticulum);GO:0005794(Golgi apparatus);GO:0016021(integral component of membrane);	GO:0016757(transferase activity, transferring glycosyl groups);GO:0016758(transferase activity, transferring hexosyl groups);GO:0047262(polygalacturonate 4-alpha-galacturonosyltransferase activity);
AT1G02860	234.53	34.1933	151.517	20.3867	153.293	NLA	SPX (SYG1/Pho81/XPR1) domain-containing protein	GO:0009626(plant-type hypersensitive response);GO:0009627(systemic acquired resistance);GO:0009697(salicylic acid biosynthetic process);GO:0009751(response to salicylic acid);GO:0010167(response to nitrate);GO:0010337(regulation of salicylic acid metabolic process);GO:0016567(protein ubiquitination);GO:0042742(defense response to bacterium);GO:0043161(proteasome-mediated ubiquitin-dependent prote…	GO:0005634(nucleus);GO:0005886(plasma membrane);GO:0016607(nuclear speck);	GO:0004842(ubiquitin-protein transferase activity);GO:0005515(protein binding);GO:0046872(metal ion binding);GO:0061630(ubiquitin protein ligase activity);
AT1G03030	64.41	33.53	118.677	23.29	100.503	*	P-loop containing nucleoside triphosphate hydrolases superfamily protein	GO:0009058(biosynthetic process);	GO:0005737(cytoplasm);GO:0009507(chloroplast);	GO:0005524(ATP binding);GO:0016301(kinase activity);
AT1G03090	15.91	19.96	43.63	6.09	23.6967	MCCA	methylcrotonyl-CoA carboxylase alpha chain, mitochondrial / 3-methylcrotonyl-CoA carboxylase 1 (MCCA)	GO:0006552(leucine catabolic process);	GO:0005739(mitochondrion);GO:0005759(mitochondrial matrix);GO:0022626(cytosolic ribosome);	GO:0004075(biotin carboxylase activity);GO:0004485(methylcrotonoyl-CoA carboxylase activity);GO:0005524(ATP binding);GO:0050897(cobalt ion binding);
AT1G03130	7.52	0.396667	9.65667	1.84	11.6867	PSAD-2	photosystem I subunit D-2	GO:0015979(photosynthesis);	GO:0009507(chloroplast);GO:0009534(chloroplast thylakoid);GO:0009535(chloroplast thylakoid membrane);GO:0009538(photosystem I reaction center);GO:0009579(thylakoid);GO:0009941(chloroplast envelope);GO:0016020(membrane);	GO:0003674(molecular_function);
AT1G03600	0.0333333	0	10.6733	3.07333	57.12	PSB27	photosystem II family protein	GO:0010206(photosystem II repair);GO:0010207(photosystem II assembly);GO:0071484(cellular response to light intensity);	GO:0009507(chloroplast);GO:0009534(chloroplast thylakoid);GO:0009535(chloroplast thylakoid membrane);GO:0009543(chloroplast thylakoid lumen);GO:0009579(thylakoid);GO:0016020(membrane);GO:0016021(integral component of membrane);GO:0030095(chloroplast photosystem II);	GO:0008375(acetylglucosaminyltransferase activity);
AT1G03610	26.7033	25.82	72.8867	5.27333	233	*	Protein of unknown function (DUF789)	GO:0008150(biological_process);	GO:0005634(nucleus);	GO:0003674(molecular_function);
AT1G03730	0.0133333	0.02	5.61667	1.63333	9.61667	*	unknown protein	GO:0008150(biological_process);	GO:0009507(chloroplast);GO:0016021(integral component of membrane);	GO:0003674(molecular_function);
AT1G03740	6.3	8.72667	21.29	2.26667	7.26667	*	Protein kinase superfamily protein	GO:0006468(protein phosphorylation);	GO:0005634(nucleus);	GO:0004672(protein kinase activity);GO:0005524(ATP binding);GO:0016301(kinase activity);
AT1G03905	5.74	0.976667	5.04	3.07333	39.23	ABCI19	P-loop containing nucleoside triphosphate hydrolases superfamily protein	GO:0006810(transport);	GO:0005737(cytoplasm);GO:0005829(cytosol);GO:0005886(plasma membrane);	GO:0005524(ATP binding);GO:0016887(ATPase activity);
AT1G03920	126.173	16.3767	93.43	0.87	9.94333	*	Protein kinase family protein	*	GO:0005634(nucleus);GO:0005829(cytosol);GO:0005886(plasma membrane);	GO:0016301(kinase activity);
AT1G04030	73.25	34.1033	126.627	38.7333	147.34	*	unknown protein	GO:0008150(biological_process);	GO:0005634(nucleus);	GO:0003674(molecular_function);
AT1G04040	9.33333	0.476667	5.30333	1.63333	8.88333	*	HAD superfamily, subfamily IIIB acid phosphatase	*	GO:0005618(cell wall);GO:0005773(vacuole);GO:0005774(vacuolar membrane);GO:0009505(plant-type cell wall);GO:0009506(plasmodesma);	GO:0003993(acid phosphatase activity);
AT1G04180	0	0.263333	8.67	0	55.3167	YUC9	YUCCA 9	GO:0009851(auxin biosynthetic process);GO:0055114(oxidation-reduction process);	*	GO:0004497(monooxygenase activity);GO:0004499(N,N-dimethylaniline monooxygenase activity);GO:0050660(flavin adenine dinucleotide binding);GO:0050661(NADP binding);GO:0103075(indole-3-pyruvate monooxygenase activity);
AT1G04360	0	0	6.69667	1.48333	32.2867	*	RING/U-box superfamily protein	GO:0016567(protein ubiquitination);GO:0043161(proteasome-mediated ubiquitin-dependent protein catabolic process);	GO:0005634(nucleus);GO:0016021(integral component of membrane);	GO:0008270(zinc ion binding);GO:0046872(metal ion binding);GO:0061630(ubiquitin protein ligase activity);
AT1G04400	14.4333	0.01	17.81	3.97333	15.3533	CRY2	cryptochrome 2	GO:0006325(chromatin organization);GO:0006338(chromatin remodeling);GO:0007623(circadian rhythm);GO:0009414(response to water deprivation);GO:0009416(response to light stimulus);GO:0009637(response to blue light);GO:0009638(phototropism);GO:0009646(response to absence of light);GO:0009785(blue light signaling pathway);GO:0009909(regulation of flower development);GO:0009911(positive regulation of …	GO:0005634(nucleus);GO:0005737(cytoplasm);GO:0005773(vacuole);GO:0016604(nuclear body);GO:0016605(PML body);	GO:0005515(protein binding);GO:0005524(ATP binding);GO:0009882(blue light photoreceptor activity);GO:0042802(identical protein binding);GO:0042803(protein homodimerization activity);GO:0046872(metal ion binding);GO:0071949(FAD binding);
AT1G04610	2.64667	0	8.71	0	323.06	YUC3	YUCCA 3	GO:0009851(auxin biosynthetic process);GO:0055114(oxidation-reduction process);	GO:0005634(nucleus);	GO:0004499(N,N-dimethylaniline monooxygenase activity);GO:0050660(flavin adenine dinucleotide binding);GO:0050661(NADP binding);GO:0103075(indole-3-pyruvate monooxygenase activity);
AT1G04645	792.84	9.22667	385.97	0.22	8176.17	*	Plant self-incompatibility protein S1 family	GO:0060320(rejection of self pollen);	GO:0005576(extracellular region);	GO:0003674(molecular_function);
AT1G04830	92.8133	17.9467	45.4433	14.2333	92.2433	*	Ypt/Rab-GAP domain of gyp1p superfamily protein	*	GO:0005737(cytoplasm);	*
AT1G05300	0	0	0.466667	0.0166667	5.47667	ZIP5	zinc transporter 5 precursor	GO:0006812(cation transport);GO:0071577(zinc II ion transmembrane transport);	GO:0005886(plasma membrane);GO:0016021(integral component of membrane);	GO:0005385(zinc ion transmembrane transporter activity);GO:0008324(cation transmembrane transporter activity);GO:0046873(metal ion transmembrane transporter activity);
AT1G05850	46.2967	34.17	93.1267	35.19	163.94	POM1	Chitinase family protein	GO:0006032(chitin catabolic process);GO:0009408(response to heat);GO:0009414(response to water deprivation);GO:0009651(response to salt stress);GO:0009735(response to cytokinin);GO:0009809(lignin biosynthetic process);GO:0009825(multidimensional cell growth);GO:0009873(ethylene-activated signaling pathway);GO:0010053(root epidermal cell differentiation);GO:0010167(response to nitrate);GO:0010337(…	GO:0005576(extracellular region);GO:0005794(Golgi apparatus);GO:0048046(apoplast);	GO:0004568(chitinase activity);GO:0030247(polysaccharide binding);
AT1G06550	90.7067	26.4167	59.2867	18.5167	58.2867	*	ATP-dependent caseinolytic (Clp) protease/crotonase family protein	GO:0006635(fatty acid beta-oxidation);GO:0080167(response to karrikin);	GO:0005737(cytoplasm);	GO:0003860(3-hydroxyisobutyryl-CoA hydrolase activity);
AT1G06680	0.21	0.636667	15.62	5.47	53.0467	PSBP-1	photosystem II subunit P-1	GO:0019684(photosynthesis, light reaction);GO:0042742(defense response to bacterium);	GO:0009507(chloroplast);GO:0009534(chloroplast thylakoid);GO:0009535(chloroplast thylakoid membrane);GO:0009543(chloroplast thylakoid lumen);GO:0009570(chloroplast stroma);GO:0009579(thylakoid);GO:0009654(photosystem II oxygen evolving complex);GO:0009941(chloroplast envelope);GO:0019898(extrinsic component of membrane);GO:0030095(chloroplast photosystem II);GO:0031977(thylakoid lumen);GO:0048046…	GO:0005509(calcium ion binding);GO:0008266(poly(U) RNA binding);
AT1G06800	53.36	23.6933	96.2033	16.1367	159.83	PLA-I{gamma}1	alpha/beta-Hydrolases superfamily protein	GO:0006629(lipid metabolic process);GO:0016042(lipid catabolic process);	GO:0009507(chloroplast);	GO:0004806(triglyceride lipase activity);GO:0008970(phosphatidylcholine 1-acylhydrolase activity);GO:0047714(galactolipase activity);
AT1G06840	11.1733	5.83667	31.25	4.03667	17.9033	*	Leucine-rich repeat protein kinase family protein	GO:0006468(protein phosphorylation);GO:0007169(transmembrane receptor protein tyrosine kinase signaling pathway);	GO:0005576(extracellular region);GO:0005886(plasma membrane);GO:0016020(membrane);GO:0016021(integral component of membrane);	GO:0004674(protein serine/threonine kinase activity);GO:0005524(ATP binding);
AT1G07128	44.9733	5.28667	23.8733	3.06333	23.7333	*	unknown protein	GO:0008150(biological_process);	GO:0005575(cellular_component);	GO:0003674(molecular_function);
AT1G07380	10.79	7.66	20.2133	4.01667	35.8967	*	Neutral/alkaline non-lysosomal ceramidase	GO:0034599(cellular response to oxidative stress);GO:0090156(cellular sphingolipid homeostasis);	GO:0005576(extracellular region);GO:0005623(cell);GO:0005774(vacuolar membrane);GO:0005783(endoplasmic reticulum);	GO:0017040(ceramidase activity);
AT1G08530	90.97	29.1567	72.9367	24.8267	61.1767	*	unknown protein	GO:0008150(biological_process);	GO:0009507(chloroplast);GO:0009536(plastid);GO:0009941(chloroplast envelope);GO:0016021(integral component of membrane);	GO:0003674(molecular_function);
AT1G08630	24.2333	1.19	17.5833	0.216667	151.33	THA1	threonine aldolase 1	GO:0006520(cellular amino acid metabolic process);GO:0006545(glycine biosynthetic process);GO:0006567(threonine catabolic process);	GO:0005737(cytoplasm);GO:0005829(cytosol);	GO:0004793(threonine aldolase activity);GO:0008732(L-allo-threonine aldolase activity);GO:0016829(lyase activity);GO:0016832(aldehyde-lyase activity);
AT1G08700	29.71	18.21	74.7367	39.8767	113.453	PS1	Presenilin-1	GO:0007219(Notch signaling pathway);GO:0016485(protein processing);GO:0035556(intracellular signal transduction);	GO:0000139(Golgi membrane);GO:0005634(nucleus);GO:0005789(endoplasmic reticulum membrane);GO:0005798(Golgi-associated vesicle);GO:0005887(integral component of plasma membrane);GO:0016020(membrane);GO:0043231(intracellular membrane-bounded organelle);	GO:0004175(endopeptidase activity);GO:0004190(aspartic-type endopeptidase activity);
AT1G08770	29.66	11.2967	24.1667	14.3333	29.5067	PRA1.E	prenylated RAB acceptor 1.E	GO:0016192(vesicle-mediated transport);	GO:0005783(endoplasmic reticulum);GO:0005794(Golgi apparatus);GO:0010008(endosome membrane);GO:0016021(integral component of membrane);	GO:0003674(molecular_function);
AT1G09370	717.15	42.64	400.077	1.98	7485.69	*	Plant invertase/pectin methylesterase inhibitor superfamily protein	*	GO:0009507(chloroplast);	*
AT1G09415	5.11667	0.183333	13.15	1.09	4.38667	NIMIN-3	NIM1-interacting 3	GO:0010112(regulation of systemic acquired resistance);	GO:0005634(nucleus);	GO:0005515(protein binding);
AT1G09580	32.3367	26.0133	85.1167	36.52	172.837	*	emp24/gp25L/p24 family/GOLD family protein	GO:0006886(intracellular protein transport);GO:0015031(protein transport);GO:0016192(vesicle-mediated transport);	GO:0005789(endoplasmic reticulum membrane);GO:0016020(membrane);GO:0016021(integral component of membrane);	GO:0008320(protein transmembrane transporter activity);
AT1G09645	6.49667	14.5033	36.1933	19.6833	161.04	*	unknown protein	GO:0008150(biological_process);	GO:0009507(chloroplast);GO:0016021(integral component of membrane);	GO:0003674(molecular_function);
AT1G09790	865.587	255.147	546.203	28.76	208.353	COBL6	COBRA-like protein 6 precursor	GO:0010215(cellulose microfibril organization);GO:0016049(cell growth);	GO:0005886(plasma membrane);GO:0031225(anchored component of membrane);	GO:0003723(RNA binding);
AT1G09794	17.8233	3.86333	12.4267	3.74333	14.1767	*	Cox19 family protein (CHCH motif)	GO:0008150(biological_process);	GO:0009507(chloroplast);	GO:0003674(molecular_function);
AT1G09810	164.82	19.73	94.4167	13.8567	38.1933	ECT11	evolutionarily conserved C-terminal region 11	GO:0008150(biological_process);	GO:0005634(nucleus);	GO:0003723(RNA binding);
AT1G09930	19.3133	4.71333	20.6833	0.846667	4.38	OPT2	oligopeptide transporter 2	GO:0006857(oligopeptide transport);GO:0015031(protein transport);	GO:0005737(cytoplasm);GO:0005886(plasma membrane);GO:0005887(integral component of plasma membrane);GO:0016020(membrane);	GO:0015198(oligopeptide transporter activity);GO:0035673(oligopeptide transmembrane transporter activity);
AT1G10010	467.213	7.49667	538.807	0.68	417.567	AAP8	amino acid permease 8	GO:0006865(amino acid transport);	GO:0005886(plasma membrane);GO:0016020(membrane);GO:0016021(integral component of membrane);	GO:0015171(amino acid transmembrane transporter activity);GO:0015293(symporter activity);
AT1G10020	31.1633	4.48333	12.1133	11.5933	25.8467	*	Protein of unknown function (DUF1005)	GO:0008150(biological_process);	GO:0005634(nucleus);	GO:0003674(molecular_function);
AT1G10090	5.34333	0.00666667	4.19667	1.15667	3.56	*	Early-responsive to dehydration stress protein (ERD4)	GO:0006811(ion transport);	GO:0005576(extracellular region);GO:0016021(integral component of membrane);	GO:0003674(molecular_function);
AT1G10210	10.3633	0	1.58333	2.62333	9.59667	MPK1	mitogen-activated protein kinase 1	GO:0007165(signal transduction);GO:0009734(auxin-activated signaling pathway);GO:0010468(regulation of gene expression);	GO:0005634(nucleus);GO:0005737(cytoplasm);	GO:0004707(MAP kinase activity);GO:0005515(protein binding);GO:0005524(ATP binding);GO:0016301(kinase activity);
AT1G10410	30.8167	5.75333	22.14	6.51667	37.0167	*	Protein of unknown function (DUF1336)	*	GO:0005634(nucleus);	*
AT1G10530	30.3367	0	6.62333	0.0466667	31.15	*	unknown protein	*	*	GO:0003674(molecular_function);
AT1G10690	90.51	0	6.12667	0	15.1867	*	unknown protein	GO:0007049(cell cycle);	GO:0005634(nucleus);	GO:0004860(protein kinase inhibitor activity);GO:0005515(protein binding);
AT1G10960	2.23667	11.6967	28.3967	79.55	234.52	FD1	ferredoxin 1	GO:0022900(electron transport chain);GO:0080167(response to karrikin);	GO:0009507(chloroplast);GO:0009570(chloroplast stroma);	GO:0009055(electron carrier activity);GO:0046872(metal ion binding);GO:0051537(2 iron, 2 sulfur cluster binding);
AT1G11112	3.91667	0.556667	29.9367	6.81333	17.8467	*	unknown protein	GO:0008150(biological_process);	GO:0005739(mitochondrion);	GO:0003674(molecular_function);
AT1G11420	8.59333	11.4467	23.8	19.1067	42.0633	DUF2	DOMAIN OF UNKNOWN FUNCTION 724 2	*	GO:0005737(cytoplasm);	*
AT1G11530	59.85	5.02667	42.8067	0.133333	253.583	CXXS1	C-terminal cysteine residue is changed to a serine 1	GO:0006662(glycerol ether metabolic process);GO:0034599(cellular response to oxidative stress);GO:0045454(cell redox homeostasis);	GO:0005737(cytoplasm);GO:0005829(cytosol);	GO:0003756(protein disulfide isomerase activity);GO:0004791(thioredoxin-disulfide reductase activity);GO:0015035(protein disulfide oxidoreductase activity);GO:0016671(oxidoreductase activity, acting on a sulfur group of donors, disulfide as acceptor);GO:0047134(protein-disulfide reductase activity);
AT1G11940	5.20667	4.75667	21.6033	8.29667	21.2433	*	Core-2/I-branching beta-1,6-N-acetylglucosaminyltransferase family protein	*	GO:0005739(mitochondrion);GO:0005794(Golgi apparatus);GO:0016021(integral component of membrane);	GO:0008375(acetylglucosaminyltransferase activity);GO:0016757(transferase activity, transferring glycosyl groups);
AT1G12600	413.667	47.6933	257.75	5.06333	355.677	*	UDP-N-acetylglucosamine (UAA) transporter family	GO:0008643(carbohydrate transport);	GO:0005886(plasma membrane);	GO:0015297(antiporter activity);
AT1G13590	151.477	60.3133	154.537	22.1	1499.07	PSK1	phytosulfokine 1 precursor	GO:0007275(multicellular organism development);GO:0008283(cell proliferation);GO:0016049(cell growth);GO:0030154(cell differentiation);	GO:0005576(extracellular region);GO:0031012(extracellular matrix);	GO:0008083(growth factor activity);
AT1G13710	1000.88	409.223	1688.46	236.267	542.383	CYP78A5	cytochrome P450, family 78, subfamily A, polypeptide 5	GO:0008284(positive regulation of cell proliferation);GO:0010075(regulation of meristem growth);GO:0010338(leaf formation);GO:0035265(organ growth);GO:0040009(regulation of growth rate);GO:0044550(secondary metabolite biosynthetic process);GO:0046622(positive regulation of organ growth);GO:0048437(floral organ development);GO:0055114(oxidation-reduction process);	GO:0005783(endoplasmic reticulum);GO:0016020(membrane);GO:0016021(integral component of membrane);	GO:0005506(iron ion binding);GO:0016709(oxidoreductase activity, acting on paired donors, with incorporation or reduction of molecular oxygen, NAD(P)H as one donor, and incorporation of one atom of oxygen);GO:0019825(oxygen binding);GO:0020037(heme binding);
AT1G13830	6.52333	2.02667	64.8933	1.02333	65	*	Carbohydrate-binding X8 domain superfamily protein	GO:0008150(biological_process);	GO:0005886(plasma membrane);	GO:0003674(molecular_function);
AT1G13900	12.8133	3.50667	18.6767	3.61667	11.09	PAP2	Purple acid phosphatases superfamily protein	GO:0006109(regulation of carbohydrate metabolic process);GO:0006626(protein targeting to mitochondrion);GO:0045040(protein import into mitochondrial outer membrane);	GO:0005576(extracellular region);GO:0005622(intracellular);GO:0005623(cell);GO:0005737(cytoplasm);GO:0005739(mitochondrion);GO:0005740(mitochondrial envelope);GO:0005768(endosome);GO:0005794(Golgi apparatus);GO:0005802(trans-Golgi network);GO:0009507(chloroplast);GO:0009941(chloroplast envelope);	GO:0003993(acid phosphatase activity);GO:0004722(protein serine/threonine phosphatase activity);GO:0005515(protein binding);GO:0030943(mitochondrion targeting sequence binding);GO:0046872(metal ion binding);
AT1G13990	54.4867	5.61667	22.7567	0.616667	91.22	*	unknown protein	GO:0008150(biological_process);	GO:0009507(chloroplast);	GO:0003674(molecular_function);
AT1G14010	44.4767	13.91	62.7133	37.1367	258.437	*	emp24/gp25L/p24 family/GOLD family protein	GO:0006886(intracellular protein transport);GO:0015031(protein transport);GO:0016192(vesicle-mediated transport);	GO:0005783(endoplasmic reticulum);GO:0005789(endoplasmic reticulum membrane);GO:0016020(membrane);GO:0016021(integral component of membrane);GO:0032580(Golgi cisterna membrane);GO:0033116(endoplasmic reticulum-Golgi intermediate compartment membrane);	GO:0008320(protein transmembrane transporter activity);
AT1G14080	19.0533	2.47333	42.21	0.126667	61.65	FUT6	fucosyltransferase 6	GO:0006486(protein glycosylation);GO:0009651(response to salt stress);GO:0009832(plant-type cell wall biogenesis);GO:0009969(xyloglucan biosynthetic process);GO:0036065(fucosylation);GO:0071555(cell wall organization);	GO:0005794(Golgi apparatus);GO:0016021(integral component of membrane);GO:0032580(Golgi cisterna membrane);	GO:0008107(galactoside 2-alpha-L-fucosyltransferase activity);GO:0008417(fucosyltransferase activity);GO:0016757(transferase activity, transferring glycosyl groups);GO:0031127(alpha-(1,2)-fucosyltransferase activity);
AT1G14130	15.5667	3.87667	9.52	2.93667	14.4367	*	2-oxoglutarate (2OG) and Fe(II)-dependent oxygenase superfamily protein	GO:0009852(auxin catabolic process);GO:0010252(auxin homeostasis);GO:0055114(oxidation-reduction process);	GO:0005634(nucleus);GO:0005737(cytoplasm);	GO:0016706(oxidoreductase activity, acting on paired donors, with incorporation or reduction of molecular oxygen, 2-oxoglutarate as one donor, and incorporation of one atom each of oxygen into both donors);GO:0046872(metal ion binding);GO:0050302(indole-3-acetaldehyde oxidase activity);GO:0051213(dioxygenase activity);
AT1G14180	40.4733	50.0467	124.06	31.4667	122.273	*	RING/U-box superfamily protein	GO:0008150(biological_process);	GO:0005576(extracellular region);GO:0005634(nucleus);GO:0016021(integral component of membrane);	GO:0016829(lyase activity);
AT1G14260	4.58333	0.273333	9.25667	6.33333	97.78	*	RING/FYVE/PHD zinc finger superfamily protein	*	GO:0005886(plasma membrane);GO:0016021(integral component of membrane);	GO:0004842(ubiquitin-protein transferase activity);GO:0008270(zinc ion binding);
AT1G14360	28.32	13.04	29.71	33.62	89.2867	UTR3	UDP-galactose transporter 3	GO:0009553(embryo sac development);GO:0009555(pollen development);GO:0030968(endoplasmic reticulum unfolded protein response);GO:0072334(UDP-galactose transmembrane transport);	GO:0030173(integral component of Golgi membrane);GO:0030176(integral component of endoplasmic reticulum membrane);	GO:0005459(UDP-galactose transmembrane transporter activity);GO:0005460(UDP-glucose transmembrane transporter activity);GO:0015165(pyrimidine nucleotide-sugar transmembrane transporter activity);GO:0015297(antiporter activity);
AT1G14660	10.5133	1.22333	10.2567	0.87	4.97667	NHX8	Na+/H+ exchanger 8	GO:0006814(sodium ion transport);GO:0010351(lithium ion transport);GO:0010352(lithium ion export);GO:0051453(regulation of intracellular pH);GO:0071805(potassium ion transmembrane transport);	GO:0005886(plasma membrane);GO:0009941(chloroplast envelope);GO:0016021(integral component of membrane);	GO:0010348(lithium:proton antiporter activity);GO:0015299(solute:proton antiporter activity);GO:0015385(sodium:proton antiporter activity);GO:0015386(potassium:proton antiporter activity);
AT1G14790	21.2433	0.04	5.71333	0.283333	25.85	RDR1	RNA-dependent RNA polymerase 1	GO:0006952(defense response);GO:0009615(response to virus);GO:0009751(response to salicylic acid);GO:0010025(wax biosynthetic process);GO:0016441(posttranscriptional gene silencing);GO:0030422(production of siRNA involved in RNA interference);GO:0060148(positive regulation of posttranscriptional gene silencing);	GO:0005634(nucleus);	GO:0003676(nucleic acid binding);GO:0003723(RNA binding);GO:0003968(RNA-directed 5'-3' RNA polymerase activity);
AT1G14970	99.6267	8.67	37.9633	8.42333	20.3433	*	O-fucosyltransferase family protein	GO:0008150(biological_process);	GO:0005794(Golgi apparatus);	GO:0016757(transferase activity, transferring glycosyl groups);
AT1G15040	0	0.206667	95.55	0.813333	9.87	GAT1_2.1	Class I glutamine amidotransferase-like superfamily protein	GO:0006541(glutamine metabolic process);GO:2000032(regulation of secondary shoot formation);	GO:0005575(cellular_component);	GO:0016740(transferase activity);GO:0016787(hydrolase activity);
AT1G15740	36.48	8.51333	20.5667	0.6	58.3867	*	Leucine-rich repeat family protein	*	GO:0005886(plasma membrane);	*
AT1G15910	31.2633	68.06	151.38	71.11	224.037	FDM1	XH/XS domain-containing protein	GO:0010569(regulation of double-strand break repair via homologous recombination);GO:0080188(RNA-directed DNA methylation);	GO:0005655(nucleolar ribonuclease P complex);GO:0005737(cytoplasm);GO:0009506(plasmodesma);	GO:0003677(DNA binding);GO:0003723(RNA binding);GO:0003725(double-stranded RNA binding);GO:0005515(protein binding);GO:0043621(protein self-association);
AT1G16560	37.0067	26.6267	85.8833	23.98	49.43	*	Per1-like family protein	GO:0008150(biological_process);	GO:0005886(plasma membrane);GO:0016021(integral component of membrane);	GO:0003674(molecular_function);
AT1G16720	8.26333	0.493333	15.2833	2.91333	22.8533	HCF173	high chlorophyll fluorescence phenotype 173	GO:0006413(translational initiation);GO:0010207(photosystem II assembly);	GO:0009507(chloroplast);GO:0009570(chloroplast stroma);GO:0009941(chloroplast envelope);	*
AT1G16780	8.21333	13.9867	46.5033	4.23667	9.43667	VHP2;2	Inorganic H pyrophosphatase family protein	GO:0015992(proton transport);	GO:0000139(Golgi membrane);GO:0005773(vacuole);GO:0005794(Golgi apparatus);GO:0016021(integral component of membrane);	GO:0004427(inorganic diphosphatase activity);GO:0009678(hydrogen-translocating pyrophosphatase activity);GO:0046872(metal ion binding);
AT1G16825	45.0167	12.08	25.6367	8.91667	46.0767	*	Reticulon family protein	GO:0008150(biological_process);	GO:0005739(mitochondrion);GO:0005789(endoplasmic reticulum membrane);GO:0016021(integral component of membrane);	GO:0003674(molecular_function);
AT1G16840	67.6567	18.03	51.7867	29.2867	179.31	*	unknown protein	GO:0008150(biological_process);	GO:0009507(chloroplast);	GO:0003674(molecular_function);
AT1G16910	37.1667	1.19333	9.44	0.0533333	3.54	LSH8	Protein of unknown function (DUF640)	GO:0006355(regulation of transcription, DNA-templated);GO:0007275(multicellular organism development);GO:0009299(mRNA transcription);GO:0009416(response to light stimulus);	GO:0005634(nucleus);GO:0005739(mitochondrion);	GO:0003677(DNA binding);
AT1G17290	59.5033	46.6067	111.407	54.7733	223.65	AlaAT1	alanine aminotransferas	GO:0001666(response to hypoxia);GO:0019481(L-alanine catabolic process, by transamination);GO:0046686(response to cadmium ion);	GO:0005739(mitochondrion);GO:0009507(chloroplast);	GO:0004021(L-alanine:2-oxoglutarate aminotransferase activity);GO:0005524(ATP binding);
AT1G17360	0.00666667	0	14.8133	2.53667	7.91	*	unknown protein	GO:0008150(biological_process);	GO:0005576(extracellular region);	GO:0003674(molecular_function);
AT1G17400	0	0	4	0	7.32	*	unknown protein	GO:0008150(biological_process);	GO:0005634(nucleus);	GO:0003674(molecular_function);
AT1G18210	397.05	140.74	332.067	118.183	394.587	*	Calcium-binding EF-hand family protein	GO:0008150(biological_process);	GO:0005773(vacuole);GO:0005886(plasma membrane);	GO:0005509(calcium ion binding);
AT1G18260	8.90667	4.59667	10.11	11.85	54.1067	EBS5	HCP-like superfamily protein	GO:0030433(ubiquitin-dependent ERAD pathway);GO:0042538(hyperosmotic salinity response);	GO:0005783(endoplasmic reticulum);GO:0005789(endoplasmic reticulum membrane);GO:0016020(membrane);GO:0016021(integral component of membrane);	GO:0005515(protein binding);
AT1G18265	96.3133	4.86667	13.71	1.5	164.943	*	Protein of unknown function, DUF593	GO:0008150(biological_process);	GO:0016020(membrane);	GO:0003674(molecular_function);
AT1G18620	0.00333333	0	3.32333	0.763333	2.88	TRM3	unknown protein	GO:0051513(regulation of monopolar cell growth);	GO:0005634(nucleus);	GO:0003674(molecular_function);
AT1G18660	15.96	15.45	43.9867	25.66	89.0667	*	zinc finger (C3HC4-type RING finger) family protein	*	GO:0005634(nucleus);	GO:0008270(zinc ion binding);
AT1G19115	44.74	10.8667	26.82	0.236667	263.827	*	unknown protein	GO:0008150(biological_process);	GO:0005634(nucleus);	GO:0003674(molecular_function);
AT1G19410	65.59	15.3867	39.4533	8.23	105.607	*	FBD / Leucine Rich Repeat domains containing protein	GO:0008150(biological_process);	GO:0005634(nucleus);	GO:0003674(molecular_function);
AT1G19910	200.31	50.5033	125.22	36.3633	242.11	AVA-P2	ATPase, F0/V0 complex, subunit C protein	GO:0007035(vacuolar acidification);GO:0015991(ATP hydrolysis coupled proton transport);	GO:0000220(vacuolar proton-transporting V-type ATPase, V0 domain);GO:0005773(vacuole);GO:0005774(vacuolar membrane);GO:0009507(chloroplast);GO:0016021(integral component of membrane);GO:0033179(proton-transporting V-type ATPase, V0 domain);	GO:0015078(hydrogen ion transmembrane transporter activity);GO:0016887(ATPase activity);GO:0046961(proton-transporting ATPase activity, rotational mechanism);
AT1G20030	2.60333	2.97667	18.0633	24.6667	50.9333	*	Pathogenesis-related thaumatin superfamily protein	GO:0051707(response to other organism);	GO:0005576(extracellular region);GO:0031225(anchored component of membrane);	GO:0003674(molecular_function);
AT1G20225	71.51	16.4967	41.9533	17.8133	206.81	*	Thioredoxin superfamily protein	GO:0008150(biological_process);	GO:0005773(vacuole);GO:0005829(cytosol);	GO:0003674(molecular_function);
AT1G20270	70.4833	6.93333	44.6233	14.39	97.86	*	2-oxoglutarate (2OG) and Fe(II)-dependent oxygenase superfamily protein	GO:0018401(peptidyl-proline hydroxylation to 4-hydroxy-L-proline);GO:0055114(oxidation-reduction process);	GO:0005739(mitochondrion);GO:0005768(endosome);GO:0005789(endoplasmic reticulum membrane);GO:0005794(Golgi apparatus);GO:0005802(trans-Golgi network);GO:0016021(integral component of membrane);	GO:0004656(procollagen-proline 4-dioxygenase activity);GO:0005506(iron ion binding);GO:0016705(oxidoreductase activity, acting on paired donors, with incorporation or reduction of molecular oxygen);GO:0016706(oxidoreductase activity, acting on paired donors, with incorporation or reduction of molecular oxygen, 2-oxoglutarate as one donor, and incorporation of one atom each of oxygen into both don…
AT1G20630	91.1367	63.45	146.657	33.46	326.25	CAT1	catalase 1	GO:0006995(cellular response to nitrogen starvation);GO:0009416(response to light stimulus);GO:0009737(response to abscisic acid);GO:0009970(cellular response to sulfate starvation);GO:0016036(cellular response to phosphate starvation);GO:0042542(response to hydrogen peroxide);GO:0042744(hydrogen peroxide catabolic process);GO:0046686(response to cadmium ion);GO:0055114(oxidation-reduction proces…	GO:0005618(cell wall);GO:0005634(nucleus);GO:0005739(mitochondrion);GO:0005777(peroxisome);GO:0009941(chloroplast envelope);GO:0022626(cytosolic ribosome);	GO:0004096(catalase activity);GO:0005515(protein binding);GO:0020037(heme binding);GO:0050897(cobalt ion binding);
AT1G20970	4.83667	2.08667	7.38333	7.10333	16.7433	*	unknown protein	GO:0008150(biological_process);	GO:0005634(nucleus);GO:0005773(vacuole);GO:0005886(plasma membrane);	GO:0003729(mRNA binding);
AT1G21370	6.02667	5.03	36.7767	8.91333	27.44	*	unknown protein	GO:0008150(biological_process);	*	GO:0003674(molecular_function);
AT1G21750	153.703	41.7567	152.73	87.7833	858.993	PDIL1-1	PDI-like 1-1	GO:0006457(protein folding);GO:0009651(response to salt stress);GO:0009735(response to cytokinin);GO:0009790(embryo development);GO:0010043(response to zinc ion);GO:0034976(response to endoplasmic reticulum stress);GO:0043067(regulation of programmed cell death);GO:0045454(cell redox homeostasis);GO:0048316(seed development);	GO:0000326(protein storage vacuole);GO:0000327(lytic vacuole within protein storage vacuole);GO:0005773(vacuole);GO:0005783(endoplasmic reticulum);GO:0005788(endoplasmic reticulum lumen);GO:0009505(plant-type cell wall);GO:0009507(chloroplast);GO:0009579(thylakoid);GO:0016020(membrane);	GO:0003756(protein disulfide isomerase activity);GO:0005515(protein binding);
AT1G21840	7.7	0.623333	8.2	4.77	13.9867	UREF	urease accessory protein F	GO:0006807(nitrogen compound metabolic process);GO:1905182(positive regulation of urease activity);	GO:0005737(cytoplasm);	GO:0016151(nickel cation binding);
AT1G21900	38.64	37.4533	78.1367	63.62	205.037	p24delta5	emp24/gp25L/p24 family/GOLD family protein	GO:0006886(intracellular protein transport);GO:0015031(protein transport);GO:0016192(vesicle-mediated transport);	GO:0005576(extracellular region);GO:0005783(endoplasmic reticulum);GO:0005789(endoplasmic reticulum membrane);GO:0005801(cis-Golgi network);GO:0016020(membrane);GO:0016021(integral component of membrane);GO:0030134(ER to Golgi transport vesicle);	GO:0008320(protein transmembrane transporter activity);
AT1G22500	0	0.39	8.19667	0.903333	7.46	ATL15	RING/U-box superfamily protein	GO:0009416(response to light stimulus);GO:0016567(protein ubiquitination);GO:0033591(response to L-ascorbic acid);GO:0043161(proteasome-mediated ubiquitin-dependent protein catabolic process);	GO:0005576(extracellular region);GO:0016021(integral component of membrane);	GO:0004842(ubiquitin-protein transferase activity);GO:0008270(zinc ion binding);GO:0046872(metal ion binding);GO:0061630(ubiquitin protein ligase activity);
AT1G22985	17.7433	9.66667	24.6167	3.74333	130.163	CRF7	Integrase-type DNA-binding superfamily protein	GO:0006351(transcription, DNA-templated);GO:0006355(regulation of transcription, DNA-templated);GO:0009873(ethylene-activated signaling pathway);	GO:0005634(nucleus);	GO:0003677(DNA binding);GO:0003700(transcription factor activity, sequence-specific DNA binding);GO:0005515(protein binding);
AT1G23040	0.0133333	0	5.99333	0.05	288.683	*	hydroxyproline-rich glycoprotein family protein	GO:0008150(biological_process);	GO:0016021(integral component of membrane);GO:0031225(anchored component of membrane);	*
AT1G23080	0.01	0	14.11	2.49667	108.86	PIN7	Auxin efflux carrier family protein	GO:0007389(pattern specification process);GO:0009734(auxin-activated signaling pathway);GO:0009926(auxin polar transport);GO:0009942(longitudinal axis specification);GO:0010252(auxin homeostasis);GO:0010583(response to cyclopentenone);GO:0048364(root development);GO:0055085(transmembrane transport);	GO:0005783(endoplasmic reticulum);GO:0005886(plasma membrane);GO:0009506(plasmodesma);GO:0016020(membrane);GO:0016021(integral component of membrane);	GO:0005215(transporter activity);GO:0009672(auxin:proton symporter activity);GO:0010329(auxin efflux transmembrane transporter activity);
AT1G23190	15.2467	24.5567	56.73	10.8267	142.23	PGM3	Phosphoglucomutase/phosphomannomutase family protein	GO:0005975(carbohydrate metabolic process);GO:0005978(glycogen biosynthetic process);GO:0006006(glucose metabolic process);GO:0009590(detection of gravity);GO:0019252(starch biosynthetic process);GO:0019388(galactose catabolic process);GO:0046686(response to cadmium ion);GO:0048229(gametophyte development);	GO:0005634(nucleus);GO:0005737(cytoplasm);GO:0005829(cytosol);GO:0005886(plasma membrane);GO:0009507(chloroplast);GO:0009570(chloroplast stroma);GO:0010319(stromule);	GO:0000287(magnesium ion binding);GO:0004614(phosphoglucomutase activity);
AT1G23890	69.3533	21.0867	75.1967	16.36	51.3833	*	NHL domain-containing protein	GO:0008150(biological_process);	GO:0005576(extracellular region);	GO:0003674(molecular_function);
AT1G24170	318.24	72.6867	171.757	51.2867	169.04	LGT9	Nucleotide-diphospho-sugar transferases superfamily protein	GO:0000271(polysaccharide biosynthetic process);GO:0016051(carbohydrate biosynthetic process);GO:0045489(pectin biosynthetic process);GO:0071555(cell wall organization);	GO:0000139(Golgi membrane);GO:0005794(Golgi apparatus);GO:0016021(integral component of membrane);	GO:0016757(transferase activity, transferring glycosyl groups);GO:0016758(transferase activity, transferring hexosyl groups);GO:0047262(polygalacturonate 4-alpha-galacturonosyltransferase activity);
AT1G26690	23.48	8.58	30.5567	8.43333	114.27	*	emp24/gp25L/p24 family/GOLD family protein	GO:0006886(intracellular protein transport);GO:0015031(protein transport);GO:0016192(vesicle-mediated transport);	GO:0005576(extracellular region);GO:0005789(endoplasmic reticulum membrane);GO:0016020(membrane);GO:0016021(integral component of membrane);GO:0032580(Golgi cisterna membrane);GO:0033116(endoplasmic reticulum-Golgi intermediate compartment membrane);	GO:0008320(protein transmembrane transporter activity);
AT1G27100	23.6467	0.153333	8.5	35.64	88.3233	*	Actin cross-linking protein	GO:0008150(biological_process);	GO:0005634(nucleus);GO:0005773(vacuole);	GO:0003674(molecular_function);
AT1G27210	20.2267	9.66	25.57	2.22667	18.0133	*	ARM repeat superfamily protein	*	GO:0009507(chloroplast);	*
AT1G27420	0.196667	0.19	16.18	0.87	3.86333	*	Galactose oxidase/kelch repeat superfamily protein	GO:0008150(biological_process);	GO:0005737(cytoplasm);	GO:0003674(molecular_function);
AT1G27520	80.9167	10.5767	62.7667	11.49	37.73	*	Glycosyl hydrolase family 47 protein	GO:0006486(protein glycosylation);GO:0006487(protein N-linked glycosylation);GO:0006491(N-glycan processing);GO:0030433(ubiquitin-dependent ERAD pathway);	GO:0000139(Golgi membrane);GO:0005783(endoplasmic reticulum);GO:0005789(endoplasmic reticulum membrane);GO:0016021(integral component of membrane);	GO:0004559(alpha-mannosidase activity);GO:0004571(mannosyl-oligosaccharide 1,2-alpha-mannosidase activity);GO:0005509(calcium ion binding);
AT1G27770	20.7067	4.96	32.3467	24.2833	61.1833	ACA1	autoinhibited Ca2+-ATPase 1	GO:0070588(calcium ion transmembrane transport);	GO:0005783(endoplasmic reticulum);GO:0005886(plasma membrane);GO:0005887(integral component of plasma membrane);GO:0009706(chloroplast inner membrane);GO:0016021(integral component of membrane);	GO:0005262(calcium channel activity);GO:0005388(calcium-transporting ATPase activity);GO:0005516(calmodulin binding);GO:0005524(ATP binding);GO:0046872(metal ion binding);
AT1G27860	33.3933	5.69	15.5833	0.33	3.75	*	Protein of unknown function (DUF626)	GO:0008150(biological_process);	GO:0005634(nucleus);	GO:0003674(molecular_function);
AT1G28240	22.0033	1.37333	7.94333	4.48667	11.3667	*	Protein of unknown function (DUF616)	*	GO:0016021(integral component of membrane);	GO:0016757(transferase activity, transferring glycosyl groups);
AT1G28410	16.05	16.17	59.3567	14.3467	29.6567	*	unknown protein	GO:0008150(biological_process);	GO:0009507(chloroplast);	GO:0003674(molecular_function);
AT1G28460	0	0	49.3833	0	10.1567	AGL59	AGAMOUS-like 59	GO:0045944(positive regulation of transcription from RNA polymerase II promoter);	GO:0005634(nucleus);	GO:0000977(RNA polymerase II regulatory region sequence-specific DNA binding);GO:0003677(DNA binding);GO:0003700(transcription factor activity, sequence-specific DNA binding);GO:0046983(protein dimerization activity);
AT1G29060	41.74	11.7533	25.1933	15.8767	36.5433	*	Target SNARE coiled-coil domain protein	GO:0015031(protein transport);GO:0016192(vesicle-mediated transport);GO:0043182(vacuolar sequestering of sodium ion);GO:0047484(regulation of response to osmotic stress);GO:1901002(positive regulation of response to salt stress);	GO:0000139(Golgi membrane);GO:0005789(endoplasmic reticulum membrane);GO:0005794(Golgi apparatus);GO:0016021(integral component of membrane);	GO:0003674(molecular_function);
AT1G29357	70.4967	10.5633	32.1567	10.6933	57.7467	*	other RNA	GO:0008150(biological_process);	GO:0005575(cellular_component);	GO:0003674(molecular_function);
AT1G29750	0.19	2.23667	6.49333	0.69	6.95667	RKF1	receptor-like kinase in flowers 1	GO:0006468(protein phosphorylation);GO:0007169(transmembrane receptor protein tyrosine kinase signaling pathway);GO:0023014(signal transduction by protein phosphorylation);	GO:0005886(plasma membrane);GO:0016021(integral component of membrane);	GO:0004672(protein kinase activity);GO:0004674(protein serine/threonine kinase activity);GO:0004702(signal transducer, downstream of receptor, with serine/threonine kinase activity);GO:0005524(ATP binding);GO:0016301(kinase activity);
AT1G29970	33.5667	14.2933	39.2033	16.89	42.1667	RPL18AA	60S ribosomal protein L18A-1	GO:0006412(translation);	GO:0005737(cytoplasm);	GO:0003723(RNA binding);GO:0003735(structural constituent of ribosome);
AT1G30120	24.5733	10.5467	32.6433	37.0433	140.53	PDH-E1 BETA	pyruvate dehydrogenase E1 beta	GO:0006086(acetyl-CoA biosynthetic process from pyruvate);GO:0006096(glycolytic process);GO:0006633(fatty acid biosynthetic process);GO:0055114(oxidation-reduction process);	GO:0009507(chloroplast);GO:0009570(chloroplast stroma);GO:0009941(chloroplast envelope);GO:0010240(plastid pyruvate dehydrogenase complex);	GO:0004739(pyruvate dehydrogenase (acetyl-transferring) activity);
AT1G30300	28.5133	12.77	49.5433	9.14667	40.1067	*	Metallo-hydrolase/oxidoreductase superfamily protein	GO:0008150(biological_process);	GO:0005634(nucleus);	GO:0016787(hydrolase activity);
AT1G30640	23.2933	9.48333	29.9433	5.82333	35.6033	*	Protein kinase family protein	*	GO:0005737(cytoplasm);	GO:0004672(protein kinase activity);GO:0016301(kinase activity);
AT1G30840	72.3833	1.59	16.5167	100.987	295.09	PUP4	purine permease 4	GO:0006863(purine nucleobase transport);	GO:0016020(membrane);GO:0016021(integral component of membrane);	GO:0005345(purine nucleobase transmembrane transporter activity);
AT1G32120	6.61333	2.4	6.96	2.88333	8.25	*	unknown protein	GO:0008150(biological_process);	GO:0005634(nucleus);GO:0016020(membrane);	GO:0003674(molecular_function);
AT1G32230	133.22	48.1067	125.413	53.82	117.87	RCD1	WWE protein-protein interaction domain protein family	GO:0000303(response to superoxide);GO:0006809(nitric oxide biosynthetic process);GO:0006970(response to osmotic stress);GO:0006979(response to oxidative stress);GO:0009414(response to water deprivation);GO:0009651(response to salt stress);GO:0009723(response to ethylene);GO:0009790(embryo development);GO:0009816(defense response to bacterium, incompatible interaction);GO:0009867(jasmonic acid med…	GO:0005634(nucleus);GO:0005737(cytoplasm);GO:0016363(nuclear matrix);	GO:0003950(NAD+ ADP-ribosyltransferase activity);GO:0005515(protein binding);
AT1G33590	0	0	1.49667	2.98667	739.733	*	Leucine-rich repeat (LRR) family protein	GO:0006952(defense response);GO:0007165(signal transduction);GO:0080167(response to karrikin);	GO:0005618(cell wall);GO:0005886(plasma membrane);GO:0009505(plant-type cell wall);GO:0009507(chloroplast);	*
AT1G34220	42.2367	8.88333	34.4067	10.5067	23.45	*	Regulator of Vps4 activity in the MVB pathway protein	*	*	GO:0003674(molecular_function);
AT1G34340	49.04	19.3267	49.3967	8.96667	29.3933	*	alpha/beta-Hydrolases superfamily protein	GO:0008150(biological_process);	GO:0016021(integral component of membrane);	GO:0003824(catalytic activity);
AT1G35190	13.5567	7.82667	16.1067	8.25333	174.727	*	2-oxoglutarate (2OG) and Fe(II)-dependent oxygenase superfamily protein	GO:0009821(alkaloid biosynthetic process);GO:0055114(oxidation-reduction process);	GO:0005737(cytoplasm);	GO:0016491(oxidoreductase activity);GO:0016706(oxidoreductase activity, acting on paired donors, with incorporation or reduction of molecular oxygen, 2-oxoglutarate as one donor, and incorporation of one atom each of oxygen into both donors);GO:0046872(metal ion binding);GO:0051213(dioxygenase activity);
AT1G35720	37.8767	0.0566667	17.33	0.55	35.1633	ANNAT1	annexin 1	GO:0006970(response to osmotic stress);GO:0006979(response to oxidative stress);GO:0009408(response to heat);GO:0009409(response to cold);GO:0009414(response to water deprivation);GO:0009651(response to salt stress);GO:0009737(response to abscisic acid);GO:0046686(response to cadmium ion);GO:0070588(calcium ion transmembrane transport);GO:0071435(potassium ion export);	GO:0005618(cell wall);GO:0005634(nucleus);GO:0005739(mitochondrion);GO:0005773(vacuole);GO:0005774(vacuolar membrane);GO:0005829(cytosol);GO:0005886(plasma membrane);GO:0009506(plasmodesma);GO:0009507(chloroplast);GO:0009570(chloroplast stroma);GO:0009579(thylakoid);GO:0016020(membrane);GO:0048046(apoplast);	GO:0004601(peroxidase activity);GO:0005507(copper ion binding);GO:0005509(calcium ion binding);GO:0005524(ATP binding);GO:0005544(calcium-dependent phospholipid binding);GO:0008270(zinc ion binding);GO:0042803(protein homodimerization activity);
AT1G36380	28.14	8.04333	22.6833	4.55667	11.6867	*	unknown protein	*	GO:0009507(chloroplast);	*
AT1G42990	116.197	43.3133	101.423	58.81	319.157	BZIP60	basic region/leucine zipper motif 60	GO:0002376(immune system process);GO:0006351(transcription, DNA-templated);GO:0006355(regulation of transcription, DNA-templated);GO:0010200(response to chitin);GO:0030968(endoplasmic reticulum unfolded protein response);	GO:0005634(nucleus);GO:0005789(endoplasmic reticulum membrane);GO:0016021(integral component of membrane);	GO:0003677(DNA binding);GO:0003700(transcription factor activity, sequence-specific DNA binding);
AT1G43245	0.903333	0.576667	3.44	5.09	11.28	*	SET domain-containing protein	GO:0032259(methylation);	GO:0005634(nucleus);	GO:0008168(methyltransferase activity);
AT1G44180	7.90667	0	20.3267	0.0533333	1.71333	*	Peptidase M20/M25/M40 family protein	GO:0006520(cellular amino acid metabolic process);	GO:0005783(endoplasmic reticulum);GO:0009507(chloroplast);	GO:0004046(aminoacylase activity);
AT1G45050	15.9167	9.10333	19.85	21.15	48.6933	ATUBC2-1	Ubiquitin-conjugating enzyme family protein	GO:0000209(protein polyubiquitination);GO:0006511(ubiquitin-dependent protein catabolic process);GO:0009910(negative regulation of flower development);GO:0009965(leaf morphogenesis);GO:0043161(proteasome-mediated ubiquitin-dependent protein catabolic process);	GO:0005634(nucleus);GO:0005737(cytoplasm);	GO:0004842(ubiquitin-protein transferase activity);GO:0005524(ATP binding);GO:0031625(ubiquitin protein ligase binding);GO:0061630(ubiquitin protein ligase activity);
AT1G47560	2.21667	5.06333	13.7467	2.21333	4.62333	SEC3B	exocyst complex component sec3B	GO:0006887(exocytosis);GO:0006893(Golgi to plasma membrane transport);GO:0051601(exocyst localization);GO:0060321(acceptance of pollen);	GO:0000145(exocyst);GO:0005886(plasma membrane);	GO:0005546(phosphatidylinositol-4,5-bisphosphate binding);GO:0017049(GTP-Rho binding);
AT1G48175	42.91	32.3267	72.81	13.3167	32.3367	emb2191	Cytidine/deoxycytidylate deaminase family protein	GO:0009451(RNA modification);GO:0009793(embryo development ending in seed dormancy);	GO:0009507(chloroplast);	GO:0008270(zinc ion binding);GO:0016787(hydrolase activity);GO:0019239(deaminase activity);
AT1G49360	47.2967	11.66	26.6567	6.04333	27.76	*	F-box family protein	GO:0008150(biological_process);	GO:0005634(nucleus);	GO:0003674(molecular_function);
AT1G49520	8.88333	0.956667	10.4667	3.80667	39.83	*	SWIB complex BAF60b domain-containing protein	GO:0008150(biological_process);	GO:0005634(nucleus);	*
AT1G49670	37.4267	13.07	28.6067	0.853333	21.95	NQR	ARP protein (REF)	GO:0006979(response to oxidative stress);	GO:0005737(cytoplasm);GO:0005739(mitochondrion);GO:0005777(peroxisome);	GO:0008270(zinc ion binding);GO:0016491(oxidoreductase activity);
AT1G50320	12.8167	9.63	23.4433	14.9733	30.85	THX	thioredoxin X	GO:0006662(glycerol ether metabolic process);GO:0034599(cellular response to oxidative stress);GO:0043085(positive regulation of catalytic activity);GO:0045454(cell redox homeostasis);GO:0055114(oxidation-reduction process);	GO:0009507(chloroplast);GO:0009570(chloroplast stroma);	GO:0004791(thioredoxin-disulfide reductase activity);GO:0008047(enzyme activator activity);GO:0015035(protein disulfide oxidoreductase activity);GO:0016671(oxidoreductase activity, acting on a sulfur group of donors, disulfide as acceptor);GO:0047134(protein-disulfide reductase activity);
AT1G50360	24.28	10.72	28.46	2.98667	6.41667	VIIIA	P-loop containing nucleoside triphosphate hydrolases superfamily protein	GO:0030048(actin filament-based movement);	GO:0005737(cytoplasm);GO:0005886(plasma membrane);GO:0009506(plasmodesma);GO:0016459(myosin complex);	GO:0003774(motor activity);
AT1G50440	27.2067	8.22333	32.5567	9.47	23.1133	*	RING/FYVE/PHD zinc finger superfamily protein	*	GO:0005737(cytoplasm);GO:0016021(integral component of membrane);	GO:0008270(zinc ion binding);
AT1G50480	17.1133	16.9133	41.25	9.61333	39.0333	THFS	10-formyltetrahydrofolate synthetase	GO:0009113(purine nucleobase biosynthetic process);GO:0009257(10-formyltetrahydrofolate biosynthetic process);GO:0009396(folic acid-containing compound biosynthetic process);GO:0009735(response to cytokinin);GO:0035999(tetrahydrofolate interconversion);GO:0046686(response to cadmium ion);	GO:0005737(cytoplasm);GO:0005829(cytosol);GO:0005886(plasma membrane);GO:0009507(chloroplast);GO:0048046(apoplast);	GO:0004329(formate-tetrahydrofolate ligase activity);GO:0004477(methenyltetrahydrofolate cyclohydrolase activity);GO:0004488(methylenetetrahydrofolate dehydrogenase (NADP+) activity);GO:0005507(copper ion binding);GO:0005524(ATP binding);
AT1G50940	39.6167	16.7233	35.6267	16.2367	74.3333	ETFALPHA	electron transfer flavoprotein alpha	GO:0033539(fatty acid beta-oxidation using acyl-CoA dehydrogenase);	GO:0005739(mitochondrion);GO:0005759(mitochondrial matrix);	GO:0005507(copper ion binding);GO:0009055(electron carrier activity);GO:0016491(oxidoreductase activity);GO:0050660(flavin adenine dinucleotide binding);
AT1G50950	23.2933	1.11667	14.9433	2.93	9.45333	*	Thioredoxin protein with domain of unknown function (DUF1692)	*	*	*
AT1G51110	13.4267	4.47	9.44333	0.853333	6.17	*	Plastid-lipid associated protein PAP / fibrillin family protein	*	GO:0009507(chloroplast);GO:0009534(chloroplast thylakoid);GO:0009535(chloroplast thylakoid membrane);GO:0009941(chloroplast envelope);GO:0010287(plastoglobule);GO:0016020(membrane);	GO:0005198(structural molecule activity);
AT1G51340	119.387	23.2233	118.823	27.67	111.703	*	MATE efflux family protein	GO:0006855(drug transmembrane transport);GO:0010044(response to aluminum ion);GO:0015746(citrate transport);	GO:0005886(plasma membrane);GO:0016021(integral component of membrane);	GO:0015137(citrate transmembrane transporter activity);GO:0015238(drug transmembrane transporter activity);GO:0015297(antiporter activity);
AT1G51630	75.4367	57.69	226.367	16.69	99.4033	MSR2	O-fucosyltransferase family protein	GO:0008150(biological_process);	GO:0005768(endosome);GO:0005794(Golgi apparatus);GO:0005802(trans-Golgi network);GO:0009505(plant-type cell wall);GO:0016021(integral component of membrane);	GO:0016757(transferase activity, transferring glycosyl groups);
AT1G52510	8.89667	7.18333	14.6867	4.26333	46.6733	*	alpha/beta-Hydrolases superfamily protein	*	GO:0005737(cytoplasm);GO:0009507(chloroplast);GO:0009570(chloroplast stroma);GO:0009941(chloroplast envelope);	GO:0016787(hydrolase activity);
AT1G52590	9.53667	6.42333	21.2067	9.68667	25.69	*	Putative thiol-disulphide oxidoreductase DCC	GO:0008150(biological_process);	GO:0010287(plastoglobule);	GO:0003674(molecular_function);
AT1G53420	63.4633	2.64333	72.7933	0.576667	31.58	*	Leucine-rich repeat transmembrane protein kinase	GO:0006468(protein phosphorylation);GO:0007169(transmembrane receptor protein tyrosine kinase signaling pathway);	GO:0005886(plasma membrane);GO:0009506(plasmodesma);GO:0016021(integral component of membrane);	GO:0004674(protein serine/threonine kinase activity);GO:0005524(ATP binding);GO:0016301(kinase activity);
AT1G53430	15.0167	6.3	25.2333	10.6067	51.2867	*	Leucine-rich repeat transmembrane protein kinase	GO:0006468(protein phosphorylation);	GO:0005886(plasma membrane);GO:0016021(integral component of membrane);	GO:0004672(protein kinase activity);GO:0005524(ATP binding);GO:0016301(kinase activity);
AT1G53590	52.06	6.91667	25.0833	8.63333	23.82	NTMC2T6.1	Calcium-dependent lipid-binding (CaLB domain) family protein	*	GO:0005773(vacuole);GO:0005783(endoplasmic reticulum);GO:0005886(plasma membrane);GO:0009507(chloroplast);GO:0016021(integral component of membrane);	*
AT1G53710	34.77	8.98667	21.2233	9.65667	20.3233	*	Calcineurin-like metallo-phosphoesterase superfamily protein	GO:0006888(ER to Golgi vesicle-mediated transport);	GO:0005768(endosome);GO:0005794(Golgi apparatus);GO:0005802(trans-Golgi network);GO:0016021(integral component of membrane);	GO:0004722(protein serine/threonine phosphatase activity);GO:0016787(hydrolase activity);
AT1G53950	273.007	40.42	172.483	3.44667	180.717	*	Ubiquitin-like superfamily protein	GO:0006464(cellular protein modification process);	GO:0005634(nucleus);	GO:0003674(molecular_function);
AT1G54110	23.8933	17.0833	46.5633	12.8933	27.09	*	Membrane fusion protein Use1	GO:0006812(cation transport);GO:0098655(cation transmembrane transport);	GO:0005634(nucleus);	GO:0015491(cation:cation antiporter activity);
AT1G54500	0	0.0233333	4.96667	3.33333	10.9967	*	Rubredoxin-like superfamily protein	GO:0010207(photosystem II assembly);	GO:0009507(chloroplast);GO:0009535(chloroplast thylakoid membrane);GO:0016021(integral component of membrane);	GO:0005506(iron ion binding);GO:0046872(metal ion binding);
AT1G55050	0	0	3.64333	1.54	5.29667	*	unknown protein	GO:0008150(biological_process);	GO:0005575(cellular_component);	*
AT1G55130	30.93	16.27	44.2333	13.38	38.0533	TMN6	Endomembrane protein 70 protein family	*	GO:0000139(Golgi membrane);GO:0005576(extracellular region);GO:0005768(endosome);GO:0005794(Golgi apparatus);GO:0005802(trans-Golgi network);GO:0010008(endosome membrane);GO:0016021(integral component of membrane);	*
AT1G55620	15.4533	9.28333	21.4633	10.2533	21.1433	CLC-F	chloride channel F	GO:0006821(chloride transport);	GO:0005794(Golgi apparatus);GO:0009507(chloroplast);GO:0016020(membrane);GO:0034707(chloride channel complex);	GO:0005247(voltage-gated chloride channel activity);
AT1G55675	0.0233333	0.293333	3.74333	0.696667	8.96667	*	unknown protein	GO:0008150(biological_process);	GO:0005576(extracellular region);GO:0016021(integral component of membrane);	GO:0003674(molecular_function);
AT1G55960	22.3733	2.14667	7.73667	7.21667	15.5567	*	Polyketide cyclase/dehydrase and lipid transport superfamily protein	GO:0008150(biological_process);	GO:0016021(integral component of membrane);	GO:0008289(lipid binding);
AT1G56240	0	0	8.87667	2.23	462.98	PP2-B13	phloem protein 2-B13	*	GO:0005634(nucleus);	GO:0030246(carbohydrate binding);
AT1G57690	0	0	3.7	0	3.37667	*	F-box/RNI-like superfamily protein	GO:0008150(biological_process);	GO:0005634(nucleus);	GO:0003674(molecular_function);
AT1G57700	19.2033	9.10667	49.8767	4.37	15.0933	*	Protein kinase superfamily protein	*	GO:0005634(nucleus);GO:0005886(plasma membrane);	GO:0016301(kinase activity);
AT1G57870	16.6733	6.26333	13.96	7.68	41.3833	SK42	shaggy-like kinase 42	GO:0006468(protein phosphorylation);GO:0006972(hyperosmotic response);GO:0009651(response to salt stress);	GO:0005634(nucleus);GO:0005829(cytosol);	GO:0004672(protein kinase activity);GO:0004674(protein serine/threonine kinase activity);GO:0005524(ATP binding);
AT1G58190	5.77667	0	1.67	0	1.18667	RLP9	receptor like protein 9	GO:0007165(signal transduction);	GO:0005576(extracellular region);	*
AT1G58200	13.7167	10.0033	32.8033	3.81667	16.8767	MSL3	MSCS-like 3	GO:0006811(ion transport);GO:0006970(response to osmotic stress);GO:0009657(plastid organization);GO:0010020(chloroplast fission);GO:0055085(transmembrane transport);	GO:0005886(plasma membrane);GO:0009526(plastid envelope);GO:0016020(membrane);GO:0016021(integral component of membrane);GO:0031969(chloroplast membrane);	GO:0005216(ion channel activity);
AT1G58235	80.8167	3.01333	29.4833	14.48	42.6967	*	unknown protein	GO:0008150(biological_process);	GO:0005739(mitochondrion);	GO:0003674(molecular_function);
AT1G58350	14.1067	3.66333	23.54	3.50333	9.51667	ZW18	Putative serine esterase family protein	GO:0044255(cellular lipid metabolic process);	*	GO:0052689(carboxylic ester hydrolase activity);
AT1G58440	92.13	15.8633	143.067	19.31	121.05	XF1	FAD/NAD(P)-binding oxidoreductase family protein	GO:0009414(response to water deprivation);GO:0016126(sterol biosynthetic process);GO:0055114(oxidation-reduction process);	GO:0005576(extracellular region);GO:0005783(endoplasmic reticulum);GO:0016021(integral component of membrane);	GO:0004506(squalene monooxygenase activity);GO:0050660(flavin adenine dinucleotide binding);
AT1G59520	52.8667	7.54	33.71	7.03	62.5833	CW7	CW7	GO:0008150(biological_process);	GO:0005634(nucleus);	GO:0003674(molecular_function);
AT1G59650	23.9433	8.71667	29.21	13.41	37.1367	CW14	Protein of unknown function (DUF1336)	*	GO:0005634(nucleus);GO:0005886(plasma membrane);	GO:0003674(molecular_function);
AT1G59910	1.86333	1.62333	4.37667	8.58333	18.5433	*	Actin-binding FH2 (formin homology 2) family protein	*	GO:0005634(nucleus);GO:0005886(plasma membrane);	GO:0003779(actin binding);
AT1G60730	14.6667	6.86333	14.8133	6.78667	129.303	*	NAD(P)-linked oxidoreductase superfamily protein	GO:0055114(oxidation-reduction process);	GO:0005737(cytoplasm);GO:0005829(cytosol);	GO:0004033(aldo-keto reductase (NADP) activity);GO:0016491(oxidoreductase activity);
AT1G60960	2.19	0.103333	10.3	3.18667	6.54667	IRT3	iron regulated transporter 3	GO:0006812(cation transport);GO:0006826(iron ion transport);GO:0006829(zinc II ion transport);GO:0009624(response to nematode);GO:0030001(metal ion transport);GO:0055072(iron ion homeostasis);GO:0055085(transmembrane transport);GO:0071577(zinc II ion transmembrane transport);	GO:0005774(vacuolar membrane);GO:0005886(plasma membrane);GO:0009507(chloroplast);GO:0009535(chloroplast thylakoid membrane);GO:0016020(membrane);GO:0016021(integral component of membrane);	GO:0005381(iron ion transmembrane transporter activity);GO:0005385(zinc ion transmembrane transporter activity);GO:0008324(cation transmembrane transporter activity);GO:0046873(metal ion transmembrane transporter activity);
AT1G61563	0	0	27.18	0.0533333	3.36333	RALFL8	ralf-like 8	GO:0007267(cell-cell signaling);	GO:0005576(extracellular region);GO:0048046(apoplast);	GO:0004871(signal transducer activity);
AT1G62040	71.29	17.29	45.9867	16.5833	158.943	ATG8C	Ubiquitin-like superfamily protein	GO:0006914(autophagy);GO:0006995(cellular response to nitrogen starvation);GO:0015031(protein transport);	GO:0000421(autophagosome membrane);GO:0005874(microtubule);GO:0009507(chloroplast);GO:0031410(cytoplasmic vesicle);	GO:0005515(protein binding);GO:0008017(microtubule binding);
AT1G62305	44.9533	5.27667	38.16	5.73333	55.5367	*	Core-2/I-branching beta-1,6-N-acetylglucosaminyltransferase family protein	*	GO:0005739(mitochondrion);GO:0005794(Golgi apparatus);GO:0016021(integral component of membrane);	GO:0008375(acetylglucosaminyltransferase activity);GO:0016757(transferase activity, transferring glycosyl groups);
AT1G62520	21.3333	1.74333	33.8833	11.0867	37.57	*	unknown protein	GO:0008150(biological_process);	GO:0005634(nucleus);	*
AT1G62790	231.18	91.77	233.257	11.05	313.97	*	Bifunctional inhibitor/lipid-transfer protein/seed storage 2S albumin superfamily protein	GO:0006869(lipid transport);	GO:0031225(anchored component of membrane);	GO:0008289(lipid binding);
AT1G63070	0	0	1.32333	0.0333333	0.88	*	pentatricopeptide (PPR) repeat-containing protein	GO:0008150(biological_process);	GO:0005739(mitochondrion);	*
AT1G63220	44.1667	0.57	27.1633	0.203333	78.4067	*	Calcium-dependent lipid-binding (CaLB domain) family protein	GO:0008150(biological_process);	GO:0005737(cytoplasm);	*
AT1G63240	6.83333	0.22	8.19	2.57667	51.3	*	unknown protein	GO:0008150(biological_process);	GO:0005634(nucleus);	GO:0003674(molecular_function);
AT1G63830	645.163	78.13	539.31	111.82	457.18	*	PLAC8 family protein	*	GO:0005886(plasma membrane);GO:0016020(membrane);GO:0016021(integral component of membrane);	*
AT1G64950	0	0.08	9.07	1.66	129.913	CYP89A5	cytochrome P450, family 89, subfamily A, polypeptide 5	GO:0044550(secondary metabolite biosynthetic process);GO:0055114(oxidation-reduction process);	GO:0005783(endoplasmic reticulum);GO:0016020(membrane);	GO:0005506(iron ion binding);GO:0016709(oxidoreductase activity, acting on paired donors, with incorporation or reduction of molecular oxygen, NAD(P)H as one donor, and incorporation of one atom of oxygen);GO:0019825(oxygen binding);GO:0020037(heme binding);
AT1G65610	50.89	0.143333	32.9467	0	41.2033	KOR2	Six-hairpin glycosidases superfamily protein	GO:0030245(cellulose catabolic process);GO:0071555(cell wall organization);	GO:0005886(plasma membrane);GO:0016021(integral component of membrane);	GO:0004553(hydrolase activity, hydrolyzing O-glycosyl compounds);GO:0008810(cellulase activity);
AT1G65970	9.15333	2.40667	29.3733	0.07	994.67	TPX2	thioredoxin-dependent peroxidase 2	GO:0045454(cell redox homeostasis);GO:0055114(oxidation-reduction process);	GO:0005737(cytoplasm);	GO:0004601(peroxidase activity);GO:0016209(antioxidant activity);GO:0051920(peroxiredoxin activity);
AT1G66200	0.0166667	0	0.776667	0.21	562.587	GSR2	glutamine synthase clone F11	GO:0006542(glutamine biosynthetic process);GO:0009399(nitrogen fixation);GO:0009651(response to salt stress);GO:0042128(nitrate assimilation);	GO:0005737(cytoplasm);GO:0005773(vacuole);GO:0005829(cytosol);GO:0009570(chloroplast stroma);GO:0009941(chloroplast envelope);GO:0022626(cytosolic ribosome);GO:0048046(apoplast);	GO:0004356(glutamate-ammonia ligase activity);GO:0005507(copper ion binding);GO:0005515(protein binding);GO:0005524(ATP binding);
AT1G66340	3.98	8.32667	28.4433	6.74333	14.14	ETR1	Signal transduction histidine kinase, hybrid-type, ethylene sensor	GO:0001944(vasculature development);GO:0002237(response to molecule of bacterial origin);GO:0006952(defense response);GO:0009408(response to heat);GO:0009625(response to insect);GO:0009651(response to salt stress);GO:0009690(cytokinin metabolic process);GO:0009723(response to ethylene);GO:0009727(detection of ethylene stimulus);GO:0009733(response to auxin);GO:0009737(response to abscisic acid);G…	GO:0005783(endoplasmic reticulum);GO:0005789(endoplasmic reticulum membrane);GO:0016021(integral component of membrane);	GO:0000155(phosphorelay sensor kinase activity);GO:0000156(phosphorelay response regulator activity);GO:0004673(protein histidine kinase activity);GO:0005515(protein binding);GO:0005524(ATP binding);GO:0038199(ethylene receptor activity);GO:0042802(identical protein binding);GO:0046872(metal ion binding);GO:0051740(ethylene binding);
AT1G66780	3.42333	3.84333	70.33	15.76	231.037	*	MATE efflux family protein	*	GO:0005886(plasma membrane);GO:0016020(membrane);	GO:0005215(transporter activity);GO:0015297(antiporter activity);
AT1G66890	7.05333	7.08333	24.8633	3.3	16.88	*	unknown protein	GO:0008150(biological_process);	GO:0005739(mitochondrion);	GO:0003674(molecular_function);
AT1G66900	12.7367	5.2	33.09	7.74	32.1333	*	alpha/beta-Hydrolases superfamily protein	GO:0008150(biological_process);	GO:0005576(extracellular region);	GO:0016787(hydrolase activity);
AT1G68100	41.9467	21.4867	53.11	10.0767	38.1967	IAR1	ZIP metal ion transporter family	GO:0006882(cellular zinc ion homeostasis);GO:0030001(metal ion transport);GO:0055085(transmembrane transport);GO:0071577(zinc II ion transmembrane transport);	GO:0005576(extracellular region);GO:0005783(endoplasmic reticulum);GO:0016020(membrane);GO:0016021(integral component of membrane);	GO:0005385(zinc ion transmembrane transporter activity);GO:0046873(metal ion transmembrane transporter activity);
AT1G68160	11.94	0	1.76667	1.17	32.77	*	Protein of unknown function (DUF3755)	GO:0008150(biological_process);	GO:0005739(mitochondrion);	*
AT1G68260	8.04667	8.91333	43.1033	12.2667	43.02	*	Thioesterase superfamily protein	GO:0006629(lipid metabolic process);	GO:0009507(chloroplast);	GO:0016295(myristoyl-[acyl-carrier-protein] hydrolase activity);GO:0016296(palmitoyl-[acyl-carrier-protein] hydrolase activity);GO:0016788(hydrolase activity, acting on ester bonds);GO:0047381(dodecanoyl-[acyl-carrier-protein] hydrolase activity);GO:0047617(acyl-CoA hydrolase activity);
AT1G68320	314.87	93.7267	330.81	45.8767	952.883	MYB62	myb domain protein 62	GO:0006351(transcription, DNA-templated);GO:0006355(regulation of transcription, DNA-templated);GO:0006357(regulation of transcription from RNA polymerase II promoter);GO:0009686(gibberellin biosynthetic process);GO:0009740(gibberellic acid mediated signaling pathway);GO:0009751(response to salicylic acid);GO:0010015(root morphogenesis);GO:0010373(negative regulation of gibberellin biosynthetic p…	GO:0005634(nucleus);	GO:0000981(RNA polymerase II transcription factor activity, sequence-specific DNA binding);GO:0001135(transcription factor activity, RNA polymerase II transcription factor recruiting);GO:0003677(DNA binding);GO:0003700(transcription factor activity, sequence-specific DNA binding);GO:0043565(sequence-specific DNA binding);GO:0044212(transcription regulatory region DNA binding);
AT1G68430	115.74	5.36333	138.777	2.55667	70.3333	*	unknown protein	GO:0008150(biological_process);	GO:0005739(mitochondrion);	GO:0003674(molecular_function);
AT1G68470	0	0	4.14333	0	4.00667	*	Exostosin family protein	GO:0008150(biological_process);	GO:0000139(Golgi membrane);GO:0005886(plasma membrane);GO:0016020(membrane);GO:0016021(integral component of membrane);	GO:0003824(catalytic activity);GO:0016757(transferase activity, transferring glycosyl groups);
AT1G68750	5.64667	0.1	21.7433	0.00666667	6.12	PPC4	phosphoenolpyruvate carboxylase 4	GO:0006099(tricarboxylic acid cycle);GO:0015977(carbon fixation);GO:0015979(photosynthesis);	GO:0005737(cytoplasm);GO:0005829(cytosol);	GO:0008964(phosphoenolpyruvate carboxylase activity);
AT1G68830	0.846667	7.75667	31.45	1.95667	5.76	STN7	STT7 homolog STN7	GO:0006468(protein phosphorylation);GO:0007623(circadian rhythm);GO:0009643(photosynthetic acclimation);GO:0042548(regulation of photosynthesis, light reaction);	GO:0009507(chloroplast);GO:0009535(chloroplast thylakoid membrane);GO:0042651(thylakoid membrane);	GO:0004672(protein kinase activity);GO:0004674(protein serine/threonine kinase activity);GO:0005515(protein binding);GO:0005524(ATP binding);GO:0016301(kinase activity);
AT1G69750	180.877	37.2467	101.81	17.9233	41.73	COX19-2	cytochrome c oxidase 19-2	GO:0008150(biological_process);	GO:0005634(nucleus);	GO:0003674(molecular_function);
AT1G70080	210.327	0.636667	16.71	0	21.7033	*	Terpenoid cyclases/Protein prenyltransferases superfamily protein	GO:0016114(terpenoid biosynthetic process);	GO:0005737(cytoplasm);	GO:0000287(magnesium ion binding);GO:0010333(terpene synthase activity);
AT1G70300	17.4467	8.47333	36.6833	5.01	21.16	KUP6	K+ uptake permease 6	GO:0006813(potassium ion transport);GO:0071805(potassium ion transmembrane transport);	GO:0005886(plasma membrane);GO:0016021(integral component of membrane);	GO:0015079(potassium ion transmembrane transporter activity);
AT1G70370	2.42333	0	7.87333	4.00333	63.7167	PG2	polygalacturonase 2	GO:0008150(biological_process);	GO:0005576(extracellular region);GO:0005618(cell wall);GO:0048046(apoplast);	GO:0004650(polygalacturonase activity);
AT1G70410	324.843	23.0067	114.24	0.373333	628.513	BCA4	beta carbonic anhydrase 4	GO:0010037(response to carbon dioxide);GO:0010119(regulation of stomatal movement);GO:0015976(carbon utilization);GO:2000122(negative regulation of stomatal complex development);	GO:0005737(cytoplasm);GO:0005886(plasma membrane);GO:0009507(chloroplast);GO:0009941(chloroplast envelope);	GO:0004089(carbonate dehydratase activity);GO:0005515(protein binding);GO:0008270(zinc ion binding);
AT1G70670	42.0533	1.94333	32.2467	1.49	238.683	CLO4	Caleosin-related family protein	GO:0009737(response to abscisic acid);GO:0009819(drought recovery);GO:0055114(oxidation-reduction process);	GO:0005811(lipid droplet);GO:0009507(chloroplast);	GO:0005509(calcium ion binding);GO:0046872(metal ion binding);GO:1990137(plant seed peroxidase activity);
AT1G71040	38.89	0.183333	17.2	0.04	25.8467	LPR2	Cupredoxin superfamily protein	GO:0010073(meristem maintenance);GO:0016036(cellular response to phosphate starvation);GO:0055114(oxidation-reduction process);	GO:0005576(extracellular region);GO:0005618(cell wall);GO:0005789(endoplasmic reticulum membrane);GO:0005794(Golgi apparatus);GO:0005829(cytosol);GO:0016020(membrane);	GO:0005507(copper ion binding);GO:0016722(oxidoreductase activity, oxidizing metal ions);
AT1G71080	47.3733	19.4867	77.5167	30.4333	73.5433	*	RNA polymerase II transcription elongation factor	GO:0006355(regulation of transcription, DNA-templated);GO:0006414(translational elongation);	GO:0005634(nucleus);GO:0032783(ELL-EAF complex);	GO:0003746(translation elongation factor activity);
AT1G71180	21.86	7.23667	18.2333	6.3	17.6833	*	6-phosphogluconate dehydrogenase family protein	GO:0006574(valine catabolic process);GO:0055114(oxidation-reduction process);	GO:0005634(nucleus);GO:0005739(mitochondrion);	GO:0004616(phosphogluconate dehydrogenase (decarboxylating) activity);GO:0008442(3-hydroxyisobutyrate dehydrogenase activity);GO:0051287(NAD binding);
AT1G71890	136.787	50.9867	293.097	8.52333	504.31	SUC5	Major facilitator superfamily protein	GO:0005985(sucrose metabolic process);GO:0015770(sucrose transport);GO:0048316(seed development);	GO:0005886(plasma membrane);GO:0005887(integral component of plasma membrane);GO:0009506(plasmodesma);GO:0016020(membrane);	GO:0005351(sugar:proton symporter activity);GO:0008506(sucrose:proton symporter activity);GO:0008515(sucrose transmembrane transporter activity);GO:0015144(carbohydrate transmembrane transporter activity);GO:0015225(biotin transporter activity);GO:0015293(symporter activity);
AT1G71960	0.00666667	0.01	69.4567	0.936667	86.99	ABCG25	ATP-binding casette family G25	GO:0009737(response to abscisic acid);GO:0080168(abscisic acid transport);	GO:0005886(plasma membrane);GO:0016021(integral component of membrane);	GO:0005524(ATP binding);GO:0042626(ATPase activity, coupled to transmembrane movement of substances);
AT1G72700	19.4	10.4133	47.1133	4.29667	28.4067	*	ATPase E1-E2 type family protein / haloacid dehalogenase-like hydrolase family protein	*	GO:0016021(integral component of membrane);	GO:0000287(magnesium ion binding);GO:0005524(ATP binding);GO:0015662(ATPase activity, coupled to transmembrane movement of ions, phosphorylative mechanism);
AT1G73110	2.71667	0.326667	6.37667	1.07333	3.83	*	P-loop containing nucleoside triphosphate hydrolases superfamily protein	*	GO:0009507(chloroplast);GO:0009535(chloroplast thylakoid membrane);	GO:0005524(ATP binding);GO:0016787(hydrolase activity);GO:0016887(ATPase activity);
AT1G73200	48.0867	6.52	15.84	7.52333	31.27	*	Putative integral membrane protein conserved region (DUF2404)	GO:0007165(signal transduction);	GO:0005773(vacuole);GO:0005783(endoplasmic reticulum);GO:0016021(integral component of membrane);	GO:0035091(phosphatidylinositol binding);
AT1G73510	22.4233	5.13	15.7167	0	2.33333	*	unknown protein	GO:0008150(biological_process);	GO:0005634(nucleus);	GO:0003674(molecular_function);
AT1G73570	7.64333	3.52	22.6667	3.66667	11.1833	*	HCP-like superfamily protein	GO:0008150(biological_process);	*	*
AT1G73980	5.84	6.38667	23.9267	10.3433	78.3167	*	Phosphoribulokinase / Uridine kinase family	GO:0006206(pyrimidine nucleobase metabolic process);GO:0009058(biosynthetic process);GO:0009737(response to abscisic acid);GO:0016310(phosphorylation);GO:0043097(pyrimidine nucleoside salvage);	GO:0005829(cytosol);GO:0016021(integral component of membrane);	GO:0004849(uridine kinase activity);GO:0005524(ATP binding);GO:0016301(kinase activity);
AT1G74280	0	0	6.29	3.70333	17.1767	*	alpha/beta-Hydrolases superfamily protein	*	GO:0016021(integral component of membrane);	GO:0016787(hydrolase activity);
AT1G74330	58.3767	15.9867	48.89	8.27667	20.04	*	Protein kinase superfamily protein	GO:0006468(protein phosphorylation);	GO:0005634(nucleus);	GO:0004672(protein kinase activity);GO:0005524(ATP binding);
AT1G74440	17.4867	5.93333	24.0967	8.54333	56.9833	*	Protein of unknown function (DUF962)	GO:0008150(biological_process);	GO:0009507(chloroplast);GO:0016021(integral component of membrane);	GO:0003674(molecular_function);
AT1G74590	2.37333	1.24	11.6967	1.71333	14.9833	GSTU10	glutathione S-transferase TAU 10	GO:0006749(glutathione metabolic process);GO:0009407(toxin catabolic process);GO:0009636(response to toxic substance);	GO:0005737(cytoplasm);GO:0005829(cytosol);	GO:0004364(glutathione transferase activity);
AT1G74680	0.02	0	1.05667	1.81333	22.2967	*	Exostosin family protein	GO:0008150(biological_process);	GO:0005794(Golgi apparatus);GO:0016020(membrane);GO:0016021(integral component of membrane);	GO:0003824(catalytic activity);GO:0016740(transferase activity);
AT1G75000	75.5567	2.16667	191.61	2.65	132.78	*	GNS1/SUR4 membrane protein family	GO:0008150(biological_process);	GO:0005739(mitochondrion);GO:0016021(integral component of membrane);	GO:0003674(molecular_function);
AT1G75030	88.7467	67.36	183.24	0.433333	259.457	TLP-3	thaumatin-like protein 3	GO:0051707(response to other organism);	GO:0005576(extracellular region);	GO:0003674(molecular_function);
AT1G75220	19.96	7.99	49.3533	20.6767	76.9467	ERDL6	Major facilitator superfamily protein	GO:0010030(positive regulation of seed germination);GO:0035428(hexose transmembrane transport);GO:0042593(glucose homeostasis);GO:0046323(glucose import);	GO:0005774(vacuolar membrane);GO:0005794(Golgi apparatus);GO:0005886(plasma membrane);GO:0009705(plant-type vacuole membrane);GO:0016020(membrane);GO:0016021(integral component of membrane);	GO:0005351(sugar:proton symporter activity);GO:0005355(glucose transmembrane transporter activity);GO:0015144(carbohydrate transmembrane transporter activity);
AT1G75388	13.0867	1.52333	17.52	0.0633333	20.4733	*	conserved peptide upstream open reading frame 5	*	*	*
AT1G75390	14.89	1.52333	17.52	0.0633333	21.3033	bZIP44	basic leucine-zipper 44	GO:0006351(transcription, DNA-templated);GO:0006355(regulation of transcription, DNA-templated);GO:0009845(seed germination);	GO:0005634(nucleus);	GO:0003677(DNA binding);GO:0003700(transcription factor activity, sequence-specific DNA binding);GO:0005515(protein binding);GO:0043565(sequence-specific DNA binding);GO:0044212(transcription regulatory region DNA binding);GO:0046982(protein heterodimerization activity);
AT1G75820	0.0166667	0	0.476667	0.76	2.40333	CLV1	Leucine-rich receptor-like protein kinase family protein	GO:0006468(protein phosphorylation);GO:0007169(transmembrane receptor protein tyrosine kinase signaling pathway);GO:0007172(signal complex assembly);GO:0009934(regulation of meristem structural organization);GO:0030154(cell differentiation);	GO:0000325(plant-type vacuole);GO:0005886(plasma membrane);GO:0009506(plasmodesma);GO:0016020(membrane);GO:0016021(integral component of membrane);	GO:0004674(protein serine/threonine kinase activity);GO:0004702(signal transducer, downstream of receptor, with serine/threonine kinase activity);GO:0005515(protein binding);GO:0005524(ATP binding);GO:0016301(kinase activity);GO:0033612(receptor serine/threonine kinase binding);GO:0043621(protein self-association);
AT1G76370	2.66	4.33667	11.63	0	9.02667	*	Protein kinase superfamily protein	GO:0006952(defense response);	GO:0005886(plasma membrane);GO:0009941(chloroplast envelope);	GO:0005524(ATP binding);GO:0016301(kinase activity);
AT1G77370	70.9833	21.0733	50.2733	24.29	122.267	*	Glutaredoxin family protein	GO:0045454(cell redox homeostasis);GO:0055114(oxidation-reduction process);	GO:0005737(cytoplasm);GO:0005794(Golgi apparatus);	GO:0008794(arsenate reductase (glutaredoxin) activity);GO:0009055(electron carrier activity);GO:0015035(protein disulfide oxidoreductase activity);
AT1G77420	25.55	5.51667	15.55	5.97	13.7867	*	alpha/beta-Hydrolases superfamily protein	GO:0006629(lipid metabolic process);	GO:0009507(chloroplast);GO:0016020(membrane);	GO:0016298(lipase activity);GO:0016787(hydrolase activity);
AT1G77490	3.91	9.34	22.8533	2.35333	8.47	TAPX	thylakoidal ascorbate peroxidase	GO:0000302(response to reactive oxygen species);GO:0006979(response to oxidative stress);GO:0009631(cold acclimation);GO:0010019(chloroplast-nucleus signaling pathway);GO:0034599(cellular response to oxidative stress);GO:0042744(hydrogen peroxide catabolic process);GO:0055114(oxidation-reduction process);GO:0071588(hydrogen peroxide mediated signaling pathway);	GO:0009507(chloroplast);GO:0009534(chloroplast thylakoid);GO:0009535(chloroplast thylakoid membrane);GO:0009579(thylakoid);GO:0016021(integral component of membrane);	GO:0004130(cytochrome-c peroxidase activity);GO:0004601(peroxidase activity);GO:0016688(L-ascorbate peroxidase activity);GO:0020037(heme binding);GO:0046872(metal ion binding);
AT1G77510	359.56	21.3867	389.067	77.49	496.89	PDIL1-2	PDI-like 1-2	GO:0006457(protein folding);GO:0009644(response to high light intensity);GO:0009651(response to salt stress);GO:0010205(photoinhibition);GO:0034976(response to endoplasmic reticulum stress);GO:0045454(cell redox homeostasis);GO:0046686(response to cadmium ion);	GO:0005774(vacuolar membrane);GO:0005783(endoplasmic reticulum);GO:0005788(endoplasmic reticulum lumen);GO:0005794(Golgi apparatus);GO:0005886(plasma membrane);GO:0009507(chloroplast);GO:0009570(chloroplast stroma);	GO:0003756(protein disulfide isomerase activity);
AT1G78140	16.9967	2.94	14.4167	4.62333	31.6433	*	S-adenosyl-L-methionine-dependent methyltransferases superfamily protein	GO:0032259(methylation);	GO:0009507(chloroplast);GO:0010287(plastoglobule);	GO:0008168(methyltransferase activity);
AT1G78320	8.08333	23.6067	99.1167	0.563333	7.15	GSTU23	glutathione S-transferase TAU 23	GO:0006749(glutathione metabolic process);GO:0009407(toxin catabolic process);GO:0009636(response to toxic substance);	GO:0005737(cytoplasm);GO:0005829(cytosol);	GO:0004364(glutathione transferase activity);GO:0016740(transferase activity);
AT1G78760	40.1967	2.30667	29.5467	0.28	4.21333	*	F-box/RNI-like superfamily protein	GO:0008150(biological_process);	GO:0005634(nucleus);	GO:0003674(molecular_function);
AT1G78800	30.14	18.4533	50.0833	17.2167	40.2333	*	UDP-Glycosyltransferase superfamily protein	*	*	GO:0016757(transferase activity, transferring glycosyl groups);
AT1G79270	8.38	1.88	20.34	0.0566667	96.32	ECT8	evolutionarily conserved C-terminal region 8	GO:0008150(biological_process);	GO:0005634(nucleus);	GO:0003723(RNA binding);GO:0003729(mRNA binding);
AT1G79340	72.59	25.9967	62.29	21.2767	219.533	MC4	metacaspase 4	GO:0006952(defense response);GO:0016540(protein autoprocessing);GO:0043068(positive regulation of programmed cell death);	GO:0005576(extracellular region);GO:0005737(cytoplasm);GO:0005829(cytosol);GO:0005886(plasma membrane);GO:0009506(plasmodesma);	GO:0004197(cysteine-type endopeptidase activity);GO:0008234(cysteine-type peptidase activity);GO:0042802(identical protein binding);
AT1G79520	27.3833	11.9133	36.0533	1.53333	11.2767	*	Cation efflux family protein	GO:0006812(cation transport);	GO:0005634(nucleus);GO:0005774(vacuolar membrane);GO:0005886(plasma membrane);GO:0016020(membrane);GO:0016021(integral component of membrane);	GO:0008324(cation transmembrane transporter activity);
AT1G79790	95.4567	10.12	18.2433	13.6267	35.2267	FHY1	Haloacid dehalogenase-like hydrolase (HAD) superfamily protein	GO:0009231(riboflavin biosynthetic process);	GO:0009507(chloroplast);GO:0009570(chloroplast stroma);	GO:0016787(hydrolase activity);GO:0043621(protein self-association);GO:0090711(FMN hydrolase activity);
AT1G79820	51.4433	4.57667	53.3633	20.97	49.3033	SGB1	Major facilitator superfamily protein	GO:0008643(carbohydrate transport);GO:0055085(transmembrane transport);	GO:0005768(endosome);GO:0005794(Golgi apparatus);GO:0005802(trans-Golgi network);GO:0009507(chloroplast);GO:0016020(membrane);GO:0016021(integral component of membrane);GO:0031969(chloroplast membrane);	GO:0005351(sugar:proton symporter activity);GO:0015144(carbohydrate transmembrane transporter activity);GO:0022891(substrate-specific transmembrane transporter activity);
AT1G79960	108.533	6.94	255.9	28.2767	311.767	OFP14	ovate family protein 14	GO:0006351(transcription, DNA-templated);GO:0045892(negative regulation of transcription, DNA-templated);	GO:0005634(nucleus);	*
AT1G80160	7.59667	0.223333	6.44	0.03	7.31667	GLYI7	Lactoylglutathione lyase / glyoxalase I family protein	GO:0005975(carbohydrate metabolic process);	GO:0005737(cytoplasm);	GO:0004462(lactoylglutathione lyase activity);GO:0016829(lyase activity);
AT1G80460	24.4	9.96	50.4233	14.75	50.7333	NHO1	Actin-like ATPase superfamily protein	GO:0002237(response to molecule of bacterial origin);GO:0005975(carbohydrate metabolic process);GO:0006072(glycerol-3-phosphate metabolic process);GO:0006641(triglyceride metabolic process);GO:0009617(response to bacterium);GO:0010188(response to microbial phytotoxin);GO:0016310(phosphorylation);GO:0019563(glycerol catabolic process);GO:0042742(defense response to bacterium);GO:0046167(glycerol-3…	GO:0005739(mitochondrion);GO:0005829(cytosol);	GO:0004370(glycerol kinase activity);GO:0005524(ATP binding);GO:0019200(carbohydrate kinase activity);
AT1G80650	193.003	37.24	85.5567	15.7767	86.4633	RTL1	RNAse THREE-like protein 1	*	GO:0005634(nucleus);	GO:0003723(RNA binding);GO:0003725(double-stranded RNA binding);
AT1G80920	162.64	25.52	79.5733	12.8367	85.34	J8	Chaperone DnaJ-domain superfamily protein	GO:0006457(protein folding);GO:0009416(response to light stimulus);	GO:0005634(nucleus);GO:0009507(chloroplast);GO:0009570(chloroplast stroma);	*
AT1G80940	96.5467	12.8133	28.6967	5.16333	124.163	*	unknown protein	GO:0016310(phosphorylation);	GO:0005634(nucleus);	GO:0016301(kinase activity);
AT2G01031	7.04	0	9.27667	0.793333	179.027	*	transposable element gene	*	*	*
AT2G01260	14.23	6.51	21.9933	3.00667	17.4167	*	Protein of unknown function (DUF789)	GO:0008150(biological_process);	GO:0005634(nucleus);	GO:0003674(molecular_function);
AT2G01320	11.2133	11.0467	22.6433	11.4967	58.3233	ABCG7	ABC-2 type transporter family protein	*	GO:0005886(plasma membrane);GO:0009507(chloroplast);GO:0009941(chloroplast envelope);GO:0016021(integral component of membrane);	GO:0005524(ATP binding);GO:0016887(ATPase activity);GO:0042626(ATPase activity, coupled to transmembrane movement of substances);
AT2G01430	0.193333	0.193333	30.0733	3.58	173.06	HB17	homeobox-leucine zipper protein 17	GO:0006351(transcription, DNA-templated);GO:0006355(regulation of transcription, DNA-templated);GO:0009651(response to salt stress);	GO:0005634(nucleus);	GO:0003677(DNA binding);GO:0003700(transcription factor activity, sequence-specific DNA binding);GO:0043565(sequence-specific DNA binding);
AT2G01540	7.10333	0	4.31	0.113333	18.21	*	Calcium-dependent lipid-binding (CaLB domain) family protein	GO:0009738(abscisic acid-activated signaling pathway);	GO:0005773(vacuole);GO:0005886(plasma membrane);	GO:0046872(metal ion binding);
AT2G01980	7.00667	0	0.866667	2.36333	5.07	SOS1	sodium proton exchanger, putative (NHX7) (SOS1)	GO:0000302(response to reactive oxygen species);GO:0006814(sodium ion transport);GO:0006979(response to oxidative stress);GO:0009651(response to salt stress);GO:0010163(high-affinity potassium ion import);GO:0042542(response to hydrogen peroxide);GO:0051453(regulation of intracellular pH);GO:0098719(sodium ion import across plasma membrane);GO:2000377(regulation of reactive oxygen species metabol…	GO:0005886(plasma membrane);GO:0009941(chloroplast envelope);GO:0016021(integral component of membrane);	GO:0005515(protein binding);GO:0015385(sodium:proton antiporter activity);GO:0015386(potassium:proton antiporter activity);
AT2G02010	179.863	5.74333	22.3133	0.933333	41.79	GAD4	glutamate decarboxylase 4	GO:0006536(glutamate metabolic process);	GO:0005634(nucleus);GO:0005829(cytosol);	GO:0004351(glutamate decarboxylase activity);GO:0005516(calmodulin binding);GO:0030170(pyridoxal phosphate binding);
AT2G02360	40.0233	13.16	43.01	10.0833	31.4733	PP2-B10	phloem protein 2-B10	GO:0016567(protein ubiquitination);	GO:0005634(nucleus);	GO:0030246(carbohydrate binding);
AT2G02410	2.31333	8.15667	25.83	1.94667	8.46667	*	unknown protein	GO:0008150(biological_process);	GO:0009507(chloroplast);	GO:0003674(molecular_function);
AT2G02860	22.4633	4.64333	32.6567	10.4333	29.1233	SUT2	sucrose transporter 2	GO:0005985(sucrose metabolic process);GO:0009611(response to wounding);GO:0015770(sucrose transport);GO:0055085(transmembrane transport);	GO:0005794(Golgi apparatus);GO:0005886(plasma membrane);GO:0016020(membrane);GO:0016021(integral component of membrane);GO:0090406(pollen tube);	GO:0005351(sugar:proton symporter activity);GO:0008506(sucrose:proton symporter activity);GO:0008515(sucrose transmembrane transporter activity);GO:0015144(carbohydrate transmembrane transporter activity);GO:0015293(symporter activity);
AT2G03120	132.65	44.85	105.143	114.483	340.9	SPP	signal peptide peptidase	GO:0006508(proteolysis);GO:0009555(pollen development);GO:0009846(pollen germination);	GO:0005765(lysosomal membrane);GO:0005783(endoplasmic reticulum);GO:0005789(endoplasmic reticulum membrane);GO:0030660(Golgi-associated vesicle membrane);GO:0071458(integral component of cytoplasmic side of endoplasmic reticulum membrane);GO:0071556(integral component of lumenal side of endoplasmic reticulum membrane);	GO:0004190(aspartic-type endopeptidase activity);
AT2G03240	10.3567	4.6	19.5533	6.29	82.2833	*	EXS (ERD1/XPR1/SYG1) family protein	GO:0006817(phosphate ion transport);	GO:0005768(endosome);GO:0005794(Golgi apparatus);GO:0005802(trans-Golgi network);GO:0005886(plasma membrane);GO:0016021(integral component of membrane);	*
AT2G03440	1.11333	4.53333	38.12	5.35667	11.2333	NRP1	nodulin-related protein 1	GO:0009408(response to heat);GO:0009409(response to cold);GO:0009617(response to bacterium);GO:0009738(abscisic acid-activated signaling pathway);	GO:0005575(cellular_component);	GO:0003674(molecular_function);
AT2G04040	15.8233	0	160.063	108.29	268.257	DTX1	MATE efflux family protein	GO:0006855(drug transmembrane transport);GO:0015691(cadmium ion transport);GO:0051238(sequestering of metal ion);	GO:0005886(plasma membrane);GO:0016020(membrane);GO:0016021(integral component of membrane);	GO:0005215(transporter activity);GO:0015238(drug transmembrane transporter activity);GO:0015297(antiporter activity);
AT2G04046	0	0	2.61333	0	3.81	*	Defensin-like (DEFL) family protein	GO:0031640(killing of cells of other organism);GO:0050832(defense response to fungus);	GO:0005576(extracellular region);	*
AT2G04230	11.26	5.47333	17.11	1.35	35.9333	*	FBD, F-box and Leucine Rich Repeat domains containing protein	GO:0008150(biological_process);	GO:0005634(nucleus);	GO:0003674(molecular_function);
[truncated: 665 more rows]
