# Supplementary material for: Cell lineage-specific transcriptome analysis for interpreting cell fate specification of proembryos
Source: Nat Commun. 2020 Mar 13;11:1366. doi: 10.1038/s41467-020-15189-w (PMC7070050; doi:10.1038/s41467-020-15189-w)
Supplement: Supplementary file 8 — Supplementary Data 5 [file 41467_2020_15189_MOESM8_ESM.txt]

>TCONS_00022453 gene=AT3G13898
TTCTTCTTCTTTTTCTCTTCTTCAAGCCTCGATATACATCATTGCAGCCACCATCATGAGAGTGAAAGAA
ACAGGAAAGGGTTTTGTGGTTATATTAATGGTGATGATACCAATAGTGAGCTGGGTTGATGCAACAAGCA
GGCCTATTGCTTCCAGTCACGTTTCTTTTTATCCAGAGATAATAAAGCCGCAGGCTGCAGAAGAAAACTC
TAGGAGACGCATTTTGAACCCCAATGAGAATAAAGAAGAGATAGTGAAAAGAAGAAGAAGAATAGGATCA
AAGCCACCAAGTTGTGAGAAAAAATGCTATGGATGTGAGCCATGTGAAGCAATCCAATTCCCTACCATTT
CTTCAATCCCTCACCTATCTCCTCATTATGCTAATTACCAACCTGAGGGTTGGAGATGCCATTGTCCTCC
TCCTTAACTAATCATTCTCTCTTTTTGTATTCCTTACTTAGACACAGTAACATATTATATGTTCACAACA
TGTATCTGTTTTTAAACTATTATCATCACTCATATCAGTAATGTAGACTTGTAGTAAACTATAACGTCAA
AGATTTTTTATCAAACTCAA
>TCONS_00048378 gene=AT5G43403
GATGGCGATTGAGCTCTGTGACGTTCATCAACTCACGCATTTTTGTTCATCAAATCATTCCATTATATTG
ATGGAATTCGTTTATCATCCACCGTCCTCAACCTTTCAACCGCCGGTGGTCAACTTGAACGAGTTTGGTG
AAGCAAATCGGAAAGTACTGTGAACCAAATCAGAGATTGGTGTGAAGCCATGGTCCAATCGCTTTCTAAA
GGTATGAATCTAACCGTTTAATTAGACATCACCGAAGAAACTCGTCCCCTTTCCGACGGTGCTCAACATC
TGCGACTTCGATGAACTAAATCAGAGACTTTGATGAACCAAATCGTTTTCTGAAGTATTCTCCAAACCTT
AGGAAGATTAAGGTGGTGAACAAGAAGAAAGTAAGAAGAGCCAAACTTTATTACCTCAGGGACAAGGTCA
ATGTTCTCAGGAAGCTTCACGCTTTGCTCTCAATGCTCTCAATGAATGAATACGACTTTGAGTTTAACTT
TGGCTTTGAATTTTGTGAATGGCAAAACAGAATCAGTATATGGCTTTCAGTTTAACTTTGTTAGCTTTGA
GTTAGCTTCTCAAAATGTGTTTATGAAGAATGTATCAAACTTGTGTACTTTATCTCTTTTATCTTTCTTT
TCAAGCAATCAAAACTCAAACACCAATATTTTTTTTCT
>TCONS_00026252 gene=AT3G63420
AAAAGTCGATTTGAGTCAGAGAGAGAGAGACTTCGACGACAATTCAAACTTGTACGGACTAAGACCAGAC
TCTCTCTGACGTTGTCAGATCTGCGACCTGCTAGCGAGAGGATGCGAGAGGAAACTGTGGTTTACGAGCA
GGAGGAGTCTGTTTCTCACGGCGGGGGCAAGCACAGGATCCTTGCAGAGCTTGCCCGCGTTGAACAGGAA
GTCGCTTTCTTGGAGGTAGCTAAACTAACTCGTATCTCTTTCAAATTCCGACGTAGGTCTCTCGTGGATA
GCTCAATTATCCTTTTTAGATCAATTGTTACAACAATTAGGTAAAGGTCGCTAAGATTGTTTCCTGTGAA
AGCAAAAACCAGTATGGCAGATCTGTTCCAATCAGAAGAGCATGGTAGTTCTCTTGACAATAAGTGGCAC
CATTTCAGTCAGTCTTGTTTATGACTCTATGAATTGTATTCCCAAAATCTAAATCTGCTGGGTTCTCTTT
GGATCCACTATTGGAATGGTTCTCTGTTGATCTTATTCTTAGGGATGTGCAAGAATACTTTTGATCATAG
TCCAATTAGTATCATTCTCTCTTGGTTATCATCTATCGAGGCATGTTAAAAGTTAACCTTCTCCCAAGTT
TCTCTGTTGCACAGATAATGTGTTTGCCTATTGTTCCTACTAGTGAGCTCTAACACTTACTAAAAATAGC
TTTACTCTCTCTTTCTGTTTCATGTACTATATCCAGAAAGAGTTGAAGGAGGTCGAGAACACAGATATTG
TATCAACCGTGTGTGAGGAGCTGCTATCTGTCATCGAGAAAGGACCCGATCCTCTGTTGCCACTAACCAA
TGGACCTTTGAACTTAGGATGGGACCGGTGGTTTGAAGGACCAAATGGAGGAGAAGGCTGCAGATGCTTA
ATACTTTGATTCGCTAGACAGAATCTTGTTGAAAGAAGCTGAAATGTGCATAGTGATATTTGGGGGCTAA
TAG
>TCONS_00039580 gene=AT5G05435
TATCTTAGAGCATCTCCAACGGGAGAAAAATGGAGCTCTCATGACAGTCTCTCTAAATTATTGTGGAAAA
AAATAAATCATAAAGGTTTAATACTGAGAGAATCGTTTCTCTTAAGAGAGATTTTGGAGCTGAAGAGAGA
CGCATACGTGTCGTTGTTTTTCAGTATTTCTTTTTTTTTTCCGTTTTTTTTCTCTACTATCATCTTTTCA
CTGGGACTTTGAGGATCATTGGACTTACCTGAAACGAGCTGGCCGACGTTGATTTCGGTAGGCTTATCGG
CTCTGAGATTCATGGATTCCATACTTTGCAAGGGACATTTTAGGTTGATTAAGGGATCTTGGCTTTGATT
TGAGATACCCATCTAACGTGAAGAAGCTAGTGAAGTATATTTCAACCCCACCTGTGAGAGAGCTTCAGGG
GATAATCCATTTGGGTGGGTATTTTTCTGGCTGTACCACTTGCAGTTTCTCAAAAGTGAGTGAAGGAACT
CATTTTGGTTGATTATACTCTGAGTGAAGGAACTCATTTTCGTTGGTTCTGCTCTTCTAAGTGAAGAGGG
CTTACAAGCTTGGAAAGCAAGTTTCCAACAGAGTAATATCATGTCTGACCGGAACCATACAACGGAACAT
TCCACATATCGTTTTACATTTCTATTGACCTTGACCTTTATGTTTTAATTTGTCAAGAAGTCTACTGCAT
TTCTATTCTCTCCTATCTCATTCCTCTTTATTTACTTGCTTTCACATGGTAAGGAATTGTGAATATATGG
TCTCAGCCTCTCATGTTAGACATTTCTTCTATGATTCTCATTTTTTCTATTGTGA
>TCONS_00024560 gene=XLOC_016026
GAAATAAAAAGAACTATTTTGAGTTAAACCCTAAGCCACCGTTAGCGTGATCGAGACTATGCCTCACCGT
TGGTTATCCAGCCACCTTCTTTAAAGCCACAACCACCGTGATTATGAGAGAGACGATTGAGCCACCGGTA
TTGTTGTCATCGTGCTGTTGTGTTTGAATGGATCGAGGAACTTGTCAGAAAGGAGAGATCTTTGTCGTTC
ATCACCACCACCACCGCCGTGTGTTGCCAGAGGTTTCCAACACGAGTCACATGACGTTAGCCACTGTCAC
CGGAGCAGTCGTAGACATTGTCGAGGCCGTTAAGGATTGCTTAGCCGTCCACTTCACCGTTCCAGCCGCC
GTGTAAACAGTCCCGCCGAGATCCAGTGTTGTCGAGAAGGTATCGGCTGAACCTTATCTCGTGTCGTTGA
TATCAGATGGATTATTAAACCGATGTTCTATGAGGTGATTGATTATTATAGGGATGGATTGAACCAGCCT
AAATCATGAGATTCTACGTGTAATTGATTCCTTTAACTGAAACTTGACGTGTAGTGATTAACTATGTGAA
TCGTTGACGTGTAGTGATGGGTTCTCTACAGTAAAATTCGGGACTTGTAGGTTACTTGGGAGTGGCAATG
GTTATGCCATTCTAAAGTCCTATAGACTAAATCACCATTTTGATAGACAACCTCTAATGACTAATTTGGA
GAAAATTTTGGTTTTCGGTATATATAACAGAGCTGACTGGTGAGACTTTCCAACGTCACCAGTTAAGAAA
TGAAATTGGGACATTCACCACTCACCAAAGTTAAGGTCATTTGCGTATCTGCTGAGACTCTTGAGATATG
TTGTTAGTGTAACATTGCTTACAGAAATTTTTAAGTTAGTGATTGAAATTTAAGTGATGATTTTTGTTTT
TGTTTCAGGTATACTTACTTTTTTGTTGTAAATCAATACCGATCGTCGACAACCTGATTCATTTAACTAT
TAAGACTTATTGGAAAGAAAGACAGAAAGCTTTCGTCGAATTTACTCGAGAATTTTTCGAATCTGGAAAC
CCTTGTCTTCGAAGTACAACCACATATGACATATCATTGTTCTGCATCAACCAGGAATATAAGCATTTCA
ATAGAAAGACTCATTAAGAGAAGAGCAAACTAAGCCACGCATCTATCGACCGAGCTAACTGCCAAAACGA
CCTTCTTTTAAGGAGCTACCTAGCTATAGTAACTTATTGACTTACAACTAAATAAGCTCTAAAATGATGC
TTGGGGAGCAACTTTCTAAACAACAAACACTAACGGTACCTTTTTATCTTGATTTCATCATGCTGTGTCC
GATGACGTGGTGGAGATCATGCTGATTAAAAAACTTTATTTCACTTTTCTATGTCCGATCTTATCTTTTT
T
>TCONS_00003079 gene=AT1G34418
AGTCTCAATTTTTTGGATCTGCGCTGCCTCTTACGAAACTCAAATAGAGAGTTCTTCTTCTTCCTTTACC
AAATCCATAATCAGTCCATAACCAGCCTAACGTTTCTTCTCCATCATGAATTCATCATCTTCAACTTGCT
CTTTCATTCTCTCAAATCTCAATCTTTGTTAGCTCTTCTCTATTCTCGTTAATCGTATCTTCGTCTGATT
CTTTGATGATTGCTCGCTAAGCTTTCCTTATCACCAAAATCATGGATTCATTGTTTTTTTTGAGGTTAGA
GAGATTGGCCGTCGCCGTCCGTCGCTGCCTCACCGTCAACAAATGTATCGAAAACCCTAATTGTTAATGG
GTTTGGGCTTTGTAAACTTTTTATTGGGTATGTAAATGTTAATGGGTTTGGGCTTTGTAAATGTTTTGTT
GGGTATGTAAATGCAGTTTAATAATAATGAGTTTGGGCTTTATTTAAGCCTATTATCCATAT
>TCONS_00048538 gene=XLOC_031799
ACAGAGAAATTATGTGCGATGAAACCTTAGAAAATTAGGTGAAGATGGAGGATTCAATCGCCTTATAGTC
CTTAATTCTCTGGGTTTCAGTGATGTTCTCAAGATTTCTGGAAAAACTAGAAAGGATTGCTCAATTCAAT
ATCTTCTCCATTGCTCATCAAAACCACATTTCAAGGTCGAAGCTTTGTCATGTTTATAGTGCAGTGAGAT
GTTTTCAGAGTGGTAGATTTGTCTGTGGGGATAAATCTTCTTTACGACATTGGTCTCAGTCACCTACACG
GGTTTTCGGGAATCGGGTTTCGAGAGCTATGAAGAATGAAGCTCAAAAAGCTCTCTTTGATTACTTGCAT
TATACTAGAACACTTAGTTTTGTTGATGCAGAGCATATTGGTAAGAATTCACCTCGTTTTGTTTTGGCTT
TATTGTCCAAGATTGATGATACTCGAAAGGAGGATATATCCCAGCGTTGACTAAGTTTCTAAGTTACAAT
TGTTGTAAACGAACTAGTGACTCAGAGAACAAATGTGTAACTTGTGTGTTATTCTCATAGACGATAGAGA
TCTTAAA
>TCONS_00028614 gene=AT3G26539
CATTTGTATCTCCTGACTCTCCAAATCATTTTATTTTCTTCGGAAGGTTATCAGATATGTCCAAGCTCCA
AGCTTACGATATAGCTTCCATCAAAATGGAGTCCATAAGGTCTTATATCGTGGCCTCCATGGACATTGAT
ATTCCTGATCAAAGTGTAACAGAGATGAACTGTTTGTGTCTCGATCTAAAGTTAATGGGTCTTGGTTGAA
TATGGTAGTAATATATCTGGTAAACGGATCTAGCTTTACCCCGAAAAAGTACCAGCGTCGTGGTTCGCCA
AAACCGAGCGCGAGTCTTTCGCATTGAAAGTTTGAAGGGTCGGATATGGTATGCTTTCAAGTGTTTTAAT
GAAGTTTGATCTCAAGTTTTCGCATTTCTGTTGCCAATTTATCACCATTACTTTGTGTAATATCTGTTTG
TATTTTCAGTCTTTGACATTCAAAGAGGTCAGATGTATACAAGCAAGTCCTGAGACGAAAAAGATGTCCT
ACTTTTGTTAAAAAAAACATTTTCGATTCAGTATCCAAATGTAAAAACTTGTTTGATTTTTGTCTAAAAC
ATATTGAACGTTGAT
>TCONS_00003760 gene=AT1G48315
GCCGGAGTTGCTCAGAGAGACTCCGACTGCGACTGCGACGAAGGTAATGTGAGAGTGTTGAAAGCGCGAG
ATGGAGATTGGGAGCTTCAATTTCGTCTCTCTGGGCCTTCTCTCTTTCTTCTTCATCATCCTCCAGTGGT
AAACTATATTGACGAATTAGAGGATTTTGTGGTGGTGGCCCTGCGAATGCTACACCTGACAAACATTCTA
GCTCCTGCTACTTCTAGTGTCTGCAAATACAAGAAGCTGTCTTAACAACTCCGAAGGAAGTACATGATTC
TAAAGTTTCCATCTTTATTCCATGACAAACAGATCCCAAAGAAGAATGCATTTTTGCTAATTATCTTTGC
AAGTTTTGGCTAGATGAAAAATTGTCCATTCTTGATCAAGGAGAGACAAAGTCATTTTCCTGTTGAGGAC
AGTAGAGGAGTTTCTGTTGCAAGAAACAAGGAGTTGCTTCGGCGAAGACAAGGTCTCCAAGATCAGCACT
CTTCAAATGGTTGATTGAGAGTTGAATTCCAGCGACCCTTTTGAAACCAGAAGCCATAATTTGGGGTTAG
AACAAAGGGCCAATGATCAAATTGAAGAAGAATGAAACCTGGCAGCAGACGGGAGAAACAGGAAGGCGAC
CTGTGATACGTGTCGGAGATAATTCATCGAACTCGAAACCCAACATGTGAAGTGGAGGGTCTATAGCTTT
GGTGTTGGACGATGCAGAATCCATTTTTGTGCTCTGTTGCAGAGAGAGAGATGGAGGTAGGTAGGGTGGG
TGTGTTAGAGATGATAAGAGAGTTTGAGAAATGGATTGAATTGGTGGTAGTTGGGATTAACGTCAAGTGG
AAATTTCGATGAAATGGGTTTTTTGCGTAGGTGCGTGAAAGACGTTTACTTGACTGAGACCTTTTATGTC
CAAAAACACTTTATAATTGGGCGTTGGTGAGAGTCTTTCGGACCAAAG
>TCONS_00037305 gene=AT4G20870
CTTTTTTTAACAAATTAGATCGACAAGACAAAGTTGGTCATCTTGGCGAAGAATATCAGGAATGGATTCA
TCAACCTATTGTATGCGTTGAGGGTCCTCGTTTTTTCGAAAGTGATTTTTGGGAGTTTTTGACTCGCACG
GTTTGGTGGGCAATCCCAACAATCTGGCTTCCAGTTGTTTGCTACGTTCTTTCAATATCGGCGAGTAAGG
GACTTACGTTTCCCCAGATCGGTTTAATAGTTGCTTTTGGTGTACTCACGTGGACACTGCTCGAGTACAC
GCTTCATCGCTTCCTTTTCCACATCCAAACCAAGAGTTACTGGGCAAACACTGCACACTATCTTCTTCAT
GGATGCCATCACAAGCACCCACAAGACGGCCTTCGTCTTGTTTTCCCTCCTACAGCAACAGCTATTCTCT
TGGTTCCACTATGGAAGCTTCTCCATCTCCTAGCTACTCCTGCTACAGCACCTGCTATTCTTGGAGGCAT
ATTGTTTGGCTATGTGATGTATGATATTACCCATTACTATCTACACCATGGTCAACCTAAAGAACCAACC
TTTAAACATCTTAAGAAATACCACCTGAATCATCACTTTAGGATTCAGGACAAAGGATATGGAATCACTT
CCTCTCTATGGGACAAAGTCTTTGGAACACTTCCCGGTATTAAAGCCGCTGCGAAGAAGAGCTAAATCGG
ATTTCTGTTTGCCATTTTTCAGAGTGTCGAAAAACTCACTGATATTGTGTATTCTAAATTCATCAGGTGA
TTCAATGACTGTTTAACTACTTCTGTATACGATCTATTCACCATATTTGAACATATTTTTAGTGGTTTAA
TATCATTCAGAATTTGGTCTTTGAA
>TCONS_00040962 gene=AT5G22794
GCTTAAGCCACCGGCGACTAGAATCTAGAAATAGCGTTCTCTCACGTTATTCGTTTCAAAGATCACTAGT
GTCTAACGATCGCGAAACTGGGGGATCAAGAGGATTATGATTTGTGACCTTCCGAAACATGAACAAGACT
CTTTAAAGGAAGCGACGGTGGATGATGCCGTGGTGGTGGTGGGTGGCCGCCGTGAGGTGGGTTACGGAGG
CTGTGACGGAGGAAGCAATTGGCGACTCTATCTCCTTTGGAAGGAGTTTGATGTTGTGTCACTTTTCTTC
TGCAACAACAAATTGGAGAGCCACATTTCTTATGGGTTGTTCGCAATCACTCAACCAAATGCATACACAT
ACATACATGCAGTCATTCATACTCACATACATGCATACACACATACATGCATACACACATACATGCATAC
ATACATACATGCATACATACATTAATGCATACATACATACATAAATGCATACATACATACATAATGCATA
CATAATCTACATTGCACACATACATACATACATCTACGCTTATGTGTAATATGTATACTTTCTTACTTTT
ACACATTTATAATTCCTTCTCTGCTTCTTTGAGTCGTTGTTTACTTACTTGATTCCTTAATTCTTTGTCT
GATTCTTTGCTTACTTATTTTTTTTTTGTCAATCCAAGTTTGCTTTACTGATTTTACTTCTTCATTCCTT
GTTTTGTTACCAACTTTAGAGGTTTGTTGCTTACTTCCTTCAGTCCTTGTGAGTTTGCTTGCTTCCTTAA
TTCTTTGTCATATTCTTTGCTTTCTTCATTCCTTGTTTAATTACCCGCTTCAGTCGTTTGTCGTTTACTT
CCTTGATTCATTGTTTACTTAGTTCTTTGTTTCCTTGTTTCCTCATTAGCTTCTTGCTTAATTGTGTGTA
CTTGATTTCTTGCTTACATGGTTAACTTGATTCCTTGCCTACGTGCTTAATTTCTTACATACTTTCTTTT
CCTTAACTACATGAATTTGTTTAATTTGTTTTTCTCATTTTCTATCCTTAACTTGCTCATTAACTGTCTC
TGTTTATCAAATATTTGTTTTGCTTTAGATAGTTCTAGGACTATTCAAAGTCCTTCAGAGCAACCAATCA
GCTAAGTTATAAATGTCTTAATTTGACAGACCAAATGAACTAAGCTACACAAAGTTTATTTGATTATTTC
TTATCATTCAATTTATAGAACCTATAAGCAGTGCTAGAATTTTCTGGAAGAACTTCATCTTAGAGTTAAA
CAATACATTCCGCCAACAATGAACTGTCACTTGCAAATTTTATGTTTGTTGTTGGTGTTGGTGGCTGAGA
CAAGCTCAAGAATCATTAGAAAATGTACTCATCGATCTTTATAAGAAAGGTGGAAGAACAGAAGAGCAAG
TTGAGCTCTTGAAGCTACAACTTTGGATGATATATCAAGAAGAAGCATTCAATGGAAAACCAGCAAAAAT
TGCGAGATCTCATGGCCGGAAATTTCAGGTCACGGTCGAGAAGGAAACCTCTAGGATGTTGCTGAAGCCG
TGTATCGGAAACACAAGTGATAGAGCCAGATGCAAACAAGGCTTGTAAAAAGTTGGCAAACATAAATCTG
ATGCATCGTTTTAAGATTCAAGTATATTCAGAACCAGAGTCTTCTTAAAGTGGATGAGTCAGACGATGAA
CCACTTGACACAAAACAAATCAGCTCTTTGAACCTCTTTCAACAAGATTTCGATGTGGAAGGACTTTTAA
TCATTTGTGAAGGCTATATCTGATGTAGATTTTGATGCCAGAAACAACAAATATTGTGAGATCTCATGGC
AATAAATTTTAAGTCACAATCGAGAAGAAACCACTAGGATCTTGAATTTTGGATGGGCTTATATGCAACT
AAGGGACTATACAGCAGCTAAAGACGAAGTCTTACTAAAGTTGCTACAAGGAAATGGAATAACCTTTTCA
AAGCAAAGATCAAGGAACGTAAGGAGAAAATATATGTAGCTGGTTCTAACATAAGGAGATCGCAACATTC
AAATGATATTTCATTAAAAGTGGAAAGTCTTTGGATGGGGACGAGGACAATGATGGGGACTATATGAATG
CGGTGTCGCATGGCCATAGCAAGGCTTCCTCGATTTTTAAATCTAAGAAATCTAAGGCATCTCTTTGAGA
TCCAAGTTTATTAAAACCAGAGTCTTCTTGAAGTGGATTACTAAGATGATTAAGCGCTGACTTAATGGAT
TAATACAAAACAAGATTAGCTCTTTGAACAACTGTTTAGGGTTTGAGATGTTGGCGTATCTTGCAACCAG
CTTCTTAGAATCCACCTATGGATTCTCTGGCACAAGGATAATGGCTGAATACTGCATTTTCCCCCGAGGA
TATTATTTCATTTCAACTGATTTGATGTCAAAGTTACGATACCAAATCAGATAAGTTATAATTATCTTAA
CTTGTCATACCATATATACAAAGCTAGACAAGAGTTTATTTGATGTACATTCTTTCGTATCATTCAATTT
TTAGAACCTATAAGCAGTGCCAAAAGGTTTCTAGAAGAACTTCATCTTGGTATAAAATAAGACGATCCGC
CAACCACGAACTCCCACTTTCAGATCAATGGAACTAAGCTTGAAGAAGGTTTATTATTTTGTACACTCCG
TATCAAACATTTTATACAAGCTAGAAGCATTGCCAGAAGATTCTAGAAGAGCTTCATCATCGAGTATTTT
AAGACGATCAGCCAGCCACGAACTTCCACCTCTTAAAGCACTGCAATCCGTAGCTAAGAGATGAAACATA
AGAGATGTAGTTCTAGAGAAAAGCCAAAAACTGGATCAAGAAAGAGACTTGTGGAAAAATATCAAATTTT
TTGAAAAGAACTTATTGGGGTCTTTGTTTCTTGTGTTCTTAAATCAAAAACACATTATGTCGCTTATCTC
CCAGGCATCGTTTTGCTTATTTCAGCTTTTTTTACAGGTAAGTAAAGAGAAAAAGATACCGAGCATATGA
CATGCTTGTTCAGATTGGTCATGCATACGCAGATGAAAAAAACTACATAGGTGGTTGGTTGCCTTGATGA
AATAACCTTAAGATCATTAGTGTTGTTGTTAAGGGCGTAGCTCGTTTGGCATCTGGTCTTATAATAGTGC
TTTTAATCTGCTTCCTTCAACATTGCTTCTCCTTCAACGGAAAAACAAGGAAATTGCAAAAATTAGTGAT
CTTCTTCCTTTTCAAGGGTGTTCCTGTGCTGGGTGGCTAAAACTACGCGTTGCAGAACGACACAGAAACT
TAAAGAACATGGTCGAAGGTTTACTGAAGTTGCCAGAAGAAAATGAATTACCTTTACAAAGAAAAGGTGA
TGCTTTGACTGGAGATGCTCATCAAGAAATATGACATGAAGGATTTCAAGTCTGTGAAGCCTAAGGAACA
TATAAAACTCCTAAAAACACAAAAGCTCCCTCTGACGTAAGTAGATCACAACATTGAAAATAAACTTCAT
GAGTGCTCGAGTATTGATGTTCGTGGAGGCGTTGTTTTAGAACTCTAGAGTTACCTTCTAGTTTCTTAAG
TTCTCAATCATTTTCCCAGGAGCCGATTTCATAGCCAACGAACCTTGTGAACTAAAAGAAGTTATGTGGT
GAGTAATTACATTGACACTGGCCAATTACATTGACAATGTTGTCTTTCCCTTGACAGCGTGATATCCCAA
CACATTGCATGTATGCATCCACTCATGTACACATGCATACATACATACATACATACATACATACATACAT
ACATACATACATACATACATACATACATACATACATACATACATACATTCATTCATTCATTCATTCATTC
ATTCATTCATTCATTCATTCATTCATTCATACATTCATTCATTCATTCATTCATTCATTCATACATTCAT
TCATTCATTCATTCATTCATTCATTCATTCATTCATACATTCATTCATTCATGTATATTTTGCTTCTTTA
TTTACATCATTAACTTGTTTTACTTGCTCTCTGCTTTGTTTCGTACGCTTTGCTTGCTTAACTTGGTTGC
TTTGTTCCTTTGATCTTTGCCTACTCAATCCCTTCATTCATTTCTTAACTTGCTTGCTGCTTTGCTACTC
TGATATTTTTGGTTTCCTTTCTCATTTCACTGTTTACATGCTTAACTAACTTGTTTACTTCTTCCTTCTT
TGTGTCTTTTATTTCTCTGCTTCTCTCATTGGTTCCTTCCTTCATTTTTGCGTTGGTACTCAACGTTTTA
ATTTATTTACTAACCATAATTATTATTTAAATGATGTTATAGTTTTAAACTATTTAAAACCATCAGCTTT
CATTTTTAAAAGTAAATACTACTATTTATTGTCGATGTATTACGAATGTATCAACTCTTGTATTCGATTT
GAAATTAATGAATAAATGAGATGTTTTTTT
>TCONS_00028987 gene=AT3G29644
AAAAAATTCCGGCGAAACTTACTCTCCACACTCGCCGGCGCATTCTTTGCCATCTCCGGGATCATCTCCG
TTTTCGTCGTCGCCGGCGATTTCTTTGCCTTCTCTGTGGTCGGCGCCATCGTGTCCAAAGTCACTTGAAT
CTTCTTCAATCACCGTCGTGACCACTCATCTCAACCTCCCTTCCTTCTCCGCCACCAAAACCGCCAAGGT
TTTTTATCTATATTATATCTGTGGTGTAGCTTCTTAATGGAAACCGATGAAGGCATCACGAACATTAATA
AGGAGTATCCGAAGCGCTTATTCAGACATGGTAGAGAGCCTCTTGTTGGAAAAGTCAACAACTTCTGCAA
AACAGCTCTCCTCAAGAGAATCAAGAAAGCTATGCCACTAGAGTATAAGGAAGTGAAGAGTGATCCTCTG
TTTGCACATGTCTTTGCCATATTTGAAAACCGTTTAGGATACTCTGTTTGCATAGCTTACTGTCTAGACA
GTTGGTAACTAGGAAGAAACATGAACTCTGGTTTGTGTTTGGAAACAAGCCTCTTCGATTTTCTATGCAA
ATACCATGAGATGCCAAT
>TCONS_00035438 gene=AT4G02005
GTTGTACTCGATTTGAGTATAACTAATCGGAGATTGATGGTTTTCTCTTCGATCATGTTCGTATAAGAAG
ACAGAGACTGGATTCTTCTCTCATTGATCACAGAGAGTTTTCTCGAGAATGCTTTCGCAACAGTCTACAT
ACTCTTCAGAGCCCTTGGTTCAGATGAGAGTTCCTTAAGGTTCAAGTTTCAGATGGGAAAAGGGAACAGA
AAAAGCCCCTTAAGATATTTTTGAAGACTCAGAGATTTCAAAGTGTCTATGGACTTCAAGATTGATCACA
GCGATAATTGAAAAATAGACTCTGCATAACATCCCTCAGGGTATAAAAATGTCAACAAAGATAGAAACAC
TATCATAATCAAAACCTACTTCTGATAAAAATGAAGAATTTGTTACATTAATTGCAACTCGGTCTTAGGT
AAGTAAACAATTTAGATAATCGTTAGAAAAAGATACCTTTTACTTGTTTAGTATTGTTATGAACATTTAG
ACGTGAGAATATGATTTTATTGGTTGTTTTATGGACTATTATGTGGACTATGGTTTATAATTTGAAGCTA
TGGCTTAAATCCGTTGGTCATTCTATGGATTATTCTTTGGAGCGATGGCTTGAATTTTGTTAGTGGTTGC
ATGATCTGTACTTACTTAAATATGTGTATTGTGTGGTCTAATATGCTAACTTGAATATGTGCTTGTGTGG
TTTATGCTTTGAAGTTGTGACTTTTTCGGTTGTTTGTTGTGTAGTATTTGTTTGCTTGAATATGTTGGTT
GTTACACGGTGTTTTCTTACCTTAATCTTTGTGTTGATTGGTTTAGTGCTAACTTGAATACCTTGTTTGT
TTGAGTGGTCTATGTATTAATTCAAAAAATAGCTATTACTAACATTGAAATTTATGATGAACTCGAAAAG
AGATGGTTATTGATTGTCCTTGGAAGATTATCTTACTTGATTTGTAATGATTGCTTAGTAGTGGTTCGAT
ATGAGACCTTTCTTTTGTTATGAGTGTCTGAGAAGGGAGAAAAAATATTTAGTGCTCAATTACAATTTTC
GTTGATCAACAATATCTCTCCAGATTACTATAAATTACGATTATTCATGGATATACATTTTAACAAGTTA
TATTTCATCATCTGTCTTTCAAGTTTGATTGCTCCGTTAATTTACTAATAGAAATCATTAGTTTCTAGTT
TTGTGTTGTGTTTCTTCGTGTCTGAAGCTAATTTTGTAACCGTGAATGATACTAGTTCTCTTGTTTCTTG
AAAGATTTCAATTTCTTTGTTATGTAAAGTAACTGTTTCCAGAGAAATTGTTTAAGTATGAAATACTTGT
TAGCAGGTTTTTAACCTTTGGGGTTAAAAAAACTGGTGAAAGACTCATCAATGTTTCCTCCAAAACATGA
GCCTTTGATACCAAATGGTAATGATTGTTTCAGGGTTCTTCAACATCTTTAGCTTTCCTTCAATCTTCCA
CAGTCTTGCTTTCTTTAGGAACATTCTTCAGAATCTCTAAGAGAGACCACAAGCGTTTTGTTCTTAGTCT
ATTTCTTGAATGTTCTCTTCTAGTTCTAGTTTTTATGTAGCTTGTTTGGCTTGAAGTTATCTTCTTCCTT
TTAATAGACGTTAGAATATGGTTTATAGAAACCAAAACAGAACCACAGAAATTTTTGAAGTGCTTAAAAG
ATAGATGTTACACATATGATGATGTCATCAGTTCCGTTTTCTGGTGATGATCAAATTGTAGAATTTGGTT
TTAAATGTGGTTTCAGTTTTCCTATATATGTTGCGCAATTGTAGAATGAATGTTTCCATTTGTTCTTTAC
AGAAACAAGATTTGGTATACACTTGTCACCTAAGACTCAAAGTGCTTAAGTAGAAAATTGCGTAATTGTG
AAAAGTAACCAAAATATATACAAGCTTGAAGATAAAATATATACAAGCTTGAAGATAGTGTCTTTCCCAA
CCGAATGGCCAACATGATATTTGGAGGAATTTCAGAGCGACAAGGATGAGTTTTCAAACTTCTCTTTATC
TTTAATCTCTCGAAGCGCAAATGTAAAAGCATATAATTTAGCACGAAAAGTCCGTTCCGAACC
>TCONS_00025160 gene=AT3G51375
CATTTCCTTCTCTCTTACCCTAATTTAATTCTTCCTCTCCTTTATAACTCCCCACAGACATTCTCACTTC
TCCTCCTCACACTTCACATCAACACTTCTTTCTTGTTTTTTCATTTTACAATGTTTCCTTTGATATCCGC
ACTTTAAGCATGAGAGAGTCCCTTTGATATTGGCCTGGTTCACTCAGATCTTACCTGACCACACACGTAG
ATATACATTATTCTCTCTAGATTATCTGATTGAGCCGCGCCAATATCTCAGTACTCTCTCGTCTCTATTT
TGGACTTTGTGGTCTTGTAGATCGATTTGTATGTGTGTGTTGAAATGGAGACAAGTACTTGTAACTTCTT
TGTTGTTATATTGTTTACCTATAGGCTGATGTCATAAACTCTTTTGATCTTGTTTCTAACTTCCAGATTC
TTGAAAAATCAAGTCGTGTGTGTGTCTCCATGGAAGCCTTTTCCATTTCTTCTTTTCCAAGGATGTTAGA
GAGTTAGCTAATAACATATACAACAAAATCACAAAACCGGTGAAGCAATGTAAAATGTCACAATCACAAG
ATGTTTTTTTCAAAAACAGGGGAAAAAGCAGAGTTAATGAGAGAGAAGCTGACGAGCACGAACCCTAACC
TGCAAGCGAGCAAGAGCATGCATACAATGTAAAGCAATTCGTGCTTGTCTCCTCACAAGCACTCCTCTAG
CCACCGCCTGTTTTCAAAATCTACAGAGATAGAAAATGTAAATTACCAGGTGCCCTCTGAAAAAGGCTTG
GATTTTAACGGCGGCAATCTCTTCTCGAGTTGTTTCTGGAGCTGAAGAGCGAATGATTGTGATTCTGCTT
TGAGATCGTCGGAGAAGTTTCCTTCTTACAACACCAAACAAACGTTTGGAGTTGGCCATGTTTATGGGTG
GATCTTGTCTTCTTTTGGTTTTGGTTTTGGTTTTAAAAGAGGACGTCTAAGGAAACGTAAAATGTGAATA
AAAAGTGAAGACGGTGGCTTTAAGGGATATATGGAACATGATGTGCTCTCCTCATTTCTAACTAACGAAC
GTGCTCGCATGCTCCTCTCTTTACACTTGGTTTCGTTTTGTTTATTAGTAGTTTTCAAGACACACGAGTC
TTTGGTCTTTTTTACATTTAGTTATTGAATTATAGTTATGTTATGCCTAACTCAATAAAAAGAAGCTTAT
TGAGATTTTGAAAAGGT
>TCONS_00028791 gene=AT3G27990
TCTCCATCTCCGACAACCAACGTCATCTCTTTCTCATCTCGTGAAATAAACACCACTGCCGGATTCCAAC
CTCCTCCGGCGAACATACGACTTTGTTCCCGTCAGCCATCGTCTCCTCCTTTCTGCACCGCGCTCTCTTG
TTCTCGACATGGAGAAGATGGAGCTTGCCTTTCGATGACAAAATCAAACTCAGATTCCGACTACTTTGAT
GGCTACCTCCGGCGAAAGCAACTGCAAACCTTCACCTTTTCTTGGTTGCTCCCCGTTCTGGTGAAACAAG
AGACTTCTCTTCGTCTCTCATCCATGCCTCTTGTCCGTGACACATCACAACATCACAGTCATCTTCACCA
TCAATTAACTCCGGCTGCGTTTAACTCCGCCGAATCGGACCACCACCATCACCGCTCAACTCATGTCTCC
ATTGGTGAGCTCCACCTCTTCTCCGATGAGGCTTTTCCGGCGAATCCGGCCATTGATCATCTGCAAATCT
CAGGTTTCTTCCGACGATCTCCATCTTCCACTGTCACTTCTAGCACTTTTATTCCCCAATTTCTATTGCC
TTTAGGCTGTAGCTGCTCCATCTCAATTTCTGGGTTTTGCACGAGAACCCTTAATCCCTCCTTTTTTTTT
TGTTTCTCGCTGAAACTTTCATGAGCTACTCCACCTGGAACCTATCACTTTCTAACACGGCTCCAAAATA
TTCCGAGGTAGCTTCTTCCCAGTACTTTTTTCAAATCTATCCTGCAAGATCAAGTCACAAACACTAGGAC
TGTTTCTCCAATGAACAACGAAGCCTTTCATCTGTTAAGATGAACTCCGCAGCTCCTAACTCGGATTTCT
TGAATCTTCATCACATAAACTCCACATGGAATCAGAATCTGCAGCTCAGGTCAACTGATTCTCCACATCT
CCACCTGGAATATAAGTCTCCTCACCGTATTTCCAGGCGCCTACAGTGGAGTTACCTGGACGATGTTGAG
GAGATCATAACAGGCATGAAAGTCCTTTCCAGCTCTTGTATCTGGAATCGATCTCTTCTTTGAGATTTTT
AGAATTGGTAAAAGAACAAGAAAGCTTTAGATGTGCTGCGTAGAGCTGTAACTAAAGATGGTGGTCATTG
CTTTGGATGCTAAATGATGTGGAGAAGAATCAATTTCCTTCGGATTGTTCTTGAAAAGGGTTTAGTAGTC
TGTTTTTGCGGATGCTGATGTGATGTGGTTCATGAACTAATTTGCTTCTCAATGCTTTCTTATGATTTCT
TTGTTGAGTTGCATTTGACTGAGAACTCTCGTGAGATGCTTCACATACTTATAAAGTCTCAGTCTGCTTG
GCATGGAATGGTATTGTATATCAGAAGACAATTCAATATGGAGATTGATGTTGTAGTAATTGTTGCGTAG
GCTTCTTTTTTATGCTTGTGTCTTTTCTATATTGTTGTTACGACGATGTTACAACGGTTCTCAAAACGAC
GTCATTATTTTTGTGTCATT
>TCONS_00013412 gene=XLOC_008574
CTTAAGATGTCTAAACATCTAATTTTTCTTGATATATAACTTTTTATATATCAAGACTGTTTATATATCA
CACAGTTTTGTTATCTAATTTTTCTTGTTAGAGAAAATATATCAAAAATTTGATGATCTATAGTTGCAGT
CGAAATCTCCAATTTATTTTGGTGGATGGAAAGATGAAGTTATCACAAGAAAAAAGGAAATTAATTAGAG
GCAGTTCATGGAAAGAGGTGATAAATAAATGAATATGAGTGAAGACAAAGGAAAGCCATAATCGGCCTTA
GCAAATCTATGTGGCGCATAAGATGAACCGACTTTTAAACATTTGAGAACATTTATCATTGACAAGTTTT
TTTATTTAACGGAACGAGGATATTGATATTGATCATCTTTTGTTTGTTGGTAGGAAGTGGAGACATACTA
AAGAATTGTGAGCCTTCTTTGATACAGAAGCAATGTTATATTGGAAAAGTGGCATTATTGACAAGGTTAG
TGATTATTGAATGACGATATATATATTTT
>TCONS_00035358 gene=XLOC_023098
TGTCTTAGTTACCCCAGCTTCTCCCTAAGGAAACTCCACTACTGTTCAAAATCCCTTTCCTACACATCTG
TAGTTAAATGTCACATAATCTGTTGAATTACTTGAGGCTTAAGGTGTAAATGTTATTTTTCCTTGGCAGA
GACCTAAGGTTTATGTGTGTCTTCCAGTTTAAATTATGTGTGGGTGACTCAGAGAATGGGGACTAATGGG
AAAGAGATTCCTTGTGAGACTCAGTTTCTAATCGTAGAAGCAAACAAAGGTTCTGGTTTAGGAGGAGGAG
ATGAATCGTCTTCCTACGTTGTATTCTTGCCTATACTTGAAGGAGATTTTAGAGCTGTTTTTCAAGGGAA
CGAGGCTAATGAGCTAGAGATTTGTCTTGAAAGTGGTGATCCAACCGTTGACCAATTCGAGAGGAGTCAT
TTGGTTTTTGTGGCTGCTGGCTCTGAGGCTTTTGAACAACATTTTCACACCGAGAGAGAAAGAAAATGCC
AGATATGTTGAACTGGTTTGGTTGGTGCACTTGGGATGCATTCTATAGAAAGGTCTTGAGAGCCTCAAAG
CTGGTGTGGTTACTCCAAAGTTTGTCATAATTGATGATGGATGGCAATCTGTTGGCATGGATGAGACCAG
TGTAGAATTCAACGCTGATAGTGCTGCCAATTTCGCAAACCGGTTAACTCACATAAAGGAGAAACACAAG
TTTCAAAAGGACGGCAAAGAAGGCCACCGGGTGGATGACCCTGCATTGAGTCTTGGACATGTTATCACAG
ATATTAAGAGTAACAATTCACTCAAATATGTTTATGTTTGGCATGCGATAACCGGATATTGGGGAGGAGT
CAAACCAAGTGTTTCTGGTATGGAGCACTACGAATCAAAGGTGGCGTATCCAGTTTCTTAACCAGGAATT
ATGTCCAATGAGAATTGTGGATGCCTAGAAAGTATAACTAAGAATGGACTTGGTGGAGGCGTCAAACTTG
CAAAGAAGTATCACCAGGCTTTGGAAGCTTCTATTTCAAGAAACTTCCCTGCCAATGGTATTATCGCTTG
CATGAGTCATAACACAGATGGTCTCTACAGCTGTTCTGGCATAGAGATCCGGCTTCACACACGATCCACA
TTGCTTCTGTTGCATATAACACACTTTTCCTTGGAGAGTTTATGCAGCCGGACTGGGACATGTTTCATAT
ACGTTAAATTGATTCAACATCAACAAAATTTCTGAACTTGTGAATGAATCTATT
>TCONS_00002118 gene=AT1G23465
ATGACGTCGCCGTCATCGTCTTTCTGGAACACAGCTTCACGAGAAGCCATGAAAAGCGGCATGTTTGTCG
CGAAAGTCTACTGCTTTCTTCATGTAACAACAAACTATCTCGGATTCATGGCTTATGCTTATGGTCCGAG
CATGATTCCGACGCTTCATCCTTCGGGAAATATGTTATTAGCTGAGAGAATCTCGAAGCGGTATCAGAAA
CCGAGTCGTGGAGATATAGTTGTGATACGATCTCCAGAGAACCCTAATAAGACTCCGATTAAGAGAGTTG
TTGGTGTTGAAGGTGATTGTATAAGCTTTGTGATTGATCCAGTGAAGAGTGATGAATCTCAAACCATTGT
GGTATGTTTTGTTACTTAACCTTCCTTGTTGACTTCACTTCACTTTGGTTTTGCTTATGAATCAGATTTT
GAATGTAGTAATTTAGAGTAGTACTGAGTTTGAAGAAAGTAGATACATTGTTGAGAAATTGAGTGATCAG
AGTTGAAACAAGTTGTTAATCAGTATTGAGCTCGATTTAGCTTATTGCAATTCATGGAATTTTTTGAATC
TTTAGCAATGTTTAGTGTTATTGGTGTACATTACAATTTACTTTAGATTGTTTAGTTTCGATTCGATATT
ATAAGTTGTTAAGTTTGTTGGATTAATGGCGAATTGATCTTTCCACGTTCTATTGGTTTTAGGTTCCTAA
AGGACATGTCTTTGTTCAAGGTGACTATACTCATAACTCGAGAGACTCAAGAAACTTTGGTCCTGTACCT
TATGGTCTTATTCAAGGCAGAGTGCTATGGAGGGTATAAGCTTTTTGTCATTAACATACAAATATAGTCG
GATTAACTAATTTCGGAACTTCTAATGCGTTATTTGCATTTGTGTTGATCTATATGGCTAATCTTGGATA
TGTATAATGATGTGTAGGTTTGGCCATTTCAAGATTTTGGACCACTTGGACCAACCCCAACTTAGCATAT
GAGTTAGCTTGGTCATTAGGCCGATGAGATCACCGAGGCATATTGGTAGTGTGGTTAATCGCTGTTGCCG
AGTGAGTCTGGCTCTTGATTGACTATGAGATGCAGGATCATCATACCATCCACAAAGATGGGAGAATCTA
AACGCTCAGGAAAACATTGAAAGTCTTGGGAAGGATAACACGACAGGCATTGTAACACAAGTTGTCTTGG
ACACTGCGTTGTTGAGAGAGACAACTAATGGACTCAGAATCAAAACATACCAGGGAGGTTCTGGTTACGT
TCAGGGTATTCGATTCACAAACGTAGAGATGCAAGATGTTGCAAACCCTATACTCATCGATCAGTTCTAC
TGTGATTCTTCAACTACATGTTAAAACCAGACCTCCGCGGTTAAAATCAGCCATATAATGTACCGGAACA
TAACCAAAAGTGCGAAAGCCATCAAATTTGCGTGCAGCGACACAGTCCCTTGCAGCCACATTGTCCTCAA
CAATGTGAATCTTGAAGGCAAAGACGGTCAAGTCGAAGCGTACTGTAATTCAGCTGAAGGATTTGGGTAT
GGAGTCTACTCGCACAACGACAAAGGCTTGGACCAGACTCACAAGTCAGAGGAAGCCGAGACTGGCCACG
ATGAGCTTTGATGGTGATGTTCAAAGTGTTGTTGTAGTGAGGGATGATAGGTAAAATAGTTTAATGAAGC
ATATGGTACAGTAAAATGATCTTATGTTTGTGTTCATAATCAACCATAACTAAGGTTGTTGTTAACAGCA
TTTGTCCACCTTTTGTATCAAATATTTTTCTTTCCCCATACAAATTCATGTGCAAGTATTTTTT
>TCONS_00012577 gene=AT1G75295
CTCTCGCCGGCGATCGATTCGCCGAAAAGCCCCACTACCCAGGGTAAAGCACAGAGGCTTCTTCACCGAA
CCAAGGCTCTATTGTGAAACTGGTCTGATCTCCCTTCACAAACACCGCGTGGTTTATAGACTTGAAAACA
TCGATGGGAACTGGAGAGTACGCAAAAAGAACATATCTTTTAATTCAGCAAATGAAAAAAAATGGATTTG
CTCTTCTGATATGTGAGTCTTCTCAAGAGACTTGCCGATCTTTTTCTCCCACAAGGTGACCATTTCGTTC
ATCGATAAAATGTTGTTAGGAGGACTAATGTAGAGGGTTTTGTTCAGAGTCCTTAGATCATCCACCGCCT
TGATCATGAGGAACATTTTTGTCGCCAAAGATGATGGCCTTGTCTCTAGTATGAGAAATGAGACCAGACT
CGAACTGAAGTAACGTACGCAAGTAAAAACCGGCAGAGCAATTGCTAACAACGTAAGTGTATGGTATTCC
TTCAGCTTCAATGGCTCTCCTGATCTGTACCTTCCCTGCAAATAATGATTTTGCCGGCTCAACCGCACTG
GTCCTCTCAACGTCTATCCCAAACTCAGCCGGCAAGAATCTCTGCAAAGCAAAAACTATAAATCTAGTTT
GAATCAAATACCAACCTTGACGTTACCAGCTTCTTTAATGGCGGAAATGATCTTGGTTTGATCAAAGATT
TGCTTGTGCCCGATGGTTGATATCACCACATCAACCTGTTTAATGGCCTTAACTAAGCTCTCATGATCAT
TCAAATCTCCCTGTCCAAGTTACATAACTAGGATCAGAGAGAGATGCTTCTCGGACAAGAGCGAATGTTG
GGTTACCGGCTTTCGCGCTCCCTTCAACGATGAATTCTCCCATGTAACCAGTCCCTCCGATCACCAGAAT
CTTGCTTTTCTCCGTCGTCATGTTTCAAACGTGGGTAAAGCTCAGAGGCTTCAAAACCGAATGAAGGCTC
TATAGTGAAATTGGTCTGATCTCCTTTCACAAACACCGCGTGGTTTATCGACAGAAGAACGTTGAAGGGA
ACCGGAGACTCTGCAAAAAGAGAAAGATCTTCATATTCTAGAAAATGAAAAAACGACTTGCCAATCTTTT
TCTCCCACAAGGTGACTATTTCGTTCATCGATAAAGTGTTGTTAGGAGGATTAATGTAGAGGGTTTTATT
CAGAGTCCTTGGATCATCCACCGCTTTGATAGTGAGGAGAAGTGAGACCTGGCTCCAGCTGAACCAATGT
GGGCAAGTAGTAACCAGCAAAGTAATTGGTAACAAGGTAAGTGTATGGTATTCCTTCCGCTTCTATGTCT
CTCCTTGTCTGTAGTTTCCTCCCAAAAGCCGATTTCGCAGGCTCAACCGCACTTGACTTGTCCACGTCCA
TCCCAAACTCAGACGGCAAGAATCTCTGCAAAACATGAAACTATGTACAAATTTGGTCTTATGCAATTCG
ATTTTTTATATGTTAAGGGTTTGTATCAAGATCTGACCTTGACGTTACCGGCTTCTTTAATAGCTGAAAT
GATCTTGGTTTGATCCAAGATTTGCATGCTCCCAACGGTTGATATAACCACATCGGCCTGTTTAATGGCC
TTCACTAAGCTCTCATGATCGTTCAAATCCCCCTGACCAAGTTATCATATACATAACTAAGGTTATGGTT
A
>TCONS_00007153 gene=XLOC_004582
AACTCAAAAATTATATGCGTTTTATTAATGATGCGCCACTTTATCCTTTTTTCTGGGGGTAAAATTGTCA
TCTGCTCAATCGTTTTCTCTGACCGCCGGCGAAACTCTTCGCGCTTCCCCGACTGCCGGCGAAAATCGAC
GCTGCTTCCCGTTTCCGGTTAATTAAGAGCTTTCCTCTGTACCTCTTCAACTCATTGTAGGCTGCGTCTT
CTTCAATGGCAACAAGGAAGCGGAAGAACGCTGATTCGTGTAGTGACGCTCTTCTAAATCAGAGCGAATT
CGATCTCCGAGGCAGATATTCTTATTCAATTATCTCAATCCCTTGGCACCGTATTCTGGTTGATCATAAT
GGATAGGTGCGCCGTGCGGTCATTTGACATTGCGTCCCATTGTATAAAGTTCTTCATGTGACGGGCCTTG
ATACTACTTCCTACGTAATGATGATGTAAAAGCTTTTTTGGTCTACTAAGAAGATAAAATTAGAACCTGT
TAATATTGATTTTGAATATAGGCTTCTCCAAAATCTGATGTTACTGCAATTCCAATAAGATTTGCCTAGG
TTAATGACGAACAAAGTGAAGCCAGCTCACCATTACACTATGTTGATAGTTCCTAGTTCCTACTATGTTG
AGAGGTTGATGTAACCGGAAGTCTTTGGTCCTCGGTTTCACCTGTCTGTTGGACCGTATGATATGCTGCT
CATGGGTCATTGTGCCTCTCAATTTTCTGAAGCTTCCTCTCATCCGGTGGAGACTATTACGGAACTCGCT
CATGGCACTGCAGATATATACAGCATACTCTGCCATAAGTAATTCAGGTTTGTGCTGCCTGTGTTACCCA
TAGCTTTGATATTCTCTGGGTATACATTTGCTCAAATGGAAGCATCTGATTTATCATCAATCATTAAAGA
GAAGCAAGTCCCTGGAAATAACCATATCATCAAGTGGTCTCCTAAACTAAGACTTCCAGTCTTCATTTTG
CCTGCTACCAATATCCCGAGGCACTACACATGAGTTTATTCTATCAAGATGCGATGTACAGACTTATCGG
AAAAAAGGATACAAAGGGAGAGTAAAGAGCATTCTCTCTCTCATGCCAAGCCATTCGACTCCTTATTATT
ATTATTCCACTCTCCATAGTAACATTCCAATGCGATTTCTCGACTACACACCAAGCGAAGACATTAGGAG
ATTTTGATGAGTCAGACCAATTCTTAATGGACCTTTTAGGATTGGCATCAAAGTTAGCTAGAAATTGGCC
AGCACGACCGCGTCACATATTATTGTTTGCATCGGAAGCAACAAAACTCAGAGGTTTTATGATCCACTAT
TCCTTCCAAGAGGTCAAAAGTTTTTTCCACACACATTTCAAGGTTTATAGATACATCAAATCAATCCCCA
CTAGTCATCTATGCTAAAAAATACTGACTCGGTCTAACTTCGCGTGTAGCTTTTTTTTTTTTTTT
>TCONS_00022775 gene=XLOC_014705
GAACGATCTCTTAATTTGTGGCTGACATAGCTTGGTTCTTAATAAAGAAGTTGTGGAAATGGGAAGCCTC
AAGTACTTAGGAGTTGCTTTCTTTGTTTTAGTTGTTTTTGACGTCTGTTTAGCAGCTAGATCACCAAAAG
CTCTTGGTAGCCGCGGAAATGGATCCGGCTATGGAAGTGGATATGGTGAAGGGTATGGAAGCGGATACGG
TGGTGGAGATAATTACGGTGACTCACCCTAAATCATTCTTATTGCTTATTGTTTCATGATTCTGAACTTA
TGATAATAATGTGTTCGATGTTTTGTCGTTACATATATATACATGCTTGTATATAGTAGATATCACTCTT
CTTTTGCTATTGAAGAGAGATGATGTGGACCTGTGGTTTCACTTTCTATATTAGGAATCACAAGTATTGG
CATATGTATTACCAT
>TCONS_00012435 gene=AT1G73687
TCTCTTTCCTTCTCTCTAAGTATGTTTAGGGTTAATAATTAGGGTTCCTCCTCTCTTTTGTTCTGTCTTT
ATATCTCCTTCATAGCTCTAATATCTTGATCTGACGATGGAAGTAGAGCTCCTTAAAGTTCAAACATGAG
TTGAGCAGGGTAAAGAAAAGCTGCTAAGCTATGGATCCCATAAGCCCTAATCCTTGTAAAGTAAAAAAGG
ATTTGGTTATATGGATTGCATATCTCAGGAGCTTTAACTTGCCCTTTAATGGCTTTTACTCTTCTTTGGA
TTGAAGGGAGCTCTACATCTTCTTTCACCTTCTCTATTTTTTATTTTTCTTTATTTCTACTCAACAATTA
TTTATTCGGATTCATCTTTAATTTTCCGTTATAATTTCTTTTTGGTAAGGATTATTCGCTATAATTTGAG
AATTATATGGTTATTATTTTGATTCCGAAGCAATGTTTAGCGTGTTATTTGTTTTTCTTGTAAAAAACTA
GGGTTTATGCAACTGCCTCGGGTAGATGAGAAGATCCTTGGTTCTTTGGAGACTTTTAAATTTTGCAATC
TTTGCTGCCATATGCACTGACTATCTTTGTATGATTATTCTCATATCTAATCTAACAACTAAATCCTGTT
CTACAATCACAGTCCTTTAGTTAATTGCGAAAATAGTTTTCTGTCATATATGTAAAATGATGATCGGATC
GGATTTAAAGGACCAAAGATATTCACTAACTTATACGATTCATTTGT
>TCONS_00030996 gene=AT3G60286
AGCGAGCCATAGTCCGAGTGTGGTGGCATTCCCAAGGCAATCTCGGGTTCAGGACAAGCTGGATAGCAGT
TTACCGCCATGACTTGTGAGCCTTCTTCTATTTCTTCCTGTTTACTTACTTGTAGCAGGGAGGATTGGAA
GGCCACAAATTGATCCAGTTTGAGAGAGGATGGGAGTAATGTTTTATGAAATCTCTCCAGTAATGAACTC
TGTCTGTTGAATGGTTTATGCTGGTACCATACCTTACTGGCTCCTGAAAATTATCAGAAACCAGATGCAT
CTTCTCATCGGCAGGCCAATTCAATCTCATGGATGACACATAGTCTAAGCAAAGGATCGTGTAAGAAGGA
GAGATCAATGACAGGAAGATTGATGGTACTGGTGCCAATGCTTGGACCGAGCATTGGTCGTTGTGAAGGT
GGAAGAATGTAACGGGTAGGCACGTGAGGGTCACCTGACTCTGTAAGTTCCATAGCACTGGTCATACATA
GGATATTTTCTTCTGCGAAGACGTCATTAAAAAAAGTGGAAACATGGACTAGTGTTGGTGGTATAGAAGA
AGATAGAGAGTGGTGAGATTCAATGGAAGGAGACAGAAGGAAACCAACAAATAATAAGTGGTGCAAGTTG
AAAGACAAGATTCAAGTTGGTGTTGGTTCCAAAATTATATCAACAAAACAATTCTTCTTGTTCGCATCTT
TGAGTCTCCTCTTCCACTTCTGAAACGCGTTGACTTTGGCTTATGTCGGTATTTGGGCCAAACAATTAGT
GTTAGCCCATCTTTGTAATAATCAGTTTGGGCCTTCGGTTTTAGCCCTTGAAGTTTTCTTTTTGGTCTTT
TTTGGGCTTAGTTTTCTTTTTCTTTTAGCCTTGTTGTATGATTGTTTATTTTACCAAACTCAAATATTTG
TTTTA
>TCONS_00003759 gene=AT1G48315
GCCGGAGTTGCTCAGAGAGACTCCGACTGCGACTGCGACGAAGGTAATGTGAGAGTGTTGAAAGCGCGAG
ATGGAGATTGGGAGCTTCAATTTCGTCTCTCTGGGCCTTCTCTCTTTCTTCTTCATCATCCTCCAGTGAG
GATTTTGTGGTGGTGGCCCTGCGAATGCTACACCTGACAAACATTCTAGCTCCTGCTACTTCTAGTGTCT
GCAAATACAAGAAGCTGTCTTAACAACTCCGAAGGAAGTACATGATTCTAAAGTTTCCATCTTTATTCCA
TGACAAACAGATCCCAAAGAAGAATGCATTTTTGCTAATTATCTTTGCAAGTTTTGGCTAGATGAAAAAT
TGTCCATTCTTGATCAAGGAGAGACAAAGTCATTTTCCTGTTGAGGACAGTAGAGGAGTTTCTGTTGCAA
GAAACAAGGAGTTGCTTCGGCGAAGACAAGGTCTCCAAGATCAGCACTCTTCAAATGGTTGATTGAGAGT
TGAATTCCAGCGACCCTTTTGAAACCAGAAGCCATAATTTGGGGTTAGAACAAAGGGCCAATGATCAAAT
TGAAGAAGAATGAAACCTGGCAGCAGACGGGAGAAACAGGAAGGCGACCTGTGATACGTGTCGGAGATAA
TTCATCGAACTCGAAACCCAACATGTGAAGTGGAGGGTCTATAGCTTTGGTGTTGGACGATGCAGAATCC
ATTTTTGTGCTCTGTTGCAGAGAGAGAGATGGAGGTAGGTAGGGTGGGTGTGTTAGAGATGATAAGAGAG
TTTGAGAAATGGATTGAATTGGTGGTAGTTGGGATTAACGTCAAGTGGAAATTTCGATGAAATGGGTTTT
TTGCGTAGGTGCGTGAAAGACGTTTACTTGACTGAGACCTTTTATGTCCAAAAACACTTTATAATTGGGC
GTTGGTGAGAGTCTTTCGGACCAAAG
>TCONS_00041896 gene=XLOC_027444
CCTTTGACTTTCGCACCTGGAAATGGAAGCAAGTTACCAATTTTCTTATGATTTCGAAAGAATAGTTTTT
TTTTAACCTATATCAATGAAATCTAAGTAGAAAGTTAGATCCTTTTCATGAGTGATCAGTGATACTACAA
CACTCGCCTAAAACAGAATTTTTGAGGTATATTGTATGAATCTTTTATGTAAAGGTTCAAACTTGAGATT
GTGGTGGATCCAGAGCTGGCCTCAAGGTTGAATCGCCACTCATTGATCATCCTAGTTATAGGTAGAATGT
GAAGGCTCTCCAAAGCAAGAACCTGTTGCCTTTCTTACTTTGGTTGCTTTACTTAGGATTTAAAGTATTC
TGTTATGCCCTTAGGTTTCTCAGTTGTTCTACTGAAGAGTTTGTTATTCTTGAATCATTGCTTTACATCA
ATTAAAAATTCTTGTTTGTATTTGTTTGGTTTACATTGTTGCTTTTTTTTTTGGTTACAGGTTTTGGCAG
AAGTAATATTTTCTTGTTTGTTTCGACTGTTCTAGGCATTGGCAGCTAAATTAACGTGGAGTGAATGCGA
TTCTTGCTGGCTTTGAGATCACGTTGAATTGGTTGATTGATATGGCTGCAATAGAAGAACTTCCTACATA
TGAGTTTAAACCAGCTTCTTCAAGCGGGACTGAAAAAGATGATGCTGTCACTGATAATGTAGAGGCTGGA
ACGGGAACTAAAAACTGTTGAGTCAAAGAACTTCATCAATGAGGTTTGTCAATGAGATTCTAGATTCTAA
ATTCGCAGACTTCAAGGAGCTTCAAGCGGTGTGTGATGTAGATATTACTTCCGAGGAATCTGAAAAAGCA
TTAACAACTCTTGAGAAAGTACTGGCTTACCTTTGCAGTCTGGTTCAATAGGGAACAACTCTTTTATCCG
TGAGAATGTAACTGCTGAATCAGGAGTTACTATAGATGTTCAAGTTCTGGATGTGCGGTCAAGAAACAGG
AAGGACATTTGCTCACTAGAAGATACTGAAGCAAGGAATTGATGAAGTTAAGAACAAAGATCTGAGTTGT
ATAGCAGAAGATGCCAATGCGACTCCACAGAGTTTAGCCCTTTTGACCATTACAAAAGGCCAACTTGATG
ATGACAGTGGCGCTTCAATATGGAAAATCAGGCAAACAAAGACTGATGCCAAATCTTTGGAGTAAATAAT
AGGAGAATCAGATGAAACCAAAGACCTAGCTGCCAATCAGGACATGCCACAATCAGAACACCAAAGCATA
GCTTGTCAGGAGAATGCGGTGAGAACAGTGTCTGTACAACGCTAAACATTTTGTTGCAGGTTTAAGGCTT
ATTAACATAGATTAGTACAAGGGCAGGGTAAATTATTAGTTGACTGTATAGTTAATTGTTTTGGCCGCAC
CAGTTTAGTTAGTCCATTATTATATAGCCACCTACATTAGGTGGATTTAAATAAGAGGAGAACTTGTAAA
GACAAAGTTGATGTTGATGGATCTCTGTAGTATATCGATAGCTCCTATACTGTATATGACTTGATTCAAG
TATGTATTTCCATTAC
>TCONS_00015194 gene=XLOC_009859
CAAATTCCGGTGGAGTCGAGTCTCCGACATATCTGTTTGGGTCGCTATAGCACCGTCGAATGAACGAAGG
AGAATCGATGGAGGAGTAAAATCTTTCCGATTTGGAGTGAAGTCGATCAAGGAAGCTCCAAAATCTTTCC
AAGAATATCCGCAAAGCTGTGGCAATGTTGAAGAACATTGTTGTACAATTGGAGACAAATAAAAGGTACT
ATGTGTTATTTCATAGACTTAGCTGACTTGGGAGGTTTGATTTGTGAGGCGTATATTTGCAATGGAATGC
ACTAAAGATTAAAGAAGATGATGTAAGGGCCATAAAATAGCAGAACATGACAAATACTAACTTGAATCGG
AAGTGTTGCTTTGTTATTAGGCTAAGTTACTGCAAAAGAACAAAACAATAACATGTGAAATGAAAGTGCT
TTAGTACTGCTCTTAAGTCCGATGATGTCTACCTCAAGCTTCTCGCCAAGGAAACCTAAAGGACTGCTCC
TAATCTTTTTATGCTTTTATTTCTCTGTTTGTTACATTGGTTTACTGAGATTTGGTCACTTGAATTAAAG
ACTTAGATTAAGACTCTTGTTATATATGGTGTGGATGCTAGGAAAAGTGAGCAGCTGAAAAGAGTGGCTT
CACTACAAGTAAGAAAGGCTTAACCTTGAAAAGAAGCTTCTGCAGCAAAGGCTTATCACAGAGCAGTACA
CCCCACATAGATGTATCAAAGGCTGCTAATTAAAGGATGTTGGTGTTGTTCTCTTGTATGATCCTAAACT
TTAGGTTATGAAGAATAGAGTTATTTTATTGTAATACAGATTATGTATGTTGTGAAAAAAAAAATACAGA
TTATGTATGTTTTGTGTCATGAATGTTTTTGATAATTTATGCAATAAAAAGAAGTTATATATT
>TCONS_00040134 gene=AT5G11870
ACTTTACAAATAAAATAGAATAGAAACAAAACGTAGACGTTTAGAGCGGTCCTCGTCAACTACGACAACA
TTAGAGATCGATCGTCGTCGTCGTACCCGTCAGACTCAAGGAAAAAGAAAAAAAGAGATTCCGCCGCACG
TTGTTCTAATCGAAAAAAGCGACTCTCAATAAATCTGTCTTCCCTTTTCTTTCTTAAACTGGAAGAAGAT
TAATCAATCAGACACAACAGAGATAACTGATTTATCCACTTCAAACAATACAAACCTTTAAAGTCTTCAC
CTTTATAGAGAGAACTTTTAATGGTGTGGTTGACGAATCAACAGATAGGGAGATGGAAAAGGAAACGAAT
TTTGGTTGTGGGATCGTTCCTCTGTTGGTCAATCATCATGTTCATCACTCCCAAAGTTCCTCTCGATTCA
TTTCGCCATCATATCTTCGCCGATAAACGCAATTTCATGGGAGTGCCTAATACATTGAATGTGATGACCA
ACTTTCCCTTTCTTATCGTTGGAGTTCTTGGTTTTGTTCTTTGCATTGGAGGAAGCTTCTTCAACATAAG
TTTAAATGGTGAGATCTGGGGATGGACACTGTTCTACGCAGGCATTGCAAGCTTGGCTTTTGGTTCTGCT
TTTTATCATCTCAAACCTGATGACAACAGAATCGTCTGGGACACTTTGCCTATATTGATTGCGTATTCGT
CGCTTTTCTCTAGTTTTTTGGTTGAGAGAGCGGGGGAGAAAGTGGGACTTAGTTGCCTCATCTTGCTTCT
ATTTATATCATGTCTCAGTGTTGCTTACGCCAGTTGATGGCAGAGTGTTTAATGATCTCCGGTTATGCAT
GACGTTCCAGTTGATACCGTGTCTGGTGATTCCCGTCATGGCGGTTTTGTTACCTCCCAAATATACACAC
TCTAGATTCTGGCTCTGGGCAACAGCGGCGTACACTATTGCCAAGATTGAAGGACTTGCAGACAACAAAA
TATACAATGCAAATCGATATATCATCAGTGGGCATTCACTGGAGCATTTGTGTTCTGCCGTGGCTACGCT
TTTACTTACCATTATGCTTTTGTATAGAAGCATTCGGTTTAATAGATTAGGTGATCTCAAAGGCCGTCCT
TGACATTCATTACTGACTCCTCAAGTTTTTTTTCTCTTGTATTTAGATGCTTCTGGATTCTTGTATTACA
AATTTTGTTTGGTTGCTAGATAGATTTTGACCCATGATCCCACTAAAACATCGTTAGCTTGGTGTAATCT
TGGTTTCTGGTTCTGAAACAGCTT
>TCONS_00048539 gene=XLOC_031799
CACAGAGAAATTATGTGCGATGAAACCTTAGAAAATTAGGTGAAGATGGAGGATTCAATCGCCTTATAGT
CCTTAATTCTCTGTGTTTAGGGTTTCAGTGATGTTCTCAAGATTTCTGGAAAAACTAGAAAGGATTGCTC
AATTCAATATCTTCTCCATTGCTCATCAAAACCACATTTCAAGGTCGAAGCTTTGTCATGTTTATAGTGC
AGTGAGATGTTTTCAGAGTGGTAGATTTGTCTGTGGGGATAAATCTTCTTTACGACATTGGTCTCAGTCA
CCTACACGGGTTTTCGGGAATCGGGTTTCGAGAGCTATGAAGAATGAAGCTCAAAAAGCTCTCTTTGATT
ACTTGCATTATACTAGAACACTTAGTTTTGTTGATGCAGAGCATATTGGTAAGAATTCACCTCGTTTTGT
TTTGGCTTTATTGTCCAAGATTGATGATACTCGAAAGGAGGATATATCCCAGCGTTGACTAAGTTTCTAA
GTTACAATTGTTGTAAACGAACTAGTGACTCAGAGAACAAATGTGTAACTTGTGTGTTATTCTCATAGAC
GATAGAGATCTTAAA
>TCONS_00020169 gene=AT2G35742
TCTCATCTCATCTTCGTCCTCCTCATTTCCTTGGATTCCTTATTCTTTGTTTTTTTTTCTTTTGTGTATT
TGTCTCGATTTTGATTTTAGTTACGTGACGAGATTTCTCTCCCAGGAATCTATTACCAAAAAGATGGAGC
AATCTGATAATTGTGATTGCATAATCCACTGGTAAACGTCACAAACCAATAGGGTAAGCATAAGGACGTT
GATGGAGCCTTAGGGCTTCTCCGTCTTAGCTATTGCCACTGGCTCTCATATTCCATTGCCTTGCGGAGCG
GCGTTGCTGCTTTTACCGTTTGGGACCTGCCATGAGATCTATATTCCTTTCTTATTCTCAAAAGTTCTCT
GTTCTTTTGGTTTTCAATTTTTCTAATTAGGGTTTAGTAGCCGATGTGGATATCAGATTATAAAAGAACA
CCATCTTTCGGGACTGATTGACTTCTTTTGAAGTTTTGCTGATACTTCTGCAATTCTGAGGCTTTCTTTA
TTTGTTTGGTTACTTGTGGTTTGATTAGAAGTAGAGGCTGTGATGATTGAGAATGTCATGCACCACTCTG
ATTTTTTGTGCTGATAATCATCTCTAACCCATATTTTATCTGAGCCTTTTCTGAATTGTTATATGACTTT
TGGTTCTGAATGGTTATTACTACCCTTTTAGATGTGTTGTCTGAATTAGATTGATTCATTGTGGTGCACT
TATGAATTATATTTGTGTGAATGGTTTTCTACTAATTGTTCACATTGGTTGGCTTTGTTCGTAATGGTTA
TGCTGATGGGAGCTTATGCGGAGGGTTTGGAGGTTGTCTCATACGTTGATTGCTTGGTTGCGGAAAGTTC
TGAAGATTCAGTCCGAATGTCATATGGTTAAGAGCGTAGTGAAGATATTGTTACATTTTACGACCTTGAA
TTCTTGTTATAGCTAATATGAGTATTTGTACGATTTCTAATTGTT
>TCONS_00003089 gene=XLOC_001930
CTCTCTCACTTATCACATCTCTTGCACTGTCTCAAAAACAGAACATAAATTCACGAAAACACACGCTCAA
ATGCACACAAAAAAATGAAACACAAACACAACTTAAACTCACTAAGACACAGCGAAATTCAAACACACAA
AACCAAAACATAGCACAGAACGTCCAAACAACTTCCAAAACAGAAAACAAACTTTTACAAAAATTCTTTA
ACCAAAAGTGTGGATAATCATATTTGATGTCAAGAACTTGCTTTGTGACTGTTCCTCATCTCGAACTCTT
TTTTAATATATTGCCTTAGAATAGCTTCTATTAACTTATTTCTTGGTAAATGGTTTCATGAGAAAGAGGA
AATGTCTCAGATGCGTTTCAACGTACTCATGAATGATAAGGGGTGTAGTTATAATCTTCTATTTTGAGAG
GATAGCTCCCACCGGTTCTGCCTCAAGATTAGAGAGACTGTTAGTGTTTTATTGCATGTTTTCTCAAATT
AAGTTGTGTGGTTTTGTCCGTTTGATGTAGACATTGTTCATTATTAAGGAGTTGTATTGCAGGAATATAA
CTTAGTGTGAGCCTGTTGATGTATCTATTAAGGAGTTGGTAAAGAGACTTGAAGAAGGTTAAAAGTACGA
ATGAGAAGCAACCTTAGCTGAGTATATAGTAAGTTTCATTAATTATTTCTCGGCTCTAATTTTGTTGTAT
CA
>TCONS_00024462 gene=AT3G43440
AACGAACGTTGCGTAGAGAAGAGAACCAATTCCCAATCAAACGGAGAAGACAGATATTATTCACAGAGAG
GCTCATGGCTGAGGTAAACGGAGATTTCCCCGTTCCTAGTTTCGCCGACGGGACCGGTTCTGTTTCCGCC
GGACTTGACTTGCTCGTTGAGAGATCGATTCACGAAGCTAGATCAATTTGGGAAACTCAAGAGGTTTAAT
TTCAAACTCTTGTTTCAAGGTCCACAGAGCCAGATGCTTCAACTCAACTTACTATTATCTTTGGTGGGAG
TTGTAGAGTCTTCAATGGTGTCCCTGCACAAAAGGTTCAAGAAATCATTCGCATCGCTTTTGCTGGTAAA
CAGACGAAGAATGTGACCGGTATCAATCCAGCACTGAACAGAGCTCTTTCTTTCTCAACTGTAGCTGATC
TTCCAATTGCTAGGAGACGTTCGCTTCAAAGATTTCTCGAGAAGAGACGGGACAGGTCCACGAAGCCAGA
TGGTTCAATGATCCTTCCAAGTCAACTAACCATTATTTTTGGTGGGAGTTTTAGCGTATTTGATGGTATT
CCAGCTGAAAAGGTTCAAGAAATTCTGCATATCGCTGCTGCAGCTAAAGCCACTGAGACAATTAATTTGA
CCAGTATAAATCCAGCATTAAAGAGAGCTATTTCATTCTCAAACGCATCAACAGTAGCTTGCGTATCGAC
AGCAGATGTGCCAATTGCTAGGAGACGTTCACTTCAAAGATTTTTTGAGAAAAGACGGCATCGATTTGTC
CACACGAAGCCTTACTCTGCTACGACTTCGGAAGCAGACAAAAATGAAACCAGCCCCATTGTGACATGAG
CTCCAAGACTGTAAGCTAACCTCAAACCTTACTTTCGAAGCAACTCAGTATCACAGTTATCTTTGACAAG
ATTAACACAGCTCATATATAAGCCTTCCGTTGTTGTACGATAATCATCTGCCTATGTTTCTTAGACAAAA
CACAAAATTGTTTTCCATGTTTGTGATTTGATGTGTTTATCATCTCGCACCTCCTCTTTGAGGAAGATGA
TTTCTTTTTCTTCACAATGTATGTTGATGCTGTATGATAAGGTCTCAGAGCTATATAAGAACACAAGAGT
ACTC
>TCONS_00035784 gene=AT4G05631
ATGGATCAGCTGGTTATAGAAACATCTAGACATGAAGACTCAAGAATAAAGAAATGGTACATTCAAGTTA
GTGTGAGAATTTCTGCAAATAAGAAAGGGTGGTGCTTTGTGAGATGGTTCCAGGAGACATCTGTTATGGT
GGAAGAAATTCAGTATAAGGGTGTGAAGAGTCAAATTGAGAGCTTCTCTAGAAGCAAACTGCTAAAGAGT
AAAGAGACTGTTGGTGTAGCTACAAAGTGGAAAGAATTATGGATATATCAAGTGATAAGGTTCATACAGT
CAAGCGCACAAGGTTTTATGATTGAGAATTATAGAGACAGTGACAAAGAGGCAGTTCGCTCGGCAAGTGG
AGCTTTAGAGTTGAGGAGTTTCTCGGTTATCTTAAGTACAAAGACAAGGTCTGAGTATACTGGGTTTTCA
ACGCATCAGAGTTTCGAGAACGGGATGCTTGATGGTAGTTCAGACATTGGAGACGGTAAGAGACAAGTGC
AAGGTCTTGCAAAGAATTTGTCTGCGGTTCATTCACCTCAAGTACGTGAATTGCAATGCATAAATCATGG
TTTAAAAGATTCATCATAAGAGCTGGTATAGCAACTGAGAAGAATTCATCCAAGATAGGATGAGAATGAA
GAAGTAGAACAAGGAAAAGTTCTGTTCACCTTTTTTGCTTCATAAGAAGTAACAAATAGGCACATGTAAA
GGAAGCTTATGAGGATAAAGAAAGGATTCAGATTAATCTCTGATGGTTTTAAGATGCAAGTGCCAAGTTA
GGTGAAGATTGCAAACGTGAGGACGTTTTGCAGAGTGTTTTTTTTGCAGCAAGGAAGCGACTTCGAGAAG
TTCTAGAGTGAAGTTCAAGGGCTGTAAAGGAGAAGTCTCAGGCATGTCACAGGAGTGTTGATATGAGACA
AGTTTAAAGAAGCTAACAGGGGTTCAAATCTGTTGGATTGAAAGGGTTTGCTGATTCAGAAGGGTTTCGA
ACCAGATTGAGCAAAAAGAGTTGTATCGGAAGTTTTCCTTTCTCTGTGAAAGTTAGGAGGCATGTTTTGT
TGGTAACATAGGCGGTGCAAAGTGATGCTCAAAGTTCAAACAAATCACTGTAAGTACAATCTCTAGTTAA
ATACATTTTACTACTAACGGGTTATTGGCTTAGATTGTTTTGCAGGATGAATCATTGACTGTTTCAGGAT
AGAAAAGCACAAGCGATCCAAGATATTTTTGCATAATGATTCAAGGGAGAATTTGATTCAAAGTTCAGTG
CACATGAAATGAATCAAAGGGCTAGCGAGGAATCGATCTGCAGAGGTTAAAAAAGGATCCAGGCTGTGAA
GGAAACAAGTGAAGCAAACATGAGTTTTTTGTTGACACAAGTCTGTGTTAAAGTTGGTTCACAACTCAAG
AAGTGATACTAGAACGTCGATGGTTCGGGAACGTCGGTGTGATTCACATCACAGCTATTTTTTTTCCATC
GAAGATATGTTCACTAATGGTTGTTGAAGTGTGAAGATTGGAGTTGTCAAGGTTAGAGCAAGTTTAAAGG
GTTCTAAGGAGCAGCTGCGAGGAAGTCTTCAAGTAGAATCAAGACATGTTGATTTTAAGATGCATTGAGG
AAACAATTTTTCAAGGAAGCATTGAAGTTGAACGGTGAAGTTCAAGATGAGCGGTGAAGCTCAAGTACCG
GAGATGGAATCCAAGAAGCTAGATAAGGAGCGTGAAGAAGATCGATGACAAGGTGGAGATTTGAAGGTTT
AGTGTCATCCGATCTCAAGATATATGCTAAAGTGTGATAAGTATCTGAAGCAATCAGAGGGTTTGACCCA
AGCTTCCTTCATTGGCTCACGTGAGAAGCACACACGTGAGATTAGTAATAAGTCACAACTAGAAGGGTAA
AAGGGTCTTTTATCATTGGCTCTGTATCTTCTTCTTCTCTACTCTTCTTTGAGTATGTAACAGAATGAAA
CAGATAAGAGAAGCGTGACAACGAGACTACGCAAGTCGACGAGAGACGTGAGCTTAGAGTTAGAGGTAGA
GAGAGTAACTGGTTTTGTGTTGGTGAGTGAGAGAAAGCTTGAGAGTGACTGTAATCCGGTGAGCGATTGT
AACGGTCACTTGTATGAGCTCGAGTTTGAGCTATGATCTAGTGGATTCCGGAGTCAATCTCCGGCGAGAC
GTAGGGTTCCACACCGGAACCTGAACTCGTAAAATCTCGGTGTTCTTTGTTTGCGTTTTTTCTATTTTCT
TTCAAATCCCTAAACTAAGTC
>TCONS_00014516 gene=XLOC_009429
AGTTGAACAAAAAGTAAAGTTGAAGGTGACGACGAACCCAAACCCCACAGCTTCGTCAGTCGCCGCCGGT
GACTCAACCGACCACGCATGATCGTAGAGCTACTACAGATGTTTAATACTCAATATAGTTGAAAGAGAAG
GAATCAGCTTTAGGAACCCATGCAAGCCACTTTTAGTTGCAATCTACCAACCTGAAGAAGGTGCTATCCA
AGAGTAACCGTGTTGCCATTAATTTAAGAGTTTTGAAGATCCCGTAGCAGCAGTTGGAATTGCTAAACAG
TTGCAAGAACACTGTAATGAGGTTTTTAGAATGGTAAAAGAGACAAACAGCAATGAACACTGTAATGTTC
CTTCTACTTCTGAGACTTTGTACTCTCCTCTTGGATATATTCAAAGCGAAGGAAGACGGAAATAGCATTA
GTGGCTTGGGAAATGCTAGCGATGAAGATGGCAACATAACTTCAACTAGCTTGAGCTGCTCTTCTATAGG
ATTCGGCAGCCGTGTTTTAGAAGAACTGTCATACGTACACTTGGAAACAGGGTCCCCTTAGGTGAAACCA
ACAATGAAGAAATTGTATCCATGCCAAGACAATGGAGAGCAGTGGACTATACTATATGAGCAGATTTTTG
AAGGCGAAGACTGAGGTCTAAGTAACAGATACAAACTTATAACTATGTGCAACGGTATTAGAGAGACCCG
GAAGGAGAAACAACCAAAGAGTAGGAAAGACTCTCCGTAGAAGATGAAGGTCAGCAAATGGTGCAACAAC
ATCTGACATTGATGAGTAAGAAGGTGGGCTCTAAGATATTTAAATAAGGTCTCTCTCAACAACCTCACTA
TTATAAGGCACTCTGAAAATTCTGGGGCTATAGCAATCAACGAGGACAAGACTGAGATTAATCAACTTCG
AGATTCTGCAAACGAGACTGCTTCACTCAGCAGGCAAGTGTCTCTTTTTCTTCCTTCAACCGCAGATATT
TTTCTTGTTTAACTCTTAGATGCAAGCGAAAAACAGAAGTTGAAATTCGTGATAGCGCTGCTCTCATATT
TTTCCTGACCATTGCCATTAGTCTCGCACATGCTTTTCGCAACTTCTAAGATGTCACATCTTTGTCATTG
TCTGAGTTTTGATGAGCTTAAAGCAACTTCTAGAAGACAAAGAGACAAGAAGAGGACGAGTTTGAAGCAC
TAATGGAGAAGCTTTGTTTACACCTGAGGCACTAGCCATTGAGTTTTAGGCAAGTCTTCTTGTTTTACTC
CCAAGAGGACTCAATAGCAGAGGCTTTTGAGCTTCTAGGAGAAATGTTGTTATGTTGCAGAATCATATGT
ATAGTTTTGTATTGTTTGATCCTCTTGGAATAAACAAGTCTAAGTCTTGACACATGTAGCTTTGAACTTT
CTGCAACAGTGTAACACCTATGTATGTAATATATAATAAAAATGCCAAATATTTTGTGGTTCTT
>TCONS_00040968 gene=AT5G22794
TGTTCGCAATCACTCAACCAAATGCATACACATACATACATGCAGTCATTCATACTCACATACATGCATA
CACACATACATGCATACACACATACATGCATACATACATACATGCATACATACATTAATGCATACATACA
TACATAAATGCATACATACATACATAATGCATACATAATCTACATTGCACACATACATACATACATCTAC
GCTTATGTGTAATATGTATACTTTCTTACTTTTACACATTTATAATTCCTTCTCTGCTTCTTTGAGTCGT
TGTTTACTTACTTGATTCCTTAATTCTTTGTCTGATTCTTTGCTTACTTATTTTTTTTTTGTCAATCCAA
GTTTGCTTTACTGATTTTACTTCTTCATTCCTTGTTTTGTTACCAACTTTAGAGGTTTGTTGCTTACTTC
CTTCAGTCCTTGTGAGTTTGCTTGCTTCCTTAATTCTTTGTCATATTCTTTGCTTTCTTCATTCCTTGTT
TAATTACCCGCTTCAGTCGTTTGTCGTTTACTTCCTTGATTCATTGTTTACTTAGTTCTTTGTTTCCTTG
TTTCCTCATTAGCTTCTTGCTTAATTGTGTGTACTTGATTTCTTGCTTACATGGTTAACTTGATTCCTTG
CCTACGTGCTTAATTTCTTACATACTTTCTTTTCCTTAACTACATGAATTTGTTTAATTTGTTTTTCTCA
TTTTCTATCCTTAACTTGCTCATTAACTGTCTCTGTTTATCAAATATTTGTTTTGCTTTAGATAGTTCTA
GGACTATTCAAAGTCCTTCAGAGCAACCAATCAGCTAAGTTATAAATGTCTTAATTTGACAGACCAAATG
AACTAAGCTACACAAAGTTTATTTGATTATTTCTTATCATTCAATTTATAGAACCTATAAGCAGTGCTAG
AATTTTCTGGAAGAACTTCATCTTAGAGTTAAACAATACATTCCGCCAACAATGAACTGTCACTTGCAAA
TTTTATGTTTGTTGTTGGTGTTGGTGGCTGAGACAAGCTCAAGAATCATTAGAAAATGTACTCATCGATC
TTTATAAGAAAGGTGGAAGAACAGAAGAGCAAGTTGAGCTCTTGAAGCTACAACTTTGGATGATATATCA
AGAAGAAGCATTCAATGGAAAACCAGCAAAAATTGCGAGATCTCATGGCCGGAAATTTCAGGTCACGGTC
GAGAAGGAAACCTCTAGGATGTTGCTGAAGCCGTGTATCGGAAACACAAGTGATAGAGCCAGATGCAAAC
AAGGCTTGTAAAAAGTTGGCAAACATAAATCTGATGCATCGTTTTAAGATTCAAGTATATTCAGAACCAG
AGTCTTCTTAAAGTGGATGAGTCAGACGATGAACCACTTGACACAAAACAAATCAGCTCTTTGAACCTCT
TTCAACAAGATTTCGATGTGGAAGGACTTTTAATCATTTGTGAAGGCTATATCTGATGTAGATTTTGATG
CCAGAAACAACAAATATTGTGAGATCTCATGGCAATAAATTTTAAGTCACAATCGAGAAGAAACCACTAG
GATCTTGAATTTTGGATGGGCTTATATGCAACTAAGGGACTATACAGCAGCTAAAGACGAAGTCTTACTA
AAGTTGCTACAAGGAAATGGAATAACCTTTTCAAAGCAAAGATCAAGGAACGTAAGGAGAAAATATATGT
AGCTGGTTCTAACATAAGGAGATCGCAACATTCAAATGATATTTCATTAAAAGTGGAAAGTCTTTGGATG
GGGACGAGGACAATGATGGGGACTATATGAATGCGGTGTCGCATGGCCATAGCAAGGCTTCCTCGATTTT
TAAATCTAAGAAATCTAAGGCATCTCTTTGAGATCCAAGTTTATTAAAACCAGAGTCTTCTTGAAGTGGA
TTACTAAGATGATTAAGCGCTGACTTAATGGATTAATACAAAACAAGATTAGCTCTTTGAACAACTGTTT
AGGGTTTGAGATGTTGGCGTATCTTGCAACCAGCTTCTTAGAATCCACCTATGGATTCTCTGGCACAAGG
ATAATGGCTGAATACTGCATTTTCCCCCGAGGATATTATTTCATTTCAACTGATTTGATGTCAAAGTTAC
GATACCAAATCAGATAAGTTATAATTATCTTAACTTGTCATACCATATATACAAAGCTAGACAAGAGTTT
ATTTGATGTACATTCTTTCGTATCATTCAATTTTTAGAACCTATAAGCAGTGCCAAAAGGTTTCTAGAAG
AACTTCATCTTGGTATAAAATAAGACGATCCGCCAACCACGAACTCCCACTTTCAGATCAATGGAACTAA
GCTTGAAGAAGGTTTATTATTTTGTACACTCCGTATCAAACATTTTATACAAGCTAGAAGCATTGCCAGA
AGATTCTAGAAGAGCTTCATCATCGAGTATTTTAAGACGATCAGCCAGCCACGAACTTCCACCTCTTAAA
GCACTGCAATCCGTAGCTAAGAGATGAAACATAAGAGATGTAGTTCTAGAGAAAAGCCAAAAACTGGATC
AAGAAAGAGACTTGTGGAAAAATATCAAATTTTTTGAAAAGAACTTATTGGGGTCTTTGTTTCTTGTGTT
CTTAAATCAAAAACACATTATGTCGCTTATCTCCCAGGCATCGTTTTGCTTATTTCAGCTTTTTTTACAG
GTAAGTAAAGAGAAAAAGATACCGAGCATATGACATGCTTGTTCAGATTGGTCATGCATACGCAGATGAA
AAAAACTACATAGGTGGTTGGTTGCCTTGATGAAATAACCTTAAGATCATTAGTGTTGTTGTTAAGGGCG
TAGCTCGTTTGGCATCTGGTCTTATAATAGTGCTTTTAATCTGCTTCCTTCAACATTGCTTCTCCTTCAA
CGGAAAAACAAGGAAATTGCAAAAATTAGTGATCTTCTTCCTTTTCAAGGGTGTTCCTGTGCTGGGTGGC
TAAAACTACGCGTTGCAGAACGACACAGAAACTTAAAGAACATGGTCGAAGGTTTACTGAAGTTGCCAGA
AGAAAATGAATTACCTTTACAAAGAAAAGTCTTATAGGTGATGCTTTGACTGGAGATGCTCATCAAGAAA
TATGACATGAAGGATTTCAAGTCTGTGAAGCCTAAGGAACATATAAAACTCCTAAAAACACAAAAGCTCC
CTCTGACGTAAGTAGATCACAACATTGAAAATAAACTTCATGAGTGCTCGAGTATTGATGTTCGTGGAGG
CGTTGTTTTAGAACTCTAGAGTTACCTTCTAGTTTCTTAAGTTCTCAATCATTTTCCCAGGAGCCGATTT
CATAGCCAACGAACCTTGTGAACTAAAAGAAGTTATGTGGTGAGTAATTACATTGACACTGGCCAATTAC
ATTGACAATGTTGTCTTTCCCTTGACAGCGTGATATCCCAACACATTGCATGTATGCATCCACTCATGTA
CACATGCATACATACATACATACATACATACATACATACATACATACATACATACATACATACATACATA
CATACATACATACATACATTCATTCATTCATTCATTCATTCATTCATTCATTCATTCATTCATTCATTCA
TACATTCATTCATTCATTCATTCATTCATTCATACATTCATTCATTCATTCATTCATTCATTCATTCATT
CATTCATACATTCATTCATTCATGTATATTTTGCTTCTTTATTTACATCATTAACTTGTTTTACTTGCTC
TCTGCTTTGTTTCGTACGCTTTGCTTGCTTAACTTGGTTGCTTTGTTCCTTTGATCTTTGCCTACTCAAT
CCCTTCATTCATTTCTTAACTTGCTTGCTGCTTTGCTACTCTGATATTTTTGGTTTCCTTTCTCATTTCA
CTGTTTACATGCTTAACTAACTTGTTTACTTCTTCCTTCTTTGTGTCTTTTATTTCTCTGCTTCTCTCAT
TGGTTCCTTCCTTCATTTTTGCGTTGGTACTCAACGTTTTAATTTATTTACTAACCATAATTATTATTTA
AATGATGTTATAGTTTTAAACTATTTAAAACCATCAGCTTTCATTTTTAAAAGTAAATACTACTATTTAT
TGTCGATGTATTACGAATGTATCAACTCTTGTATTCGATTTGAAATTAATGAATAAATGAGATGTTTTTT
T
>TCONS_00043855 gene=AT5G57060
GACAACTGAGCTCAAAACATTCAATTTTTGTTAAAGAGACGAGTCGTATCTCGAGTTTGAAGTTTTCGCG
GTTGCTGATTGATTTGATGGGGATTTGAAATTTATAGTGGAAATTGAAGATCTGGGTCATAAGCAATAGC
TTAAAGCATGGACGAAAATTCTAAATTTGTATCTGGAAACGGTAGAACCGAGCTGGTTAAATTCATTGCT
GATAGGCATGCCAAACTCATGAAACAAGCCTCTCGACATTATTCCGCAATTAAAGATGCTATGGCTCGTG
GGAAAAAAAGATATACACTTGTAAAAGATGTAGACGACATGGAAACAGGAGCATATGACAAACCTCTTCC
ATGCTTTGGTTGTGGAATCGGATGGTTTTCCTTCCTCCTAGGATTTATGTTCCCATTTTTGTGGTACTAT
GCTGCATTCCTTTATTTCGGGAACTATTATCGTAAAGATCCTAGAGAAAGAGCCGGTCTTGCTGCTTCCG
CAATCACTGCGATGGGCTTCTCTCTTGTCTTACTCGTGATTTTTGCTTTCCGGTGGTTTTACTATCCTTG
AGATAAAGAAGTAACTATGTTAACTATCATTCATACCTATAAGCTCCGTGTTCATCAAGGAATAGTCTCG
GAACTTGATGTCTCATGTACATTCACATAAACCAAATGAATTTCACTTCGATATTTTTCTCAAGTTGTAT
ATTTTTTTTGTTGAATGAAAGTTTTTCAGTCCCTTACTAAGGTGGACCAAACT
>TCONS_00035355 gene=XLOC_023098
CGTGAGTCTCGAGGTTTCTCACTATTTTTTCTTCCGCAGCGTCACCGACTCAGATTTGGTGGTGCTAGGT
CACCGTGTTCTTCACGGCGTTCGGGAGAATGTCTTAGTTACCCCAGCTTCTCCCTAAGGAAACTCCACTA
CTGTTCAAAATCCCTTTCCTACACATCTGTAGTTAAATGTCACATAATCTGTTGAATTACTTGAGGCTTA
AGGTGTAAATGTTATTTTTCCTTGGCAGAGACCTAAGGTTTATGTGTGTCTTCCAGTTTAAATTATGTGT
GGGTGACTCAGAGAATGGGGACTAATGGGAAAGAGATTCCTTGTGAGACTCAGTTTCTAATCGTAGAAGC
AAACAAAGGTTCTGGTTTAGGAGGAGGAGATGAATCGTCTTCCTACGTTGTATTCTTGCCTATACTTGAA
GGAGATTTTAGAGCTGTTTTTCAAGGGAACGAGGCTAATGAGCTAGAGATTTGTCTTGAAAGTGGTGATC
CAACCGTTGACCAATTCGAGAGGAGTCATTTGGTTTTTGTGGCTGCTGGCTCTGAGGCTTTTGAACAACA
TTTTCACACCGAGAGAGAAAGAAAATGCCAGATATGTTGAACTGGTTTGGTTGGTGCACTTGGGATGCAT
TCTATAGAAAGGTCTTGAGAGCCTCAAAGCTGGTGTGGTTACTCCAAAGTTTGTCATAATTGATGATGGA
TGGCAATCTGTTGGCATGGATGAGACCAGTGTAGAATTCAACGCTGATAGTGCTGCCAATTTCGCAAACC
GGTTAACTCACATAAAGGAGAAACACAAGTTTCAAAAGGACGGCAAAGAAGGCCACCGGGTGGATGACCC
TGCATTGAGTCTTGGACATGTTATCACAGATATTAAGAGTAACAATTCACTCAAATATGTTTATGTTTGG
CATGCGATAACCGGATATTGGGGAGGAGTCAAACCAAGTGTTTCTGGTATGGAGCACTACGAATCAAAGG
TGGCGTATCCAGTTTCTTAACCAGGAATTATGTCCAATGAGAATTGTGGATGCCTAGAAAGTATAACTAA
GAATGGACTTGGTGGAGGCGTCAAACTTGCAAAGAAGTATCACCAGGCTTTGGAAGCTTCTATTTCAAGA
AACTTCCCTGCCAATGGTATTATCGCTTGCATGAGTCATAACACAGATGGTCTCTACAGCGCAAAAAAGA
CAGCTGTTCTGGCATAGAGATCCGGCTTCACACACGATCCACATTGCTTCTGTTGCATATAACACACTTT
TCCTTGGAGAGTTTATGCAGCCGGACTGGGACATGTTTCATATACGTTAAATTGATTCAACATCAACAAA
ATTTCTGAACTTGTGAATGAATCTATTTGTTTCTCACTGCAGAGTTTGCACGCAGCAGCTCGAGCAGTTG
GAGGATGTGCCATTTATGTCAACGACAAACCGGGACAACATGACTTCAACCTTTTAAGAAAGCTAGTACT
TCAAGACGGTTCCATACTCTGAGGAAAGCTTCCCGGAAGACCAAACATTATTTGTTTTTGTTCAAGCAAT
AATTAGTTTCCTCGTCACTTGTACAATGAGCCGTAATAGTTGCTTTCTCAAGAAAAAGTAAAATTGAGTA
TTGGAAAACAGAGTTGATGTCTGCAGCATTTATAACTTGGAAAATGTAATATTTTTAAACG
>TCONS_00002753 gene=AT1G30835
TATCTAATAAAATTCAAATAATAATACTCCTTGTACAAAAGCCATAACACTCCCCATTGCTCATGCGATG
GATCTCTCCTCTGTTGATGGTCCAACGATTTTCATAGCTTTTTTTTTTTTTAATAATATTTTTTCTCAAA
ATGGGCTTTTTAAGGCTGATGGAGTAAAAGAGATACATGAATACAAAAAAGAGAGGTCCAAAATGGGAAC
CCTAGAAAACAAACTCTGAAGAAGACAGTACACCGGAAACGCATCCATCACCTTCCAGATCCGATGCTAA
CAAGGATGAATTTATTGCGGACAAGACTCGAAGACAAACCTTTGGGAGGAGCTAGCAAATCCCACCGTAA
ATTGTCGCCGAGAGACTTATCCGAACCAAAAACAAACCTTTCGGGAAAGGGAGGACCACCACAACCGAGA
CCCAGAACCTCTTCTCCCCAACAAGCAAGAAGAGAGACATCAAAACTAACCTTTAATTCCACCGATGAAC
CTTTGAACCACTCCAAGAGCAACCACACCTTCAGATCCGACAAAGAGGAAGCCAAATACGGCGGAATAAA
ATGGATGTTGGCTCAAACAAACCATCTACTCTCGAGATCTGGCCAAAGATCACCCGCAATTAGCCATTTA
GGATCCGGCCAAAGATCCACTGCTAACCCCTTTGCAAAGTAGCGAACCCACCAATCCATGGTTCAACTTC
CGCCGCTCGCCGGAGCTACAATTCACAAACCACCGAACCGTGAGAAACAAAATCTAATCCACTGGAGTCC
ATAAACCAGCAGAGCACATGAACCGTTTCTCTGGCTGTCGTGAAGGAGAGCTGCCGTCTAGCATCGAGCC
ATGGACCTAACCACGCCTCACACCACCGGAGAAGAGAGATGCTCACCACCACTTAACTCTACAGCCCATC
AACTATCTTTGAAGATCTTCAATCGGAAAAGAAAAAGCAAAAAAAGTAGATTTAACATCTAGTTTTCAAG
AGAGAGAAGAGAGGTTTTTTTTCGGGAACGATTGGCCCTTTTCAAGTGGAATACGATTTTCATAGCTATG
TCAAGTGTGGGTGCACGGTGCCCAAAGCAGCTGCCGCCGTCTCGCTCCGTTTCAAGACAAGCATCCTCCA
CCGCTGCTCCTCCGTTTTTCTCTCCGTCTGACCTCTATCGTTGCTTCCATTTTCGCGGGTCCGACAAGGC
TCTGCGTAGAACCGTTTCTCTCCTTCCGTCGTGTATATTTGTGCTTTCCCTCGAGGTTTTTCCGAGGATG
TATTTTGTGTTTGTATCCGACTAATTATAGAATGAAGAAATGTGTATTTGGTTG
>TCONS_00003711 gene=XLOC_002425
TGATGGTTCATAATACTGCATTAGAAAACTAAAAGGAAAAAATGTGAGCCAACAGTCAATCTCGCATTAG
AGTAGACTCTGGAGAATTCGTCGTAACTTTCTTTCTTCACATAAATTTTGTAGTTTTATCTATTGTTCAA
TGTCTTCAGTTAAACAATTAGTGTCCTAATTACTCAGCTTATAGTTTACTGCTAACAGCATTGTTTTGTT
TTCAAGAAAGAGGATTTTTATGCAGAGAAACATAACTTCAAGTAGAGATTTATCTGCCAATGAGAAAATG
AAAGGTCAGGTAAACATGTAAACTCTTTAAATCTTTTTTTCTCGTCTTTCTTGCTTCATGCATATGTTTT
GAGCAACAACAGAAACAAAACTTCAGGAGAAAATTCAGTCACCAAGAACAAATGATGGACCAGAAGCTAA
ATTTAAACGGATAATCCAAATTATATTCAAATCATCCAAGGAGAAAGCTCGGAACTACTAAGTTCGAAGA
AAGTGGAGAAATGGGGCCAAGAAAGACAACCTAATTTTCTACTTACGTGATATAGAAGTTTACAAGTGAT
CTCTAGGGCTTCAGAAAACAGAGGCGATGAAGAGAGGACACAAACAGACCTCACTATCGTCGACACTACG
ACTTCTTCACTGTGAAGCCAATTACCTCTCGATGGTACGGTTGAAATACTAAAAAGACTGCCGGTGAAAT
CTCTTTCGAAGGTCCTATGCATTTCGAAGCTATGGTCATCAATTATTAGTAGACATAGAGACATCATAGA
ATCGATTGTGAGTCGTTCTTTGGCTCAGTCTCCACGTGATGCTTAGCTTATTTCATCTACGGACTACGGC
CACACTTCAAACAACTACTTACCTTCGAAATAGAATCAATATTATTAT
>TCONS_00047070 gene=XLOC_030699
AGACCGTTTGAAGAACAATTATAACGTTCCAAGTCTCTCTCTCTGATTTCTCTCGTTATTTCGAATCCCT
AAATTTTTATTTTCGGCAAACATCTGAAGAAGTTTATGATCACCGACGATTGTTTTCTCCGGCGACTATT
CGACGATCAGACAATCGATTCCCTAATTAAGATGGTTTTGAAAGATCATTAACGATCGCGAGACTTTACG
ATTGAGGGGATTTTGTTTGGATGGTCGTAGCATCACCGACGGTGGAGGATGGCGGTAGATACGGAGGGCG
GTGGAGAGCCGTGAGGGATGAAGTTACGGAGGAAGCGGTGGTCGTGGCTGGTAATCGTAACAAAATCGTT
GAAGTCTTCTTTGCCTGAAAGAAGAAGAAGAAGACGGTTTATCTTCGCTCTTTGTGATTCGAGTTTCTCT
TGGATGTCAATCTATTCACTTTCTGGACGGAGGAGACACTAATTGAGGACAAATCTTTATCATTTTGCAC
TTGTAATGGAGAAAGATGGAGAAGATTGTTTTCTTTCTACAAGATAGTTCTAGGTCTCTGTTTGACAATA
ATAGTATAGATGGAAGACTATTGAGCGT
>TCONS_00009227 gene=AT1G29357
AAGGTCTTCAAGTTCTTCACCTAAGAGATCATCATTCTCCAAGTTCTCTCCTGCGTCTAGAAGGGAATTT
TCGATTTCACGATAATCTCTTCATCTTCTATCGCTCAGTCAAGATCAAGATGATCCTCCTCAGGATTATT
CTCCTCCCAATCCATGTCGCCATCATCCGTCACTCCTTGCTATGTGTCGTTGACATCTTCCTGCATAAAC
TCCTCTTCCTCCTCCCAGGTTTCTTCACTCTTAATCTCCATTTCTGATGCGTTAATTTCTGTATTTTCAG
GATTAGCACTCGGTAATTCTCCAATATGAATTGCATTGGAGAATCTTGCTTCTAAAGGAGCTTCTTGAGC
ATGATTTTCCTCTTCTTCCACAGTTTGATCATACCAACTCTTCTCCTTGTCCAGCTGCTTCGATATAACC
AAGAGAGCTTCCCCAATAGTAAGTTTCTCAGAGGCGATCACGTGCTTCAATTGAATTGAAGAGATCAAAG
GATCAGAGACCGTCAATTGCGAGTCCGAGACATGGGATAAACCAGCAGATTTTGATGCTGCAGCTGGAGA
TTTGTTCTGGTTCATCCTGCGGGTCACAGCTCTTTCTTTTGATGAGGATGGCTTGTGATTATGGTTCTCC
AGAGTGTCATCATAACGTCTTTTGCGACCTGAATCCTTAAAGGGAGGGATCTCGCGGACTGAAGAAGGGT
TCTTAATCTCTGAAGGTCTCATAAGTTTCTCCCGTGTTCGGGGAATTGAAGCTGTGCTCCATTCAATTCG
TCGATCATAGCCCTGAGAGTCATCCCTAGTCGTATGATGATTTGAGTAGCGAGCATTTGCAGTCAGAGGT
TGTTGGGTCTTCTTTAGCTTGTGTTGGCTTGACCAAGTCAGGTCTCCACCACGAAGGGTGAATCCTTCCA
TTTGTGCTGAGCTGGAGAGTTGCAGTAGGAGTAGAAAGAGTTAACTTCTTCCCTGAAGTCAGCTTTCCCA
AGCTTTTGTCATTATCTTTTTCAAACGGTAACGTCTCCTTCTGAGCCACAAGGTTTAAAGGACAAGATTC
TTGTTCGTTGTAGATCCTATGACAAAGCTTACACCACCTAAAGAGTCTCTTGGAGCCGAGAGATACCCAA
ACAAGCTCACCCGAAGGGATTTAAGTCTTTTTGCGGAATCTCAAGGGTTCATCTGCCTTACTAGTGACTG
TGTTATTTTAAAGATTGGAGATGTACAACTTTTGTAAACTGTTGTCGTACTAAATCGAACAAGACAAAGT
TGAAAGACTTGTAGGTAACTGAAAACAACGGAAACATGAGGAATCTGCTTATTAAGCCCAGTTGCGATTC
TCTCTTTATTTGTTTCTTCTCTTCTCTT
>TCONS_00041403 gene=XLOC_027016
AACTATTTCCAAACCCCCTCCTAGGCCTAAGCTTGTCTTGGGCCTCTGAGAATTTCTGGAAGAGCTCCCT
TTGGGGTAAAGCTCCACAATTCTTAGTTCAATAGATATCTTTTATGATTACGCTTCATAAATATGTTTCT
ATTTAATGTAATATGTTTCCTCCTTTCATGTACCTAAATAGGTTTATGTTATGCATCAGCTTTCTTCATG
TTTTCTCAATTTGAAGTGAGAAAAATATGTCATGCTAATAGTCTGCTTCTGCTTTCTGCATTGATCTGTT
ACATAGCAGCCACTTTCTTATGTAACTGAGATTGGTTTCGGTATAACTATCATATGAGAGGTAACATTGA
TGAATTTTTCAACCCTTTACTAGCACTAAATAATTTTACACGTTGCTAAAGTTTGGTAGGGGTTAGAATG
TAGTAACAATAACAGAGCATGTCGGCACGCGTAGTACGCTCAGGTATCCCTCATGTCTTCTCTTTTCTGG
TTGTATCTTTACATGCTTCTTCTTCTTCCTTTTCGTGATTCTCTCTCTCTCTCTCTTTTCATTAGATAAT
GTGATAGAGATCTAGGAACATGTAAAGAGAGAAATTAGAGGTCTTGAGACAAACCTTAAACTCTTTTCGT
TTCTAGTGGAGGTTTATGGGTAAGAGCCACACATAAAATGTACCCATGACTCATTAAAGTTAAGTTAGTA
GGCTTCTAGTTGGTTTGAACCGGTGTGTCATATGTCGAAAACCTCACAAGTAAGTGGCGTTTCAAAAGCA
TGGTAATCTGAACTTCATCGCTGCAAGAAGATAACAAATCGTAAGTAAGAGATTCATTCAAGTTTAATAA
ATGCATTCAAGAGACAAAGCTTTTGCTGTTTAAAGTAAAGCTCTTTGTGTAGTAACATAGATGTATTGTA
GCTAATGTAAACTAATTAGAAGCTGGACATAGTCCTCCACAAAATAATGAAATAATAATAATATGTATAT
ATGTTAGACCAGTTCAGAGAAGACATTTTCATGAGTCAATGACGCATTGTCAACACATGTTTAGAGAAAA
ATGATGCGGTCCGTTGAACAGACAAAAGAAATATATATAAATCATATGTCCATGGCAACAATCCGCGTGA
TCTGACTTCGTTTCTCAGAAAATTCTTGAGTTCATTTCTCTCTATATATACCGATTTACATATCGAACAT
CATAGTTTTAAGGTTTTTAAAAATGTGTAACATCGTGGTTTTCTTGCTAACTTTGACCTTGTTCTTGTTC
TCTGGATTGTCGAACACAGCATTTGCCCGAGTGCAATATGAACCTTTAAAGCCAAAATTCGGAGCAAGGG
TATGGGATCAAAAGATGATAAAAAATATCAAGATTGAAGTAGATGGTAGCTGTTCAAGGCGTGCACCTGG
AAGAAGAAGACCACCAAATAGACCACCAAAACCATGTACTAAACCCTAGTGACAATCCTTTATGTATGTA
CATATATATGTATAATTTTATAAAAATGACATCAAGTACTATATTAGATTCACATAAATGATCATATTTT
TATTGATTCTTTGTATCTAACATCATCACATAATGCAAGAAGAAAATTAATT
>TCONS_00014580 gene=AT2G19890
ATGTTCCTTTTTTTTGTTGACAGGTGAGAGCTAGCTAGCGATCCAAAAAAAATATATGTATCTATATTGC
TTGGAGTACAAGTGCCAGGGGTCAAACGTGTGAGAGTTCTTAAGATGTTAAGTCACATTTGTTTATGGTC
ACTGGATAATTTCACCATCAAATTTGTTGGTAATCTCGAAAAACATCACACAAGAACCGGAGCTCATCAG
GGTTCTTCAAGCTTTGCGATTGAAGGATCACAACGTTCTCTTAGCACAGCCTGATCATAATAATGTCGAA
GCGGCAGTTCTAATTCACACGTCTGTAAGCTCATCGGTATGGCGTTCGAGAAGCCTACTTGATCGAGGAA
TCCTTATCAAACAAACCGGAAACTCACAACATGATGAGACTTGTGCTTGTAGCGGATGCTTACAAGCTGT
TGAGAATAAGCTTGCCAAGAAGCGTAAGAAGCAGCAGGAGCGTAAGAAGCGGAAGAAGCAGAAGCAGCAG
AAGAAGTTCAAGGTCACAACTACTACCAAGGGGGACACTGAAAGTAACTGATGCATGCAAGGTTCCCCCA
ATGGTGTTCTATCATTTTTGCTTTTATCTTTCTGACTTGTGGATGTGAAGACTGAGAATCTATACTAAGC
ATCTAGGCTGCATTATATTTCTTTTGAACAAGTGTTGAGGTTAGGTCATAGTTTGACAAACAAGATCGAA
GTGAGTAATATTTCAGTATACAAAATCAAAGGTTTGCAT
>TCONS_00000138 gene=AT1G02350
ATGGAAATATCAAATGTCTCTTCTCCGTCCGGCGGTGTCGCAGCCATTTCTCTCATAATTCTTCTCCGTC
CTCGGTTACTTGCTTATGATTCTACTAATCTCTGTTGTTTCCGGTTGATCAATCGTCGATCTTCTAAACT
CGAAGGCGGAGGAGGTATTACCGTGACGGCGGATTGACTGATCCTCAGCGGAGTATGTATCTTGACACGC
GAGGAAAAATGTTTTTTTTTTTCCCTTTTCCTATTGTGGTTTCGATCGAATTCGCTTAATTCGATTTTGT
TACATGAAGCGTTAAATTGAGCCAATGTATATGATTTCGAAAGCAAAAATTAGTTATCTACAGAACAAAT
TGTCTTGTATCTGATAGTTTAGTGGTTTGAAATTCACTAAAAGAGTTTTAGTAGAATGCTCTGTCTTGGT
TTAGTGGATTTAAGCCTTGTCGTTGTTTGCAAGTTTACTAGAAGAGTTTTGGTTTGTGTTGTGGAATGGG
AAACTGAGGCCGCTTCTGTCAAAGCCAAAGGGCCCAAACAGTTGGTTCTTTCAGGAAAGGAATCACAATG
TTGCCAGAGGCAATCTCTGCAAGGTTGAGTTGCAACTTGCAAAGTTAAGGAAGCTCTCAAGTATTACTAA
GATGGATAGCAGAGGATACAACTCGACTTATGAAACTCTGAGGGGATATTCTCTGTACAGAGCAAAAGTG
TAGCGATGACTGCTCCATCTCATGTTGCTAACAGTCTTTTTCCCCCAATTTTCTGTTAAGTTTTTGGATT
TGTGAAACCAGTTGTGTGCAAATTCAAGTAGATACGTTTGGGATCTTATGTTTTGTCGCCAAAATTCCCA
TATACAAGCTTGTCGATTGAATATGCATACTTAAACTATCTTAATTCTTAAATCATGTTGGATTTGTAGA
CTTTCCCAATGATGAGTGACTTGATGATAAAGTTGCTGAAGCTGTGGTCTTTCATCATCTGGTCATGATT
GATGGATATTCTTTGGTGGCAAATATGTTGCTGCTGGTGTCGCATTGGGTCGGTGTGTGGAAGGGGCTTA
CCCAAGCCAATGATTTCATTTATAGGTCCGCTTACAAGTAAGAAAATTATTAAACGAAAACCAATTAGAT
ACTAAGATTGCAGATTAGACTTTGACAAGACATAAGTATGTGAAGGTTCCCATTAATATCCTCATAAGTG
ATTTTACAACTTGTGGCCAAAAGAGCAAAAATTACACAAAGCGGGAGAAAGATAGTTTAAGTCTAGAACA
AATCGATCATAACTCTTGAATCTTGCGGATCTTCGTGAAGAGGTGAGATCTTGAAACTGTCGGGTCTTGG
AGATTTCTGTTGATGCGTGTAATGGAAAGATGGAGAAGAAGAAGATGGTGTAAGAATTATGGAGGAAGAA
GAAGGGAATTCAGAGATTGTAGGGTGAAGGATTTGTGTGAGTAGAAGAACAATTGACGCCATTGATGATC
AACTTCGAAAAAGCTTTGTATATTTAGGGTTTTGGTGTAGATTTTGTTTTCTCATGTGATTCTTATCTGC
CTTTTATATATAGAGAGAGAAAAAGTGGGCCTGTGGTATTGTGGATCGATGTTG
>TCONS_00043897 gene=AT5G57565
CTTCTACACATGACACCAGGGTTCGACACCTGACAAGTTTTTCTTTTAATTTTTTTTTTTTTGGTCTTTG
TCCTCGCCGTCGACGACGTCCCAGAGAGATGATAGCCCATGAACAAGAGCCTCCAATTCCAAAATTTCAG
GCTTTTAAACTCTTCCCCTCCTAGATCGATCTCCAATCATCACATATCGCTACACCCACATCATTCAATC
ATAGCTCTCGTATCTCCAATCATCTTTTCATTCACCTAATCTTACAATAAACGCTAAAACTCTCATACCC
AATCGCAAAAGAGAATGAAGAAGAAGCTCCAGCGTCTAAAGAGTACGGATTTTATAACTGTGGCCAAATC
ATCCTCCAATTGTGCTATCCGGGATGGTGGTCGACGGCGGCTCTAGGGCGAAGGAAAAAAAAAATTCCAA
AAATTAATTCCAAAAAGACTCTTGAGAGTCTTGATTCCCCATTTTCCATCTTCACTGTATTTGATGAGGA
TTTTTTTTCCCTTTTTAGTTTTTTTTTTACTTGTTGCAGATTTGACTCTCTTTTTTTTTTCCAAAGACAA
TTAAATCATTTAAAGGGTGATTGGAACCAAGACAAAGATCTGTATAGTTATGGAATACGTTTCAGGTGGT
CAGCTTTCAGACAGACTTGGAAGACAGAAAATGAAAGAATCAGATGCTAGAAAACTTTTCCAACAATTGA
TTGATGCTGTTGATTATTGTCATAACAGAGGAGTTTATCATAGAGATCTTAAGCCACAAAACTTGTTACT
AGATTCAAAGGGTAATCTACAAGTTTCTGACTTTGGATTAAGTGCAGTTCCTAAATCGGGGGATATGCTC
TCTACAGCTTGTGGCTCTCCATGTTATATAGCACCAGAGG
>TCONS_00006428 gene=AT1G79100
ATGGCGAAGATTCGAGTCTTTCGTGGCGATTTTGGTGAAATCATTCATGTTCAACTTGCGATAGATCGAG
CTGCTAATCTTTCAAGAGGAGATGCATATGTTGAATTCAAGGCAAAAATAGCTGATGCTGAGAAACCACA
GCTGTACATGGATGGTGGTTACCCTCGAAGGATCCGTGGCAGTCCTGCTCTAAGACGTTCTCCTCTTAGG
TCCCTTCCAAGAAGAAGGTATCCAATCCGCAGACCGCAGACGTGGCCGATAACCAATTTGTAGGCAATAG
CATGCTCGTTCGCGTTCAAGGTCGATATCACCCCGCAGGGGAAGATGTTTAACTGGCAGCGTAGAAGGTC
ATCTTCCTACTCTAGTTCCCCAAGGCCCCATAAGTTATGGCTTGTTGCAGACCCCTTTTCAGCTAAAGAA
ATAAAGAGATGCCCTTGTTGTGTTATGTGTTGACGTTCTAGCTAGTGTCAACTAATAGGCTCCTAGGAAG
ATATCAAGGAGCCACAGTTCAAACCAGCCTTTGAGAGGAATGAAAAGGAGCAGCAGCAACAGTAGCAGCA
GTAGCAACTACCGCCACCTCGCAAGACCTGATAAAGAAAGTGTGAAGTGACCATATGAGACTCATGCTCG
CATTTACTCTGCTTAGATCGTACGAATGTGACTGATCGGTCTAGTCAAAGGT
>TCONS_00028077 gene=AT3G19900
AGTTTTAAGAGTTTTATTTTTGTTTCCTCCTTCACCGTTCATTCACTGATATGTGTGATATCTCTTTGTC
CCCCATCTATTAATCTCCTCCTCCGCATCGTCGCCGTGCACTTCCCCACCTCTTCCGGCGGATATGATGA
GCATTGTATCAAGTCATCATCACTGTCAACAATCTGTTATACACGAACGTAGCGGTATAGGAACAATATC
TAAGGTTTCTTGTTCGAGATATTGCGGTCCGTGTTTCTCTGGACGACTGGCTTTCTCTCATAGCCTCTGC
TTGAAGACTACTTATGGGAAAACTGATAGGAGAAAGTTTTCAAGAATTTGCAGTATTGTGGATGATGAGG
GGAATCTAGATAATTCGGATGACGAGGAAAAGGAATCACTCGATGATAAAACTAAAAGGCAAGCGAATGA
TATGAATCGGGCTAATCTTGAAAGAATGGTTGGGTCAGATGATTCTGCATTTAACGGCTTAGATCTTGCA
ACCCTCATCAGACAGAAGTATGGAAAATCTTATGATGTTCAACTCATCAAGAAGATGTGATTAATGTAGG
AGTTCATGGGGAAGAATCTTCTTGCAATGAATGTCATGTGGAAGTACAGAGAACAGGTCTTTTCCTCTAA
CCGAAGAAGAATATATACTTAGACTTGACGATGTAGCCAACATGTTGAAATGCTGGGGAGCAGTCTCACA
TATCCGTAGCAGCCTAGCAAAGTCGAAGGAGCGACCTCGGATAGGGAAGGCTGTCAGCATTTTCATAGAC
ATGGATTCGACAGGGGGAAGAGCAAATGAATGGATTTACAAGTAAAAATCGACCGGTTTGCAGCTGCTAA
ACCAAGAAATCAAAAGGTTTTGTCTCTACGTTTATCGTCATCAATTCATTTTGAAGGCTCTTCAGTGATG
GTTGCCTGCAGAAACCGAGGTTTTTGCTATATTTGATGTCCAAATCAGGTAGTATATATGTACATGTGTG
TATTAAGTAGACACAAATCTTTACTTGAACTCTCTGTGTAAAATATCTCCATGTGTTGAAATTCAATCAT
CTTTGTGAATCTTCCTCTCTTTGTGATCTGTAAAAGTATTAGTTTTGGCA
>TCONS_00023970 gene=XLOC_015487
ATAACTTTTGTTGTGTTACTGGCGGTTCTTGTCTCCGTGGCTAACCTTGGCTTGGCTCATGTCGGTCTTA
CAAATATCGACCCTTCGTGGTACGACGCACATGCGACGTTTTACGGTGACATGAGCGGCGGAGAAACCAT
GCAAGGAGCATGTGGTTACGGAGATCTATTCAAACAAGGTTACGGCTTAGAGACAGCTGCACTAAGCACT
GCTCTTTTCAACAATGGCCAGACTTGTGGTGCTTGTTTCGAGCTCATGTGTGTTAGCTCAAAGTGGTGCA
AACCAAACGCTGGTTCAATCAAAATCACAGCCACTAATTTTTGCCCACCAAATTATCAAGAACCGGTTCA
GTACCATTGGTGCAACCCTCCTAACAAGCACTTTGATCTATCAATGAAAATGTTTTCACTACGGTGGCTG
AGTACCGAGCAGGGATAGTTCCGGTGAAGTTCCGGCGAGTGGCCTGTCATAAGAGAGGTGGTGTTAGGTT
TGAGATTAAGGGCAATCCTTATTATATCATGGTTTTGGTTTATAACGTTGGAGGGGCAGGAGATGTGAGT
AACGTTGAAATTAGAGGGCAAAAGAGTAATTGGATCGTTATGAAGAGAAATTGGGGGCAAATTTGGGATA
CCGGTTTAGATTTGGTTGGACAAAGTCTCTCGTTTATAGTTCGGACCAGCGATGGTAGGAGCATGACGTT
CTTTAATGTTGCGCCTCCGAATTGGGGTTTCGGTCAA
>TCONS_00038874 gene=AT4G37225
TGTGAGTGTAGAAGCACGAATATCATCAGAGAGGAGAGAGGAGCAATCAATCCACTCTCGTCTTCTCCTT
TGTTAGCTTCGGAATCTTCTTCTTCTTCTTCAATACAGCTTCGACACTAGAAATTCAAAAGATTTATTTC
CAACGTGGCCTTGGGTGAATGCTGAAGGGATCGACTTGGGACCAAAGTATCCTCTGCGATGCCACGAGCT
GCTTGATCGTGAACAAGAACGGTACACGCTCCCCACCAGGAAGTTGTGTACTGTCACTGCTGCGTAATCA
ACTTCGAAAGGGCCTTCGATTTCATCGAGTGTGTAGGTAAGGCTAGTCATGAGCTTTGTGCTTTGGAAAT
CTGGTGTGGTGCTACTAACTACTTGAGCTTTGACGGTGAATGATTACAAGAATATACACTTTTGGATACG
AACAACGGCACGTAGTTCAATGCTAGGAGGTGATAGAAATTTGTGTTGCTTTATTGTTTGGTGTTAATGA
AATGAAAAACAATTTTCAAAAAACAACTATTAGTCATGATCAATTAAAAAGTCTACAATATTCAAGATTG
ATTCAAC
>TCONS_00019730 gene=AT2G31360
TCCATTAACAAAAAAGAGAGAGAGAACCTAAAAAGAAGAGAAGAGAAAGAGAGATCCGAAATGTCGGTGA
CATCAACGGTGGAGGAGATTAGATTATGTGAAATTCTCAGCTTCTTTCACTGTTCATTCTCTTGCTCTCT
TGGCTCCGTTTTATTTCACTTGGTCGGCTCTTTGGGTTACGTTTTTGTTTTACACCATCGGTGGTCTTGG
TATCACCGTCTCTTATCATCGCAACTTGGCTCACCGGAGTTTCAAAGTCCCTAAATGGCTTGAGTATCTC
TTAGCCTATTGTGCCCTTCTCGCTATTCAGGGAGATCCGATTGATTGGGTGAGTACACATCGTTACCATC
ACCAGTTCACGGATTCAGAACGTGATCCACATAGTCCTAAGGAAGGTTTTTGGTTTAGTCATCTTCTTTG
GATCTATGACTCTGCCTATCTTGTTTCAAAGTGTGGAAGAAGAGCAAACGTGGAGGATTTGAAGAGGCAA
TGGTTTTATAGGTTTCTTCAGAAAACAGTGCTATTTCACATTTTAGGATTGGGTTTCTTTCTCTTCTACC
TTGGTGGCATGTCCTTCGTTACTTGGGGAATGGGGGTAGGAGCAGCATTGGAAGTGCACGTGACTTGCCT
CATAAATTCACTCTGCCATATTTGGGGCACTCGAACTTGGAAGACCAATGACACTTCTCGTAATGTTTGG
TGGTTATCGGTATTTTCATTTGGAGAGAGTTGGCACAACAATCATCATGCGTTCGAGTCATCGGCTAGAC
AAGGACTTGAATGGTGGCAAATAGACATTTCGTGGTACATTGTTCGGTTTTTCGAAATTATCGGTTTAGC
GACCGATGTGAAAGTGCCAACGGAGGCTCAACGACGTCGTATGGCTATAGTTCGTTGATGGAAATTGCGG
GAAGAGCATAGAAAAAGGGATCTATTCTATGTAATTAGAATAATTTCTAATCCTAAAAGAGAGTTATTGT
TTTATTTTCTTTATTACTACTTTTGAAGTTTTGGGTTAACGCAAAGGACGTTTCCGATGTGTTTTGGTGT
TGGACCAAGTTGATTAAGATATTTGTCGTAATTGGTACTTATATATAAAATCTTAGTGGGGACAATTAAT
ACGTTAATTACGGTCTCTATGTGAGACTTATTTTAATATATAGACTTCTCTAAAATATCTAATCGTCGTT
TACGATAAAAGAAGAAAAGCAAAAAGACATAAGACTTGTTCAAAAGGAGATGATATTGGTTGGTTGTTGG
AGTTTATAGCCACATATAAAATTACCTTTTTTATGTGATTTTTTGTGATCATTTCAATAGATATATATAA
AGATGAAAAAGAAAATTACAAAAGAAGAAAA
>TCONS_00028566 gene=XLOC_018547
ATCAATTTTTTTCTGTTTCGATTCCTTTTAAATCTCTTCCCTTTTCTCGAAAATCCTTCTTAGATCATCA
GCCATGGCTTCCTCTAATTTCGATGGAATCCTCTTGTGAAGGAACGTGTAGGTTCAGTTGAAGTAGAGGC
AATGCTTTCGAGGACGGCTCCATGTTTTAATGGTGATATCAGAAGCCATGAGAGGGTGTCATTGCCGTTC
TTGGATTTTATTAGATTCTGCAAGCAGCATATGAGTGATAAAAGGAACGCCCACATTTTTAGAGGCAAAG
CCACTTTCTTCTATCAACTTTTGGATGAATTCTGCAGAAGCTCGATCAAGTACCCACTATGATGCAGTAT
TCATGAAGACTTGAAAGATGTTTTGGAAACTTGAAAGCGAGATCTTTCCAAGGACATAAAGATCATCTTC
TAGTTCCTTGCTGTTTGATGGGAAATTGCTTCCAAAGTTGGCTGCTTGCAGTTTCGTATGACTGTTGTTG
ATATTCACACCAATTTTTTAAATTTTCTGGGTTGATTTGCCACTCCGTTTATGGTTTGAATCAAGACAGA
CGAAAACTAGAGTGAAGGTGTAGGCAATGCAAAATGAGCCGGTGTAGAGAACGATTGGCAAGAAGAGTTG
AAACAAGCAGCAAGATAGAGAAGATTGGCTTCTTTGCATAGTTTGTGCCTTCTATTAACTTTGTATAGAT
AGAGAGATTACAATGTGTTGTTGTTGTTGTGTTGTTTCTGGATTCTTCGACTTGTATATTTGTGTTCTTT
CTTACACGTTTATGTGTTCTTTGCTATATACACTTTGCTTTATATGTCTTCTCTTTATGT
>TCONS_00010476 gene=AT1G51055
CGAGGAAATTTCGAATCTCCCTCAAGCTCTGATCTTCCTTCTTCATCACGATTCAAACTAAATCCCCAAG
GTGATTCTGAGATTTTAAAAGAGGATGATAACACAAAGAATTTTGCTCGTAAGGTCGCTGATCATTATAG
TAGAAGAACAAATCAAACTTTAGAAGAAAGAGAATCAAGTCCCATCATTCATTTAAAAAAACTTAACAAT
TGGATTAAAAGTGTGTTGACAAGTTTCTAGGATCTCTTGCTTCAACCCAATATCTTTCTCTGTGTTCTGT
CACTTCAGAGAATCCGGATCCGTATCCTCCTACTGGGACTTCCTTAGTCTATCTTGACCATCTGGAGCTA
TGTTTATGTTCTACGGAGTGGTGGAACTTACTTACCTGTATACTCGATGATGCTCCAAAACTTCGAGTTC
TCAAGCTCAAATTGTATCGAAAACATTGTGTCGAGTACAACGAGTCGATGGAACCATGGAAGCAACCAGA
TTATGTTCCCATATGTTTATCATCATATCTTGAGATATTTGAGTGGAGGCAATACAATGGTGAAGAGCAA
GAGAGAGAAGTTGCAAAGTACATTCTAGAAAACGCGAGTCGTCTAAAGAAGGCGATATTCTACTTAGAAT
CTGCAGAAAAGCATGGGATATTGAAGGAGTTAGAATGTATGGCCAGAGGTTCAAAGAAATGCCAGCTTGT
GTTTGATTAAACGCTTGTGTTATTAACAACTTTGTAGCTATTTACAAAGAGAATAATATGCATCTTTCAT
TGATTC
>TCONS_00050233 gene=XLOC_032939
TATAACAAAATAGAATAATAGATCGTCCAGGTCCCACATAATCTCTAACAAACTTACGGTTTAGATTAGA
TAATCACCGTCAGATCTCACAGTTGCAAACATGATGAAAATAAACGGTCCAGATTCCTCTAACGTTCTCA
AATAAGAAAAAGGAAACAACGGTTGAAGAAAAAAGGAAATAATCGGAAGTTTCCTTTTCTTTTAGTCGAA
GAGCCTTTTGCTTATAAATACTCAAGTCGAAGGCTAATACATACATAAGCCGAAGAAGCCAAAACGCTCT
TTTTCGAAAAAGATGGCGTTTTGGAAACCATGGACTGATCCAACGATCTCGCATCCTCTTCTTCTTCTTC
TTCTTCTTATAGTTATGGGTATGCGAATATAGAGAAGCAAAGACAGAGATTGCCATTAGTAGTGTACAAA
TTACAGAACTGAGATTCTCTTTCTTGGTGCTACCATCATCATCGTTGGTGTTTTTGGCTGGGCTCAAGGA
GGACTAGTTTTTGCTTTGGATAAGGTAAAGAAGCTGGATGGGCTCAAGGAGGCCGAGTTTTTCGACCATA
TCACAAGCTTCTGTATGAGGTATTGCTTTCTTAATTTACCATTTTTAATAATTGATTTTTTTCAGAAAAA
AACAAGAATTTTTTTTTTTATCATTTTTTTTGAAGTGTTAAATTTTTAATTTTTGTGTAAACTAGTTAGA
CACATCATCCAAACCCTTAAGAGATGTTCTAGGTTTAGTTTTGGTTTACACATAATTAAATTTTTAGCAC
TTTATTTTTCTTAAGGTTTATCTTCTTTTTTTTTTCTTTTTTTTTAAGTGTTAGAATTTTAATTTTTGTG
TAAACTATTTAGACACATCATCCAAATCCGTAAGAGATGTTCTAGGTTTAATATGGTTTTCACATAATTA
AATTCTTAGCAATTAGTTTTGTTAAAGGTTTTATCTTTTTTTTTTGAAGTGTTAAATTTTTAATTTTTGT
GTAAACTATTTAGACACAACATCCAAACCCCTAAGAGGTGTTCTAGATTTAATTTGTTTTGTACATAATT
AAAGTTTTTAGCACTTGTTTTTGTTACAGGTTTTAATTATTTTATTATTTTTCTTTTAAGTGTTAAATTT
TTAATGTTTGTGTAAACTAGTTAGATACATCATCCAAATCCGTAAGAGGTGTTCTAGGTTTAATTGGTTT
ACACATAATTAATTTTTTAGCACTTTGTTTTTTTAAAAGTTTTCATTTTTATTTTATTTTTTTAAATGTT
AATTTTTTTATTTTTTGTGTAAAATAATTTTTTGTGTAAAATAGTTAGATACATCATCTAAACCCCTAAG
TGGTATTCTAGGTTTAATTGGTTTACACATAATTAAATTATTTCAAAAATTATTTTGTCTTTTTTTTTTA
AATTATTAAAATTTTAATTTTGTGTAAAATAGTTAGATGCATCATCCAAACTCCTAAGAGGTGTTTGAGG
TTTCATATAGTTTTTTTAAGGATTAATTTTTTTTTTTGTGTAAACTAATTAGATACATCATTCAAACTCC
TAAGAGGTGTTTTATGTTTAATTTGGTTTATACATAATTAAAGTTTTAACACTTAGTTTTTTATAAAGTT
TTTTTTTAAAAAACAATATTAAATTTTTTAATTTTTGTGTAAACTAGTTAGATACAACATCCAAACCCTA
AGAGGTGTTTTAGGTTTAATATAGTTTACACATAATTAAATTTTAAACACTTATTTTGAAAAAAATGTTT
TGTCTTTTTTTCTTAAATTTTTTATTTTTTTATTTTTTGTGTAATATAGATAGATTCAATATCTAAACAC
CTAAGATGTGTTCTAATTTTTGTGTAAACTATTTAAACAAGACATCTAGACACATAATTAATTTTTATGT
AAAGTTATTAAGATCTTTTTAGTCCCCTTGATATTATTTATTTTAGTCCGACAAACACAGCTTCTCGTGT
TCTAGGCATGTGCAATTTAAAGGGAGCAAAGAAATGAAGATATTTTTCTTTAAACCTGTTCCCTGTTTTC
TATAACCTCTTCACTATGTATAAATTCATGTTAGGAAATATCTTTTAATCA
>TCONS_00013319 gene=AT2G03330
ATGAGGTTTGAGTGGTCTTCTACTAGAGCTGTCGAAGAAGGCCCGGTTCATCACATCCAACATCGATTCA
AGGAACGTGTCAGAGTTATGGGTAGTTGCGACGGGCTTGTCTGCATCTTGGACCACGACATTTTGATAAG
TCCAATTATTGTGACAAACCCATCTATGCGACGGTCTCAAAACCTCCCTCTTTCCATGACTCAGCTAAAG
TATTTGGACAATAAGATGCCACTTCCAAAGGTGTTCCCTTTCCTAGGATTTGGTAAAGACAATGTTACAG
GAACGTACAAACTAGTTTGGTTACATGATGACAAAAGTAACAACATCTCATCATGCGAGGTTTTCGACTT
TGAGGTCAAGAAATGGAGATCTCTCCGTTCGCTTCCTCCTTCCTCTCAGCGTCTTCATCACACTTTACCC
TTACGTCTTCCTTCTCATCACCGATCAAACCTCGCTACTCACAACAACGATGATGACATCGATACCAAAA
CAAAGGGATTTTAGCTTTCTTGTTGGTTAAGCTTATTGAGATCATTCCCGGTGTAGAATTCGATTACGCC
TCTTCGTATTTCCAAGGTTTCGTAACCCTAGTAACGATTATCTCGATTGCGGTTGCGGTTAAGCTCTATG
TGAATTGGATTCTTGCTTGGGTTGTTGTTGTTGTTGAATCGGCTTGGGGTATAACACCGTTGAAGACAAG
TAAACGCTTGGTTAAAGGAATGAAATGTGCTTCTTTGTCGATTATCTTCTTCTTCGCTTCAACGGAATCG
ATTCTCGTTTGGATTAGTACCTTAGCCGCCTATGCTCTGCTCAACGATAATGAGAATGGTGGGAAGTCGT
GGAAAGGTTCTTTCTTTTTTGTACAGAATTGGATCACGTCCGCGTTGCTAACGCTATTGATGTTGTATAA
TCTTGTGGCGACTACTGTGATGTATATGTATTGTAAAGCTGTTCATGGTGAGCTTGTTGGGGAGATAGCT
GAAGAGTTTGCTAGAGAATATGTTAGCTTGCCTTTTGATGATGGTAAAGTTCCTCACTTGGTCTCTGTAG
CTTACAACAACATCTGATCAAATGATGATGATGATGATGAGTTTAAGGTCTTGTTGTTATGTTTTAAGGT
AGTGTTTGAAAAACTTGTCTTCTTGTATGATAATGCAAGTTTGTAACCCTTGTATATTGGTCTTCTTTAC
TGTTCTTGAGACTTGCAAACTGCTGTAATCTGAATCAGAATTGGCATATTTCTTATTAATTTAGCT
>TCONS_00040961 gene=AT5G22794
AATGTCTGTAAATTTTGAGAAGCGGTGCTTTCCCGGCGACCCTGCTTAAGCCACCGGCGACTAGAATCTA
GAAATAGCGTTCTCTCACGTTATTCGTTTCAAAGATCACTAGTGTCTAACGATCGCGAAACTGGGGGATC
AAGAGGATTATGATTTGTGACCTTCCGAAACATGAACAAGACTCTTTAAAGGAAGCGACGGTGGATGATG
CCGTGGTGGTGGTGGGTGGCCGCCGTGAGGTGGGTTACGGAGGCTGTGACGGAGGAAGCAATTGGCGACT
CTATCTCCTTTGGAAGGAGTTTGATGTTGTGTCACTTTTCTTCTGCAACAACAAATTGGAGAGCCACATT
TCTTATGGTTCTAGGACTATTCAAAGTCCTTCAGAGCAACCAATCAGCTAAGTTATAAATGTCTTAATTT
GACAGACCAAATGAACTAAGCTACACAAAGTTTATTTGATTATTTCTTATCATTCAATTTATAGAACCTA
TAAGCAGTGCTAGAATTTTCTGGAAGAACTTCATCTTAGAGTTAAACAATACATTCCGCCAACAATGAAC
TGTCACTTGCAAATTTTATGTTTGTTGTTGGTGTTGGTGGCTGAGACAAGCTCAAGAATCATTAGAAAAT
GTACTCATCGATCTTTATAAGAAAGGTGGAAGAACAGAAGAGCAAGTTGAGCTCTTGAAGCTACAACTTT
GGATGATATATCAAGAAGAAGCATTCAATGGAAAACCAGCAAAAATTGCGAGATCTCATGGCCGGAAATT
TCAGGTCACGGTCGAGAAGGAAACCTCTAGGATGTTGCTGAAGCCGTGTATCGGAAACACAAGTGATAGA
GCCAGATGCAAACAAGGCTTGTAAAAAGTTGGCAAACATAAATCTGATGCATCGTTTTAAGATTCAAGTA
TATTCAGAACCAGAGTCTTCTTAAAGTGGATGAGTCAGACGATGAACCACTTGACACAAAACAAATCAGC
TCTTTGAACCTCTTTCAACAAGATTTCGATGTGGAAGGACTTTTAATCATTTGTGAAGGCTATATCTGAT
GTAGATTTTGATGCCAGAAACAACAAATATTGTGAGATCTCATGGCAATAAATTTTAAGTCACAATCGAG
AAGAAACCACTAGGATCTTGAATTTTGGATGGGCTTATATGCAACTAAGGGACTATACAGCAGCTAAAGA
CGAAGTCTTACTAAAGTTGCTACAAGGAAATGGAATAACCTTTTCAAAGCAAAGATCAAGGAACGTAAGG
AGAAAATATATGTAGCTGGTTCTAACATAAGGAGATCGCAACATTCAAATGATATTTCATTAAAAGTGGA
AAGTCTTTGGATGGGGACGAGGACAATGATGGGGACTATATGAATGCGGTGTCGCATGGCCATAGCAAGG
CTTCCTCGATTTTTAAATCTAAGAAATCTAAGGCATCTCTTTGAGATCCAAGTTTATTAAAACCAGAGTC
TTCTTGAAGTGGATTACTAAGATGATTAAGCGCTGACTTAATGGATTAATACAAAACAAGATTAGCTCTT
TGAACAACTGTTTAGGGTTTGAGATGTTGGCGTATCTTGCAACCAGCTTCTTAGAATCCACCTATGGATT
CTCTGGCACAAGGATAATGGCTGAATACTGCATTTTCCCCCGAGGATATTATTTCATTTCAACTGATTTG
ATGTCAAAGTTACGATACCAAATCAGATAAGTTATAATTATCTTAACTTGTCATACCATATATACAAAGC
TAGACAAGAGTTTATTTGATGTACATTCTTTCGTATCATTCAATTTTTAGAACCTATAAGCAGTGCCAAA
AGGTTTCTAGAAGAACTTCATCTTGGTATAAAATAAGACGATCCGCCAACCACGAACTCCCACTTTCAGA
TCAATGGAACTAAGCTTGAAGAAGGTTTATTATTTTGTACACTCCGTATCAAACATTTTATACAAGCTAG
AAGCATTGCCAGAAGATTCTAGAAGAGCTTCATCATCGAGTATTTTAAGACGATCAGCCAGCCACGAACT
TCCACCTCTTAAAGCACTGCAATCCGTAGCTAAGAGATGAAACATAAGAGATGTAGTTCTAGAGAAAAGC
CAAAAACTGGATCAAGAAAGAGACTTGTGGAAAAATATCAAATTTTTTGAAAAGAACTTATTGGGGTCTT
TGTTTCTTGTGTTCTTAAATCAAAAACACATTATGTCGCTTATCTCCCAGGCATCGTTTTGCTTATTTCA
GCTTTTTTTACAGGTAAGTAAAGAGAAAAAGATACCGAGCATATGACATGCTTGTTCAGATTGGTCATGC
ATACGCAGATGAAAAAAACTACATAGGTGGTTGGTTGCCTTGATGAAATAACCTTAAGATCATTAGTGTT
GTTGTTAAGGGCGTAGCTCGTTTGGCATCTGGTCTTATAATAGTGCTTTTAATCTGCTTCCTTCAACATT
GCTTCTCCTTCAACGGAAAAACAAGGAAATTGCAAAAATTAGTGATCTTCTTCCTTTTCAAGGGTGTTCC
TGTGCTGGGTGGCTAAAACTACGCGTTGCAGAACGACACAGAAACTTAAAGAACATGGTCGAAGGTTTAC
TGAAGTTGCCAGAAGAAAATGAATTACCTTTACAAAGAAAAGTCTTATAGGTGATGCTTTGACTGGAGAT
GCTCATCAAGAAATATGACATGAAGGATTTCAAGTCTGTGAAGCCTAAGGAACATATAAAACTCCTAAAA
ACACAAAAGCTCCCTCTGACGTAAGTAGATCACAACATTGAAAATAAACTTCATGAGTGCTCGAGTATTG
ATGTTCGTGGAGGCGTTGTTTTAGAACTCTAGAGTTACCTTCTAGTTTCTTAAGTTCTCAATCATTTTCC
CAGGAGCCGATTTCATAGCCAACGAACCTTGTGAACTAAAAGAAGTTATGTGGTGAGTAATTACATTGAC
ACTGGCCAATTACATTGACAATGTTGTCTTTCCCTTGACAGCGTGATATCCCAACACATTGCATGTATGC
ATCCACTCATGTACACATGCATACATACATACATACATACATACATACATACATACATACATACATACAT
ACATACATACATACATACATACATACATACATTCATTCATTCATTCATTCATTCATTCATTCATTCATTC
ATTCATTCATTCATACATTCATTCATTCATTCATTCATTCATTCATACATTCATTCATTCATTCATTCAT
TCATTCATTCATTCATTCATACATTCATTCATTCATGTATATTTTGCTTCTTTATTTACATCATTAACTT
GTTTTACTTGCTCTCTGCTTTGTTTCGTACGCTTTGCTTGCTTAACTTGGTTGCTTTGTTCCTTTGATCT
TTGCCTACTCAATCCCTTCATTCATTTCTTAACTTGCTTGCTGCTTTGCTACTCTGATATTTTTGGTTTC
CTTTCTCATTTCACTGTTTACATGCTTAACTAACTTGTTTACTTCTTCCTTCTTTGTGTCTTTTATTTCT
CTGCTTCTCTCATTGGTTCCTTCCTTCATTTTTGCGTTGGTACTCAACGTTTTAATTTATTTACTAACCA
TAATTATTATTTAAATGATGTTATAGTTTTAAACTATTTAAAACCATCAGCTTTCATTTTTAAAAGTAAA
TACTACTATTTATTGTCGATGTATTACGAATGTATCAACTCTTGTATTCGATTTGAAATTAATGAATAAA
TGAGATGTTTTTTT
>TCONS_00006333 gene=AT1G78030
ATGATTTCAAATATGCTTTCACTATTGAAAGATATGAAAGTATTTTTAACATTTCGGTTTTTCAGTTTTT
TCGGTTCTTTAAAATTCTGCCGAATTGAACCGAATAAAAATTCGGTTCGGGTCGGTTCGGTTATAGGCTT
TAAAATCAACTCCGAATTAAACCGATTTTTTTCGGTTAATTCAAACCGAGTAAGCCCAAAAACAAGATAT
TGGGTCAAAAAAATTGTAGAATGGGCCAAGATAAACAAAAAATTACAGTTACAAATTAATAAATGGGGCA
AAACGAAAATAAACTTTAGCCCAAAATAAATAAACTTAAGCCCATTAACAATTAGGGTTCATGGTATCTT
GCCGCCGCTACCCTCTTCTCTCCCTCCAGCGGATCTGCGAAGGAGACGGTGACGACAATGGCGAGGGATG
AGAATATCTCCGTAACAAAATCTGCCCCTAACGTGCTACCATAGTCAACACCACATGCAATGGAGAGAAT
TGACTTAAAATAGCCATGGATGAGGATGATTAGGCTACTACGTTTTAATTCTCTCTAGAATAACACTGGC
ATGGATCGATGTCGAGGCGGAGTAAGAAGAAGAGAACAAAAGAAAAGGGATGGAGAAGGAAGAGTTATGA
AAATAACGAA
>TCONS_00006839 gene=AT1G03330
GTTGGCAGTTGTTTTGTTTGACCTAGAAAAGTTGTTCTTTTCTTACTTCAAGGATTTGGTTGGACAAGAA
GTGACGGTTGAGCTGAAGAATGATTTAGCCATAAGAGGAACTCTTCACTCAGTTGATCAGTATCTGAATA
TCAAGCTCGAGAACACTAGGGTTGTTGACCAGGACAAGTACCCTCACATGCTTTCAGTGAGAAACTGTTT
CATCAGAGGATCTGTGGTAAGGTACGTGCAGTTACCTAAAGATGGAGTCGATGTTGATTTGCTTCACGAC
GCAGCTAGAAGAGAAGCTAGGGGTGGCTGATTCTGAAATATCTTTGTATCTCCAAAACTTGAATACTTTT
CATTCGGCGTAATGGCTTTATAATGAATATTTCCCTGATGTAGAGCCAATGGTATGGCCATGAATCTTGT
TCCATTTTATTAACAATGGATAATTTAATTTCTTTTCCTCGTTCAAATGAAAAGCTTATTAAAGCCTA
>TCONS_00041894 gene=XLOC_027444
ACTACACTTTTTCAGCCAGACTCGAGAGTCTCTCTAACTCCGACCAATCTGTTGCGTTGTGTTGGATCCA
AATTGTGCTTGTCTCCATTTCCGCTCCCAATCCCAAGTTTGTTCTGTTGGATGATCATATCGATGCATTC
TTGTACAAGCATTGGCAGCTAAATTAACGTGGAGTGAATGCGATTCTTGCTGGCTTTGAGATCACGTTGA
ATTGGTTGATTGATATGGCTGCAATAGAAGAACTTCCTACATATGAGTTTAAACCAGCTTCTTCAAGCGG
GACTGAAAAAGATGATGCTGTCACTGATAATGTAGAGGCTGGAACGGGAACTAAAAACTGTTGAGTCAAA
GAACTTCATCAATGAGGTTTGTCAATGAGATTCTAGATTCTAAATTCGCAGACTTCAAGGAGCTTCAAGC
GGTGTGTGATGTAGATATTACTTCCGAGGAATCTGAAAAAGCATTAACAACTCTTGAGAAAGTACTGGCT
TACCTTTGCAGTCTGGTTCAATAGGGAACAACTCTTTTATCCGTGAGAATGTAACTGCTGAATCAGGAGT
TACTATAGATGTTCAAGTTCTGGATGTGCGGTCAAGAAACAGGAAGGACATTTGCTCACTAGAAGATACT
GAAGCAAGGAATTGATGAAGTTAAGAACAAAGATCTGAGTTGTATAGCAGAAGATGCCAATGCGACTCCA
CAGAGTTTAGCCCTTTTGACCATTACAAAAGGCCAACTTGATGATGACAGTGGCGCTTCAATATGGAAAA
TCAGGCAAACAAAGACTGATGCCAAATCTTTGGAGTAAATAATAGGAGAATCAGATGAAACCAAAGACCT
AGCTGCCAATCAGGACATGCCACAATCAGAACACCAAAGCATAGCTTGTCAGGAGAATGCGGTGAGAACA
GTGTCTGTACAACGCTAAACATTTTGTTGCAGGTTTAAGGCTTATTAACATAGATTAGTACAAGGGCAGG
GTAAATTATTAGTTGACTGTATAGTTAATTGTTTTGGCCGCACCAGTTTAGTTAGTCCATTATTATATAG
CCACCTACATTAGGTGGATTTAAATAAGAGGAGAACTTGTAAAGACAAAGTTGATGTTGATGGATCTCTG
TAGTATATCGATAGCTCCTATACTGTATATGACTTGATTCAAGTATGTATTTCCATTAC
>TCONS_00034300 gene=AT4G30380
ATGAGTAAAAGTATTGTGTTTTTTTCTACCGTTCTTGTTTTTCTCTTCTCTTTCTCATATGCAACTCCCG
GGATTGCAACTTTTTACACAAGTTACACTCCATGTTACAGAGGTACTCAAGAAGGAGTGATGATCGCTGC
AGCGAGTGATACATTATGGGACAATGGTCGAGTTTGTGGCAAAATGTTCACCGTGAAATGCAGCGGACCT
CGTAACGCCGTGCCTCACCCTTGCACGGGGAAATCCGTGAAGGTCAAGATCGTTGACCATTGTCCCAGTG
GCTGTGCTTCTACGCTCGATCTTTCTCGAGAAGCTTTTGCTCAGATCGCTAATCCTGTCGCTGGGATTAT
TAACATTGATTATTTTCCGGCCTAAACGTCGATGAAGCTATCAAGGAAAATAATGCTCAAGTCTAGAAAG
TCCTAATGGAAAATGTACACACATCATGACTTTTGTATAGTATTTCAAAATATGAATAAAATCGTCGAGA
GCTTACACAGAATAAGATAACCAATCAAAGTAAACTACCATGATAAGAAATACTTAC
>TCONS_00014514 gene=XLOC_009429
TAAGAGTTGAACAAAAAGTAAAGTTGAAGGTGACGACGAACCCAAACCCCACAGCTTCGTCAGTCGCCGC
CGGTGACTCAACCGACCACGCATGATCGAGCTACTACAGATGTTTAATACTCAATATAGTTGAAAGAGAA
GGAATCAGCTTTAGGAACCCATGCAAGCCACTTTTAGTTGCAATCTACCAACCTGAAGAAGGTGCTATCC
AAGAGTAACCGTGTTGCCATTAATTTAAGAGTTTTGAAGATCCCGTAGCAGCAGTTGGAATTGCTAAACA
GTTGCAAGAACACTGTAATGAGGTTTTTAGAATGCGAAGGAAGACGGAAATAGCATTAGTGGCTTGGGAA
ATGCTAGCGATGAAGATGGCAACATAACTTCAACTAGCTTGAGCTGCTCTTCTATAGGATTCGGCAGCCG
TGTTTTAGAAGAACTGTCATACGTACACTTGGAAACAGGGTCCCCTTAGGTGAAACCAACAATGAAGAAA
TTGTATCCATGCCAAGACAATGGAGAGCAGTGGACTATACTATATGAGCAGATTTTTGAAGGCGAAGACT
GAGGTCTAAGTAACAGATACAAACTTATAACTATGTGCAACGGTATTAGAGAGACCCGGAAGGAGAAACA
ACCAAAGAGTAGGAAAGACTCTCCGTAGAAGATGAAGGTCAGCAAATGGTGCAACAACATCTGACATTGA
TGAGTAAGAAGGTGGGCTCTAAGATATTTAAATAAGGTCTCTCTCAACAACCTCACTATTATAAGGCACT
CTGAAAATTCTGGGGCTATAGCAATCAACGAGGACAAGACTGAGATTAATCAACTTCGAGATTCTGCAAA
CGAGACTGCTTCACTCAGCAGTCTCGCACATGCTTTTCGCAACTTCTAAGATGTCACATCTTTGTCATTG
TCTGAGTTTTGATGAGCTTAAAGCAACTTCTAGAAGACAAAGAGACAAGAAGAGGACGAGTTTGAAGCAC
TAATGGAGAAGCTTTGTTTACACCTGAGGCACTAGCCATTGAGTTTTAGGCAAGTCTTCTTGTTTTACTC
CCAAGAGGACTCAATAGCAGAGGCTTTTGAGCTTCTAGGAGAAATGTTGTTATGTTGCAGAATCATATGT
ATAGTTTTGTATTGTTTGATCCTCTTGGAATAAACAAGTCTAAGTCTTGACACATGTAGCTTTGAACTTT
CTGCAACAGTGTAACACCTATGTATGTAATATATAATAAAAATGCCAAATATTTTGTGGTTCTT
>TCONS_00031450 gene=AT4G01150
GAGGAGCGACCAATAAGAGCGCGAGGAGCTTCCACGTGTTACTACACGAATCTTGTTTAGTAAAAAGCGC
AGCTGCAAAAAAAATCGAGTAGAGAAGAAGTAGGCAGACAAAGAAGAAGAAGAAGAAGTTCTCGGCGTGC
TTCAATGGCGATATCAGTAGCAGCTTCGTCCTCTATGGCCGTGATGGTTCCACGTGTTCCCGCCGTATCC
ACCCGTTGCTCCGCCGTCCCTTATCTTCCTCCTCGCTCCTTTGGCCGATCCTCTTTCACCGTTCCGTTGA
AGCTTGTTTCAGGTGACGGATTTATTTACATAATCTCTCTTTCTGGGTTCAATGGAATCTATACATTCCC
GAGAAATTGTCTGAATTGTCACAAATTGCCTCAAATTAGAATATTCCGGTCCGAAATCGAAATTTTAGCG
ATGTACCGGTTCGGTTAGTGGTAAAATTTACAAATTTCGGTTGATTGAGACGGAATCTAAACCAAAACAT
TTGATTCTCCGGTTCAAATTGCAGGGAATGGATTGCAAAAAGTTGAATTGTTGAAGACAAGAGCTTCTTC
AGAAGAGACCTCGTCCATTGATACCAACGAACTCATCACAGATTTGAAGGAAAAGTGGGATGGTCTTGAG
AACAAATCTACTGTACTTATATATGGAGGAGGAGCCATTGTTGCTGTTTGGTTATCTTCCATTGTTGTTG
GTGCCATCAACTCTGTTCCTCTGCTTCCGAAAGTTATGGAACTTGTCGGTCTCGGGTACACTGGATGGTT
TGTCTACAGATACCTTCTCTTCAAGTCAAGCAGAAAGGAATTGGCTGAGGATATTGAATCCTTGAAGAAG
AAGATCGCAGGAAGCGAATAGATTCATTTTCAAATAAAACCAGCTTTCTCTCTGTATGTTTTCCTGTAAT
ATCGTGTTATATTATACAATGTCTCTGTTTCAACATTGTATCTGTTGCATCTGAAACTATTATCTTGGAT
CCACACTTAGTTTCAGGAGGCACATACTTCAAAATGAACTTAATAAAAGACAAAGATGATCAA
>TCONS_00034039 gene=AT4G27745
AGAACTTGGTTGGAGCAATTGATCACGCCTTGAAAGTGTTTGATAAAATGGCTCAGGCAATTGGTCCAAG
ACTGTATAGTTGCTGCAACTGCAGAAACCATGTTGGACTTCACGATGATATCATCTCTAAGGCTTTTCAG
GGAAGAACTGGGCGAGCCTTCCTGTTCTCCCACGCAATGAACATTGTGGTAGGACCTAAAGAAGACCGGA
ATCTTCTAACTGGTCTACACACCGTGGCTGATATATCTTGTGTTGACTGTAACGAACCATTGGGTTGGAA
ATACGAGCGAGCTTATGAGACCTCACAGAAGTACAAGGAGGGCAAGTTCATATTCGAAAAGGCTAAGATT
GTCAAGGAGGATTGGTAGAGCTGAGGAACATGATGAATTCATTATTGGATTGGCTCAAAAATGTATATAG
ATAAAATTTGGCTTTGTGATTTCACAAGTCATCATCAGCCATTTTTCCAGTTCTTCATTGTCTCTCTCTG
TATGTTAATTATGTCGTCTCTTGTGTTCAAACTATGGATTTGTTCGAACAAGGTTTCTCTGTTAATAAAG
ATGTTAATAGCTTCTCTTGTGTTTC
>TCONS_00026653 gene=XLOC_017341
CAGCGATTCTCAGCTGTAAGTCGAACAAGTGGTGGATTTTTAAGCGACAAGGGAGAACCAAAGATCACGA
GGAGGTATGTACTAATGATGGTTTTGGTTTCTACAATGAAACTCAGATTTTGTCCTGGCCTGCAGCTTTA
AGTAATATGGTGAAATCTTTCTGCAGCTTCTGGCCTTCTGCTTTGGCTATGTCATGCAGCATGCTAGTTC
ATCCGAGGAATATGTGCTTTCAAAAGTATCTTCTGTGGCTGCACAGCTGATGAAAAGAGGCTGGTAAGCT
GCGGTGGGCTTCTTCTGCTTCTGGTATCTAAATTTTTAACACATGCACATTAGATGTTGGACGTTAGCTT
TCACTTCTGATGCTATGCATATGAGAGGATTCATGAAAAGGATGTTGTCGTTCACAGACAATTATGATCG
GTAGCTTCTGGAAAAATAGACAAAATTAGTTAGCTACTTCTGTTTTCTTGCTTGCTTTGTTCCTCTAATG
GAACCTCTAATCTGAACAAATTACTCTTACAGGCTTGAGTTTACTCCAGCCCAGAAGGAAGTCTTTTTTT
TATCAGGTATCTACATTGTTTGTAATTTTTCGGACTTTCATTTTTAGTTTCTGTATCCTATAGTTTGACT
AGCATTAGGTGCATATATGTTTCTCTCTGATACTGGCCATATGTTCTAAGAAATTTACCTGGTACTTCAA
AATCTTTTTAACTGTACCTTAATATATGGAGAAGAAAGGATTTAGACGCTAACCTATATCCTTCATGTGG
TCCAGTCCATATAACACACTGTTTCATTCTTTGACAAAGCACTCAAGAGAAGTGGCTACAGAAAAAGCAA
TTTCCTCTGTGAAAACTCCAGCTTCACATGCTATGGCTCATCATCTTTACATACTTATAGCCATTACACA
ATCCACATACGGACGAGGAATCTCTCCCCGCAAAGCTTTCATGTCATAGGCAGAAGTTTTTGTGCTATGT
ATGTCAGTCTTTGAACAATCGGTGAATCCGT
>TCONS_00022239 gene=AT3G11860
GTTGACATTTCCCTTCAAGCTTTTAGGTGCTCCTGGATCCGAATCGTTCTCTAGTCTCTCAATTTCTCTT
TCTGCTAAGAAGAACAGATTTTGTATTTCTAGGGTTATAATTAGACAGTTGGAACTGAGCAAGGCTGGTC
CTTCCAAGTTAGGATTTGATGGAGAAGAAGACGCTTGGGTCTTTGTTAAAAAGCAGAGACTCTTCATTGT
CTCGCCTTCTCTTCCACTTCCTCAACAACAGCATTTCACTTTGGAGAAACCTGCAATATCTCCTCAATTA
GAAGCTGGGTTTAGAGAAAGCATGGAGGTTACGCAAGATAGTACCTTTGTTCACACTGTGGTGCCTTCTC
TTCCTCTGCCTGAACATTTCATTAGGCATAAGCCTGAAACTTCTGAGTCTCAAGCTGAATTAAGAGACGT
TCTTGCGGATCCGCACAAAACTACTCATGTTCCCACTATGGTACCTGCTCTTCCTTAACCTGAATATTTC
ACTTTGCAGAAGCCTGCGTCTTCTCAGTCACAAGTTGAGTTCAGAGACGTCATGGAGGATACGCATGGAA
CTACTCCTCTTCAAACAGAGATGTCTTCTCTTCCATTACCTCAACACTTCGTTCTGCAGAAGCCTGCTGG
AACTTCTCAGTCAAAAGCGGATACACGCAAAGCTACTCTTGTTCACACGGTGATGCCTTCTCTTCCTGTA
CCTGAACATTACATTCTGCAATTTGTTTTTAATAATATAAGTGAAAAGAATATGATATATGAATTCCTTA
TATCTTTTTTGTTTCAAACTTTCAAGTATTATCTGCAATACGATAAAGACTAA
>TCONS_00015389 gene=AT2G29020
ACTAGAAATATATAAAAATATATATATATTTTTTTCCGGTGGTATAGATCTGAATCAGAGAATTGTGTGT
TTTGCATCGAATCGGAAAATATGAAAGAAGGGAAATCATCGAAGTCGTCGAGTCAACAAGAGCAGCATGA
ACAGATTTATCATCAAAACAGTCACTTGGGTTCTTTCAACTTCGCCAAATTGTTTGATTCTGAAGCTTCC
TGGGACAAGGATCAACTGGGAGATGTGTTGCATTGGATCAGGCAAGTAGTTGGTTTACTCTGCGGATTGT
TGTGGGGTGCGATACCTTTGGTAGGAGGCATATGGCTTCTTCTATTTCTTGCAATCTCCTCTGGCATAGT
ATATGGTTACTATGCATTGGTTCTAAAGATCGATGAAGAAGACTTCGGTGGTCACGCAGCTTTGCTCCAG
GACGGTCTATTTGCTTCTCTAAGTTTATTCCTGCTTGCGTGGATTCTGGTGTATAGCTTGTCTAGCTTCT
GATAGAGACACAGTATCTCGCGCTTGAGCTGCTCCGTGAAGAAGTTTAGCAGAACGTACCTTTCATGGTT
TCTCCAATTTACGATGTGCCCTTCATGCTTTTGTTTTCTGAAGATGGGAACTAGCATTGGTAGATTTTCA
TTTTTCTGATGGAACTTTTGGTTTCCTTTTGTTCTTGTTAATTACTTTGTGTAATAAAAATGAGTATTAT
TATGCAAGGATACAGTATGTGTTTAGTACAAAACTATTACTTCCATTACTAAAAATTTGGGACA
>TCONS_00045851 gene=AT5G11960
CATCCATGGTACTACTAAATGCGTGGCTTCATATCTTCAAACGCCAGCGCAGGGAGCAGGAGCTGGGGGA
ATATGAAGTGGTGGAAGAAATCATATATGGCTTGGAATCTGGCATTTTATTCGGAATGGCATCTGTAGTA
TCAAAGATGGGTTTTGTATTCGTGGAGCAGGGATTTTCTACAATGTTCATTCCCATGTGCATTTCGATTA
GTATATGCTGTAGTGGAACTGGATTTTTCTACCAGACTCGGGGACTAAAACATGGGAGAGCAATCGTAGT
ATCCACTTGCGCTGCTGTGGCATCAATTGTAACAGGTGTGGTTGCAGGAATGTTTGCTCTGGGTGAGAAA
TTACCCACTTCACCATCTGGACGGCTTTTACTTCTCCTGGGATGGTTACTTATCATGCTAGGTGTTGTAT
TACTAGTGACTTCATCACGGCTTATCAGACATCTTCCACGGTCATTCCGGCGTTCAAGGCAAACCAGTTT
AGAAAGAGGTTTCAACATAAGGCGGACAACTTCTCACACACCAAAGGATACAAACCCAAGTGCGGTTATC
CAGGCAGCAACATTACACCATCTCTTATCATCCCCATCAAAAGACAAAGACTAAATGGATTCAGAAACAC
CGAAGAATATTTGCGGAGTGCATACTTATGTTACACAAGTTATTTCTCGAATTTATGACTAAAGGTGTCA
GATTTTCATATTCCGGGGTTTCATTTCATTGATATTCCAATTGTGGGAACAGCTTAAAAGTCAGAGCTTG
GGATCAATTTATGACGTAACTTGATGTCTAAAATGTGAAATATGAGTTCCCTTGGACATGTTACTCTAAT
TGTGCAAACAATCTGGGATATACGAACCAACTTTGGTTTATTGTGTT
>TCONS_00006324 gene=AT1G77950
GCATTCGATCAATTTCTCTCGTGCCAACTAATAATAGATTGTGTTTTGATTATTTTGCAGTGACCATCGG
ATATGGGTCGGGTTAAATTGGAGTTAAAGCGTATAGAGAAGAGCACGAACCGACAAATTACGTTCTCAAA
ACGTAAAAAAGGATCGAGGACGTTTTGGCGAGGTACATCAATCTTCCTGATCAAGAAAGAGAAAACGCCA
TAGTTTTCCCTGATCAGAGCAAGCGCCAAGGTATCCAAAACAAAGAGTATTTGTTAAGGACTTTGGAAAA
ACTCAAAATTGAGGATGACATGGCTCTCCAAATCAACGAACCTCGTCCAGAAGCCACCAACTCCAATGTC
GAGGAACTTGAGCAAGAAGTTTGTAGATTACAACAACAGCTTCAGATATCAGAGGAAGAACTCAGGAAAT
TCGAACCAGATCCAATGAGGCTAACATCAATGGAGGAGATTGAAGCATGTGAAGCTAACCTCATCAATAC
GTTGACACGTGTCGTCCAGAGAAGGGAACATTTGTTGAGAAAGTCCTGCGAAGCACAAAGTAACCAACAA
AGCATGGACGGGATCCTTCTAAATGACATCGTCGAGGATTGGGGACCTGAGCCCGAGCCCAAACAAGCCC
ATATGATAGCTAATTCGGCCCATCATTCAAATCAGCCAAGCTATGATTTACTCTTACGCAGGAGTAATTC
GAGTTCGAACCAAAATCCAAAATGATATTAGGTGAATCGCAAGGCGTCGTCGAGCCCTGATGGCAAGAGA
ATGCATGTTATAAGACAAAAATAAACGAGATATCTCACAAATGGGGGCCTGACGATTGTTAATGTTGGGT
AACCTAAACCTCAATGGAGACTGATTCACCGATGTTTGCATACCGCCAT
>TCONS_00013192 gene=AT2G01905
GTTTCAAAATTTTCACGGAGAGCTCCAAAATCAGAGAGAGAGAGAGATGTCTACAGAGATCGGTCATCTT
CGTCGGAGATTAGTCGAGTTCTTGATTCAATCTACTACTCTACTCGAACTTCCTCCGATCGTTAAATATT
CAGCTCTATCGCTATTCTTCGATCGATTTCGTCCTAATTTAGTCAGATGCATTGTACACGAGGTTTATCG
GTTCATAGTTTGAAATCCTTTGGGGATAAAGTGATTACTGAGCAACTCTTCATGGTTCGCGATTTCTTGG
ATGCAGAACTGGTTTTTCTGAAGGTTCTGAAATTTGAGATTGGCACTCTAAATATAGCTTATACACGGCT
TGAAGATCTTCTTATTCAGTTCAAAGAAGTTGCAAAAGTTGGGGAACAGTTGAACTTTGAAGCATGTATG
GACATGATGGATCTTCTTTACGAGAAAGAGGACACATCCCTTCTTTATCAATCTTCAAAATCTCTGGCTG
CTTCCATTTTGGTCTCTTCTTACATAATAACAGTGCCTAAACAGCAGTACGAATTCCCTATTCTCCCCTG
GGTTAAAATGGTGACAAATAAGGAAGAAAGGGAGGTGGTGGAGCTTGTTGAATACATACTTGCTCATGTC
CTTTACTCGAACTCTCCTTAAACCCTACAGGTACACGCATCTTTAATCCCTTCCTATCTACTCCTTTTTT
AAAAAACACAAATTAAAATTTAAAATAGAAATTGTATATATATTTTAAAGATATATATGAACATGTAGGG
TCTATATACACACACACATGCTTATTATATACACATCAAATACGCATTTTCCTACTTTTAAAATTTAATT
TTCTCGCCTTCAAACTGTTTTATATAGATCGTTAAATATAAATTCCACTATATCATTATCACCTATAATT
AGAGTTAAATTCTGCACAATTAGTGATAGAACTAACAGAGGTTATTCAATTGAAAAAACTGTAGTAGAAT
GATAAGTTTTTTTGAAGTATGAAACATCCTAATAAAAATGACAATTCCGCACAATTACATCATTGCTATA
ATATTGCAAAATCTTTAGAGTCATTCCACTCTTGATATCACTAAAAAGTTTTGAGAGTTGGGACACGTGT
ATTCTATAACGTTTTATGAAATTTTAAATCGTATAAATGTGTATGTATATATGTAAATCGGATAGATTGA
TCGATATGCATAATACATGTGGATCTAATGATATGTGTATGCTTCACAAGGCAATGACGGTTGCGATGCG
ACATACCATGCATGTGAGTTACTAGATCCACTTCGAACCATCTAAAATAATTTTATTTTCACCTACATAA
ATGTGCGAATTTATTATATCTTCTCCTAAATGATATTGGTACTTTAACTCCGAATATTTGTCCTTACTGT
ACCCACATTAGGCTTTGTCTTCTCCAAATAATTAGTTTCACTATTTAACCGAAAAATCTCACCCAACATA
AGAGACAAATAACTAAAGTTGACAAAAGAAAAGACAAAAAAATGTGAAAATAAAGAGAGAAATAACTAAG
TTTGCTTGGCATTTATAGATTTTTGTTTGCAAGCTTTCTCTGGCGGAATCCTAACTTCACTGTAATATTT
ACTATTACACAAAACAAATGTGAGCTGTGCTATAACAAAAATTTCAATAAACCCTTCCAAATTGTATAGT
TTTTTTAATTATTATTCTCAAACAATCAATAATTCAGGACTGTTGAGTTGTGAATTGGGTGTGCCATGTC
GATGATAAAATCCAACCACTAGATAAGTATATGATTAGATGATATGATTAGATGATATGATTAGACACTT
AATCCCAGTAGCATCCTAAGGGGGTTAAGCACATTATTAAAGTGATTTTATACCTCTTTTCAGTATTTAA
ATCTCATTTAGTTTTGTTTTGATAAATAATTCTCTTTGCTTTCTACTTTATCAATCTTAATATATAAAAC
GAATAATGTGATTATTAGTTAAGTACATTCCTCTTCTAATAGTATAAAAGTGATTATGTTTCTTCATAAT
CGTATCACGACTGTATCCAGCACGACGTTGACTTTTAATATTCAGTCTCCCACACATGCGGTATTAAATT
GGGAGATACAGAAACAAATCCAAAAAAAACAAAAGTTTTCGTAAAGATTGTTAGTTTATGTGTCTAATTC
TGTTTTATTAAGTTACCCAAGCCTAATTATTGAGAGAAGTATATATAAACTACTCCCATAATTATTTAGA
TCATATACTTAATGATAGAATCATGGAATTTAAATTGCTACGAATAAGTCTTATGGTTATTGACTTACTG
TATAATTGCATGGACCGTATTAAAAATTTCATTACCCTACCCAAAGTTGAAACCTATTCTACTTGTTGTT
TTCTGCCCAACCACCTTAAATGTTATTTTTCTGGTTCTTTATGTTAGGAGTTTATGTGTCATCTTTTGTC
TTTTAATTCCAAAAAATTATAGAGATATATATAATTCAGTTAAACAAAAAAAAA
>TCONS_00038290 gene=XLOC_025062
CACGTCTCTCAAATCAACGTTCCAACTTCTACTCCGTATTTATAAAACGTCTCCACTGAAACCCTAAATT
TATAGAGATCTTTTAATTCTAAAGCCAACAAACAAAAGTAGTTCTCTTTCGATTTCAATCTTTTTATTTG
AAGTATGACTGTATGAGCATGTAAGTAGATATGATTCTTGGTGATGCGTCTGCTGCAACGGAGGCGAATC
GCAGTTATGCGGCGTTTCAGTTGAGTCTTGAGTGTGCAAAGAATGAATACCTGACCGATAGGGACCAGAG
AGCGACCTATTACTGCCGGAAGTAACTGATGCTCTGCAACAAGCTGTTCGTGCAATGGGTCGTACGGTGC
GAACGATAAGTTTCCCGTCAGCTGCCGCAAGAAACGGTTTAATCGTCCCACAAAAGGTGGTAGAACCAAA
AAACTGGTTATGTTCCGATCAAAGGAGAAGATGTGTCAGTGTTCAATGATGAGGATCACTCGACCTACTT
ACGGTCCACCTATGGTATAGAACCCTGAGATCGGAAAAGCTGTCCTGAAAGGTTTTCTCAATCATACCAA
GGATGGAGATTCTTTTGGTGATATTTGTTCATATGTGGCCAATATTCTTTCTTGGACAGACATGGAAGAA
TATACTATTTTTCCCCCAAGAAAGGTTTGTTTAGGTTTAAGAAATCTTAGAATTCATAAACAATACGTGT
AGTGAAGAAATTCTTTGGGCTAACTGTTACTTAGTCTCAACTATGTTTTACATATTCGGAGCAATTGTGC
TCTGTTTTGAACTGTCATGCTTTGTATTTCTGTTTTTGAATCTCTTCCTTGAATTCTTTTTTAATGAAGT
TTAAGACAGCAAATAAAAATCAAAGCAACATACTAAAATATCTGATTAAACACATGTGGTGCACAAGAAA
AAAAAAAACAAAAAAAAAACAGGACGCCATGTAGAATCAGACCCTAACTACAGAAAAGCTTCGCTAATGA
CTCAGAATTTTCCTCAAAGTAGTCGACAATACGCTCGGTGGCTTCGCACACTCGGCCAGAAGCGTACTAC
TTGACATGCATATCAAAATAGTAGTCTACTTTGTCAGATATCTCTGCATTCACTACCTTGTTGCTGCCAC
CAAGCACTCTATTCTTCAACTTCTCTGCGACAGCAATGAGCGTCGGAAAGTTTGCTCTTCTAAGTATAGA
GCAGCTCGCAGGATCCTCATGCAAGATCCTGTAATACTCAGGCGAGTCAGTTTCCTTGATTGCTTGATCT
GCTTTTTTCCAATTGCTTACTTCAGTTGCTAACTCAGGAGCTTTGAGAACAGGGGAATCAGGATAAACAA
GATTTTCTTCGACAACATAATATCCTGCCATGTCTGTCCAAGAAAGGAATTTAGCAACATTAAGACTAAC
ACTAGAGAAATAACAGTGGTCATTCTTTTTGCTACCGAGGACAGCACTCAGAACAGCTTTACGGATCTGA
TGGTTCTGACCATACGAGTTTCGATAGCAGATAGCATCTTCCACATCATTGAACACTGAGATATGTCCAT
CTGAAATATCATGAGCGACAGCACGAAGTGCTTTGAAACGCTTGTTAGAAAATTCTCTAAAGTTTGATTC
GTTGACATTCTTGTAAAGCATGATCACTAAGTAACCGAAGATAGCTCTTGCTTTTGGTGGGACAGTTAAA
CCATTTCTTGCGGCATTCATCTCAAAGGCGGAGTGATAGATGTTACCGTTTGGAGATGGATCTGGCATAA
TCATATCTACTTCCATCTCAGTGAATCTTTTCCATTTAACCTTCGTTCTCATTGCCTTTTCTTGCTCGTT
GGGGTTCGCCATTTTATTTTTGCACCAAGTTGCTGTGACTTTGGGGTGTTAGAGGAAGTGGAAGTGGCGA
TGTTTATAAACAAGAAAATCAAGTGGAAGTAGAAACGTTAAAGTGCCTTTAAGATAGATACATGCTTCTT
TCTTGACTCAAATCGAGTCCCAAGACTTGTTGTTGGCCTCTCGACTACTGTATCTAGTTAAGATGAATTG
TTAGT
>TCONS_00036395 gene=AT4G12090
ATCTCTTATATATTGCGTATAATTTTCTGATAAATATACCTACAATTTCCAGAGCTTTGACCAAAAACAC
CGTCCGTATTTCTACGTTAGAGAGACAAAGCAAGGCGGAGATTGAACGTTGTAACGCGGCGGAAGACAGC
GGAGGATGGGCGATCTACTCGATTGGATTATCTCTTTCTTATTCCTCGCAACGCTTATAATCATCGTTAT
TTATCAGATTTAGAGTTCGATCGCATAAACCCTTACGATGTATCTAGCAGAATAAACCGAATGGTTCTAC
CGGAATTTGGTTTACAAGGACTTCTTTGCTTATACTATATCCTAACCGGACATTGGTTCATGGCGGTTTT
GTCTCTTCCCCACCTTTTCTACAACATTAGACTATACATGAAGAGGGAACATTTGGCAGACGTAACAGAG
TTATACAACACAAATAAATGGGAGCAAAAGAAACGAGTGTACAAGATTGGTCATATAGCTCTCTCCATTT
TTATCACAACCTATTGGTTGATCCACTCGGCATTAGGAGACATCTAAGGTTGGAGAAACCACCGGACTAC
ATCAATTTATTTTACATTTTAAGATCGAATTCCTAATGGATTTTGGTGACTACGAAGATGTTTATGTAGT
TCTTCATTTTTCTGTTTCAGCATTTTTGTTATGGGCTATATTCAGAAACGTTATATTTTCTTATTTTTTT
GAGTACAAATTTAATGCACATCAATGAAAGATTACTTTTTCACAAACTTGCTGTGTAGTGAGTATCCCTG
TATATCGTTATGGTAGCTAGCTTGTGTATGATACATTGAAATTGAAGTCAGATTAGTGGTAAAGTCGGAA
GTAATCTCGACGGTTTGTTTCTGTGATAAGTGTGAATGATAGTTTTGAAACATGTTTGGGAACTCTTGAT
>TCONS_00035184 gene=AT4G39753
ATGTTTAACCCTAATGGTCACTTTTTGGGCAGAAACCGCCGCCTCTGCGGCTACGACTTCCAAAGGCGAA
CCACCGTCGAAAAAGAGGAAAACGAATCCATCTCCTCCTCCGTCGCTTTTGTCACTCCCAGATGTTCTCA
TTCTAAACTGTTTATCCCGTATACCGAAATCGTATTACCCTAAACTCTCCATAGTCTCCAAAACATTTCG
TGATCTCATCATATCCATTGATCTTAACCACGCTCGATTTCACCACAAAACACAAGAACACTTTTTTCAT
GTCTGCTTAAAGCTTCCCGATCGTCCTCTTCCCTCGTGGTACACACTCTGGATCAAACCCCAAGGATTCG
ATGACAAGGAGGAGGAGAAGAAGAAGAAGAAGAAGTCTACCTTGGTACAAGTACCTTCTTCCTATGCTTC
TCAAACACCATTGCTCGTAGTAGGAAAATATATGTTATGGGAGGTTGTGCGGAAACCGAATCCGCAAATT
GGGGTGAGGTTTTTGATCCAAAGACTCAAACTTGGGAACCTTTACCTGTCCCTTCCCCTGAGCTCCGCTT
CTCTTCAATGATTAGAAAAATAGAGATGATCCAAGGAAAGTTTTACGTGAGGAGCAATGACAGCAAGGAC
TCTGTTTATGATCCGATAAGAGAGAAATGGAACGTTGCAGCGAAACCGCAGTTGAATGATAGTAGGTGTT
CGGTAGTTGTCGTAGTGGTTTGATTGAAACAGTTTGCTACGATGGGAATCTCTTACTATTGTGGGACAAG
CCTACCAAGCCTCGCCGTCGTGTTTGTGAAGACAAGTATATTTGCTGTGCGTTGATTTCGTTTAATAAGC
GCAAAAATGGTCAAGTTTGGGGTAAGGTTGAGTGGTCTAATGTTGTGCTTACGGTTCCCAGTTCATACCG
TTTCTTGCGTTCTACAGTGATACGGACTTGATCAACATGTCTTTACTTGTTGAGGATGGCTTTTATATGT
AATTCTTGAAACACTCATCCGTTGTTTGAAACATAGTAGTACTGCTTAAATCATTGATGTTCAAAGCTTT
GCTTAACCTTTATTAAATAGTTTGACATGAAACTATGCT
>TCONS_00047826 gene=AT5G37240
ATGGATTTGTATGGAATGAGAGTTGAATCACCTAAAGGTGTCAAGAATGCAGAAATGGGTCATAAAGAGA
TTGAAAACAGTAGGTTCTCATGTAAAACCAGAAACTTGAGCTCTCTGCATGGAAATAAAGACTTGAAAGA
TTGCTCTCTTCATCACTGGAGGTGTAATGAGAATGGATTCTTATACTATAGAGACAACTCACTGGGGAGA
CGATTGGGTAGCCAAGAGAACCCGAAGGTTAAGGTATCTTTTATAAGAAATGTTTTTCCAGGCCTAGGTT
ATGAGCTGTTTGCTATGAAGTACCCTACTGAATTCTACGAAGCAGTTGGTCCTAGATTTGGTTTCAAGAG
CTTTGAAAAACATGAAAGAGCACAAGGAATCCCAAGTGCAGTTAATTTCGTTACGACAAAAGAGCTTTTT
CTATCCATGGGACATGATTTGATAGATTTTTGTAAGGATGTTACTGATGACACCTGAAATCTTGCAATCA
AACTGTTGGGAGCTTTACACAAGTATGTTGGTTCAGGTAGTTAAGAATTCCTTTAAGCTGCTTCTGCTTT
CTCTAACTAACATATCTTATTAACTGAATCAAACTGTGTTATTTCTTTTTTCAGACTTCAAAGGGTACAT
GTGTGTGGACTGTCTTAATTTTTTATTTCTTGTTTTTCTTGCTCTACTTAATCTTCTTTATATTCTGTTC
ACTAGGGGACTGCAGCTCCAAAGAGAGTGGTTAAGACCTCAGTTTCAAAATTTTCTTAAAGGCTTTTTAA
GAGTCCTCATTTGAAGGTGTTGTACAAATTGGAACTGTTCTTTTCTTGTCTAAACTTAAAAATTCTTTTG
TGGAAATTTATTTTAAGCTTTCGAGTTGTAAATTTTTCGTTCAAACTTTTGTAGATGTGTTTGAAGAGGC
TAATAACCGTCACTAAAGTTGCGGCGAGTAGTGCCTGATGCTCCTTTGATTTGCATGTTACTCAATATAT
CCAATTTCTTAATATGATATGTAGAGAGTGGAGACATTGTTGTCTTATTTCGTGAGAGTAACGTAGACTA
GTATGCTTCCTATTGTAGAGAAATAAGTGTGAGTGGGTCTCAATGAACTCCTGGTCAGTCTGAAGGAGAG
ACCATTGCTTCTGCAATAAGAATTGATGGAGTGTAAGTTTATCTACTCTAGAATGGAAGAGTGGTGCTAG
ACATTGGATCTCCAATTTAAGTGGCGTCTTCAGTATCGGATCAGTCCATACTTTTGCAAATGAGTTGAAG
GTATGCGTGTCTTGATACAGCTCATCATGACCTGGTATTACAATCCTCTTTTGAATTTTTATATGAACCA
TCTGTCTATGTTTTGCGTTTTGAAAGCCGATCATTTTGCTTCACACACCGAGTTTTTCATTTGCATTGCT
TTCGCATCGAAATCATCCGAAATTTGTTGAATATTCTCTGATCCAAGGCTTATTGTTTATGCAGTACCAT
ATAGACAAGTTATGGCAGCGTATGGATGTGTTGTCCAACTAAAGGTTTTGTAAGTGTCGTAGTTACCTGA
ACTAACGTTATTTGCATGTTGGTGTCCCAGCTTACTTTTGGTTACATGCTTACTTTTGGTTTTGGATTAT
TAAACTCCATTGGTACAAGCTTACTTTTGGTTGTGGAATGTTGCACTGCATTCTCCCTAGTTCTCGGAGT
TGGTAGCAATGTAGGACTTTTCTCTGCCGTTTTGTCGTGGAAAGAACAAATATATGGTGACTTACAAAAA
GAGAGTAAAGGTGGAAGAAAACATTGACAATGTGAAAATCTCATATCCTTTGTGGGGAGATGTTTGTTTT
GTGTAAAGTCAGTTGTGTAACTCTTTTGATCTCAACTTCAGATTATGTGTATAATGTCAGAGAATTGGGG
AAAGTTTTTTTGGATTAGATTCGTAAGATCACTCCAAAGTTTCGTGTCTTTCCATATAACCACTCAGAAA
TTGAGATCCTTATACTTACATTTTCATTTGATCAATCAAATCTTCTTGAT
>TCONS_00003893 gene=AT1G49832
AAATCGATTTTCCTCTCTTCTCTTCTCTTGTTAACTCCGGTGGCGATTGAGCGATTGGTGATCATCATCA
TCACGCGTTTATATCATCAAATTGGAAGAGATTATCGACGGAATTTGTCTCTTATCCATCGTGCTCATCA
TCTCAACCGACGGTGCTCAACGTCGACTAGTTTGGTGAACTTAATCGGAGAGGACTGTGAACCAAATCGG
AGATGGGGTTTGTCACTTTTCGGGGTCTCTTATCTCAGTTGAAGTTGCTTTGTAACGTGGATATATGAAG
CAGATGTTTTTGGTGAATGATAAGTGCTTAACCATGATTGAACCACAGAAGAAATGGTCAAAAAGAATAG
AAGAATTGATAAGTGCGTTACTTAGATTTAGGAGATCAAGCTCCACGTTTCCATATTCCCACTTTGTTAA
TAATGTTCTTTGTTTTTAGGATTAGTTGTCGATCCCCTTTGCTTTACTTTGTGTACTTAAAGACTGCCAA
GTTATGAGAAGGAATTAGACTTGATTTGCCAAAAGAAAC
>TCONS_00028793 gene=AT3G27990
GACAACCAACGTCATCTCTTTCTCATCTCGTGAAATAAACACCACTGCCGGATTCCAACCTCCTCCGGCG
AACATACGACTTTGTTCCCGTCAGCCATCGTCTCCTCCTTTCTGCACCGCGCTCTCTTGTTCTCGACATG
GAGAAGATGGAGCTTGCCTTTCGATGACAAAATCAAACTCAGATTCCGACTACTTTGATGGCTACCTCCG
GCGAAAGCAACTGCAAACCTTCACCTTTTCTTGGTTGCTCCCCGTTCTGGTGAAACAAGAGACTTCTCTT
CGTCTCTCATCCATGCCTCTTGTCCGTGACACATCACAACATCACAGTCATCTTCACCATCAATTAACTC
CGGCTGCGTTTAACTCCGCCGAATCGGACCACCACCATCACCGCTCAACTCATGTCTCCATTGGTGAGCT
CCACCTCTTCTCCGATGAGGCTTTTCCGGCGAATCCGGCCATTGATCATCTGCAAATCTCAGGTTTCTTC
CGACGATCTCCATCTTCCACTGTCACTTCTAGCACTTTTATTCCCCAATTTCTATTGCCTTTAGGCTGTA
GCTGCTCCATCTCAATTTCTGGGTTTTGCACGAGAACCCTTAATCCCTCCTTTTTTTTTTGTTTCTCGCT
GAAACTTTCATGAGCTACTCCACCTGGAACCTATCACTTTCTAACACGGCTCCAAAATATTCCGAGGTAG
CTTCTTCCCAGTACTTTTTTCAAATCTATCCTGCAAGATCAAGTCACAAACACTAGGACTGTTTCTCCAA
TGAACAACGAAGCCTTTCATCTGTTAAGATGAACTCCGCAGCTCCTAACTCGGATTTCTTGAATCTTCAT
CACATAAACTCCACATGGAATCAGAATCTGCAGCTCAGGTCAACTGATTCTCCACATCTCCACCTGGAAT
ATAAGTCTCCTCACCGTATTTCCAGGCGCCTACAGTGGAGTTACCTGGACGATGTTGAGGAGATCATAAC
AGGCATGAAAGTCCTTTCCAGTGGCTGTCATCAGAAGGTCCTTCACTTTTCTCAGATTTAACCTCCTCTA
AACAATCTGATTCTTCTGTTGAGGATTCATCTCCACCTTGAACTGATGATTCCAA
>TCONS_00022376 gene=AT3G13240
ATTGTTCTTCATGTGTAATTGAGATTTCTCGGCAATCGCTGTTATTATTCTCTTGCAAAACTTCGACTTC
AGAGTCAATATAGAGTCGGCAATTTCAAAATAGTTGTTCATCGTTCCTCAAAGAAACAACTAATCTACAA
TTTCTTCCAACGAAAAGTGGTTATCAAATCGTCATTTGATCCGAATTCATACGATTTCACCTACCATTGG
ATGAATACGAACCAAAAGGAAGCTATGGCGGCAGAGAATCAAGTCAGCTCAACAGAAGTAAAGGCGAATG
GAGTTTGTAAAGGTTTAATGTCTGAACAAAGAACTGAGCAAGAGGTTATCAATCTATTGCAGAGAATTAG
AGACAGTTTGTGGAGTTATAAGAGGTGTGGAGAAACGATGATACACGTTGCTGATGTCCTGTAAAACTGA
AGCTGATTGTCTATGATTTTGGCTGTCATTCTCCTTGTTTGAAAATGCTCTAAGGACATTGTTCAAATAA
GTTTGTCAAGAAGAATATCTTCATCATCGATGCTAGCACATATTAAGAGTTTCATCAGAAAACACAACTT
CAAGGGTTTCACCGGTGTTGGCTGTGTATTGACGCCAAGCATGAAGAGTCTTCACTTGCACTCTCCAGGA
GGTCTTGTAAGGCCTGACATCAGTAAGGTAACCAAATGTGGCAGCCATTTATTGTGTGTTTATGGACGGG
TAGATAAAGAATAGAGTAGGTGAATGATGATGAAAGTCGAATAATAGATGTATATATAGTGTTCAAGTTA
GGGTTACGAATCTTAAAGGGATAGAGATCAAATATTGTAGTTAGCAACTGAATGGAATAAAATCTTCAAG
CGGTTTAGATTTCGCATATTCATTATCTAGATATGTTAATGAGTTTAATTGTTTAGATTTTATGTAGACT
GCAAGATTGAGAAAATGTATAGAAAATATAGGAATATGTATATTAAGTGAGAATATCGTGTGGGTTATTA
AGGAGGGAAACGAAATTTGGTAAAGATTTAAAGCATACTTAGTCGATGGTGTAAGATTATGAGAATATAT
TGTTGTAAGATTTTGAGTAGATAACCCGTTTATTAAGGAGGGAAACGAAAATTTGTATAGATTTAAAGC
>TCONS_00028078 gene=AT3G19900
AGTTTTAAGAGTTTTATTTTTGTTTCCTCCTTCACCGTTCATTCACTGATATGTGTGATATCTCTTTGTC
CCCCATCTATTAATCTCCTCCTCCGCATCGTCGCCGTGCACTTCCCCACCTCTTCCGGCGGATATGATGA
GCATTGTATCAAGTCATCATCACTGTCAACAATCTGTTATACACGAACGTAGCGGTATAGGAACAATATC
TAAGGTTTCTTGTTCGAGATATTGCGGTCCGTGTTTCTCTGGACGACTGGCTTTCTCTCATAGCCTCTGC
TTGAAGACTACTTATGGGAAAACTGATAGGAGAAAGTTTTCAAGAATTTGCAGTATTGTGGATGATGAGG
GGAATCTAGATAATTCGGATGACGAGGAAAAGGAATCACTCGATGATAAAACTAAAAGGCAAGCGAATGA
TATGAATCGGGCTAATCTTGAAAGAATGGTTGGGTCAGATGATTCTGCATTTAACGGCTTAGATCTTGCA
ACCCTCATCAGACAGAAGTATGGAAAATCTTATGATGTTCAACTCATCAAGAAGATGTGATTAATGTAGG
AGTTCATGGGGAAGAATCTTCTTGCAATGAATGTCATGTGGAAGTACAGAGAACAGAGGTCTTTTCCTCT
AACCGAAGAAGAATATATACTTAGACTTGACGATGTAGCCAACATGTTGAAATGCTGGGGAGCAGTCTCA
CATATCCGTAGCAGCCTAGCAAAGTCGAAGGAGCGACCTCGGATAGGGAAGGCTGTCAGCATTTTCATAG
ACATGGATTCGACAGGGGGAAGAGCAAATGAATGGATTTACAAGTAAAAATCGACCGGTTTGCAGCTGCT
AAACCAAGAAATCAAAAGGTTTTGTCTCTACGTTTATCGTCATCAATTCATTTTGAAGGCTCTTCAGTGA
TGGTTGCCTGCAGAAACCGAGGTTTTTGCTATATTTGATGTCCAAATCAGGTAGTATATATGTACATGTG
TGTATTAAGTAGACACAAATCTTTACTTGAACTCTCTGTGTAAAATATCTCCATGTGTTGAAATTCAATC
ATCTTTGTGAATCTTCCTCTCTTTGTGATCTGTAAAAGTATTAGTTTTGGCA
>TCONS_00003706 gene=XLOC_002424
CTCTTTCAGAAAATCGCGTTGGGGTTTACATAATCGCATGGAGAAGCGATTTTTCATTTTCTATCTTCTT
CTGATTCTTAACTCCGATCAATTGAATTGCGTCTCTGATTCGTTGGGTCAATTCAAATCGGGATCAAAGG
GTTTTGATTTTGGGTCGGTGATGATCTGACGATTGATGCAAGGATTATTACTTGTCTATTGATTTGAGTC
CTGATCGTGTGATAGTCCTACGAAATCGAAGAAGCAATCAAGTGGCAATGCATATCTCAATTTGGAGACG
GGAACAAATGCGATTCTTAAGTGGAAAAGAACCAAATTTAAGAAAGCTATTCAATCTCTCCGTAAAAAGA
AGGGTCAGATCTCGATTTCCAAGGTACAGTACTGCCATTAGCAACAAGAAGCCATTTTAATAAGTCTACA
GGACAAAAAAATCATGTTTTGAAATACTGTTAAATCAAATTTGCTGCCAAGATGATGGTTGGATTCTCTT
TTCGACATCTTAATGCGTTTCAAGCGTTTTGCAGTTTATATTCCTCTAGAGTGAAATTTTGGTTTATTAG
CCAAGAGGCAAATGAGGGGTCGTGTTTCCTGCCTCTTGCTAATAATTTTGAGGTCAAGAGAACAAAATTT
CGAAAGTGAATATGTAACCAAGTGCATATGAGAGGTTAGATATCGCTTCATTTATTCTCATATCTATTGT
GTCATGCATAAGTTCTCAGGATCATCTCAACAGGGTGTTTAAATTTGATTAGCCAAGTTGTCTTGGCTTT
GTTTGGGTT
>TCONS_00049290 gene=AT5G54148
AAGAGCAACGGTTCGGTGTCTCTCTCACTCGTCTCTTCCGTTTCGATCTCTGAGACTTTTGTAGCGAAAA
AAATGGAGAAAAAGGAAGAAGATGACACGCCACTCGTAGGGATATTCTGTCTGAAAACAAGACAAGACAT
GAAAAGGTTCGAAGAAACAGAGGATTGCTTTATCCTCGATTTCGATCCTTTTGATTCGTTCGACGTTAAA
AAACTCACCTTTACCGATGATGTTCGTGAAGGTGACAAAGATTTATCCATCATCCATGAAACAGGCCAGA
GATTATCCACATCCAAGACATTTCTGTTTGAATTTTCCATTTGGATCAACTCCTAATTCAAGCCACTGTG
ATTTGTGTTACTGTTACGTGTGTGATAAGCCTGCTCCTTGTGCAGAGTGGACTATATCGACTTCACATTG
CAATGCGTATGACTCTGCTTTGTGGAATTTGTGTAGGACATAGTGAAATCTGGCTACTTCTACGGATTAG
AGATCTTTCTTATGACTTCATCAGTTAAGTAGTTTCTTCATCTCTGGCTAGACTAATAGATTGATTTAGG
TTTTAGAGAAGTAATGTGACGTAATGACATTTCCTTAGTATGAACTTGTTTATTATGCATTGAAGTTTCA
TTTGCAAATTTCTTGAAAAGTAATGGAGAATGTTGCTTCTAGGTTACTACTTTTAAACTCTTAGGTTTTT
CGCTATCGATAGTTCACGGAGGAAGTAAGAGCACGGTTTTTGGGTCATCTGAATTGTTCTTTCCTATTAA
TCTTTTTTGACATTTTTTGATCCAGTTTGAGCATTTAGATTCAACCATAGCTCAAAGAATGTCTAAGGGG
TTCAATGCATAAAAGGCTTGATGGTGATTTTAAGATCATGAGAAAATTTGCAATTAAAGAGGCTCTTGAA
GAACAAACAACTTTTAGTACCTAAATATGATATAGCTTCCATAACTTCAAATGTTTAAATCCCTAAGCGA
TTGAAAACAGAGAGACTTGGAAAATGTTCTAATATGGGCCTGTAATTTTGGTTGGGACTTGTTTTTGTAG
AACGTTGACTATTGACTTTATAGATACTTTCTACTTCCTATCAATAATGCTGATGATGTTCACAATTCCA
ATAGCTATACCGGTCATTTGGCT
>TCONS_00005013 gene=AT1G63206
ATGCCGGGACGTGTGTATCTGTGTTACGAGGTTGGTTCGTTTCCTGTGAATTTGATTCCTCCGCATATAC
GATGGGACGAGAAGAAAGAGCCTATGTACACGAGACATGAAGAGTGTGTTATGATGAGAAGACAAGTGAA
GAAGAGCAAGAAACCACTACGGAGTTACTCAAGAGGCTGTCTCAAAACTCCCTTAAGAACTACAATTCAG
AATTGTTTACAGAATATGAATTTCTCAAGGTTGTCAAAGCCAATACTTACATGTGTACTGGGCCTGGTAG
AATGTATTTCATAACCTTTGAGGTTAGAGATCCTTACGATAACCTGCTAAAGCTCTTTCAAACTAGGGTC
CGCCATGATTATGATGTTACGGATGACTACATATTATGCAGACCAAAGCCCTATCAGAAAGTCAAATGCG
TTGGATCTTCCAAGACACATAAAAGCTTGGCATAGGACCTTATGCGATATCCAATGTGGTTTTCTTGGTG
AGCAGTGAGCTAAATTAGTGTTCATAGTTTATGGTAGAATTGTTCACTTATACTAGAGTACATGTGGCGC
TCTAAGATATCATGTCTTGGGATACATTCGGACTAAGCTTCACCGATGTTCACCTATACTAATCCGCAAA
AGTAATTGTTTCCGTATAATATATAGCCAGCTTTTGGATTGATCATAGATTTGTAGCAAAATCCTGTTTT
TGTTTCTTATATTCTAGAATGATTTTGAAATTGGTT
>TCONS_00005009 gene=AT1G63190
TTCCCGAAGTTAGGGCTCATCTTCTGTTCATCAAGACATCAACGTACGCACAAGGCGATGAGTGAATTTG
AAGGCTGGATCAAATGGCTCGAACCAGTGTTTTTGCTGTGGAAACCTGAGGATCCTGGCTATGAGAGACC
AGCGTATAGGGATTGGACCAAAGAGGAAGATGAGCCTAAGTACTCACCAGAGAAAGAACTTGCCTTACTC
GACAAACAAATCCTTGCAAGCGATGGTTTTGATATCGACTTCACACACTTCCGTTGTGTATTCAATTACC
ATCTTGCTTATCTCGATTCACATGAATTCGTTGATGAGCCAGAAACCACAAGAGATTTACTCGAGAGGCT
CTCTAGGAAGGCCCTTGATGACTACAATCAAGAATCAAGAACACAATTTGAGTTTGTCAAGGGTTCGCCA
CGCTGAAGATATCGTGACTGAGTACGTCTTTTGCAGGCCGAAACCCAATCAAGGAGTGGAATGCATTGGT
GTGAAGAACAATGATGGGAAAGATGTCCAAACAAATGTCAAGGAACAAGAGATTGGAGTAGGAGCTTCTA
TATGCCACAAGGAGTGAGAACCGGGAGATGCTCTTGTGTTAATATACATTTTCTTTGTGATATTATAAAC
CCCTATATATAACACTCACTATATATACCATTACAATAGCAAAAAATCCCATGTCACCTTAGTTTATTGT
TTTTAAGAGTTAAATTGAATTGAAGTCTAAAGTTTGGTTGCACTAG
>TCONS_00010377 gene=AT1G49940
ACAATCATCTACAAGTTCCTCTCTGATCTCTCTAATATTTTAAAACCCCTAAATTCTCCATTTCAAAAAA
TGTCTGTAAATTTTGAGAAGCGGTGCTTTTCCGGCGACCCTGCTTATGCCACCAGCGACTAGAATCTAGA
AATTGCGTTCTCTCACGTTATTCGATTTAATGATCACTAGCGTCTAGCGATCGCGAAACTGGGGGATCAA
GAGGATTATGATTTGTGACGAGAACAGGACTCTTTAAAGGAAGCGACAGTGGATGAGACCGTGGTGGTGG
TGGGTGGCCGCCGTGAGGTGGATTACGGAGGCGGTGACGGAGGGAGCAATTGGCGACTCTATCTCCTTTG
CAAAGAGTTTGATGTTGTGTCACTTTTCTTCTGCAACAACAAATTGGAGAGCCACAGAATTCTTATGGGT
TGTTCGCAATCATTCAACCAAATGCATACACATACATACATGCATTCATTCATACACACATACATGCATT
CATTCATACACACATACATGCATACATGCAGTCATTTATACATACATACATACATACATACATACATACA
TACATACATACATACATACATACATACATACATACATACATACATACATGCCTGCATACTTACATACATA
AATGCATACATAATTTACATTGCAAACATACATACATACATCTACGCTTATGTATAATATGTATACTTTC
GTACTTTTACACATCTATAATTTCTTCTCTGCTTCTTTGAGTCGTTGTTTACTTACTTGATTCCTTAATT
CTTTGCCTGATTCTTCGCTTACTTTTTTTTTTTTTTGTCAATCCAAGTTTGCTTTACTCATTTTACTTCT
TCATTACTTGTTCTGTTACCAACTTCAGAGGTATGTTGCTTACTTCCTTCAGTCCTTGTGAGCTTGCTTC
CTTCCTTAATTCTTGGTCTGATTCTTTGCTTTCTTCATTCCTTGTTTAATTACCAGGTTCAGTGGTTTGT
CGTTTACTTCCTTTGATTCCTTGTTTACTTAGTTTTTTTTTCCTTGCTTCCTCATTAGCTTCTTGCTTCA
CTGTGTACTTGATTTCTTGCTTACATGGTTAACTTGATTCCTTGCTTACGTGCTTAATTTCTTACATACT
TTCTTTTCCTTAACTACTTGATTTGCTTAATTTGTTTTCCTCATTTTCTATCCTTAACTTGCTTTCTTAT
TTGCTCATGAACTGTCTCTGTTTATTAAATATTTGCTTTGCTTTAGATCGTTCTAGGACTATTCAAAGTC
CTTCAGAGCAACCAATCAGCTAAGTTATAACTGTCTTAACTTGTCAGACCAAATAAACTAAGCTAGATAA
AGTTTATTTGATTATTTCTTATCATTCAATTTATAGAACCTTTAAGCAGTGCTAGAAGTTTCTGGAAAAA
CTTCATCTTAGAGTTAAACAATACATTCCGCCAACAATGAACTGTCACTTGTATGGCTGAGACAAGCTCA
AGAATCATTAGAAAATGTACTCATCGATCTCTATAAGGTGGAAGAACTAAAGAGCAAGTTGAGCTCTTAA
AGCTAAACTTTGGATGATATATCAAGAAGAAGCATTCAATGGAAAACCAGCAAAGATTGCGAGATCTCAT
GGCCGAAATTTCAGGTCACGGTCGAGAAGGAAACCTCTAGGATATTGCTGAAGCCGTGTATCGGAAACTC
AAGTGATAGAGCCAGATGCAAACAAGGCTTGTAAAAAGTTGCCAAACATAAAGTGCATTGTCGAAGTCTT
ACTGAAGTGGCTAGAAGGAATGAAGAAAAAACTTTTCAAAGCAAAGAGTCAGGTTGGAATTATATTTGAG
GCCAAGAAAGACCAAGAAAGGTAAGGAGAAAATAAAAATGCAACTGGCTCTAACATAAGTAGATCGGAAC
ATTCAAAAGAAACTTCATTAAAGACTAGTAGGTAGAAGATATTTTGGATAAGGACGAGGACGAGGGCAAT
GATGGATACTATATGGATGTGGAGTTGCATGGCCATAGCAAGGGTTCCTCTTTTTCAAAATCTAATGCAT
CGTTTTAAGATTCAAGTATATTCAGAACCAGAGTCTTCTTAAAGTGGATGAGTGAGACGATGGACCACTT
TGACACAAAACAAGATCAGCTCTTTGAACAAACACAACAAATACTGTGAGATCTCATGGCAAGAAATTTC
AGGTCACGGTCGAGAAGAAACCACTAGGATCTTGGGTCTATAGAGCAGCTAAAGACGAAGTCTTACTGAA
ATTGCTACAAGGAAATGGAATAACCTTTTCAAAGCAAAGAGTCAGGTTGGAGATGCTTATAACCAAATTT
GGGTTGTGAAGCCTGAGGAAAAGATGAAACTCCTGAAAAATACGAAAGATCAAGGAACGTAAGGAGAAAA
TATATGTAGCTGGTTCTAACATAAGGAGATCGCAACATTCAAATGATATTTCATTAAAAGTGGAAAGTAT
TTTGGATGGGGGCGAGGACAACGATGGGAAATATATGAATGCAGTGTCGCATGGCCATAACAAGCCTTCC
TCAATTTTTAAATCTAAGAAATCTAAGGCATCGCTTTGAGGTTGATTGTTATATAGTATACACATTTTGG
CATTATCTTCGTTTGGATCTATCTATTCATATTTTTGGTACATATGACAGATCCAAGTATATCAAAACCA
GAGTCTTCTTGAAGTGAATGAGTCGATGATTAAGCGCTGACTTAATGTTATAATACAAAACAACTTATTC
AGGGTTTGAGATATTGGCGTAATCTTGCAACCAGCTTCTGAGCCAAGAGGGTCATGAATTTTCTGGCAGA
AGGTTAAACGACTGAATACTGCATTTTCTGATCATTCAATTTCTAGAACCTATGAGCAGTGCCAGAAAGT
TTCTGGAAGAACTTCATCTTGGTGTAAAATAAGACGATCCGCCAACCACGAACTCCCACTTATCAATGGA
ACTATGTTTGTAGAAGGGTTATTATCCTGTACACTCTGTATCAAACATTTTATACAAGCTAGAAGCATTG
CCAGAAGATTCTAGAAGAACTCATCTTCGAGTATTATAAGACAATCAACCATCCACGAATTTCCACCTGT
ATACTGCAACTTCGGACATAATTAACGTATATCGTTTCTTAGGAGCCGATCTCATAGCCAACAAACTTTG
TGAATTAAAAGAAGTTATGTGGTGAGTAAAACAGGTATAGACCAATTACATTGACAATGTTGTCTTTCCC
TTGACAGCGTGATATCCCAACCATTGCATGTATGCGCCCACTCATGTACACATGCATATATTCATTTTTG
CATACATAGATACATACATATACACATACATACATACATTCATACAGGGGCGGACCCAGCAAAAAAAGTT
GGTGGGGGCAAAATGTTATAGGGATGAATCGAACATGGGTTTCTAGCGAAAATTTGAAGGATATGAAACC
ATTTGGCCATGCCACTTAATTTGTTTAGTACTAATTTTTTGTTAATTTAGATATTAGTGGTGGCAGGTGC
CTCCACCTTCCTTAACGTGGATCCGCCAATGCATTCATACATTCATACATTCATACATACATTCATAGAT
ACATTCAAACATTCAATCATACATTCATTCATACATACATTCATAGATACATTCAAACATTCAATCATAC
ATTCATTTATACATACATTCATACATACATACATACATACATACATACATACATACATACATACATACAT
ACATACATACATACATACATACATACATACATACATACATACATACATTCATTCATGTATATTTGCTTCT
TAGTTCATTGCTTGTTTCTTTATTTACATCGTTAACTTATTTTACTTGCTCTCTTCTTTGTTTCGTTTGC
TTTCATTTGCTTAACTCGGTTGCTTGTTTAAATTTTACATACGTCCTGCTTTGTTTCTTTGATCTTTGCC
TACTCAATCGCTTCATTCATTTCTTAACTTGTTTACGTCTTTCTTTTCTCAACGTTTTAATTTATTTACT
AACCATGGTTATTATTTAAATCATGTT
>TCONS_00003164 gene=XLOC_001989
TGTTTATTTTTTCATTTCACGATTAATTTTCTTTCTCTTCTCTTGTAAACTCCGGAGGCCGATCGTACGA
TTGGTGATTATCATCATCACGCGTCGTCTCTTAATAAGATAGTTTAGAGATTGTGTTCGTATCGATTCTT
AAAACAGTTTTATAAGTTTCGTTTAACTGATGTTTCGGGCTCGTGGAATTAGGTTGTGCTTGCTCGTAAC
AGCAGGATAATTTACTGATACCGACATTGATCCCATTGCTTGGCTAGCACAGTTATAGCCTGAGAGACTT
TTTCAAAGGAATCGATTAGGTGTCTGTAGTGAAGCTTTGGCTGCAACTAGGCCTAGAGCTGCTTCAAGGG
GTCGTGATATGGAGATAGAGCGTGACTTACTAACCAGGGTATATGTGACAGGGTGGTTGTTAAGCCCCAA
AAACTGTGAGGAAGCTTGCAAGAGTGCAACATCTATATTCTCAATTGGCAGGGAAACTCACGAAGGAAGA
TGATGAGGTTATATAATACTATTGGAATAGTTTTTACATTTCCAAGCTCTTTTTTT
>TCONS_00032883 gene=AT4G15540
ATATTTTTTTGAACCATTTTTATTATTTTAATGGAAAAAAAAAACACAGATTTCAAACACTCGAGAGTCA
AGAGTCTCAGACCCACCCAGCTTCTGGTTTCGTTTCGCCGTCGCGCACGGCTGAACATATCTGCTATATC
GGAGATTAGTGAAGGTTAGTTACTATTGATTAAAGGTTTCATAATTTGGGGCTAATCTCTCTGCAAGGTG
ACGAGAAAATCCACTATCCCCTTCCCAAGATTTGTTCTCTGAAGATATAAAGTCTCAATCTTTGGATAAG
AAAGTTCAAATGGAAAATTGGAAACTTTTCTTCAGTTGAATGAATGATTTAGCTGAAGAAACCAAAGCTA
GAATGGGGCAAAGTTCATTGTCATGGGGTCCCTAGAATATTCGAATCTATGATCCTTTTGGTGTAAAGTA
TTAGTCAAGTTGAGAGATATTTTTTACATTTTGTGGTCACTAATCATGTATTGGAGTTGATTGCTTCTAA
ACTCACTTTAACTTGTGAGAGAGTTTCTAAGATATCAAATAATCTATCATGAGAGAAGAGACAGTTTCTT
GGAAGTACTTTAAAAGAGATGTTGTTCCGTTCACTGCGATGATCGCTATAGAGTGTACAACGGTTGGATC
CAGCATACTGTATAAAGCTGCTACCTTGAGAGGATTTAGCTTTTATGTCTTTGTGTTTTACGCTTATGTT
GGTGCTACACTTGTCCTTCTTCTACTTTCACTTATCTTTGGAAGGTCGAGAAGTTTGCCTACAGCCAAGT
CTTCTCTTTTCTTCAAGATTTTCTTACTTGCGCTTCTCGGGCTCACGTCGCGGGTAGCTGGTTGTAAAGG
TTCCACTTTCTCCTAAACCGGGTGATTCCAATCTTAACCATACAAAAGATATGATTTTCACACAGTAACA
GTCAATATGAAATGATATTTTTGTCTGTGAATTATGGAGTAGTTGTATAAGTATGAGAAATGTTGGATAG
ATATGAGGTTTGTTTGTAACTCTAACTTTGATGACTTGTTCTGCTTCCTTGGGTGACTTAAAGGATGGAA
CAAGTAATGTTAAGAAGCTCTGCAACTCAGGCTAAAATCATTGGCACAATAGTTTCTATATCTGGTGCTC
TGGTTATTGTTCTGTATAAAGGCCCAAAACTTCTTGTTGCTGCATCGTTTACTTCATTCGAGTCAAGTTG
GATAATTGGAGGCCTTTTGCTCGGTCTGCAGTTTTTGCTTCTTTCAGTCTGGTTTATTCTTCAGACTCAT
ATCATGGAGATATACCCTGAAGAAATAGCCGTAGTCTTCTGCTACAACTTATGCGCAACTCTAATCTCAG
GGACAGTATGTCTACTTGTAGAAAAAGACTTGAATTCTTGGCAGCTTAAACCAGGTTTCTCCCTCGCTTC
AGTCATATACTCGGGACTCTTTGATACATCATTGGGCTCAGTTATCCACACATGGGGTCTCCATGTGAAG
GGTCCAGTCTACATATCCTTGTTCAAGCCGCTGTCTATCGCAATTGCAGTCGCCATGGCTGCTATATTCC
TCGGCGACACACTTCATCTTGGGAGTGTGATTGGATCAGTGATATTGAGCTTTGGGTTTTACACTGTGAT
TTGGGGCAAAGCAAGAGAGGATTCAACCAAAACAGTAAGTGATTCTGAGCAATCACTTTTATTGCCTTCA
CACGACAGAGAAGAAGATTGAAACCTTGTCATGAAAATATGTTGGAGACAAGTGTAATCGTTTTCTTATT
TTATTCATAATTATGGTCCCATTAGATGATGATGATCCCTATTTATCTTGTAAGTTGTAAGATCTTATGA
CTTGTACAAAAAAAATCTAACATGATACATTGAAATGTGAAAAATGATATACTTATTTGTTGAGAAAATG
ATAATATTTCTTAT
>TCONS_00048051 gene=AT5G39645
GAAAGATGGTTAAAACAAATGTTGTCTCTTTTGTTTTATTTGCTGCTATTGTGCTATGTATAGGATCCAT
TCAAATAAATGGACAAAAACACATTGCACCGTGGATATCTGAAGAAAAATCGATATGTTGTAGAGAACAT
CCGAGTCTTGGAAGGTGTCTTCCAGGCATTGATGATAGGCCACGAATCTGAGCCCATATAAAACAGCCAC
TAGTATCGAAATACGAACGAGGCGAAGCAGGAGCCAAAAACGATGGTGTGGTGGGACATCAACAGCTGTC
CGGTTCCCGATGGTTATGATGCTAGAATGGTCGCTCACTCTATAGAATCGGAGTTGAAGAAGGCAGGCTA
CCCTGGTCCTCTCACAATCACTGCCATTGGCTACCTTAACACTCCTCTTATGTGTATGTAGCATTGTTCC
AAATTTGTGCAT
>TCONS_00020509 gene=AT2G39445
AGGTTCGTGTCTCGATTCTGCAATCTGTCTCTCGATATCTCCCTACATTTCTTTTGTCCGATCCTTAACT
GATTTTCGTTTTCCTGAGACAGATTTCTAGTGTGAAGAATCATTTCGAGCCATGTCTCCGGCTAAAGTCT
CTTCCTTTGACCAAAACATTGAAGAAGCTCATTCAGTGAGTAGTCCAAGACGAGTTTTAAGCTTCTCGAA
GAGAAATAAGCAAAAGCCTGGTTTCCAAGATACAGACAGTAGAAGGTCATCTTCATTTAGAGCATCAGAA
GTGCATGGACCTAAACCCTCAGAGGTGTACGGTTTCGTAGGATCGATATCGACTGTTGTTGCCACAGTCA
TCTTCTTGGTATGGGCATATGTTCCAGATAAGTTGTTGGAGTCTATAGGAATCCATTACTACCCTAGTAG
GTATTGGGTATTGGCTATGCCAACGTATTTGATGGTGACTCTGATGTTAGCTTTGGCTTTTTACATTGGT
CTCAACTTCATCGCCACTCCACCCCCAACCTCTCTCAATACCTTGTTTGGTGAGTGCCCGCACCGCTCTT
TAATTTCCTCTCATCTGATGTTATTGGAGATATGAGAAATTGTTTCCTAAAAATCTGTTTTCTCAAGTAA
GTGCTCGCTGTGTCATTACAATAGCTAGAGCTAGAATGCTTCGAAATGTTGGATCTGCAGGGCGTGGTTT
TGGGAGTTTGCTTAGGATGATAATTCTAGTTATGTTTGTTTGTTTGGTATGGCAGATGAGTACAGTAGAG
AACCTGGTGAATTTGCTGCTGGGATGGAGGAAGGTGAAGACAGGCCTATAGATCCAATCTCTGACATTGA
TATTACAAGAATAAATGATCTTATGTTCAATTCAAGTGATTAAAATTTCAAATTCTCTAGAGGTAGTAAC
CATATTGACTAAGCCATTACTCTCATTAGTAAATGGATTCAGGTTTTAGTGACTAGTAGAGTGATCACGT
GTAAAAGGAGATTGTGATTAATGATTATCTCCAGTCCAGTGATGGATCCT
>TCONS_00044657 gene=XLOC_029213
ATCTTCTATGGAGATGTCCTTGTTCGGCTTTATGGATTGGTTTTAAGAAATCTCAGGTTAGATAATGCAA
AGGACTTGTTGCAGGACTCATACATTTTTCATATGATAGTAGCAGAACAAATTTGATCAAAGGCACTTTC
TGAATTCTGATTTAGTACAGGATCGCCCTCTGGTCTTCGAGCAACTCAGGATCCTTACTGATGCTGATGA
AATTTTCAACACAAGCATCTTGGAATTCTCTTAAATTTTGAAACCTTATGATCTACTTTATGGAAAAGAC
ACAGAAGAAAAGGACAAGAAATGCCATCTGGTCCAATGCAGAGGCAGTGGGGAGAAAGTCTTGTAGGTTT
CAAAGATGGTGGATATTTAGATCATTTTCTGCACCAACCTCTCCCCTAACAAGCTCCTTTCAATTTTCAA
CAAAATGTCAACATCAAGCCTGTCACCAGTATATATATAGTAACTTCTCTTCTCATAATACAAATACTCT
ACATTGTTACTTTGTCCTTCATATTTGTCTGTCACCTGTTGCTATCTATGCATTCTCTATAATTTCTTAT
AGATTAAATCGTATAATTATGAATGAATGATTGATCTGTATTAGGATAGGATTATATATAGGTCATATAT
TTGATCAGAAAATGGATACAAAACGCAACTAGATTAGTTCTCACGTATCCTGATAATAATGCTCTCTGTT
GCAGGTTTCTTAATATATCATCTTTTTCTCACCAGAAAAAGCATTTTTGAGTAGGAAATGGGAATTTCTG
TAAGTATTACCTAAATTTGCTATATCAGGACATGCTCAAGATCAAAAGAAATGTGTTGCACAATACTTGA
GACTTATAGTTTCCATATCAGACCAATTAGTCTGCTTCTTTCTGGTGCTTTCTAGTATCTCAAAACTCTT
AGGGCTCATGGCTAGATACAATTTAAATACAAATATAATATTCTTTTATATAGAGAATACCAAATACATA
TAGAGTCAAGAAATGAATGACACAAGGAGATGATCTCTCTGGCCATCCTTGTGGTGACATCTGTTGTTTG
GTGCGATTAAAAATCATTTCTCTGCTATGTTTTGTCAGCGAATGATTAAAAAATGATTTGAATAGTTTAT
AGCTTTCTTGTCAAAGTCCTATGCTGGCCTTCTTCTCCCCCACCTAAACCTTTCTGTAGAAACTTTGGAA
TCTTTTCTCTAGCAGGCAATGCGACTGTACTGATCATATTATTATGTTTGCAGGTCTCTAGCGACATGAA
TCCGTGAACCACAGGATTTAGTACTATCTTGAATTGTGTCCGAGAAGAAGATTGTATAGGACTGTAAGTG
GTTATACCGTACGTATATGAGAGAATAAAGAAGAGAAAAGCA
>TCONS_00017830 gene=AT2G07599
CTCGACTAAAAGAAGAGGTATAAAATGATTCCGGGGCGGAGCCATATGACGCGAGAGTGTAGACTCTGGA
ACTCAGGGAGCAAGACCCTAAAGAAAGTTCAAGAAGCTATGAAGAGTGGTAAACTCTAAAAGGAAAGATA
GAAACTGGGGAGTTGGCTGATAAAGATGGACAGTAACGATTGCGTAATATAAATTTATCGGCCTCGTCAT
CGAAAGCGGCTTCCAATTGCTCGGAAATTTTCAGCTATATGGGGGGCTTGGATGGTGAGCAAAAACTATT
GATCAAGAAGTTGGTCAATTTTCGCATGAAAGAAGGTAAAAGAACGAGAGTTCGTGCTATTGTTTATCAA
ACTTTTCATCGCCCAGCTCGAACTGAACGCGATGTAATCAAACTTATGGTTGACGCCGTAGAGAATATAA
AGCCCATATGCGAAGTAGCAAAAGTAGGAGTAGCGGGTACTATTTATGATGTCCCTGGGATTGTAGCCAG
GGATCGTCAACAAACCTTAGCTATTCGTTGGATCCTTGAAGCAGCTTTCAAACGACGTATAAGCTATAGG
ATAAGCTTAGAGAAATGTTCATTTGCTGAGATACTGGATGCTTACCAAAAGAGGGGAAGTGCACGTAGGA
AAAGGGAGAATCTTCATGGACTGGCTTCCACCAATCGAAGTTTCGCGCATTTCAGATGGTGGTAAAGTGA
GACCACATAAAGAGCTCTTCGTCATTCAGTCAGATTATTAAGTAAGATATGGTTTGACCCTTTTCCTTTT
TGTTTTCATTTTCATCCAGAAAGCCGGCCTTCCTCATACTCCTCCCTTCATTCATTGAGTTAGAGGAATC
CATAGGAGGCCCACCCGTTATGCATTGCATGAAAGAACCTTTCTTTTTTGTATGACTGAGAGGAACGCCT
CAGGTCGAATGAATACGAAAGGGAGATCAATCCAAAGAAACAAAAAAGGCCATGAATGAAGAAGTTGGGC
CTTTCACCCTCTTTCTAGTTACTCTGGGAGCTGATCTGATAAATGCACTTCAAAGGGAGGGAAGGCTAGG
AATCTCGTTTTTGCTCCTCGTACACATCTTCCTCAGTCCGGGCATTCCGACCGGCGGAATAGGCATTCAT
ATAATCCATTTAGCCATCTGAGGCACCTCTATTGGATGAGTTGACCTCACCTCTTTCATTCAGATCTGCA
GAGACAACTGGAACAGAAGCTTCACTGGAAGAGGTAGCTAAGCCTGCCGAATCTTGGGAATTCAAATCTG
TTACCGACCTACGTTGAAAATAAACCAGCAGCTAACTGCTGAGTAAGAAGGGCAGGGTCGGTACTGTGTA
GGTGGAACAAAGTAAGGTCGAGAGTCGCGAGTCAAGAAAGAAATCTTCTTAGCACCAAAGGATTATAAGT
TAGAGTTAGACGATGGTTCAGATGTTATGAAGCACAAGGGTGCAGGTAAAGACTACGTCACTGAAGAGTG
GTTTGAAGAACAATACAACGATCCCAGCTCGGACAGTAACTGGTCGAAAAGCCTCTGCTAAAGATCGCGT
AGATCACACTGGAACTGGAGTAGTGGAACTAGCACGACGAACAATGCTCGGCACTCTGGTCAAATCAGAT
CCACCAGACGAGAAACTCAATTCCGCACTGCTGCTGAGTCGTCGGACTTATCCACCAAGGGATTCGTGGA
ATTTCTCGCCTCCTTTTGAGTATGCCGATACTAAGAGTCCTCTCACTACCAACCAGCAGACATCATCTGG
CTGGGTCTTGCCGGGTAGATCGGAGCAAGAGGGAACGCCTAGACGACGTTTTTATTCCTGGGCTGCTGTA
AGTAGATCGAGAGGTCGTTCCGCCCCTTGTCCCCGAAGATGGGTAATATGTTCTCAAAAAATGTTGCTTC
AATCTGACCTAGCTGGCGAGCGATCCCAGTTCGCGGCAGAGAACAAGACAGCAAGCGAGCGTACCTTTGT
TCGCTTCTTCTCCACCAAGCACGGAAGTTTAAGGATAACTGTAGGTCGGTGGCTACCTAAGGAAACTGCG
ATTCGATCCGCCCCCCGAAAAGGAGGCATTTACCTCATCCCGATCACAAGGAGAGGTTCACCATGATGGG
GGTACTTATAATTTTCCTTTCTAGAAAGAATGAAATGCATAGGGGACC
>TCONS_00035371 gene=XLOC_023107
GAGAAGACTTTAACTGAGAAGAAGAAGAAGTCGTCTGATTTATTGAAGAAACTCTGCGAAACAAACTCAG
TTCTCATATCGTTTAAGGGATTTTAAAAGGCTAATCGAAGATGAATCCAGAAAAGTTCATACACAAAACA
AACGAGACAATTGCTACAGCTCATGAGTTAGCTGTGAATGCAGGACATGCTCAATTCACTCCTTTGCATT
TAGCTGGTGCTTTAATCTCTGACCCCACCGGTATATTCCTTCAAGCAATCTCTAGTGCCGATAGCGAGAA
CGCAACTCAATCGAAAACCTAATCTGATATGGGCCGCCGTCAGGTTTAAAAAAAAAAAAGACCAAAATAT
TGGAGGGGTGTGGTGATCGAACTCATGTTCACGAGAATAATAAAATCTCACATAACCAATGGACTAGGAT
AATATGTTCGTAATGACTAGAAAAACAATTGAATACAAGTAAACAAATATTATAGGGTTA
>TCONS_00042569 gene=AT5G43725
GTATATCAAAATCGAGCGAACGAAGATCTCCGGATTGCTGCACTCTGCTACATGCCTTTCGAATCCGTTT
ACTGCATCGCCGGAGAAGTAGGAATCTGTTTACTTACCTTTGGAATCCATCCTCATCCCTCTCCGTCTAG
TGTGATGCAGCAGTTAGGCACTAGTGCAGTGACATCTAAGTTTAAACAGACTTTTTTCTTCAAAATGCGA
CATTTTCTTCTGATGTCTGCAGTGGCTTTGGTCTGGGAGAAACTTTCATATTTTCGGATAAAAGAGCTCA
AGGATGTGCTCACTCAGCTGGGACTTTCGAAACAGGGAAAGAAGCAGAAGAAGGCTTCGAAGAGGCAATG
CATAAGGAAGGATGGAGTTTTTCATTTTCATCTCCAAGACTGAGTTCAGTTCATGATATATGTTCGTAAC
AAAAAGAAGTTTCAATTATTCTAATCATTTGTTTTGAACTCAGTTTCTATATTTTGGTTTCTCTGATATC
AGTAATCTTAGTGATGAAAGCCATATAGAATGTGATAAACAAGTAGAGCATCAATGGTTATGAACAGTTT
TTTTTTGTCTTTCCTTGTTAGATTAATACCGAGATATTCTGTGCTGAAGTTGTAGTAGTACATAAAGAAA
TTGTG
>TCONS_00004234 gene=AT1G53530
TGTTTGCTTCATGTCACCGATCGATACATAATCTCCACGACCCACGTCTGTTCACGGGCCGAGCATGCTT
CCGACGCTTAATCTAACCGGCGATGTAATATTGGCGGAACATTTATCACACCGGTTTGGTAAGATTGGAC
TCGGTGACGTTGTATTGGTTCGATCTCCTAGAGACCCAAAAAGGATGGTGACAAAGCGAATCTTGGGTTT
AGAAGGCGATAGACTCACTTTTTCTGCTGACCCATTGGTCGGTGATGCTTCAGTGAGCGTTTTGGTTCCG
AAAGGTCATGTTTGGATTCAGGGAGATAACTTGTATGCTTCAACTGATTCACGTCATTTTGGGCCTGTAC
CTTACAGTCTCATTGAAGGAAAAGCTCTTCTACGGGTCTGGCCACCAGAATACTTTGGGTCATTGAGATG
ACGATTATATACACATACACATTCAGGTAATCAGGTTGTCTGCCTACTGTATACGTCAAGAGATCACTCC
AACGATTTTGTTGCACTGTAACTCATGCGAGTAATGTATCATTCATGTGGGATAAGCATTTTCGTCTACT
CTCCTTTTTGGCAGTAATAGAAGAAAAGCCATGGTCCTGATATTGTTTCTGAAACCCGAACTTCAATATC
AAATGTTAAGATTCATATTGTTGGTATCGAAAAAGCTGGTGCGTTATGGGATGATAATTGTGTCCTTGAT
ACAAAGTTTTATAGATGTTTTGATTCA
>TCONS_00039710 gene=AT5G06890
TATTCATTCGAATCTAATTTGAATGTTTTTCGTTTTGTAAGGAAAAAAAATGATGCAGAATGATTTGAAA
TCGGGGCAGAACAATTCAGAAAGCGCTCAGGATATCACCAATATTTCATGGATACCTTTCAATTCTTAAG
AATCCACCACCACACATGGAGCATCTAACTGAGGAAACAGAGCCAACAAAACAAAAGTTAGGTCTTGTTC
CAGAAGACCAGTTTCTTGCTCAAAATCCGACGTCAATGATGGGCAAGTCATTGAGATCACAGTGCAGTCC
TTATCCGAAAACGTGGCAAGTTTGAAAGAGAAAGTAGCAAACAAACTGAAGTTAAGGGGAAAAGCCGGGA
TTTTAAAGGACGATGACAAGTCACTTGCACATTACAATGTTCGAGCAGGTGACATCCTAACACTGTCTTG
GTAAAAACGGATGCAGGTAAATGCTATTCAATCTCTCAACTCATGTTAAATAGAGAGATGTTTTAAAACT
ATATACATATATGTAACTGACTTAAGTTTGTTTCAACTACTT
>TCONS_00030820 gene=AT3G58420
TGGTTTGTTATTGTTGGTAGATTGTGTGTTATTGGCATAGGTTTATGAATGTGGACGAGTGATCATTTTA
AGGTGTTTTATTCTCTCAGGTTCTAGTATCTTGATTTTGAGTAATCTTTAAAACATCAATGGCAAAGCCT
TTTGATAAGAAGTTTGGTTGGGTGATAAAGGATTTCTCTTCTTTGCAGTCTGAGAAGTGTTGTTCTGTTC
CAGTCTTGATCAGCGAGTCTAAATGGCGTCTTATTGTCTTTCCCAAAGGAAATAACAGTGAATACTTTGT
TAGGTTTTATGAGACAAAGCTCACAAGAGAGAGTAGACAATCACTTGGTGATTGAATCTCCCTTTACCCA
CACAAAGTGAACTCGTTCAATAGAGGAAGAGAACATCAACTTGTGATGAAATCCACACAAATAACCAACA
ATATATCCGAATATACTAGAGAGTAAATCGGTTATATGAAGGAGAAAACATCTAGTTTGAGGCTAATCCT
TGTCTAGTACAACAACACTTAGAGTTTGTGTACTTAAGATAAAGAGGATTTAGGATCAGTAAGCTAGAGA
ATAAGTACTAACTAAAGAAGAGTTTAGAGTGTATTTAAGAGTGTGTATGACAAGCAATAGGCTGCCTTAA
GGCAGCCCTAAATCGTGTAACACTATCTCTCTACATTGTAACTCTTTAGTTAAACA
>TCONS_00008552 gene=AT1G20890
CAACGATTTTGAGTCTTTCTCCGAAGTCGCCGGAATCGTATTCGCCGATCCAATTGTCGCATAGAAACTG
TCATCTCCGGCGAGAGACTGATCTCTGGGATTGATACAGAACTCGTAGGATGATCGATTTACGCTATAAA
GAATGCTACTTGCTCATCTGTCTTATCGTCTTCATAAATTTTGTGACTTGTTATAGCGATGAGAGACTGT
TTCTCTTAGGTTTGGTGGAAAAACTTTATATGCTGGGAAGGAACTTTGGAAAGAGACACTGCCATTGAAA
TCTGGATCTCGAGTTTACAAATTACAAGGGCTTAAGTCGAACTCTTGGTATGAAGTCAAGATATCATACC
CAGCTTCTATACCGGCTCTATTTTCGCTGCAATTACTGAAGAACGGTGTAATGGGTTTGAAGGTTAACCA
TATGAGGAGATTACTAAACACTGAGAAGTTGATCTTCAAAACAGAAAGTATTGAAGAAGTTGATAACAAG
GAGGGATTGTATGTTTTGGTGACGGTGGAACCTGAAGGAATCGTGGCTATACCAAATGTTAAAGAAAGAC
CGTCCATCATTTACAACATAGTTTGTGAAGAACAGCTCTTAGGCATCCCTCACTCAAGCTGGTCAGTGGT
GGTTTTAGTAGTTTTGTGTCTCGTTGTCGCGTTGATTCTTCCCCGGTTCCTCCCATCTTATCTTCTGATC
AAAGATGTAGATCGTGATCGTTAAGAAGAAGCATGGTTAATACAGTTTCCTCACCTCTTTGTTTTGTTAC
TCTGTTCGCATTTTGATGTTTGTTCATCTAATTTTGTATGGTTTTTAGTTCTTACATGTCCACTGCCTCA
TTCATATACCTTACCTTACCACACCGCACTCAAAGAAGAGTATATAAGTCTACATGTGTTAGATTGATTT
CATGTTTTTCAGACGCGGGAAGTCCTATTCTGAACTTGTATGGTTTGATCGTATATAGTTAAGTAACGCT
TATCCGTTT
>TCONS_00007178 gene=AT1G06690
ACGTGTCCATATCCACAGTCTCTCACCTCTCGCAGTGCCCAAACCTCTTCTTCTTCTTCTTCTTCTTGGC
TTCTCCTCCTCCTTTTCCAATTTCAAAACCCAAAAACAAATCAGCATGGCCATGGCTACGCACTTCACCT
TCCCTTTCAACTATGTTGTTTCCGAAGGCTCTCATGGAAGAAGAAGTTTCGTCCGGAAGCTGGTCAGAGC
TGTAGCCTCCGGAGATTCCGTGGCTCCGGCGATTTCGGAAGAATCAAAAGTGAAATTGGGTGGCTCGGAT
TTGAAAGTGACGAAGCTTGGGATCGGAGTCTGGTCTTGGGGTGATAACAGCTATTGGAATGATTTCCAGT
GGGATGAAAATTGAAGGCGGCTAAAGGTGCTTTCGACACCAGTCTTGACAACGGTATTGATTTTTTCGAT
ACCGCAGAAGTTTATGGTTCCAAGTTTTCCCTGGGTGCTATAAGCTCTGAAACTCTTTTAGGAAGATTCA
TCCGTGAGAGAAAAGAGAGATATCCCGGAGCTGAGGTTTCGGTTGCAACCAAGTTTGCTGCATTGCCATG
GCGATTTGGTCGTGAAAGTGTTGTCACTGCCCTTAAAGATTCCCTTTCCCGGCTTGAGCTTTCATCTGTT
GATCTCTATCAACTGCATTGGTATGCACCCCTAATTCATGTTGGAGTAAACAACACTAGAAGGATATCTT
GATGGTCTTGGGGATGCTGTTGAACAAGGACTTGTCAAGGCTGTTGGTGTTTCTAACTACAGCGAGAAGC
GGCTTCGTGATGCTTATGAAAGACTCAAAAAGAGAGGAATTCCTCTGGCCTCAAATCAAGTCAACTACAG
TCTGATATACAGAGCTCCAGAGCAGACTGGTGTTAAGGCTGCTTGTGATGAGCTTGGAGTTACTTTAATT
GCATATTCCCCCATCGCTCAAGGTGCTCTAACTGGTAAATACACCCCAGAGAACCCACCCTCAGGTCCTC
GGGGTCGCATTTATACGCGTGAGTTCTTAACAAAGCTTCAACCCCTGTTGAATAGAATCAAACAAATTGG
GGAAAACTACAGCAAAACTCCCACACAGATAGCATTGAACTGGTTGGTGGCACAAGGGAACGTGATACCC
ATCCCAGGAGCCAAGAACGCAGAACAAGCCAAAGAGTTTGCTGGAGCGATAGGTTGGAGTCTGACAGACA
ATGAAGTGAGTGAGCTACGGTCCCTGGCCTCTGAGATAAAACCCGTCGTTGGTTTCCCTGTTGAGTATCT
CTGAACTCTTAACACTCTGTTTGTAGCATTTGTAAAGCTCAAAAGTTACAATATGAACTAAAAGTAGTAT
ATAGATGATGGTAAAGTGTTGTAATACATATGCAAATAAAATCTTTTTGCCTCTTTGAGAACTTTACAGT
AGCC
>TCONS_00010475 gene=AT1G51055
ATGAATCTTTGTGGTGATTCTGAGATTTTAAAAGAGGATGATAACACAAAGAATTTTGCTCGTAAGGTCG
CTGATCATTATAGTAGAAGAACAAATCAAACTTTAGAAGAAAGAGAATCAAGTCCCATCATTCATTTAAA
AAAACTTAACAATTGGATTAAAAGTGTGTTGACAAGTTTCTAGGATCTCTTGCTTCAACCCAATATCTTT
CTCTGTGTTCTGTCACTTCAGAGAATCCGGATCCGTATCCTCCTACTGGGACTTCCTTAGTCTATCTTGA
CCATCTGGAGCTATGTTTATGTTCTACGGAGTGGTGGAACTTACTTACCTGTATACTCGATGATGCTCCA
AAACTTCGAGTTCTCAAGCTCAAATTGTATCGAAAACATTGTGTCGAGTACAACGAGTCGATGGAACCAT
GGAAGCAACCAGATTATGTTCCCATATGTTTATCATCATATCTTGAGATATTTGAGTGGAGGCAATACAA
TGGTGAAGAGCAAGAGAGAGAAGTTGCAAAGTACATTCTAGAAAACGCGAGTCGTCTAAAGAAGGCGATA
TTCTACTTAGAATCTGCAGAAAAGCATGGGATATTGAAGGAGTTAGAATGTATGGCCAGAGGTTCAAAGA
AATGCCAGCTTGTGTTTGATTAAACGCTTGTGTTATTAACAACTTTGTAGCTATTTACAAAGAGAATAAT
ATGCATCTTTCATTGATTC
>TCONS_00047010 gene=AT5G25030
GACTTAAACATGCAACTGATCTGAGATGGATGTTCAGGAATCTAAAAGGTTAAGTCGATATAGCAATGAG
CAAAAAATACTCGTGGTCGGAGAAGGAGAGTTTTCATTTTCTTTGTCTTTAGCAAAAGCCTTGGGTTCTG
CCACCAACATCACTGCAATATCGCTTGATATTCGAGAGGATCTAGGGCGTAATTACAACAATGGAAAAGG
GAACGTGGAAGAGTTGGAGAGACTTGGTTGCACTGTGGTCCGTGGTGTTAATGTACACTCCATGAAATCA
GACGATCGCTTAGCTCATTACGACATAATCATCTTTAATTTTCCTCATGCAGGGTTTGGTTTTTGATGAG
CTTGTTTCAGATCTTATATATCAAAAGTTTGATATTTGGAAATTCATAACAAGATCTTGGATTCCTGATA
CATCCATATATGTTTGGAACCACTTTCATATATATACTTTTAAAAATATATATGTATAATATTTATTATG
ATTATATATATATTATTCATATGAATGTATATTCAACATTTGAGTGTGCAATTCACAGGAAACGCAATAA
GGTATTTGGAGGATTTATGGAGAGTGCAAGAGAGATGATGAAAGACGAAGATGGAGAGATTCATATCACT
CTAAACACACTAAACCCATTTAACAAGTGGGATTTAAAGGCTCTAGCTGAAGAAAGTGGTTTGCGTTTAA
TCCAGAGAATGCAATTCATTAAATGGGCATTCCCAAGTTCCTCCAACAAAAGAGAAAGTGGAAGTAATTG
TGATTTTATATATCCTATCGGATCAGCTATCACTTACATGTTTAAGAAATAGCTGATTCTCAAATATATG
TCTGATTATGTTTT
>TCONS_00049512 gene=AT5G56990
ATGGCCGGTTCGTTGTCGACGGGGGATTTTCACATTCGGAAGAAGCCGAGGTTGGAGAAATTCTCCAGCG
AATCAAGTTACGGCTACACATTCCGAGAACTCCGGAGATACGACCCTTACGACGATGAATACGTACGACA
GTACATCTTATACTACCAGTACCATAAGAGCGAGGGTTTCGTGATTGATTGGGATAAATTGGATTTTCGG
TTCGAGACTAGGCCTATCATGGATCCATTCCGTCTTGATGTGTGCAGTACCAATGATGAAATGATCCATG
GCGTGGCTCTCCGTGCTATTACACAACACAATGTTTGATACGGGAAGTCGGATTGAGTTGGTCGATCACG
TGTCGGCAAGTTACAGGTGGTGTGCTGGTATACTTTATTGGGTAACGTTTTTGGCTCGGGATTTGGCCTC
ATCCGATCCCGAGCCTAGACTTTATCAAGCTAAAGTTCGTCTCTGTGGACCAACGTTCTGTCAGATTTAT
ATCTTCAGGCTCAGACCAACTGATGAAGTGTGTATGTGGTTATGATACAGAGATTGCTGCAGTTCAAGTG
GATCCCCCTCCTCCATTGTATGATGATGACCCAGAGTTACCCACCATACTTTTCACTGTGACTGGTCCAG
GATCGGGTTACATGTCTATACCCGAAGTTTTCTTCACTCGGATTCCTGCAGAAGTTGAGCCCGTGTCGTC
ACCATAATCCTCACCGTGAAAACAAAAACTCAAATGTGTCCGGTTGTATTGTCTAAGTTTCTTATTTCTC
TCTTTCTAATCCTAGTTAGAGCTCTAGTAACTTGGTAAGTTGTGGGGCTTAAACTTATATATATTTTTTT
TTTTTTATCAAACGACTTAAACTTATATATATCATGAGGAAACCTAGTTAAAGAGCTTTGTTCCA
>TCONS_00035231 gene=AT4G00165
GTCGTTTTCGAACAGCAACAACTGTATTTTTGAGTGATCGGAAAAGATTTTCCAAAGTATAGAAGAAGAC
AAATACGTTTTACAGAACTAGGGATAACACAAACAATTATGTCCACAAAGCCCCAATGATAAAGGCACCA
ACAAAGAAAGAACGCAAATTGTTAAGGCCTCTCTTCTTCCTCATAGGAGCCACCGTCAAGCCATGCCCTC
CCCCTCCCGCAAAACAAGCCACCACGAAATGTCCAAGAGACACACTCAAATTTGGAGTGTGTGGGAGCTG
GTTAGGTCTGGTTAGTGAGGTCATCGGTACACCACCGAGCCAGGAGTGTTGCTCGCTCATCAAAGGTTTG
GCTGACTTTGAAGCTGCCGTTTGTCTGTGCACTGCACTTAAAACCAGCATTCTCGGAGTTGCTCCTGTCA
AAATTCCCGTTGCTCTCACTCTGCTTCTCAACTCTTGCGGCAAAAATGTTCCTCAGGGATTCGTCTGCTG
ATATTATTATGTGTGCTCTGTCTCCCTTAATCAAAGAAAGAACTGCCTTGTATTATTGTATTCGTTTATG
CAATATTTTCAGAAAAAAGAGTTATGTTTTGGTTCATTTGAATAATACAGTCCTAAATCTTTGTCTTAAA
A
>TCONS_00017282 gene=AT2G01175
ACTGGTCTTTGTTCGATTGAATCAATCCAAGTTTCGTAAGTGGTGATGGTAGGTAATCGGAGCAGCAGCG
CATGTAACCATCGGCAGTTGTCGAAAGCTTGTATAGTCACATACCTCCCTCATCGTCTCTTCTCAGTGTC
GCCAGTGGTTTGGGGCTATCTCTGTTTCTAATTCGTATATATGTTATGGAGGTTAAGAGGACTCTTCAAG
CTTTATGGGCACTTGGGTTTCTTGGTTCTTTGGCTACTTGTGCAGCCCTTGCTAGACCAGCCGGTGATAA
CTTGGTTCATTATGTCGTTGATCATCCATCTGCTGTTTGGTTTGTTGGTCCCCTTTTTCAAAGAAGGTAA
ATATCTTGCTTCTGCATAAGGCTTCAGATAATGATTTATTGTTCTTAATCAATGAGCATATATGATTTAT
GTTTGTGGTCTACGAAATTAGTGTATTTTTAGATGTGTTATGTAATGTTGAACAACATCACTAGATTTGT
TTTGTGTGTCTCATGTTAGAGGATTTTTGGCTTCGGTTTGTTTGTTTCTTTCTTCTGAAACACTTTTGTG
TCAAGTCTTTAATCTTCTCTGTCTCTCTAATGTTATGAAGAAGGAGAGTTCAAAGATTGTGGTTATATAA
TGTTTTAGCATTACGAGTGGTTAACAAGAGTTAGTTAATGTGTTATAAATTCTGTTGCACGGATGAGAGT
CTGATAAAATGGAATTCAAATCAGAGAAACCAGGTTCAGTTTTTCCTCTCAATATTGCATCAAATCTTTT
TTAGTTTGTTTTGGATAGCAAATCTTTGATTGTTAGTCTCGAGACTAACATGATTTTGTGGATCGTGGTA
ACATAACCACAAAGTTGTCTATTTTATGATTTGAACATTCTACACAGTCATCCTCATCAGTGGCAAATTA
ACCAGGTTTGTGTATCAAAGAGTAGGCCATGTTCTGAGTATCTTCAAGAAGAGGATGATGTTTTTTTGTA
TAGTTTTTGTCTTTGATATGTTTTCAAATGAATCTTGTATACTTTGTCATATTTATTGTCATGAATCTTT
GTTATTC
>TCONS_00031108 gene=XLOC_020329
CCTATTTATAATCAGATGTTTTATTTTTGTTTTTAATCAGATGTTTTATTGATGTAGCATTATTTTGACT
GAAGGTGATCAGATTCATTGTAGGATGGTAAGGGAGAAGACATGCTTTCACTATAGAGAAAGATAATTGA
AGAGTACCAGAGTGGTTAGCAGCACAAGCACCTCCGAGAGCATTGCTTGCAGTTGCGCAATAAGAATCAG
GAGCTATGTAGTGGTTGGCTCCACTTAAAAGTCACATCGTGAACTGATTATCTGAATCAGCATCACCAAA
CAAATCTTAACCTGGCTGGATTTTTTGCTAGAATTATGATGGATGTGATGCAAGTTGTAATATCTGTCAT
GTATTTCTTCTTCTCTTGAAGTGAGCTCATGAACTTGA
>TCONS_00013193 gene=AT2G01905
GTTTCAAAATTTTCACGGAGAGCTCCAAAATCAGAGAGAGAGAGAGATGTCTACAGAGATCGGTCATCTT
CGTCGGAGATTAGTCGAGTTCTTGATTCAATCTACTACTCTACTCGAACTTCCTCCGATCGTTAAATATT
CAGCTCTATCGCTATTCTTCGATCGATTTCGTCCTAATTTAGTCAGGTTTTTACAGAAAAAGAAAGCAGA
ACATTGGCTATTGCAACCTTTGAATGAAAGCAATCTGCAGTTATTTGTGTTAATCTCCATTTGGATCTCA
TGTAAAATGCATTGTACACGAGGTTTATCGGTTCATAGTTTGAAATCCTTTGGGGATAAAGTGATTACTG
AGCAACTCTTCATGGTTCGCGATTTCTTGGATGCAGAACTGGTTTTTCTGAAGGTTCTGAAATTTGAGAT
TGGCACTCTAAATATAGCTTATACACGGCTTGAAGATCTTCTTATTCAGTTCAATTGCAAAAGTTGGGGA
ACAGTTGAACTTTGAAGCATGTATGGACATGATGGATCTTCTTTACGAGAAAGAGGACACATCCCTTCTT
TATCAATCTTCAAAATCTCTGGCTGCTTCCATTTTGGTCTCTTCTTACATAATAACAGTGCCTAAACAGC
AGTACGAATTCCCTATTCTCCCCTGGGTTAAAATGGTGACAAATAAGGAAGAAAGGGAGGTGGTGGAGCT
TGTTGAATACATACTTGCTCATGTCCTTTACTCGAACTCTCCTTAAACCCTACAGCTTGATTAGTTGGTA
CGGGGAGCGAGCAATAATTATGTTTGGATGGGAATGGGATACTAAAACAAAAGTTGTTAATTAAATTAAT
TTAAAAAATAGACATCTACTTTTCTCGATGAAACTGGTGGAGAAGAGCGGTAATGAGAGAGACCATACTT
TTGATTAGACCAAATTGGCATCTTTCTTGTTATTAAGAGGGGTACATAGTATCATCATCATCCTTAATTA
ATTAGAGTCCACGCAATAACAATAGAAGACTCTGTCCTCCCCATTTGTGGTAAATCCTCTTCTCATGATT
ATTGTTTGGTTGAGTATATGTTTTATTCTATTACTACTCACCAGAAGAACATTTTCATATGTGATTCGAA
TACAATGTTACATTTCTAATATGAGAGATAACATATGCACCTACTTTTTATACATGCAGTTGTATATTGT
GTGATGTATAGTTATATATTTTCGTCTAATTTCTGTTGAGTTCATATGTCATACCTAATTTGCTATAGGA
TTTTATTGAC
>TCONS_00017880 gene=AT2G09795
TTATCAATGAAATACACTATCAAATCTCTCTCTATTTCTATCGCTTCTTCTCTTCTCAATCTTTCACTTC
TAAACAATGTTATGTTCTTTGTTGGGGATTTGAACCTAGCAGCTTCTTCGTTTGTGTCTTTGGAGTTATT
TAATCCATCATCTGTTGTTTTAGCGGTGATTAGCAGGGATATAGAGTTCCTGATTTGAGATCTCGATTAG
CAGCAGCTCAAGACATCTCCTTAGCTCATGTTTAAGGATGATGGCGCTCCAATTTATTGATCCCCTTTGG
GTCGATCTGAGTTTATCTCACTTGATTCGTGTTCCCAGATCTAGCCTCTTAAGGACAGAGATCGGTTTTC
TCTGTTGTTGATGTTCGATTCGTCCTGCGGAGTTGCAATCTTATTGGTTCAAGTCAAGGAGATTCTCGAT
CTCAAGCTTGTTCGTCAATCCTCTTGTTAGCGCCCTCTTCCGTTTTGAAAAGGGAATGTAAAGGATTTGG
CCATCACCAACATCAGAGGAGGGATGTTTGATTGGACTAGGGATGGACCTCTTCCAGCGCAGCCTAAGAG
ATGTTTTAAAAAAGTCCCAACAGTTTCAGTTGGGTTTAAGTGTGCTATTGTTTCTGCAATGGCAAATCAT
GATTTAATGCTTGGCCAGAATCATGTTGATAGGTTCGTCTTAAGATGTTATGTCCTTGCCTTCTCATGGT
GTGTTCTGTTTGCAAGGAGATGATCTTGACCAGACCTATGATAGCATATCAGCATTTTCTTCTGGTAGAA
ATAACCATGAGGCAGTTTTTGGAGAAGAAGAAAACATGAAAGATGTAAGACAAGGAGGAAAAATTGAGAT
CAAAAGAATTAATTTAAC
>TCONS_00026174 gene=AT3G62500
AGGCACAATATATAGCCTAAGAAGCTTTTTTAATTTTTTTTTTTAAAGAAGAAAAGAGAGAGAATTGTTC
AATTGATGCGCGACGTCGGATTTGATGAAAAGGAAGTTTTCGACTTGGCGCCTACAACTACTTTTGTAGG
CCTGAAAATTCACAGTCTTCCCTCATCAGAACACAATATCTTTCTCCTCCTCTTTTGTCTTCCTTCGCCG
TCGATTTTAAGGTTTTATCTTCTCCGTAGTGAAAGCACTGATAATTTCTCCAAGGAATTTACGAGGAGGA
TTTGGTTTGTTTCTCCTGCGTGTTAGAGTTTTACGATTTCTCTGTCGTTTGATTTCTTAATTCTATCCTC
TGAGAGAACGAGAATTTGGTTTTCGTTTTCGAATTTAGGGTTGAAGAAGCGGTTTCGCATTGGGTTTGTT
GTCTATTGAGCCAATTTGCTAAAGGAATTGAAACGTTGCGAGTTTTTGTTTCCCGGAGGTCCGAAGTGCG
AATCTGTTTTGTTTAATGAAATTAGGGGTTTGGAATCGGAATTTGAATAGTCGTTTATGTTGACTACGCG
ATAATAGCTGAGATAGGACATGATTTTGAAACGGATTTTGACGACATTCGATAATCTGAATCTGAAGCGG
TGCAAAATTGATTTAGAAATTGAGTATGGTAGCCAAAAGGGTGAGATTATGGTGTATAAGAAGAGACAAC
GAGCAAGCGTTGATCAACCATGTAGCAGAGAACCCGGAGTTCTAACAAGTAGCTCAAGCTCCTTGACCAG
TAGAGAAGAATCTCAACAAGTGTGCTCTGACCAGTCCAAGTCTTCGCGTGGCAGAGTTCGAGCGGTTCCT
TCAAGGTTCAGGGACTCCATTGTTGGTACATGGAAATCCTTGAAGAGTCGCAAGGAAGAGTCGACGGAGA
CATGTATCTGGGGAAGCTCGAAATTGCATCGAAGCAAAGACCCGAAGCTGTTTCCACGTAAGGATAACGA
AGACAGCAGCGAAGTAGATTGCGATTACTGGGATGCTAACTTTGGTATGCCGAAAAAGTCCGACGCCTCG
CGTAAGGGCGTGTACAAACCAGAGGAATTTACAGTCGGCGATCTTGTCTGGGCCGGCTGTGGTACAAGCG
CCTGATGGGGTCTTGAAACATTGCGTCCCTGGCGCAATACGTGTCATGTTTTTTGGGTACTCTAAATGGA
AAAAAATTGTCAATTGTCAAAAAGTCGTGTTAAATATAGATATTGGATGCCGATTGGTGCCTTTGTGCTT
GATTCTCGAACTTCACTCCTGACTGAGAGTTTGAGTGGTCGCCTGAAAGTCCCAAAGGAAGGAACCATAG
AACGGATGTTACAAAAATATTTACAGCTTGTGCGACCTGTTTGTGACCTCAGTACCTGTGAGGAACAATG
CAAACTCTTGATGCTAGGCACATTGAACTCTTCCTTAGTGAAGGCTACAAAGATGGAAGCTGGGACTACA
ATCTGATTGGATCTCATAAGTTGCAGAAAAACGCAAGTGCAGCTTGTGGAGCCATATTTGACCTCAAACA
CCATAAAGAATCTTCATCCTCAGGTATTCTCAACCTCAAGTCTTGGACCGGACAGCCAGATATTTCCCAA
CCTAAAGCAGTTATCGCACCCCATGCAGTTGCTGTTCACACAAGATTGCGAGAAAACGAAGTTGCGGAAA
TCCAATCAGTATTGTGGCATTTGCAAGAGAGTATGGCAGCCCTTCAAATGATGGAGATTGGGTTTATTGT
GATGAGTGTGATGTATGGCCGTATGGGTGCGACAATAATTTATATAAGCGCTTTAAGGAACTGGAGCACA
ACAGTTACTATTGCCCTAACTGTAAAGTCCAGCATGAGCTTATCAATATTAGAAGAACAGAACTCAGTGT
TCAAAAAAGGCGACACAGACTGAGCTGCCTGATGAGATTAATGTAGTCTGTAATGGCATGGAAGGAACAT
ATATCAGAGCATTTCATGCAATTGAGTGCAAGTGTGGTTCATGTGGGTCAAGGAAGCAGTCACCAAGTGA
ATGGGAACGGCATACAGGCTGTAGATACTAGATAGCAGAGTTTTTGCAGAGATGAGGAGAACTATAACAA
TGGTGATAAAGATGTCAATACTTATGATATTGATTTCATCAATGGTGATGAATATGGTCGAGGTTGAGGT
TGACCAGATTGAATCATGGGTCAAGGACTTCCAGGATGGAAAAGCTGCTGTCCACAAAAATTCTCAACCT
ATTCCAGCTGAGAACAACGAACCAGTGAAGCTTGTTGTCGCCGAGAGCCTTGACGACATAGTTCAGGTCA
GCGAGCGGAAACGTTGTAGTATACGAAGGAGACAGGACAAAGGAAGACTTCATAGTTCAGGGTTGGTGAT
ACTAGCAGAAGATGATGAGGAAGAACACGAAAAGATGGATTAGTTAAAGCTTCCAAAAACTGAATCAAAA
CAATCATTATTACATTAGTTTGTGGTTGTGGATTAGCAATGTTTAAGTAGTTTGATCTATCAATCTCCTG
AATTTCTAGATTGCAGATATTTTATCTCATTTTGCTGTCTCACTTGATTCGTGGGTTATATT
>TCONS_00045784 gene=AT5G11150
TGCGCCTGATATTTTCAAAATTCAACTTTTTTTTTCACTGTAAAGCGGGCTTCTCCGATATCCTAATTTC
AATTTGTAGGGTTCCTCAAAATCATTTCAATAATTCAATTTCAGATGGAGAAGTGAGCTGGAACAAGGTG
CCGGAGTAGATGGCGATCATATTTGCGTTGGTGGCTCGTGGAACGGTGGTGTTATCGGAGTTTAGCGCTA
CTTCGACTAACGCTAGCTCAATCTCGAAGCAGATTTTGGAGAAGTTGCCTGGAAACGATAGCGATAGCCA
TATGTCTTACTCTCAGGATCGCTACATCTTCCATGTGAAACGAACAGATGGTCTTACCGTTCTCTGTATG
GCCGACGAAACCGCCGGAAGGAATATTCCGTTTGCGTTTTTGGATGATATTCATCAGAGATGGAGTTTTA
TTCCAATGATCCTAATGCAGACAGGATGAGCAGAATCAAAGGTGAAATGAGTCAGGTTCGAAATGTGATG
ATTGAGAATATTGATAAAGTTTTGGATAGAGGGGAGCGTTTGGAGTTGCTAGTTGATAAAACCGAAAATA
TGCAAGGCAACACTTTTCGTTTCAGAAAGCAAGCTCGTCGTTACAGAACCATTATGTGGTGGAGAAATGT
CAAGCTTACAATTGCTCTGATACTTGTACTAGCTTTGGTTGTGTACATCGCGATGGCCTTTGTTTGCCAT
GGGCCAAGTCTTCCTTCTTGTTTCAACTTCTGCTTATTGCTTTGAATTACAGAGTCGATTATTTATTTGT
AAGTGTGATATTTCACTGTTAATGATCATCCCCTGTCTGTTTGCAATTTATGCTGCGGCGTTAAAAGTTG
TATTAAATGATGACGTTTTTAGCTTTTGCTTGATCTGTGAAGAATTTTCCAACTTATTAAGTTCTAGTCA
CATGGTGAAGAACTGAAGATTGGCCACATG
>TCONS_00024632 gene=AT3G44960
CATTGGTTAAGCTTCTTGAGGAAAGAGAGTATCCTTTTGTTCCAAGCAACTTGTTTTAAGTAATGAATTC
AAGAAGATATATTTTCTTTAACTATCAAAGTAAAACAATTGATATAAGTAGATACGAATTGCGGAATTTA
CGCGAAGGCATACACAAACTTCAAGTACAAAATTGGAGCCTTGCTCAATCCAATTCCCAATTCTTAGGCG
AGATCAATTTAGCTAGAAACAAGGTGAAAGCGTTGCACCATGAGGTTACTTGCAAAAATGCTTTGCTAAA
GGCTAAATGTTGTGACAAAGAGAAAGGTGAAAACACTAAACCAAGAAATGCACTAACAACTGAGAGTGTG
CTAAATATAACGGACGAAGACTCACCGTCACCGAAACCTTTTGTACCAACCAGAAGGCGATTCATCAGAA
GCAAATCCTTAGGAGCATCTACTACAAACAAGAATGAGGCAGAAAAAGTGAAATCGGAAACCAAAAGGAG
GCACTTAAGAAGGAGATCGCCGAGAGTGAGATCAGCAGCGCAAGAAGTGACAGAGAATCTGTTTGAGATT
GAAGATCTCCAGCTTACAATGCCTAATGACATGTCTCAACAAGATAACTTGACAATGGAATCACATACCC
GAAAGAAAGAAGAGGGGAAAGAAGGTTTACGGACAAGACATCATGATTTTGAGATCTATCGATCACCAGT
CGATCGATCATTGCGTAGAGAAGCTGAGAGGATACACTCTTACAAGGGATAA
>TCONS_00048173 gene=AT5G41240
TGAGAGGTATCCAAATGATCTATCCAAAAGAGCCAAGATTCACTCAGTTTTGGATTGGCATCACACCAAT
TTACGTCGTGGTGCAGCTGGATATGTTCTGAATAGTGTACTAGGTCCAGCTCTCGGTCTTCCTCTGAATC
CGAAAGCAGCTGCTGAAGCTGAGCAGTTACTAACAAAGTCTCTGTCCACTCTAGAGACTTTTTGGCTTAA
GGGCAATGCTAAATTCTTGCTCGGAAGCAACCAACCATCTATAGCTGATCTCAGCCTTGTATGCGAACTT
ATGCAGCTGCAGGTTTTGGATGACAAAGATCGTCTTAGATTGCTCAGCACTCATAAGAAAGTTGAACAAT
GGATTGAGAATACGAAAAAAGCAACAATGCCTCACTTTGATGAGACCCATGAGATCCTTTTCAAAGTCAA
AGAAGGATTCCAGAAGCGGCGAGAGATGGGAACCTTATCTAAACCGGGTCTTCAATCCAAGATCTAAGAA
CTTAGAACAAAACTTTGGCAAAACCGGTTTCAGGGGTCAGTCACTGGTTCGTTGAAGAAAAGCCGATTAT
CTCCTATTCTCCATTGTAAGAAAAATAAGGAATGTAATAATCACTTGTTTTTTGAACTATATGTAATAAT
CACTTTATCAAAGGTTTTTACCGAACCCGAGCATTTTGAACATCACAACATGAAGGTTTAGATTTATATG
TAAATTATAGTTGAACC
>TCONS_00009672 gene=AT1G34392
AAAGATCAAAGGTCTAATATCCTTGACCTTGAATTTTTATCCCAAAAACAAATAGAAGGGAGAAAACGAA
GGAGATGAGCCTAAAGAAGACAAAGGAAAATAAACTGTTGGCAAAAAATTATCTATGACATTACCATGGA
GATGAATCTTCTTAAACACCATTCACTCCAACACAATGGCAAGTTATGCATATATCCTTTGTTGCAGCAC
AAAACATTTTCGAAGAAGAGCAAATTTGAAGGCTCTCTAGGTCTTTTACAAGTGATCATATACCATTGAG
ACTCCTCTACTCGCACCAAGTGGATTCCCGTCAAGCCATTACTCGCATCACACCAATTATTCAGATTTTG
TATTATACAAGCTAAAGAAACAAAAGACTCGGCTGGGATTTTCTCCAAACCATTTGGCTTACTCTTCATT
TTTTTCATCACCATTCATCAATATATCAAAATTAAACATTTTCGACTTTATTA
>TCONS_00016880 gene=XLOC_010892
GACAAAGAGAAGAAGACGTTGATGAATTCCACACAAGCTTAGGCCTCCTCTCTGATGTTTTTACTTTTGA
GATACCGGTGAATTCGTTAGCATCTACAGAGCGTGTAAAATTGTTCATCGGTTTTCCAGTGGTCTAAATG
ATTCAGATGGAAATGTAGTCTCTTGAGTTGTTGGACAAATTAATGGTCATATCTTTTGAGCATCTTGAAT
CCTGTCAAAATGCTGGTCGTTGAGTACATGAGATGTCTTGGCTTAGACTCATTTTGCTTTCATCTGCAGT
TCCTGCTGTTTGTTATATGTGTGCTCACTGTATCCTGAAAGTTGTGGTGTGAAATTTGCCAGTAAGTTGT
TTGACATATTTCTCGAGTTACTAGCTGAGTTTCATCTTATCATCCGTCGCATTGGATAATTTTCACTC
>TCONS_00028565 gene=XLOC_018547
AATTTTTTTCTGTTTCGATTCCTTTTAAATCTCTTCCCTTTTCTCGAAAATCCTTCTTAGATCATCAGCC
ATGGCTTCCTCTAATTTCGATGGAATCCTCTTGTGAAGGAACGTGTAGGTTCAGTTGAAGTAGAGGCAAT
GCTTTCGAGGACGGCTCCATGTTTTAATGGTGATATCAGAAGCCATGAGAGGGTGTCATTGCCGTTCTTG
GATTTTATTAGATTCTGCAAGCAGCATATGAGTGATAAAAGGAACGCCCACATTTTTAGAGGCAAAGCCA
CTTTCTTCTATCAACTTTTGGATGAATTCTGCAGAAGCTCGATCAAGTACCCACTATGATGCAGTATTCA
TGAAGGTTGATATTGTGTTTTAGACTTGAAAGATGTTTTGGAAACTTGAAAGCGAGATCTTTCCAAGGAC
ATAAAGATCATCTTCTAGTTCCTTGCTGTTTGATGGGAAATTGCTTCCAAAGTTGGCTGCTTGCAGTTTC
GTATGACTGTTGTTGATATTCACACCAATTTTTTAAATTTTCTGGGTTGATTTGCCACTCCGTTTATGGT
TTGAATCAAGACAGACGAAAACTAGAGTGAAGGTGTAGGCAATGCAAAATGAGCCGGTGTAGAGAACGAT
TGGCAAGAAGAGTTGAAACAAGCAGCAAGATAGAGAAGATTGGCTTCTTTGCATAGTTTGTGCCTTCTAT
TAACTTTGTATAGATAGAGAGATTACAATGTGTTGTTGTTGTTGTGTTGTTTCTGGATTCTTCGACTTGT
ATATTTGTGTTCTTTCTTACACGTTTATGTGTTCTTTGCTATATACACTTTGCTTTATATGTCTTCTCTT
TATGT
>TCONS_00047830 gene=XLOC_031322
TTCTCAAACCCTAAATTCTCCTTAATCGACGATCAAACACTAGAAAGAGCGTTCGCGATTAAGATCACGA
GAATTAGAAGATCAAGGGGGTTCTGATTCGGGAACAATAAATCTTTCATGGGATGCTATCGAAAGAGATG
ATCGGGAAAGAGTTTGATGGTCGTAGCTTCACCGTGAAAGGTTTTGTGCTGCTCTGTTTTTGGTTTAGAT
TTGTTCTGCATCACCGATAATGTTTGATTCTTATGCTTATGTTACAAATCGTTTCGAGTTTTGTGATTAG
TTGTTGGCAAGTCACGAAAACCGTCTTGATTTGCTATGTTATTTGCCTGGTACACTAATCCAATTTCTTA
ATCAGATATGTTGAGACATTGCTGTCTTATTTTGTGAGATTAACGTAGCCTCGTATGCTTCATATTGTAG
AGAAATAAGTGGGATTTGGGTCTCAATAGTCAATAGACATTCCTAATAGCCAGCCTAATGGACAATACGA
AGGAGAGATCATTGCTTCTGCAATAAAAATTGATAGAGGTACCTGAACTAACTTTTCTTTGCCTGTTGGT
GTGTAAGCAGGGACGGTTCAATGGAAATTTACATGCGGAAAGAATTGAGATATTGAGGATTAAACCCCAT
TGCTACTGAATATGGAGCACTTCGATGATGTTTCGCAAGATGGCCAATGAAGTGTATATGCCCCGGATGC
TCGCGTTTTGACTACATATTATTGTGGAAAATGGATTCTTGTGTTGTAGAGACAAATCATTGGGGAGAAG
AGAAAAGGATGGATAAGGTAGAGTCTCTCGCTCTCTCTTACACACACACACACACACAACCTCAACACCA
ACAAAAACAGAACACAAAACACTCAAAGGGAATAAAAACTCAAACACAACAAAAAACAGAGCACAAAACA
CGCTTACACACACAACCTCAACACCAACAAAAACAGAACACAAAACACTCAAAGGGAATAAAAACTCAAA
CAGAACAAAAAACAGAGCACAAAACACGCTTACACAAAGTCAAACACACACAAAAGACAAAGTCAAGTTA
AAACAAAAAAAACAAAAACAAAATTCAAACACACAAAAATGGAAAACTCAAAACAAAAACAAGAACTCAA
GAATTGTCACATACTAAGAACTCAAACAAGAAACTGAACAAAAGAAAGAGAAAGCAATACAGAAAACGGA
ATCTTCCAGAAAGAGGTAACTTTTCTTACATTTTTTTCTTATTTGTGATGGTTGAAAATATCTTCAATCT
TGTTATCTTTGTAAGGAACTATTTTTCAGGCCTTCTCTTTTTATTAATTCCACTAAGACTAGAACGTCAA
CCCCTGATCAACAACATTATAAAGGGGGCGACTGGAGAGTTATTTTATAAAGATGGCATTTTATAGCCTA
CAAGCAAGGAGGTTGGGACTGGGAAACCAATTGGAGGCAAAAAGATGGATCCATATGGAATGGAAGTTGA
ACAACCTGAAGATGTCAAGACTACGTAGATGGGTCTTAAAGGATAAAAATAGTAGGTTCTCTAGTAAAAT
CAGAAACTAGAGCTCTAGAGGTTTGTTGACATGAGCCTCTCCTATGAAGTGCCCTACTGCATTCTATGAA
GCAGTTGGTGCTGGATTTGTTTTCAAGAAGAGTTCAAGAATCTGAAGGTTCTTAGTGAAG
>TCONS_00042388 gene=XLOC_027814
GCCAGCTAGCCACCACCGCGGGTGGGAGCGAGAGGGAAGTTGAACCACCATGGTTGTTCTTATCCCGTCG
TGTTGACGTATTGTTGCGTTCGAAAGGATCCGAGAACTAGCAAAGTTGGAGAGAGCCAAGAGGTCACCGG
AACTTCACCGGAGAATCACCGCGAGTCACCGGAAGTTAGTCACTGTCATCGGAGCTGTCGTAGTCCATTG
GCAAGGTCGTTAAGGCCACCGTGAGCTTGAACCGCTTTGCCGAGCTGCCCAGGTGATCCGCCGAAAATAA
TCGCCGAGAAAGCCCGAGATTGTTCCTGAAGCCGTTTTTGTTGTTCCTAGTTCAAAACCGAGGAATCAAC
CCATTTTGTTAAGGTTGGTTAAGTTGAGAGTTCGTTTTCCATTATTAATTGGTAGTTTTGCGATGAAAGT
TGGTTTTGAACCGGGCTAAGAAGTGAATACGTTGACCAGCTCCTTGTACCAGATTCGGGTCCTTTCATTT
TTAATCTCCATAATTAAACCAGCCGCGAGTCTTGAAGAAGAAGTATGCAGTCGATAGTTTCTTTCTTCCA
GAGAATATACATCGAAGCTTGATAGTTATTAGGTTTCAAAACTCTCCAAGATTATATTGAATTGCACAAG
AAGCATGTCGGAAGTTGAAACAAAAGTAATGTTGCTGATCTAAGAATAAATTTTGGGCTTGACTTAATTG
TAGCCCATTATATAACATTCAGTGAAGCTATGCCAACTGGGAAAAAGCGGAAGAATGAAAGGACGTTAAT
GAACAAAGATGTGAATGCCAAAAGATTGAAGAAAGATGTGAAAAGGTGAGTTCTCAAAGGTTAGAGTGGA
GTGAGGAAGACGAGATCCGTGTGCTACAAGGTATGATGGATTTCAAAGCTGTAACA
>TCONS_00035441 gene=AT4G02005
ATAATGCCAAAAAAAAAGGTTTTCATTATTCTCTTTCTCTGCGACTCTTTGATCGGCGATTTTGAATTTT
GCTCTATCATGTTCGTATAAGAAGACAGAGACTGGATTCTTCTCTCATTGATCACAGAGAGTTTTCTCGA
GAATGCTTTCGCAACAGTCTACATACTCTTCAGATATTTTTGAAGACTCAGAGATTTCAAAGTGTCTATG
GACTTCAAGATTGCGATAATTGAAAAATAGACTCTGCATAACATCCCTCAGGGTATAAAAATGTCAACAA
AGATAGAAACACTATCATAATCAAAACCTACTTCTGATAAAAATGAAGAATTTGTTACATTAATTGCAAC
TCGGTCTTAGGTAAGTAAACAATTTAGATAATCGTTAGAAAAAGATACCTTTTACTTGTTTAGTATTGTT
ATGAACATTTAGACGTGAGAATATGATTTTATTGGTTGTTTTATGGACTATTATGTGGACTATGGTTTAT
AATTTGAAGCTATGGCTTAAATCCGTTGGTCATTCTATGGATTATTCTTTGGAGCGATGGCTTGAATTTT
GTTAGTGGTTGCATGATCTGTACTTACTTAAATATGTGTATTGTGTGGTCTAATATGCTAACTTGAATAT
GTGCTTGTGTGGTTTATGCTTTGAAGTTGTGACTTTTTCGGTTGTTTGTTGTGTAGTATTTGTTTGCTTG
AATATGTTGGTTGTTACACGGTGTTTTCTTACCTTAATCTTTGTGTTGATTGGTTTAGTGCTAACTTGAA
TACCTTGTTTGTTTGAGTGGTCTATGTATTAATTCAAAAAATAGCTATTACTAACATTGAAATTTATGAT
GAACTCGAAAAGAGATGGTTATTGATTGTCCTTGGAAGATTATCTTACTTGATTTGTAATGATTGCTTAG
TAGTGGTTCGATATGAGACCTTTCTTTTGTTATGAGTGTCTGAGAAGGGAGAAAAAATATTTAGTGCTCA
ATTACAATTTTCGTTGATCAACAATATCTCTCCAGATTACTATAAATTACGATTATTCATGGATATACAT
TTTAACAAGTTATATTTCATCATCTGTCTTTCAAGTTTGATTGCTCCGTTAATTTACTAATAGAAATCAT
TAGTTTCTAGTTTTGTGTTGTGTTTCTTCGTGTCTGAAGCTAATTTTGTAACCGTGAATGATACTAGTTC
TCTTGTTTCTTGAAAGATTTCAATTTCTTTGTTATGTAAAGTAACTGTTTCCAGAGAAATTGTTTAAGTA
TGAAATACTTGTTAGCAGGTTTTTAACCTTTGGGGTTAAAAAAACTGGTGAAAGACTCATCAATGTTTCC
TCCAAAACATGAGCCTTTGATACCAAATGGTAATGATTGTTTCAGGGTTCTTCAACATCTTTAGCTTTCC
TTCAATCTTCCACAGTCTTGCTTTCTTTAGGAACATTCTTCAGAATCTCTAAGAGAGACCACAAGCGTTT
TGTTCTTAGTCTATTTCTTGAATGTTCTCTTCTAGTTCTAGTTTTTATGTAGCTTGTTTGGCTTGAAGTT
ATCTTCTTCCTTTTAATAGACGTTAGAATATGGTTTATAGAAACCAAAACAGAACCACAGAAATTTTTGA
AGTGCTTAAAAGATAGATGTTACACATATGATGATGTCATCAGTTCCGTTTTCTGGTGATGATCAAATTG
TAGAATTTGGTTTTAAATGTGGTTTCAGTTTTCCTATATATGTTGCGCAATTGTAGAATGAATGTTTCCA
TTTGTTCTTTACAGAAACAAGATTTGGTATACACTTGTCACCTAAGACTCAAAGTGCTTAAGTAGAAAAT
TGCGTAATTGTGAAAAGTAACCAAAATATATACAAGCTTGAAGATAAAATATATACAAGCTTGAAGATAG
TGTCTTTCCCAACCGAATGGCCAACATGATATTTGGAGGAATTTCAGAGCGACAAGGATGAGTTTTCAAA
CTTCTCTTTATCTTTAATCTCTCGAAGCGCAAATGTAAAAGCATATAATTTAGCACGAAAAGTCCGTTCC
GAACC
>TCONS_00050009 gene=AT5G63000
GTCTGCTTTCAATTTCAGATTCAAGCTCGTTACTTGTCCTTGAGATTTGTGTTTCGATTCCACTACCTTG
GTGTAACTTAGTGACTTCTGAGCAAAGATGCAGAAGTGATGTTGAAGATGGGTAGTACACAGGATAAGCG
TGAACAACACAGGTTGATGCGAGATGCAATGGAGAAAAGGTTCATCCGAGTAACTCGTGGCTCCCTCATT
GGAGGGATGCGTCTTGGAATGTTCACTGCTTCCTTCTTTAGTCTACAAAACTTTTTAGCTGAGACCCGAG
GAGTGCATGATGTTTTCAATGTGGTTGGAGCTGGTTCAGCTACTGCTGCAGTTTTTGGCCTAATCATGCC
GGGGTCTCTTGCTTGGCGTGCGCGGAATGTGTTGCTTGGTTCAGTTCTTGGAGCCACAGTGTGCTTCCCT
CTTGGGTGGGTACAACTGAAGCTCATGAAGAAAGCAAACGAAGGCAATAACGTTGACACAGGCCACCACG
GTGAGGTCACGAGTGGTGTTGGTGCAGCCATTGAGAGACTCGAACAACAGTTGAGAAAATAAAGAAGGGA
ACGCGCACAGTTTTGTATGCTAAATTCGCTTCTCTGAAGCAAATGAGAATAAGATACCAAACAGAAACAG
TGTGTTCTTGTGTAATTGCAACAATTTTCGAATATACAAAAATATCAAAACATTGATGGTTTTTCTACTC
TCTTAACATGATTTCACAACACTTTTTGCTTCATCACTCTTACTACCAGGAGAAGAAGAAAGTTTTCTAC
TCCAATATCACTGCTCATGCCTTGTCATCGTCATCTTCTTCATCAAAATGA
>TCONS_00028567 gene=XLOC_018547
ATCAATTTTTTTCTGTTTCGATTCCTTTTAAATCTCTTCCCTTTTCTCGAAAATCCTTCTTAGATCATCA
GCCATGGCTTCCTCTAATTTCGATGGAATCCTCTTGTGAAGGAACGTGTAGGTTCAGTTGAAGTAGAGGC
AATGCTTTCGAGGACGGCTCCATGTTTTAATGGTGATATCAGAAGCCATGAGAGGGTGTCATTGCCGTTC
TTGGATTTTATTAGATTCTGCAAGCAGCATATGAGTGATAAAAGGAACGCCCACATTTTTAGAGGCAAAG
CCACTTTCTTCTATCAACTTTTGGATGAATTCTGCAGAAGCTCGATCAAGTACCCACTATGATGCAGTAT
TCATGAAGCTTTTTCTAGGATGCTACAGCAGCTGGTGTCAATATATTGTGTTTTAGACTTGAAAGATGTT
TTGGAAACTTGAAAGCGAGATCTTTCCAAGGACATAAAGATCATCTTCTAGTTCCTTGCTGTTTGATGGG
AAATTGCTTCCAAAGTTGGCTGCTTGCAGTTTCGTATGACTGTTGTTGATATTCACACCAATTTTTTAAA
TTTTCTGGGTTGATTTGCCACTCCGTTTATGGTTTGAATCAAGACAGACGAAAACTAGAGTGAAGGTGTA
GGCAATGCAAAATGAGCCGGTGTAGAGAACGATTGGCAAGAAGAGTTGAAACAAGCAGCAAGATAGAGAA
GATTGGCTTCTTTGCATAGTTTGTGCCTTCTATTAACTTTGTATAGATAGAGAGATTACAATGTGTTGTT
GTTGTTGTGTTGTTTCTGGATTCTTCGACTTGTATATTTGTGTTCTTTCTTACACGTTTATGTGTTCTTT
GCTATATACACTTTGCTTTATATGTCTTCTCTTTATGT
>TCONS_00047850 gene=AT5G37370
AAATTTGTATATTATAATATTTGGGTAAAATGTGAAACTACGTGATAATATGAGGGCATATTTGAAAGTT
TCCCAAATTAAATATGAAAGCAGCTTTCTAAGTCCGATACGAGATCGCCGTTTCTAGGGCTCTTTTGGTG
TCCCTCTACCTCTCGCGCTTGAATCCTGTAATCGCTAACACAGTTCGTCAAATTTCAGGTTTTTTGGGCT
CGTAGGCTTTTTCTGTATCTCTCAGCATTTTTCAATTTCATAAAACATGGCGGAGATACAGTCAAATGGA
AGGGCATATGAGTCATTATTGGAAAAGTTAATCATGTGGAGCCGTGGATGGGTGGGAATTGCCGTGGTCC
TTCAACAGCGTATTGTCTTCTCTACAAATTCTTTACCATGAAACTTACAGTGAAGCAGATGCATGGACTG
TTAAAGCACACAGATTCTCCTTATATTAGAGCGATTTTCACAACCACAATCAAAGTTGGGATGTCATTCT
TTCTTTGAGTTGCTGAGACTTTCTCCCACCAAAATATATA
>TCONS_00013784 gene=AT2G07827
ATGTTAAGGAAAGGAGAAGAGCTTCAAGGTAGAACCTATGAACTAGGCTACCGTCCTCGGAACCAATGCC
TAAGATTTGCCCTTGCGGACGTTAGAAAAAGAATCCGAATTAGGCTTGCAGACCTACTATTAGGCTTTCA
GTGTAGTAACCTAGATGCTGAATATAGACTCCCATCTATAGTAAAAGAGAAGAAAGTCAGGCGGACACTG
GCAGCTGCAAGTCAAGTTGGTGCTTTTGCGGCATCTAGTTCAGTATCAGAGGCGCTGCGCTGCCCTTGGC
TAAGAAGGTTTACTTCTCTGTCACTTCCGTACTTCTACGTGACCTCTTCTCCTCGTTTTCATTGGGAGGG
AAGATATAGATACAAAGGCCAGGTCGTTGCTCGTTGCACGGTAGGCGGCTTTGAGGAAAGGTATGAAGTC
ACTCGCCCTTTAGCTTTAGAAAGCAGGAGAGGTGCTTTAGCAACTCGACTGAAAGGAGAGGTTATGAACA
CAAACTCGACTGAAAGGAGAGGTTGTGAACACAAACTCGACTGAAAGGAGAGGTTGTGAACACAAACTCG
ACTGAAAGGAGAGGTCCAAGGTAATTTATTACTCTTATAAAAGAGGGAACTCGACTGAAAGGAGAGGGAG
AGGGATTTGACTTTTTCTGTCAGGCCAATTTCTTTCTAGTGGTAAGTGCTTTCAGCCAGTTCTAGTCCTT
TTCTTATACGCTTATTGGCGTTAGCACATTCCTCTTTCTTATTGGATGGAGTTGTTTTGCCACCTGGAGT
TTTAATGGAAGTTTGAGTGCGTCCTAAAAGCCAATGCTTCTGCCTTTTGGAAGTGTCTGCCTATATCTGT
CCTCCCCATTTAATCAGTCTCTGTCCTTACCTTCGACGTTCTATTGGATGGGGTTCTATACGAGCGTTCC
ATACCGTCTCTTGGGATCAAACTGAATTAAGTTGGACTCCCTTCAAGAGATAGATTTCTTTCCACGATAA
TATCTATATTTTCTTAAGAAAGAAGACTAGAATATCATTGGGAGTGCACTTAAGCCAATTGGAGTACTAG
GCCTTCTGTTCCAGTGACAGTTATAGAAAAAAGCGAAGCCCTCCACTCATAAGTAATAAGTAATTTCATC
CCTTACCAGTCCGTCCTACCAGCTCTTCTGTCTTCCTTTTTAAAAGGAGCTAACGATACGATGTTCAAGC
TTTGCCAGAAGCCTTTTGCAGAGAGAAAGTTCGAAGATCAGGATCAGGATTGGATTGAAAATAAATCTCC
TCAGCATTCAATTCAAGTGGGTCTATCGATACAAGTGGTAAGACCGATAATTCAGCATCCAAGACCTGGC
CGATGTCTACTTCAAATTCAAGTGCCACTTATCTTAACACAACTCGGGCTAATCGACTCCCAGCCTATCC
CGACCTGGTCCTTTCGAACCAGTCTTTATAAACCTGGTGAAAGCAATCAAGCAGGACTTACCTGCTGGGA
GCCCCCTTCCTTCTATTCCGAAACCTAGAAGTTTTTTTTTCCAGCTCTTGAGCTGATTGAATGATTTTTG
TTCACTGCTAAGCTAATCCTTCTGTCCTACTTTACTCTATTATGAGACCTCACCCTAGGCTAGGGAGCTG
GTTTAAGCCATGCCCTTATTTGACTCCCAAGACCGGATACATAGCTCTTCTGAGCGGGTCAAATTCAAAT
ACAATGAGTGCTTAGGGAAAGTAAGAAAGAAAGACATAAAGCGGAATCCGGTAATCCTACTGCTACTAAG
ACTACTCCGTCTTAGGGCTAGGAGTTCAAGCGCGGCGTAACGGGGGTTGTCAGCGTAACAGCTGGTGCTC
TAATCTGAGCTGAGAAATAGGAACTGCACTTCGACTTGATTTATTTATTT
>TCONS_00025049 gene=AT3G49845
ACAAATATGAGTTGGTCATCTATATCACATCGAAGAAAAAGAAGCAAAGAGTTCGTTATAAAGAAAGAAA
TAAACCCTCAGATAAGAGCATAACAGAGAAGAAGAAGAAGATGTCTTATCAAGACCCACAACATCCCGTT
AGTGCTCCTCCTCCTCAAGGGTATCCTCCTAAGGAAGGATATCCACCAGCAGGGTATCCTCCACCAGCAG
GTTATCCTCCACCACAATATCCTCAAGCGGGATATCCTCCAGCAGGTTATCCTCCACCGCAGCAAGGATA
CGGTCAAGGATATCCAGCACAAGGCTATCCTCCACCGCAATATCCTCAAGGTCATCCACCACAATATCCT
TATCAAGGTCCTCCACCACCGCATTATGGTCAGGCTCCACCGAAAAATAAGAAAGATAAGAAGGATTCAG
GAGGCTTCATGGAAGGATGTTTGGCTATGCTCTGCTGTTGCGTTCTCTTGGAAGCTTGCTTTTGATCGGA
AGATGAGCTGATATTTGCCGTTGACCGTCTTGAGGATGCTATTCAATTTTGTCAAACATGTTAAAAAGAC
GTGTTTGATATACATTTTAGATCTCTTCTTCTGGTTATGTGTGTCCACGTTTTGGGTTTGTTTCTTTAAT
TTTCTTTAATTTTATGAATGAATCCGAATTTGACTTGAGGTCTTGTTTACTTTCATGACTATTGATTGAT
TCAGGGTATGTTACCCATCTTTTGTATATGTGTGTTTTATCTTTTGTATAAAAGCCATTCATTCTTTCCA
ACTAGAGGAACACAAAAAAAGAAAGCAACCCAATTTTGTTCTCTTTCT
>TCONS_00006115 gene=XLOC_003980
TGTTTTCCTATTTTTCATTAGTTTGCACAATATTTATATTTTTTGCTTACTTGTGTTATTTGAGAAATTG
TAACTCTTTGATTGTATTAACTCAAACACCTTCACTCAGTATATATTGGTTTACCAAAAACCATGTAAGA
ACCGGGGGTGCTAAACCCAATCCTAAAAGACAAGACATGATCAAGAACCAAAGCCTTTGATGCATCGAGA
AAGCCATTGATTGACTGTGTAATCCTAACATAGGCGGCGAGGAAATCTGCGCCAACTACCGGTGGAGTCA
AGAAACCTCACCGTTACCGTCCCGGAACCGTCGCTCTTCGTGAGATTCGTAAATACCAGAAGAGCACAGA
GTTGTTGATCCGTAAACTTCCTTTTCAACGTCTTGTTCGTGAAATCGCCCAAGATTTCAAGACGGATCTG
AGATTCCAGAGCCATGCGGTGTTAGCTCTTCAAGAAGCTGCGGAGGCATATTTGGTGGGTTTGTTTGAAG
ACACAAATCTGTGTGCCATTCATGCAAAGAGGGTTACGATAATGCCTAAAGATGTTCAATTGGCAAGAAG
GATTCGTGGAGAGCGTGCTTAGAATCATGAACTATTATTCTATTAGGGTTTTTGGATTGTTTCTGCTTTG
TCTTGCTTTTGTTTACTTTTAACAAAAATACATTATGTTAAACTCTCTTTGAGAGATGATTCGGTTATTG
ATGGTATTAAACCTTCATTACTCTCTTGTTCTGTGTATCGAATTGATAA
>TCONS_00026421 gene=XLOC_017192
CGTTGCCAAGTGTTACCGTGGAGGGAGATCGATTGGAAATCGCCAATCTCGCGGTTTCTCTTCATCATCA
TCACCTACCAAAAATGGATTTGTGGTTTCTTCTTTTGATTGCAGAGCCATCGATATGGATCAAGGAAGTA
CATAGCATGGAATTTTGGCATCTGTATGTAGAGAAAAAGATATCCATATATATTCCAGCTAGGACAAAAG
GCTCGATACATGAGGGAGGCACTAGATCTTGGAGCCGAGTTGGCAGATCTTGCAGCCGCAACAAGGGAAA
AAGTGGCAATTTCAGTCGATCTTAATCTTTTCAAACCTAGTAAAGCTCTAGCGGTGTATTATGATGATCT
AGCTGATCTAGTTGTTGTGTAGTACGTAGCCTGCCTTTGGTTGTGTTCAAATTTGTGGATAATCATGGTA
GGTAGAATAAATATTAGCTCGTTCTCGCGTTTCTTCAGATTAATTATGATTTGAGGTCT
>TCONS_00029722 gene=AT3G46616
AGCGAAAGTTGAAATTTCAAAATTCATTTCTTCAAATCCTCTTTGAGAAAAATGCGTTAGGGTTTACATA
TTCGCATGGAGAAGCGATTTTCATTTTCTATCTTCTTCTGATTCTTTTCTCCGATCAATTGAATTGCGTC
TCTGATTCGTTGGGTCAAATTCAAATCGGGATCAAAGGGTTTTGATTTTGGGTCGATGATAATCAGATGA
TTAATGCAAGGATTATTACTTGTCTATTGGTTTGAATCCTGATCGTGTGATAGTCTTACGAAATCGAAGA
AGGCTATCAAGTGGCAATTCATATCTCAATTTGGAGATGGGAACATTAATGTGCAGTATTTCAAGAGAAG
TTTTTGGCTCAGTAAGCAAAAGGAAATGAGGGGTTGTGTCTCCTTCTTCATGTAGATATCTTTGAGGTCC
AGAGAACAAAAATTTCGAAGGTGATTTTGTAGCCAAAATCATATGAGAGGTCAGATATCTCTCCCTCTAA
TTTCATGTCTATTGTGTCATGCATAAGTTCATCTATTATGTCTTGACTTGTTAGGGTTACTCACACTATC
TAGAAACACACACGTTCACAGACATAACAAACACAACAAACACAATGCACTCAAACTCAGAGCACACCCA
AAGACAACAAAAGTCAAACATAACACAAACAAAACTCAAATGCAACACAAAAACAATTCACATTACACGC
AACAAAACTCTAAACACACTCAAACACAACATAACACTAGAAATTAAATATAGCACAACAAAAAACTAGA
CACCAAAAGAAAAAAACAATAACTTCACGATTAACATCTTTTTTTCTCAGTTGGTAACTAAGAACTTTGA
GATTTTGTTGCTAAGTCAAATTCATGTGAAGTATCTCTTCTTATTTTCTTTCCTTTCTTGGTATCTTACG
ACTATTAATCATTTTCTGTTGCTAAGTCAATTTCAGGTGAACTTTGAGATTCAGTTGCTAAGTCAATTGA
CGCTTAGTATATTTTGTTAGCAATTCTTACTTTGATGCTATTCCAAAAGAAAAACTCATCAAAGACACTA
GGCCCACTACAAGCAGAAGCGGTGTCCTGCATACGAAATTTATTTTGATATTAGTTATGTTACTTTCCAT
GACTCAGACATATCAGGGAAGCTCGGTGATGATTCAAAATGCAAGATAAAAGCTAGAGTTATAAGGTGAA
GTTTATCTATTTCTACTCAATACATACTTCACAAAGGACAAATGCACTCGTAAAAACTTGTTTTATTCAA
ACTTAATAAGCATGTTCAATATTTGAGTTGTGGACATTGTTTCCTTTGTCAAGATTAACAGAAACAACAG
GAGCAAAGAAGTCGAATCAGGCTTGGATCAGAATTTGTAAGTTTCTTAATTAGCATTATTTTGTGATTTA
ATTTTACAGTCTTATGTATATAGTTACTGCTATTAGAATGATTTTGTATCAAGATGGACGACCCTTAAGC
TGAATATAACTAAACTTAGGAAAGTACTTCAGTTGCCTCGGAGAAAGGAAATATCAGGATAGGCGATTCT
TAAGTGGAAAAGAACCAAATTTAAGAAAGCTATTCAATCTCTCCGTAAAAAGAAGGGTCAGGTAGATAAA
CACACTTTGATACAATGTTTTCTACTAATTTCTAACGTGTTTAAGTGATATCAACTAAAAAAACATATCA
TATAGATCTCGATTTCCAAGGTACGATATTGCAGTTTATATTCCTCTGGAGTTAGATTGTTTTTCTAACT
TGAAGAGTTATGTTTTCAGTTGGGTTCTTCATTATAAAGCATGATCTGTAAAGTAGCATGCAGTCAGATT
TTGGCTCAGTGAAATTTTGGTTTAGTAGCCAAGAGGCAAACGAGGGGTCGTGTTTCCGGCCTCTTGCTGG
TAATTTTCAGGTCAAGAGAACAAAATTTCGAAGGTGAATATGTAACCAAGTGCATATGAGAGGTTAGATA
TCGCTTCATTTATTCTCATGTCTATTGTATCATGCATAGGTTCTCAGGATCATCTCAACAGGGTGTTTGC
ATTTGATTAGCCAAGTTGTCTAGGCTTTGTTTGGGTTACTCACACTATCTTAAAACACACAATTTCACAG
ACACGAAAAATTACTCCATCACAATGCACTCTAAATCAAAACACACCCAAACACAAAACAAAACTCAAAC
ATACACACAAAACTCAAACAAGCACATCTCACGTAACAAAAATCTAAACACACTCAAACACAACATAACA
AAAGAAACAAAATACAGCACACCACAAAAGTAGACACCAAAAAAGGGACAAAAAAACAAAACTTCACGAT
CAATATCTTTTTGTATTGGTAAGAAGTTTGAGATTCAGTTGCCTAGTCAATTTCAGGTGAAGTATCGTTC
TCTTCTCATTTCTTTGTCTTTTACAACTATCAATTATTTTGTCACATTGAATCTAATTACTTTTTATGCT
GCTCTCAAAGTGAAATTCAAGCCAGTACAAGCGAAAACAGTGTCCTGCATACAAAACTAAAGAGGTAATC
AATACATTTACTTACATATGTTTCATACTGTCATTTCTTGTGAAGGGATACTCTGTGATGATTCAAAATC
GAAGGAAAAAACACTAGAGTTTTAAGTTGTGGACATTGTGTCCTTATCAAGATAAACAGAAATAGTAGGA
GCCAAACAGTGGGATCACTGGATTAGTCAGTAAGATTTCCAGCAAGTTTCTTTATTAGCACTGTTTTGTA
GTTTTATTTAGTAGTCGTATGTATTTATTAACTGCTATATGAATGGTGTTGTCTCAAGATGGAGTACGAC
TCTTGTGGTGAAAAATAATTGGGAAAGTGATTTCGTCGCCTCGGTTAAAGGAGGGTCAGATAGAAGATTC
TTGATCGGAAACGAACCAAACTTAAGAAAGCCATTCAGTCTCCGTTAAAGAAGAAGGGTCAGATCTCGAT
CTCCAAGTACAATACAAACGAAGTCAGGGATCAGATTCTAGCTGTTGGAGAGTCTTTCTCACATGAACAA
CCAAATATTTTCTCAGTGCTAAGCAATCAAGTGGCAATTCATATCTCAATTTGGAGACGGGGACATTGAT
GTGAAACTTTGATTCAGTAGCCAAGAGAAAATGAGGGGTTTTGTGCCCTGCTTCATGGAGATATCTTTGA
GGTCCAAAGAACAAAACATTTCGAAGAGGAATTCAAGCGCCTACGAGGGAAAACTGTGCTTTGCATACAA
AAACAAACAGCTTTGGACAAGCATATAGGCTTGGATCCGGTTAACTGGTTAAGTAAGATTTCCAGATTCT
TAAGCTGAAAAATCTAGATTCAATGAAGCAATTCAGTTGCCTCGAAAAATGAAGGGTCAGAACGTTTGTG
GTGTTTATGAATCTCTCCGTTTGGATGAAAACCGAGTAAAATACTAAAGATTTTAGAGATAAGATGTTAG
CTGTTAGAGAAGCTTTTTGGACACGAGACGACCACTTGATATTCCCTCGGCACTTCCTTTTAAGGACTAA
AAGGAAAAAATGCGAGCCAACAATCAATCTCGCATTAGAGTAGACTCTGGAGAATTCTGAATTCGTCAGA
AACATAACTTCAAGAAGAGATTTATCTGCCAATGAGAAAATGAAAGGTCAGATTTGTTTTTGCAGAAGCT
AAATTTTAACGGATTATCCAAATTATATTCAAATCATCCAAGGAATAATGCGGTTCCAATAAAATCATAA
ACTCAGCACAAGAACAACAGTTTCAGTGGGAAAAAAGCCTCTCTGCCTTTATCTGTTTTCTTTTGGACTT
TACGAAGGAGAAAGCTTGGAACTATTAAGTTCCTACACTGAAGAAAGTGGAGAAACGGGCATGGGTCATG
TTCCCATATTCTTGGAACAAGGAAAGTAATCATTAGCGTTGACTTTTCGTATCGCCTACAAAAACTTGGG
CTTTTCTAATTTGTAGGCCCGAGAAAGACAACCTAATTTTCCACTTACGTGACATATAAGTTTACAAGTG
ATCTCTAGGGTTTCATAAAACAGAGGCGATGAAGAGAGGACACGAAGAGACCTCACTATCGTCGACACTA
CGACTTCTTCACTGTGGAGATATCCAATTACCCCTCCATGTTACGGTTGAAATACTAAAAAGACTTCCGG
TGAAATCTCTTTTGAGGTTCCTATGCGTTTCGAAGGTCATCAACTATTAGTAGACTTCGAGACTTCATAG
AATCGATTGTGAGTCGTTCTTTGGCTCAGCCTCCACGTGATGCTTATTTCATCTACGGCCACACTTCAAA
CAATTACATGGAATGTTTCTTCTTCTTTGGTTTTTGTACAACGTACGTTAGTGTCGAGATGTGTAAGGGT
TATTTATTGTACTAATTAATCAAAACGGTCTCGAGACTTATAATTATAGTCATAAGTTGATAGTTCATGC
ATGTATCTTTCAAATTTTAGTAATAAAT
>TCONS_00041510 gene=AT5G28626
ATGCATTCTTAAATCCATTAAGGCAAATCTTTAAATTTTTGTTTATCCAACTACTAGTCGCGAAGGGACA
ATCGTTCCCACCGAAAACCCTCTCTTCTCTCTCCTCAACTCAGATCGTAGATCTACTTTTTTTCTCTTCT
TTCTTTTTCAATTAAAGATCTTCATCGTCGCTTGATGGGTTGGAGGGTGAAACGGTGGTGAGCTTCTTTC
TTCTCCGATGGTGTGAGGTGTGGTTTGGTCCAGGCTCATTGCTTGACGGTGGCTCTCCTTCACGGTGGCC
TGAAAATTGGTTCCTTTGTTCTGCTAGTTATTGACAACAGCGGATTGGTTCTTGTTATTACGGTTTGGCG
ATTTGTGATTGTACCTCCGGCGAGTAGCGGAAGTTGAGTTTTTGGATCGGTGGGTTTCACCACTTTGTGA
AGAGGTTAACGGTGGCTCCTTGGCTGGAGCCTAGATGGCTAGTTTTGGGTGATCTTTGGCCGGATCTCGG
TAGTTGATGGATTGTTTGAGCCGGTGTCCATCAGCTTCCGCCGTTATTGGCTTCCTCTTTGCCGGATATG
AAGATTGGTTTAGCTTTTGAAGTAGTTTATGGGAGATTGTCGAGGCAAACTGTTGGGGTCGGATTTGACC
CAGGATAGCGAGCCGACCACACCGCCTCGGGAACCATCGATGAATTAACCCGAACCGGACCAAAACACCT
CGGAGTTCTCGTCAAGAATCCATACCGAGGCGATATCGAGAACGCTTCGGGCAGTCTCATAAAGTGATCC
CCCGACCCGACCTCGGAACGCCTCGGGAATAAGACTTGGAAAATCATCCCGAGGCGGGCTCCAAAACACC
TCGGGAGCCTGCCTTCAAATACCGCAGACCAAGCATCTCGATCATGACTCGAGGCCAACTTAATCACGGC
TCGGAACGATCTCGTTTTAGACTTCGAAAGACTTAGCCGATGTAAGTTCAAAACACTTCATCTCCGAAAA
CCCCGGAAGAGATAATCTTCGAAGATATCACCGGGTACAAAAATCCCAGAATCTTCGGAGGATAAAGACA
ATCTCTTTCAACGAGATAAAGATAAAGAGGTTTGGGAGAAGAGGTCATGGGTCTGAGATGTGGCGGATCT
ACTTTTCCTGATTGGAAAGTTCTGGGTTCGGTATGTTCTCGACAACAGTTTGCGACCGGATTTACTAGCT
TCGATCAAAATCCTGATGTTGTGATCTTGTCCGCAAAGGAATCTTGTTAGCATCGAATATGGAAAGTGAG
ATTCGTGTTTTCCGGTGTACTGCCTTCTTCAGATTTTACTGCGCTTGTTTTTTCCGTTTTAGGCCGCTTC
GTTTTTGTATCTGTGTAATCTCTTACGGCCCATCAGCCAAAGCCTAATTCGGGAAGTAATAATATATATA
TATATTAAAAAAAAAAAAAAAA
>TCONS_00024643 gene=AT3G45050
TGAAGAAGAAGATAACGAAGTCATGAGGATGAGAGAAATGATAATTCTTCTGTTGTGATGGAGCTTAGTC
TCATCAAGCTGCAATCTTTTTCGTTCCCTTCTTCAGTTTCAAGTGTGAAGGATGTGAGGTTCTTAAACCT
TGATTTGAAATCCTCACATCAGAGAGCTAAGAGATCATCAACTGTTGTTCCTGCTTTAGCTGAAACAGCT
GTTTCTATAGCGATTGCAGCCACGGTTGTTGGTACTGCAGCTACTATTCTTGTTAGGAGAAATAACAAAG
CCTCCGAAGAAGCCGAGGCTTCTATGAAAGAATGTGAAGCTTGTCTCGGTTCAGGAATATGTCCTGAATG
CAAAGGTGAAGGATTTGTATTAAAGAAACTATCAGATGCAAATGCTGAGAAAGCAAGACTTGCAGCTAAA
AACATGGCCACGCGATATACAGCCGGGCTTCCCAAGAAATGGAGCTATTGCACTAAATGTTCTTCCACGA
GATCTTGTATGATATGTGGTGGTAGTGGAAAGACAAGCATCTAGCTCCTTACGCAGAGTTTACAAATTCT
TTAATGTGATCTGTTTCTGAGACGTAAAGATTACTAAAGTCAATTGCTTCTTCTTAAGAGTCATCTAAGT
ACAAGAATATCTTTATGGAGAGACAAATGTTTGACATTTGACATCAACCAAAGGTCAATGAGACTATGAG
ATCGTACGGTTCATTGTAAAAAGCTCA
>TCONS_00041916 gene=AT5G35945
CAAGACTTTTCTTTACTAAAAACTATGGGGCTATAGACCCAGAGAGAATACCAATCATGAACTACAACAT
TTCATATAATGCTCGGGAGATGGAAAATCTTGGGCATAGATTCTTGATGAGTACAGATGCTAACTATTTT
GGGAGGCTTAAATCTTTGGCGGTGACCGTGGATATAATGAATACGAACGAACTTGAGATGTTCAGGTAAG
TTTTAGTTGTGTAGAATGGAATCATGAAAAAGTTGGATTTATGTTTTAAGGTACGAAAATTTTAGTCAAC
AATTTAGTTAGATAAATTTAATGTTTTTCCGTTTATCACTTCTGTTTAATTAATACGTACCAAATCTGAA
ACATTTTTCTGTATGTTCTTGTATATTTAGCATGACAATGTGTATAAGGAAGAAAGTGCATCTTCCATTG
GTGGAACACAAAAGAAAATGTGGGAGGAGAAAAACTCTTTTCCCAATGCTGAATTTCGAGTGAAAGCTGT
GTCGATTTTTGATTTATGTGGTTTGAATAAGAAACAGTTTGCATTAGCTTCGCGTTTTATAAAGCATGGG
ACCGTGATGAACAAATTGATGATCGAGACGTTTTCGGTTCCTCCAGTTGAGAAGTTTTATATTGAAGCGG
CCGTTGCCAAACTGATGGAACTTCCAAAGGGTAACGAGAACCTTAGTATTGGATACTTCTGATGAAATGT
GGTTCAGATCTAGTTTCTAAATAATATCTCTAGTCCTATGTGACAAAACCTGTAGTGAAAAAGACAA
>TCONS_00039435 gene=XLOC_025756
GGTTATTTTCTTACAAATGTCGAATACAGTCTTTTTTTTTAAAAAATTCCGTTCTTCTACTTTAGGAGTT
CTCGTAGTCAAACTTGTCTACATTGCTCATTAGCCGAGAGAAACAAACATAAGCATCCTCTCTTACAAGA
AGGTTGAAGAAGGGAAAACGAAGCCTTGGGACTATATCCAGTATTTTCCATTTTCTGCTGTGCCAGCCTT
TGAAGTTGACAAGACTGTGCAATATTTTGTATTTTCCTCTTTCTTTCCGGATAAAGATACATGTATGTAT
GTAGATGTGAATGATAATGTTTAGGGTGTGAATGTGTAGATGTATGATAGGGTGTGAGTATATAGATGTA
TGTTTAGGGTGTGAATGTATAAATAGATGAATGTTTAGGGTGCGATGGTTTAGATGTATGTTAGGGTGTG
ATAGTATAGATGTATTATTAGGGTGTGATTGTATAGATGTATAAATAGGGGGAGATTGTATAGTTGTATG
TATAGGTTGTATAGATGGGCGTGTGAGTGAGCATAGCGCCCAATGCGTGACTAGTGTAGTTCCTACAGCA
ACCTACAACAAATCGCTAGACACACACAAGAAAATAACAACCACTCTAAAATAACAAAAACAAACAAACC
TTGGAATGACAGTCGCCCAAATGACAGGTACCCGAAGCCCCTATTTAATGAATTTGAACCTGACCCGAAA
TCTTAGTTTATTTTAAATAACTAAACACGAAAAACGTGAATCCGAAATACTCGAAATAAAACTTACACAC
ACAACTAAAAGAATAAAGAAAGTTTTTTAGTAACAAAAATGGTAGTCGAAACATTAAATAAATCTTAAAA
GCACAAAAACAGCAAAATAAGTCTAAAAACAGTAAACAAATTTTTTAGTAACAAAAAAGGAAAACAAACG
AAACACTAAATAAATCTTAAATCGCAGCACAAAAACAGCAAAATAAGTCGAAAAACAGTAAACAAATT
>TCONS_00009638 gene=XLOC_006094
TAATTGGCTTAACCACTACAAACAAATACAAAGCTTTTTCTTTTTCTCTTTGCAAAATATTCATTTCATT
CACTTCAAAATTCTCTTCCGATTATTCCAGAACAGAAGCGTGTGATTAAATCTGGGTCTGTTGCTTCGAT
CGTTGAACACAAACGCACAAATCTCTCAGGAAAACATAATAAAGCTCGCTGATCAGCCTATCGCAGTAGA
GAAGATAGGGATACTTGTTCAAAAAAGCTTCCAAGGTACTTCACGTTCAAAAGAAATATCTTTAAGCTGC
AAAGACCAAAAGTTTCAGCATACAAGGGTTGAGGTAAGTATCTCTCTCTCTTACCACAAACTGGCCATAG
ACTAGTCCTCTGGCCTGTGGCATGTTCATCATGTATTTTTTCCATGTTGTTTTATCCCAGAAATAGATCA
AAGATGGCAAAAACACAAATTCACGCTCAATCACAACAAAATTCTAAAACACAAATTCACGCTCAAACGA
AATTTAAACACACGAAAACATAACACAAACACACTTCCAAACGCATGCATATTCAAAAGAAAAAAGAAAA
CACAATTCACGCTCAATCACAGAAAAAATCTAACTCAAACAGTAAAACTAAACAATAGGAACAAAAAACT
TCACATTCCACGAATTGATGTGTAACTTGCAGGGAAGAGTCCTCTTCTGATTCCCAGTTTATGGAGGAAC
CATGGACGGTAGATTGGATGACATGGTCTTGTGATGCTCGAAACTCGATTATTCTCGAACCAGTGAATCA
TTCTACCGAGCTTTTCTTCTTACAAGTCAAATCAGACCAATTCTGCAAAAAGCTTAACCTCTGTCAAGAA
GTGACGGCCCTTGCTTCAGACTGTCACCAAACTCAAGGATCCTGAGACAAAGCTGAAACTCCGCATATCT
CTCAAGGTATCCAGTCGCTAAACAATTACCAGGAAAAGTGCTTGAAGGTGGTGTTTGAGTACGGCCTCTG
ATGCTTGCGGAAGTTTCCCCAGGGGAATCAACATAATACACACAGAAAAAGGCTCTGGTTGTGGATGACA
GTAACAGAATCCCCTAATCTTGAGCCTCAGTGATAAGATGGCCAAAATCTCGTGAATATGGGAGACCAAG
CATTCTTTTAGTGCATCCTGTTAAGGTAATTTGATTTGACGGTAACATGTTTCTTCCTGTTAAATATTCG
TTTTATTTTTAACAAGGGTTCTTTGGTGACCAAAGAACTCTTGATAAAGGGTTTCAAGATGAAGGAGTGT
TTAGCTGCAAAGAAGATCTGAAGACCATTCAAAGGTATGGTGATTGATGAAGTAGCTCACTCTCTCTCTC
TCTCTCA
>TCONS_00032644 gene=AT4G13270
CTAATTCTCACGAAAAAGCCCCATAACTTCCAAAATCAACTTTTCACCCCCAAAAAACTCATCTTCTTCG
TTGAAACGATCGAAATCGATAATGGCGTCGTCGAAGCACGAAGACTATGGCATCCCTTACACACCTCTTC
CATCATCACAACCATCTCAATCCGTAATCCTTCTAACTCCTTATCGCCGTCACCGTCGTCCTTCACTTCT
CCGTAACCTCCGTTGTTCTCTCCTCTTCACCGCCGTAATCCTCCTCCTCTCCGCCGCCGTTTACTTACTC
TACCCTTCAGATCCAGACATCACTGTCTCACGAATCAATCTCAACCACATAAGCGTCGTTGATTCTCATA
AAATCGCTTTAGATCTCTCGTTTTCGCTCACAATCAAAGTTCGAAACCGAGATTTCTTCTCACTTGATTA
CGATTCGCTTGTTGTTTCGATTGGGTATAGAGGAAGAGAGTTAGGTCTTGTTAAGTCTAAAGGTGTTATT
CCTTTTGATACTATTGCTCAAGTTCAAGGTGATCTTGGTGTTCTCTTGTTCAATATCCCAATTCAGTGAA
ATTGTTTTCTGCAGGGTAAAGTGTCGTGTGAGGTGTATGTTAATGTTAACAACCAGAAAATTTCACACCA
AGATTGTCATCGTAAGTGAAGTGCAATCCTGAGCTGGATGAGAGATGAAGAAACCAGATAACATACGTTG
ACATGTTTTGAGTTCTGGAGAAATGATTTGTGAGTTTTTGTATAGATAAAATACTCTTAATGTTAAAACT
GAAAGATAGAATGAGAAAGATGAACCACTACTTTCTGTAATTAAAGTTCTTTCTTAATTCCTCAGATGTG
TACAAGTGTTTGCTTTTATGTTGTAGACATGAATAAACCACTCAATAAACCATGTAATTCGAAGTCTTCA
AAGACGTATGGGATCTATGAGCAGAGTTACTATATACT
>TCONS_00028708 gene=AT3G27210
TCTTCTACATCAATTTGATTTGATTCCTGTTAACGTAGATAGGAAGCAAAGATGAAACCTTTTTCGATTC
GCAGCCATGGCTACAATCTGACTCCGACGATGATTTCCACAGCGTAAATGGCGATTTCACTCCATCACTC
GGAAACACTCCTAAGAGCAGCTTCTCAGATAGGCCACCACGTTTCCACAACCTTATATTCCACGAGAAGA
AGCCTTCCCGAGGCTCGTCTTCTCCAGCGCCACTTCCAAGGAGGAAGAAGCTTGGTGAGCTTTTCAGAGA
CAGTATAAGAGAAGAACGAGAAGAAAGCGGTTCATCGTCAGCTATAAGCACTCCTTATCTATCAGGTGCT
AACTCACGCGAATTCAATGACACCGCCATCGAAAAGGAAGAGAAGAAGAAGTCTAACTGGCATCATCATC
GTTGTCTTCCTGGTTTCTCTTCATGTGGTGGAAGTTTCATGGAGAGGAGGAAGAAGATGAGTTCTGAAAC
TCCAGTTGTTGCTGTGAAATGAGATGTAGAGATTATGAAATTTGGAAATGTTTTGTATATGAAAGAAAGA
GAGGGAGAGATACAGAGCTCTCAGAGTAAAAAAGCTCTGCTGAATTTTACAGGGCACTCTATTATCTTTG
ATGATAAGAGATTGAATCAATAGGTGAAGAGATAATGTAAAAAGGAAGAAAATGAGATGCTTGTGTTTTG
ATAAATTTTGGGACTTGGCTTATGAAATTTGTCACCACTAAACATATGTATTTAATAGTTTAATCAAGCA
TTAAAATAGCTGAT
>TCONS_00011625 gene=AT1G64563
TCTTCGTTTGTTCTTTTATATTCTTTTGATTTCGTGTGTTTCTTTTGATTTGGGGAGACTTTTGTTTGCG
TTTTCTTAGATTTTGAAACTCCCTTTTTCCAGATTCACTACTTCGATTTTGAATTTTTATCCAAAAGTTC
TCTCTCTTTAATTTCCAAATTGCGTTTCGATTTTATGTTTGTTTTTTTTGTGCAAATCGAAAAAACCCTC
TTTTAGATCTGATTTTTGAGGTTCTTGATTTTCCAAAAACTTGTAATTCAGAATCATAGTTTCAATTGAT
TTCTTTTATATCGCTAATCTAAGAAAAAAACCGTCTTTTGTCTTAGGGTTTCTAATTTCAATCTTGTATT
CCTCTTCAAAAATTATACATATTTGTGGTTACCAATTAGGGTTTCTATTCTTTTGTTTTTGGTCTGTTTT
AAATCAGAAACCCTCTTTTAAAATCTGCGATTTCTTATTATACGTTTGTGAAAGATTGTTTGGGTTTCTA
ATACGGATCGTGTTTTAAAGATTTTGTTTTTCGTTTTTCTGGATTAGAAACCCCATCATCGATTCTCTGT
TTTCGTTTCAAAGAAAGTTTTATGTTTTGTTCAAACCCAAAAGAAAGGGAACTACACATTATATGATTGT
GTTTGTCCGGTTTCTAACTTGGGAAAATTTGTCCCGATGTTGCCTAAGTAAGGCAGGGGCAAGCTGTGAT
TAAACACTGTAAGTCTTGTCAGATTTATGTTCAAATATCGGATAATTGAATCGTAAGACAGGCAAGCTGT
GATCAAAAACTGTAAGTCTTGTCAAATTATGTTCAAATATTAGATAATTGAATCGTAAGGCTGGCAAGCT
GTGATTAAACACTGTAAGTCTTGACAAATTATGCACAAAGATTGGATAATTGAATCGTAAGAAGCTGTGA
TTAAACATTGTAAGTCTTGTTATGTTCAAAGATCAAATCTTTGCGATTATCTTCTATATATATTGCTGGC
TGGGCAGCATTATATAAACTTCAATGATCTGCTTAAAAGCTCAATGATCTGATTATACAGATGGGGATAA
ATTCAATGATCTGCTTATATAGATGGGGATAATTTCAATGATCTGCTTAAAAGAAGCTCAATGATCTGCT
TATATAGATGGGGATAAATTCAATGATCTGCTTATAGATGGGGATAAATTCAATTATCTGCTTAAAAGAA
GCTCAATGATCTGCTTATATAGATGGGGATAAATTCAATGATCTGCTTATAGATGGGGATAAATTCAATG
ATCTGCTTAAAAGAAGCTCAATGATCTGCTTATATAGATGGGGATAAATTCAATGATCTGCTTATAGATG
GGGATAAATTCAATGATCTGCTTATATAGATGGGGAAAATTCAATGATCTGCTTATATAGATGGGTATAA
TTTCAATGATCTGCTTAAAAGAAGCTCAATGATCTGCTTATATAGATGAGGATAAATTCAATGATCTGCT
TATAGATGGGGATAAATTCAATTATCTGCTTAAAAGAAGCTCTATGATCTGCTTAAAAGCTCAATGATCT
GCTTATAGATGGGGATAAATTCAGTGATCTGCTTATATAGATGGGGATAAATTCAATGATCTGCTTAAAA
GAAGCTCAATGGTCTGCTTATAGATGGGGATAAATTCAGTGATCTGCTTAAAAGCTCAATGATCTGCTTT
TATAGATGGGGATAAATTCAATGATCTGCTTATATAGATGGGGATAAATTCAATGATCTGCTTATTGATG
GGAAAAAATTCAGTGATCTGCATAAAAACTCAATGATCTGCTTATTATTGATGGGGATAAATTGCCTTTT
GTAAGACTTGTCTATGATGTCCGATTGGGCAAGCTGTGTGATTATAACACTGTAAGACTTGTTTAACAGT
AAGAGATCTATATATTGCTGGCTGGGCAGCGTGTTAGAAATTCAATTATCTGCTTAATAACTCAATGATC
TGCATATTGATGGGGATAAATTCAATGATCTGCTCATATGGAGAACTGCAAATTGATGGACAATTGGAAG
ATATGTTGCTGGAGCTGGGCAGCATTAAAATTCAATATTCTGCTATAAAGAAAACTTCAACTTCTGTTAA
TCCTTTGTGCCTAGCTCTTGAAGCTCTTCCTGTTAGCGAAGGTACATCATTGAGCAACGCTTGATAGGTC
GAGGCTCGAGCAAAGCACGAAGGAAAAAGATAGAAATGAGGCACATCATTATACATCTCACTGAGATATG
ATATTCAATAATGCTGGCTGGGCAGCACGAAAAAGCAAGCAAGTTGTGTTTAACAAGACTTGTGAAACAG
TTTTATATATTGTTGTGGAATGTTCATAACTTGTTGGACTGGGCCAACATGAGGGAGCAATATTCTATCT
TCTGCATATTGATGTTCTCAGATGAGAAAATTCATTATTCTGCATAAGCTCTATTTCTTACTAGGTTGGG
ACAGAGAAATTCAAGTGTCTGCATAAAGTATATACACCTTGTAGTGTTGGTGGGACATCATGATATAAAT
TCATTATTCTGCTTAGATTTGCCTTGGAAAAGGCTTGTTGCCTTTATGGATAATGTTCTGTGACTAGCTC
TTGAAGCTCTTCTTATTAGCGAAGGCACATCACTGTGCAACGCTTGATGGGTTAGAGGCTCGAGTAAGTA
CAGAAGAGTAAGAGAGAGATGAGAGGAAGAATATAACACTTCCATCTTTGGATACTACAAGAATCTCACG
TCTAATGAAGAGGGATACAGGTGACAAGGACGTAGCTGAGAAAAATCCAGAGAATCCATCTAATGTCAAG
GCAGCAAAATTCTTATCCAAGGGGTATTTGGCATAATGTTCTTTTTCTCTGCTTTCAAGGGTGGTAGGCA
GAGCTGATTCTTAATCCAGGAAATTCAGCCAATTTCGATGAGGAATCAACTTTATTCTCTCCCCAAGTCC
TAGTGATGCAAAGGGACTACTGACTTTGTCATCCATTTGTTGTATACAAACTTCTCGACTTCTTTCAAAC
CAAAGGTAGGAGGTGGAGCTTTTGGGATGCAAGCCTTAAAATGTCTTGAAAATGCATGCATTTGAACTCT
AAGTTTGCTAATACATCAAATGCATGCATTTTTCAGATATTTCCATCTTCAGAAAAGCAAAGGGTGAAAA
GTGGTTTCTTTCCCAGCCAACCTTCGGTGTTTGCAACAGCGCCGGCTACTACTCCTTCCTACTTAATCAC
TAGGCCCTCCCCTCCTTATGGGGAAGTAAAAGCGTCTCAAAGTATCTTCGGGTGCACCGGTCACTGTTGT
TGCGGCGAACCGAGAAGAAATTGAAAAGAATACCACATCTGAGGAAGACAGATGGTGTGAAATTTTCAAA
GGAACATCAAAAAGGGCACTGCTTTCACGCTTCCTTCTGGTGATTGGTGTTAAAACTTGAATCGAAAACA
GGGTACACATCTGTATAATAAAAATAAAGGTCAAAACGTTCCCATCACAAAACTACTACGTGAAGTGAAT
ACCAGACTTGTTGAACAAGGAAAGACGATACAAAAACTCTTGTTGACTTGTTGTGATAGCTTTAAAGATC
TCTTCTCCTCG
>TCONS_00026591 gene=AT3G04350
TCAACCTTCTCCTCTTTCTTACGCAATTACAACTTCAACGCCTCTCTATCTCTTCGCCGTGAATGTCGAG
ATAGTCGTAAGCTCTCTGCTTTTCAAATTTCTCTCAAATTGAGGTAGAGAGAGAGGGCACAGAGATAGAG
AGAGAGGGGCATAGGAAACGGTGATTTTCCCAGTTCCCGGAGGAACAATCGGCTGATTTCTCTGTAATCG
AAGAATCTAAACCTCACCCACTCGAAATCAGCTCGTGGGTTTTGGGGGGTCTCTATTAATTTCCAAATTC
TGGAGAAAAATCTTGTATTTCTTCAAGATGTTTGGGTGTGATTGTTTTTACTGGAGCAGAGGAATCTCCG
AGTTGGATTCGGAATCGTCCGAGCCAAAGCCCTTCTCACTTCCGGCTCCTCTTCCTAGTTGGCCGCAAGG
GTAGACTGAGGAAGATGCTTTGGAATATTCTGCATGGGTTGTTCCGTTGTCTACTTGTCTTGTTCATTCT
TCTTTGGTTGACTCTGATTCAAGATTTTTGTATACACAAGTTAATTTCAAGCCTTAAAGAGACTTTCTAT
TTTTGC
>TCONS_00019866 gene=AT2G32690
CAACTACTGTCTTCGATCTCTCTTTCATATACACCATATAAAACGAACCAGTTAATTATGGGTTTAATTT
CCGGGAAGGTGTGTGTGTTTATCTTTGTATTCGCTCTAGTCGCTGAATTTTCGTTCGGAAATGTTGAGGT
TAACGACGACAAACACTTTTTCCACAAACCTCGTCCATTTTTACACAAACCTCGTCCATTCCTCCACAAG
CATGGCATTTACAAGAAAGGTTTCGGTAAGGGTTTGGGCGGTGGAGGCGGTCTAGGCGGCGGAGGTGGTC
TAGGAGGCGGTGGTGGCCTAGGAGGCGGTGGAGGTTTAGGCGGTGGTGGAGGTTTAGGCGGCGGTGGTGG
TCTAGGAGGCGGTAGCGGTTTGGGAGGAGGAGGGGGTCTAGGAGGCGGTAGCGGTTTGGGAGGAGGAGGG
GGTCTAGGAGGCTTTGGCGGTGGAGGGGGAGGAGGATTCGGGGGCGGAGCCGGTGGTGGATTTGGTAAAG
GCATTGGTGGTGGAGGAGGTCTTGGAGGAGGTTATGTTGGTGGTGGCCATCACTGATGAGTGGTGAGGCT
CATGCTCATGCATTCGTAACGTTGTTATATTATTTAATTAAATGGAAAATGATAAATTAATTATTGCAAT
AAAATGATACATTAGCAATTGTGTATGTCGTTATTTTTATTTTGAGTCGCATTGTATGCTGATTCCATAT
GTTCGGCTTTGGTCGGTTTCAAGTGTGGTTAATAAAATGGTTATTTTACTTTTGCCAACAGTT
>TCONS_00024516 gene=AT3G43840
GGTTAGTGAGACTAATTGTGTTGTAAAGTTTGTAACTTTGCCTAATTTTCTGTCAGCTTTTAAGTAAGTT
TTGATATCTGGTTCATGTGAACAAAAAGGCTGCTAATCTGACATACGCGGCTGGAGAAACGCACCGTTGG
TATCTCGCAAAGTTTGAGAATTATCCGGCTAATCGGCATGCCATTTTCCCTTATGTCTACTAAATGGTTA
AGAGTTAGAACACAACTTAGCCAAAATATGGAACATTCTGTGGGAATTCTCATTATCTCCATATGTATGG
AACATATAGTTATAAAAAAGTCCTGCAATAGTCTAGGTTGTGAACTTGCCGTAGTAGTTTGATAGTGTTA
TTTCTGTTATGTTGTTTGTGTTGAGATTCTACAGTTTGTTTTTTACTTATGTATAGCAGAGCACTTTAAA
AGTTTGATACTACATCGCTGATGGGATAAAATCCTCCAGAACCGGTCCAAAAGGTGAATATGGAGAAAGT
TTGATCTGGTGAAGATGGAATCAAGTAAAGGTTCAATGATTGGATCTTACGATTTGGGATGTGACTTTGG
ATTAATGTTGTATGCATTTTGCCCAATGGTACACAAGTGTAACACTTAGTGTTACTTTGGCTCGAATCGT
GAAACCAAATGATGAACAAAGTTCGTTTTTAGATCATACATTAGCACATGCTAAAAATGAAAAGCAGTGG
>TCONS_00040619 gene=AT5G18245
GCGTCGGACAATCCCCAATCTCTCGTCGTTCGACGGGGCCATTCGTTTCTCACTTTCCGGTTTTTCTTCG
ATTTGCAACGTTGTGAATGCTTACACATCTATGGGACTTCTTCTTGAAGACGAGATTCTCGGTTCTGCGT
TGTTAACCATTGTTGAAAGATATGGCCTGTTGTGATTCTCTCTGAGGCTTTCTTCTTCTGCCCATGTGAG
CTCCATTCTATGGAAGAATGGCTCTTCCATTATCTCTTTCTGCTCTGAAGTTGAATCTCCAATATATGTT
CTTAATCCCAGTCTGTTGTCAAGCATCTTTGGGGCTTTCTGAGTTCCTTCACTTGAGGTTAGGCAACTGT
CCAGGGAGGAGTTAGGTGGATACGTTTTTTGCATCTGTTGATGGTGTAGATTCTGCAGTTCTTTCGGTTC
GAGGAAACTAGAGTCTGGATAGTCTGCTGATACTTTAGATACTAATTCTGAGAGTTGAGCTTTTGTTGCT
TCAATCCCAGCTGCACCTAGGTTCTGTCTTCCAAGAGTCTCTTGTGCTTTCTCCAGAATCGATTGCAGAG
TACAGTATATGATAGATACCTCAAGTTGCTCGTGTAGCCGTCTCTGGACCTCTATTTGCATTTGAAGGGC
ATCACTTATGGGTAAGTTCCTGCGTGCACAAATATAGGTCATTTTTGAGAATCTACTAAGGTAGAATATG
TAAGCAAATAGGCATATCCTTACATGCTCGGCTGTGGTCCAATGCTTAAACTCTCACTGTGACTTTCGTC
TACTTCAGGGGGGTTTTCTTCTACCATGGTCATCACACCTAAACCAGGTTGCTTTTAGTTTACTTGAAGG
AAAATAGTATGAAAAAAGAATGAATCTTTAGATTAAAATATTTTTGTATCTGAGTAATGAATAACTAAGC
TTACTTGTCTTGTTTAAACTGCTGTTAGCTTGTCCATTAAGATTCTTGCTTAGCCTATATTTCTGGTAGT
CAAATCATGATATTAATAATCTTTGTAAAACAAAAAACAGATATTACAGATTTTTCATATCTTGACATAT
CGTCATTTTTGTGCTACTTTAATAGTTTTCTACCAATCGAATTGATGAACGAGTCATGTAAGTTTAGGGC
CTTGGGCATATGACTGTATAAAGTGTTGATGGATTACCTGAAGATGACTCTTGAGATGGTATAAGGTAAG
GCCTGGAATGCCCATGACTTTCATGATTGTCTTAGGAGTAGCCTCTGCGCAGACAAAAGTATACACATTA
ATACATTATGTTCAAAAAGCCTGATTGTAAAAGATGGTTCATTTGCTTATAAGATAACTTACTATCTCCT
CCTCCAAGCTGGTTGACCGCTTCAACAAATCTCTCGTGAAGATCTGGAGTCCATTTTAGTCGTGGCTTTG
CATCAGTGGAGAGAATGAGTCCAGAATCTCCTGTGCCATTTCCTCTGAGGAACGGATGCCTTTCAGAAGA
AATGGGCATTCTCGATGAAGAGAGGATGCTCTTTCCTTGGTGCTGGTTGTGGTAATACATAAGTCTGTCT
TCAAAATAAAAAGGCCGGGGTCTCTCAAGAGTAAAAAGTCTTTGCAACTTTGCTTTATATAGAAAGTTGA
ATGGCAAAAAGGCAAATTAGAGGATGATAACTAAGGGGAATTCATTCTTTTTCCTTATTCCTCAATTTTT
TCAAAGTCCACAGCTCCAACCTCTCTATCTCTTGAGGGAGCATAATTCAACACGTGGGATTGTGATTCGC
TTGATTGAATGAGAGAGGATTGGATACATAAAACAGGAGGAAGCGGGAAATGACCGCGGAATTATATTCG
TTTGGAGAGAAAATGGAGGGTAATAAGTGGGTTCGTTCATGAGATTCTAGAGAATGAGAATATGAGAATC
CAAAACTAAAGAAAGCTTGGTGAGTCGCATTCTCAACTCAAGAATCTTTTTTGTTCATCACAACCCGAAC
CCAAAAAAAAAAAGAGACTATTCGGGTCTATTTCTTTCCCCTTTTACTTAGTCTCGATTTTTGTGGATAT
TTTAATGAATTGTGATTCTTATAAGCACAACAAAAGATTAGGAGAATCATTGTAGGAGTTTTGTGTTCAC
CACAAGGCAGTGTTGTCTGCATCCAACCGAATCATGTAGCAGTTTTGTTATATTGGTTTGAATATTATGA
>TCONS_00029030 gene=XLOC_018857
ATCATCATCGTTGTGACACCGGAGTTGACGTCACATTGTGGTCGTGATTATTCTACGTGGTTGGTTTCGT
TGTCGTTCATCACCGGATTGTTAGAAGAAAACAGTTCAAGTAATGGAATTGGTGATCCGTTTCCCGTCAC
GTCCGGAGGAGTTTGGGCGAGTTCTTAACGGTTCTGAGTAGATCTCGTTCCCAAGTTTTCAGAACAGTTT
TCGGATCCAAAATCGGAGTTTCCGGTAGAGGTTTTAAAGATCTATTTCCCATCGGATCTGAAGGAATCAG
ATCGTGAATTTGGTGTCGTTGGAAAGATCTTGAGGAGAGCAAGAAGTAGCAAGTTTCGTTTTTACGATCC
AAGTTTCATCTTAAGGTTTTTAGGAGGCGTTTCTGGTCATCTCGGAGCGACGGTGGATACCGGTAGAGAA
AGTGTTAGGGAAGACACGGAACTTTTTGTCTTTACTTGGAAAAGTATACCCTAGCTGCCATGTCGATTGC
TTGTTGAGCAAGAATCAGCTGTTTTGTGAAAACTGCAGAAACCCTAATTTTTCTTTGTGTTGTTTTCTTG
TGCTGCAAGTTTCAGATATTGTCAAGGAGTTTACAACCTTTTTCTTTTATCCCAAATTCAGTGAGGGTGT
GATCTGCGGAGATTCGATTACATGTTTCTATTTTTATGCTTCATGATTCATTGCATAGGAATAGATCTGT
TTGCTTAGTAATAATGAA
>TCONS_00043688 gene=AT5G55131
CATTCTCAATAAGTATTAAAATATTACAAATACAAAAGGTTTTGCTTTTTCCTGAGACTTAAATACTATA
GTTTGAGAAGGAGTTATAGAATCCTCTACAAAAATAACAAATGACAACCAAAATGGTTTCATCTCATCGA
CTACTCACGTTGATGGTGTTTGCTCTCCTCCTCATACCTATGATTTCTGGACAATCATCAAAATGTACAA
AAGGATGTACGAGCACACCAGAATGCAATATAAAATGCATGAAGAAAGGCGGAGGGCATTGTCAAGCATA
TATAGGCAGAAGTCACGGCCGATTGGCTATTGAAAATTATTGTTGCTGCAATAATTATTCAAATTCTCCC
ATCTCCAGTCCGGTCATGAATTGATTGATCTCTTATTCTATATGTACTCTCGATTATAAGAATCAAAAAC
GTATGTTC
>TCONS_00034666 gene=AT4G33690
TATTTCTCTCTCTGGCTCGGACAATGATTTTGCTCTGCGCCTGCTGGAAAACGCCGAGGAATCGCACGAT
TTCGTGAAGCTGCTACTAGATATCTGTATCTGAGTCAATTCGATTTCGTGAGAAGCAGCAGAATTGAGGA
GACAAGCTGAGAAAGATGGCGTCAGAGCATATCTTGAGAAGCCTAATGTAAGGCATCGACCTAACTCTAG
ATTTCTCACTGCTACAGTTCTTGGTGTTCAGCAAGCAAACAAAGCTGTGGAAACCAATGAGATGTGGAGT
CTTCGGAGTAAAGAGATTGAGTTTGGTGAAAGGCTCAAAAGAAAATCAAGAGATGAGAGCAGCAATGGTC
AAAGTGAGCAGAACAATAGGAGGGATTTTTTAAAGAGATGTACTTCAGTTGATGAGAATGTTACTACTAC
TAGTTTATCACCATCATCAAGCCGGAGCAGAAGCAAAAGATGGCAATCAGAGGATGATGATGATGAAGGC
TTAGGAGATGTCGAGGTTAAGACTTTTCTCCAATCAAGGGTCAAGCGTGGCAGAGGTTCTGTTGGTGCTA
TGATGGATGAACCGCTACCCTGTCTTCCTGAGAGGGAATTGTCAAGAACTTCTGATACAGGAGATCGGAA
GCTAGTGATTCAGCCAGAGCGATCACCTTTATTGAGACGTAGGACAGATTCTTCTTCTTCCGACGAGGAG
GAAGTTTACAAACGGGCTCATAGAAAGAGAAAGGAGCATAAGAAGAAACTTAGTAAGAAACACAAGTCAA
AAGAGAAGAAAAGGGATAGGAAGAAGAGAAAATATGGTAGGGACTAGATCTTTCCGGACAAAAGTAATTG
CCTTTTTACACCGGCAGTGATGTTGTATCCATAAGATGATCATATTTCATTAATTCTTGTATTAGTAAAA
TGCGAATAAAAACTCTTTGAAGT
>TCONS_00018496 gene=AT2G17975
GAAAAAGAGTGAGTCGTCGTCGCCGGAGACTGGAGTTTTTCCGGGAAGAAGAAATGGGAGACGGAAGAGA
AGGAGACTGGGAATGTTTAGGATGCAGAAACAGGAATTATGCGTTTAGATCATTCTGTAACAGATGCAAG
CAGCCTCGTCTTATCATGGATAATAATACTTCTCCAAACTCTAAGTGGCTTCCTCGTATCGGCGATTGGA
TCTGCACTGGTTCGTTCTTTCTTCTCCTATCTCAATTCAATTCTTTTATAGCTTCCCAGATTGTGCTAAT
GAACTAGAAGCAAAACTAGGATTGATCAGAATCGTAAGTTCTGAGTTCAAATCCTTAAAACTTTCAAATG
CCCTTTTCCATTTGCGGATTCATTAGATTGAATTGTGAATGAAAACTAGGATTGATCTAATTCGTAAGTT
CTGAGTTCAAATCCTTCAACTTTCAAATGCCCTTTTACATTTGATGTTTCATTAGATTGGAATTGTGAAT
TAGGGGATTTACTTATAACTAGGTTGAGCTGTTTTGTGTATTCTGTGTTATGTGGTATATGGAATTTGCT
GGTGGGTGTGTTGTGGTGTGCGTGCGTGTGTATCTTCTTCGTTCTACGTTTTGCGTTTGGGTGTGTGGTG
TGGTGTGGTGTGGCAATAGGTTGTACTAACAACAATTATGCATCACGAGAAAAGTGCAAGAAATGTGGGC
AATCTAAGGAAGTAGCAGCATTGTCAGCACTTGCTATCCCTGGAGCTTCTCTTCAAACTCATCTCCATTA
CTTCACCCGTGGACCTGAGTCACATGATCAACCTGGTTCTTTACTCGCATTCTCTAACGCTACAAATCAA
GCTTCGGTTCATAAAGAATGGAGGAGTGGTGACTGGATTTGCAGATGTGGTTTTCACAATTATTCCTCTC
GTATACAGTGCAAAAAGTGCAATGAAATAGCTCCACTAGCCCTTGGTACAAAGAGATTAGCATCAGAAGC
TTTGGCTCATGAATGGGATAGCAAAAGACTGAATCAAGGATATACAAGCATGCAAACACAGTCAGCGATA
TATGCATCTTTTCCTGGTATGAGCCTAGGAAGGGTCTCAAATTGGCAACTTCCTCTCCCGTTTCTACAAC
AACACTCAACACCTGCTTTACTTGGAATGGGAGTGAAACAATGGCGTGATGGCGACTGGATGTGTACAAA
TTGCAAGAATCACAATTATGCATCACGAGCAGAGTGCAATAGGTGCAAGACTACACGAGATATCCTTGAT
CAGGACATAACTCCAACAGAACAATCTTGAAAATTCATGAAGAGTGTTGTTCTCTTGTGTATCTTAATCT
AGTGAGACATGGCTACACATTACTCGAAACTAACTTGAATATATAAGCCTCAAAATGTTTTGGAACAGAG
AATGCAGACACAGCTACAAAGCATTTCTTAACCCTTTAAGATGTTCTTAGGATC
>TCONS_00032149 gene=AT4G08035
GTTGCGACGAATAAAATAAATTTTTTTGCTCCCGAAATACTTAACGAAAAAAAGAAGCGCCTAACAAAAT
TTTCATTCTCCCTCTCCATTGTTTTACTTCTCAAGCTTTTTTCCTCACTACCTTTGTCAATCTCCGAAAT
CCCTTGCTCCCTCTTCACCAATTCCTCAAATTTAGACCAAGCTTCTCTTCGAAAAAATCCTTAACCTAAC
CATGAGTCATCTTCCTCTTCTCCATTTTACTCTCGTTGCAAACCCTAGCCGCCGTCAAAGCAAGCGAGAC
ATGTACCCACTCGATACTCATGGTCCAGACAAAGATCCGTCTTAGTTTGAAAGATGCCAGCGCCCTCATG
TTCCTCTGATTCTTCCTCATCTTACTCCTATTCCTTCAGATCTATAATCAATCAATGTATTTTCTTATTT
TATTCAATCGATTTATCATCTCTTTTGTTGGTAAATTGATGTCTGTGTTACAGATCAAATGTTGTGAACT
AATTAGCCTAATGATTCGATTGATTTTGGTGAACCCGAGGATCGTACAAGTATGTAGCTATGGAGGAAGA
TGGAGTCTAATGTCATGAGATTCCTGTAGACAATAACCTTCGATTGGCCGTCCTAAACGTCTCGACAACC
TCTTGTATGCTTGCTAACTCATTTCACTTTCCAATTTAGATTTGCTTCAATAGCTCATAAGATTTCAAGT
TTGGGTCCGATAAGATTTGGTCTATGTTTAATTCTTATGATATTGTTGGAGAAATGGAGATACTGAGGTT
TGATTTCGCTGCGCTCGTTAGATTTACCAACTAACGGCTCCGCTTCTCCTCTACCCTCCACGCTTACACA
TTCCTCTTCTTCTTTACAGGTTTTGTTGAGTCCATGTTAGTCAAATTTACTAGTTTTGGTTTCTCGAGTC
TGAGGGTTTTGTTTCTTTGAAACCAATTTGATGTTTCTCCTGAGAAATTCCAAGCTAGATTCATTCTTAA
TTGCTCTTAAATGAGAATGTTAGTCTGCTTTGTTCAATTTTGTGCTTAGATAAAGTGTTTCACGTGACTC
TACCTCACTATTTGAATTAGTCTAAGTGGAAACATTGATAGCCATACTTGTTTGTATTTGTTTTCTCTCC
GTATGTTTTCTTGCTTCTTAAATCTCATTCTTGATTCATCTACAGAGGTTAAGGCTTTACTCTGCACCTA
TCAAGAAAATCGTGTATAAAATTAAGGAACTTGGCAAGAGGATCAACGATTTATGTGGTGTTATGCTCGT
CTTCATGGAAGGGCTGTGAACTGTTAATTGTGAACTGCAAAGAAGAAGAAGAAGAAGTGTGGTCATCGCA
ACCATGATTTTTTAGAAGCCAAAGAAGATTCCAATCATGTTTGCTTTGTATTTTGTTTTCCTCTTGAGAG
ATAGTTTATTCCTTGTTTCATTGAATTTTTATGTAAAACATTTATATCAATAAAAAGATTTCGATTTCTA
TCTA
>TCONS_00042131 gene=XLOC_027629
TTTTTGCAAAATGTCTGGAGAAGTTTTTTTTTCTCCGGCGATCTTGCTTGGTTCACCGACGAATTGTCGG
CGACGATCATGATCCAGAAATGACGATCTCTCACTTCGTCTAGGTATATCGATTATCTGATCGTTTTGCC
TGAGAACAAGAAGAAGATGATGGTTCATCATAGTTAACCAAGGAAGCGGCTCTAATCTTAGTTATGTTAA
CAAACACAAAGTGCCTTTGGTTTTGTTCAAATATTTGATCTATTCAATCTTTTTCTCCTCCTTGATCTTT
TGATATTGGTCTTTGAATATGATGTTAAGTCACGTTTCTTCTTCAGGTGCAAAGTCCAGAGCCTAGAATG
TGGCGTTTCTTAGAACTCAGAAAACAGAGAATTCTGGATTCGCAAATCAATTGAAGAATGTGTATACTTA
CAGGCACTTATTCGTATACACGCCGGCATTCATACATTCATACATACATACACGCCATGCATTCATACAT
TCATATATACATACACGCCATGCATTAATACATTCATGCATTCATACATTCATGCATTCATACATGCTTG
CATTCATGCATCCATGCATTCATGCATCCATGCATTCATACATACACGCCATGCATTCATACATTCATGC
ATTCATACATACACGCCATGCATTCATACATGCTTGCATTCATGCATCCATGCATTCATACATACATGCA
TACATGGATTAGTTGCGTACTTGCTTCCCTTGCACCCTCATAATTGCTTCTTTGATTCTCTGTCTGATAC
TCTGTTTACTTACTTAAATACTTTGCTTGTTTGCTACTTTTTTTTCTTCTTCATTCCTTGCTTACTAATC
AGCTTCCTTCTTTGGTTACTTGTGTGCTAACTCGATTCCTTATTTTTTTCTTTGATTCTGTCTTTACGTA
CTTGTTACACGCATACTTCTATGCATCATATTTGCTTGTGCACATTCATAATTTCTTCTCTGTTTCTTTG
ATTATGTCTTTACGTACTTGTTACATGCATACATCTATGCATCATATTTGCTTGTACACATTTATAATTT
CTTCTCACTTGCATCCTTGATTCATTTTCTGATCCTTTCGCTTACATATTTTCTGCTTTCATTCCTTACT
TGATTGCTTTCTTCTTTTATTTTTTCTTCCTTGCTTAATTACCAGCTTCTTGGGTTGTTTGTTTCCTTTC
TTGCTTCCTTGACTCTTTTGCTTACTTGCTTGCCTTTGTATTTTCTTCCTTAATTCCTTGGTTAATTGGC
TTCCTTGTTTCATTGCTTACATGCTTGATTTCTTACATACTGTCTTTTTTTACTTAATTCTTTGGTTAAC
TTGCTTTTCCTGTTTCTTTACTGTATTTCTTCCTTAACTACTGAACTTGTTTTAAAATTCTTACTTTCTA
TCCTTATCGCTTGGCATATTCTTATCTCAGTTTATTTTCCACTAAAATGTGTACTTTGCTTTAGATAGTA
CTAGGTTACTATTTGAAATTCTACAGATGGAGACTCTCAAAGGGTACTTTTCCCTTTAACTTTCTCTCTT
TGTTTCTAATTTTGTTTTTTAGTAGTTTTAATTGTTCAGGGTTTGACTCAAACCGTTTGAGAGCTTGGTG
TTTACTTGCAACCACATTCTTGGATTCTCTAACACAAGGTTGTAAGGCTGAATATCGTGTGAATCAGATA
AGGAATAACTATTTTAACTTATCTTGAATCAATATACAATTATATTAATCGAAATAAGCTAGAGAAAGGT
TTATTTGTCTGTGGTATAAGCAGTGGCATAAGTTGCTGGAAGAACTTGCACGATAGAGTAAAACAAGAAT
ATCAACTAGCCACGAACTCCTACTTCTTAAAGCACCGCAATCCGTAGCTGTGAAAAAATGTGAGAGATCA
AGTTCTAGAGAAAAACCAAAAGCTAAGCAAGATTCAGATTTGTGGAAGTAAAGCTTTTGCATGATAATTC
AATAAAATCATATTCAGATCTATCGCAATGGAGCATTAAAATGGTCGTGCGTCATATTTGCCCATTCGAG
TCCAAAGTCAAGATCTATTTAGAGCAATCAAAATACACATTTTGAAAAGAAGTCTTCTTTCATCCTTGCA
CGGTGAAGAACAAAGACTCTGCTTCCCTTTCCAGGATTCTTATTCGTTTGGTTGTTGAAAGATACCAAGA
ACTCTCATCAAAACTAGAGTACAATTTTCCATTGAAGTAGCAAGAGTAGATCTATGGAGGTGCTTTCCAG
GATTTTGAAGTAACGTGAAGCTGAATATTGAAAATATGCAAAGACAAAAAGGCTCGAGCGGGAATCAGGG
AGGTTCACTTCCATTGACTTACATCGACAGCAGAAGGCAGTAGTCAAGGTGCTCTCCTGATTAGGTGGTG
CTAGAGAAAACGAAGGAAAGCCTAGGTGCATGGTGCAACATATGGTAATTTGTTGGATTGTTGCCCCCAA
GACATGAAAGTACTGAAACCATTGGAAGGGCTTTGACTCTCGGTGTTAACATCAAGATGATCACTGATAA
CCAGTTGTAAACTTGGAATGGGAATAAACATGTATCCATCTTCGGCTTTTCTTGGTACGCACAAGTGGTA
GGAACCAACAAACCCCATGGATGAATATGTCTCTCAAGTCTCAATGGTTGTAAGTTTTGTCACGTAAGAG
ACATGGAGAACATACCTGGCAGAGAATCAAGTGAATTCCTCCAAAGAACTGATCAGATTAGAAAGAGCTA
GTGTCTTGCGGCTGAATAGAATGGGAGATATGTAAAGGAAGGAACAAATACTTTTGACAAACTATTTAGG
CCATCGTCAAAGATTTTGCAACATACACATCCATTAATTAGTATTCAGTAGACAGTGGAAAGAAGTGTCT
AAAGGAAACTTGAACCCAGATGTCTGCATAGAGGTAAATCCACATAAGATCTCACACCCTCGGCCAAGTT
CACATCACACATTAGAATTATAGAACCTTGACGTGTCTTTATTCGGTGGAGCATGGAATTCTTCTCATTG
TAGATCGCTGCTTGACATTGTTTGACAATCCACTGGTCGACTCTCTTCACACAACTTACAATGAGCTCAA
GTTACAGAAAGAATGCAAGAACCAGACTTAAAAATGGGTGTGTTCGGCATTCTAAATCAATGTCACAAAG
GAGACAAGCGGTAAGAACCACCAAACCCCATTGACGAAGATGGTCTCCTGGAAGATTTGGCACGTAAGAG
ACGTAGAGAACATACTTGTTGGAGCATCAAATGATTTCCTCCAAAGAAATTGATTAGATTGGGAAGACTA
GTGTCTCGCGGCTGAATAGGTAAGCATGCTTGGAGCATAACGGCTAGCGGCAATGTCCAACTGCCATTAG
GAACAACCTGAAAATCTACATCGACCTCTTTGATAGCGTGATATAGTCATGTGTGCATGCATACATTCAT
ATGTGCATACATTCATACATCCATACATTCATGCATACATTCATACATTCATACATTCATACATTCATAC
ATCCATACATGCATGCATACATTCATACATGCATACATTCATACATTCATACATCCATACATGCATACAT
TCATATATACATGCATGCTTACATTCATGCATGAATCTATGCATATTTGCTTTCTTGATTTATTGATTGC
TTATTTACTTATTTGATTTCTTAACTAGCTTGCTTGTTTTTTTTTTCTCTCTGTTTACTTACATTTATAA
CTTGTTTACTTCTTGTTTGTTTCTTTGATTATTTGATCGTTACTCACTCCATATTGCTTCATTTCATTTC
TTAATCTGTGTGTTTACTTCCTTCTTATTCCCTTCATTGTTTGCTCAGACCGTACATGCAATTCACTTGT
TTACTTATCGTCAATTTCTTGATTTCTTTGATTATTTGGCAGTCGCTTATTCAACTGATTCATTCATGGC
TTAGCTCTTTCACATGTTTCCTCTTTGATTCTTTGTATCTTTACTTCTGTAGTTGTTTTCTTACATGCTT
ACTTTACTTGTTTTATTGTTTCTTTCATTTTTTTGTTTACTCACATCATTGTTTATTTATTTATTTGCTT
CTATTTAGTTATATACTTCTTTCATTGT
>TCONS_00017655 gene=AT2G05632
GTGTGTTTTAAACTAATACATCTAAATGAAAGAAGTGTTTCTTTTGCGGACAAGTTTTCCTGGCTTTTGC
TATCCCAATTGAATTGGTTTTTTTTTGTCCAGTATCTCCGCCTTCTACAGTTGTGATGCGGGCCCTCTTT
CTGGCATCACCGCCTCCTATAGGCGGCGTTGGCTAGCTTTGCTTTTTTAACTCGCCGTCCAGTGTATCAG
TTATGCGCCTAAGTTGTTGCTGAAAGCTCCATCGGTTTAATCTCCACGCGGATTTCCTTAGAGTTCGGGA
GGAAATTACTTTGAGAAGTTCTTTTCTTTGCAGATTTGATAATGAAGATTGGTGAGATTCTCTAATTAAA
AACCGTTAAGACTTCTTTGCTTGAAGATCTGGCGATTTCTGATGATTTTGGAGTTTCCTAAGGATTCTTA
CCAAATCGACAATGACCAACAACGATATATGCTTCACATGTCCATGCGTCTTAACCTTGCTTCATAGTCT
CACATGTGGCTTTGCGTTGGAATCTTTAAATCTTACTTCTACAAAGGGTTTAGTTTCCTAGATTGGACTT
TCTTTAAGTTGGGCTTCTTCTTATAAGTTAAACTTGTTGGTTCTTTGGTTATGCAACATGGATGCTTGTT
TAGATAATCTAATATTGTAAAATTTGATGTGTTTGTCGAGTCATGTAAGTGAAAGATTCCACTTTTGCAA
CAAAAGTTTTAAATAAAGTGCAACATTTATGAGAAAGAAAAAAAAAAGGTTTTATGCAAAA
>TCONS_00026699 gene=XLOC_017366
ATGCTTCCTTTGATTCCAACCTCCAAAAGCCCATCTGCTCAAATCTTCATTTCGAGGATGAGGACTCGAG
GAGTATTACAAGTTGTGTAAGGAACAAAGGATAGTGAAAGCTGAAGAGTGGGATTCGTTTATGGAGTTTC
AGAGTTTTTTTTGACTAAGTGGCCTCTGTTTTTGATTCTTCAGTGGTCAATTTTGTGATGGGATTTGATT
GAAATTGGAGAATGATTTCATGAAATCTCTTCGGGCTGAGGTTGATTCATGACTCTTTCATTTTTCTAGT
GTCTCATTGATGATAGACATAAGAAGCATACTTAAGGCCATAGAGAGTGGTGAATTGGAGGCAATCAAGC
CTTTGCCTTGGTACCCTAAGAATCTTTCTTTTCACGGAAGGAGATTAGAAAAAACCAGATACTTGAGAGA
CTTTCAGCTGTCAAGAGACAAGGCCCGTTTTACTATCAGGTTAAAATCATGGTCAGCTTCTTGTCCCAAA
CCACATTGTTGCAAGGTTTTGTAATAAATCTTGGCTCGATAATGCATTCAGAAACTTCTTCTACTCATAT
CTCAAAATATGTTTTGAATTCTAAACCCCATGGTTATCAATATAAAGAATATTAG
>TCONS_00006114 gene=AT1G75600
CTCTTCGTGAGATTCGTAAATACCAGAAGAGCACAGAGTTGTTGATCCGTAAACTTCCTTTTCAACGTCT
TGTTCGTGAAATCGCCCAAGATTTCAAGACGGATCTGAGATTCCAGAGCCATGCGGTGTTAGCTCTTCAA
GAAGCTGCGGAGGCATATTTGGTGGGTTTGTTTGAAGACACAAATCTGTGTGCCATTCATGCAAAGAGGG
TTACGATAATGCCTAAAGATGTTCAATTGGCAAGAAGGATTCGTGGAGAGCGTGCTTAGAATCATGAACT
ATTATTCTATTAGGGTTTTTGGATTGTTTCTGCTTTGTCTTGCTTTTGTTTACTTTTAACAAAAATACAT
TATGTTAAACTCTCTTTGAGAGATGATTCGGTTATTGATGGTATTAAACCTTCATTACTCTCTTGTTCTG
TGTATCGAATTGATAA
>TCONS_00032062 gene=AT4G07507
ATGGTTTAGTAGATTACCCCATTTGCTAGGTTGAAGATCCAAAGTGGAGAGCTTAATCCATATATGTTAG
TAGGTAAATCTCTATCAATGAAACTATTATTCTTTTTAAAATATTTTTTAAATATACTATTGTTTTTCAG
TTTGTTATGAACTAACACCTACGATCTTTATGTTATAGATGTCATTAGTCAAATTGTTTCGATTGGAGAG
CTGGAAAACTTAGAAGCAAGTAACAAACCAACAACCAAAATCGAATTTGAAATTCGTGATGAAACGTTTG
TTTTCATCACTATTATATTTCAGTTTATACACTTTTAGCCATATACTAAACTTGATCTCATCAATCACTT
GATTTTCTTCCCACAGTCATGAGAGGATTGGTTGTACTTTGTGGGGTACAATTGCTAAACAGACTTTTAG
GGCATGTCAAGACTCTAATCGTGGAATGGTGATTTGTATCCTCAGGTTTGTCAAAATCAAGGCTTACAAA
GATACAAAATTTCTATGTGTTTTTTGTATGCTAACATATAAATTCAGTTAATCACTACAAGAAATATGAA
CATTATTAGCACATTACGATAGCGCAGTTTTCGTAACTGCTATTAAAAGTGAAACTCGGAATTTAGTAAC
TATATTATAGCGTTTCAGAAACACTAAACCTAATAATAGCATGGTAGAAAACTAAAATCACTTTTGACCG
CCAAGCCAAAATTTTGCCAAAACCGCCAACACTTAGCCAAATATCAGTTTTACACTATACGCCCATTATT
TATCCCAAAGAAAAAAAAATTCTTATCAACCAAGCAAAAACTAATTAATCTATTTCTTGGATTTACTCTT
TTGCTCTCAGTCGCATCCTAACATATATTCTCCTCATCGTCTTCTTCGTCGTGACGTCTCTCCTCCATCA
TCGTCACTTGCAAATCCAGCTCTCCATTTCAACTCCACATCTTCTTCTTCTTTAGATCCCTCATCTTTCT
CTCCTTCTCCTCCTTCCTCTCATTCTTCTACTTCGTCTTTTCCTTTGTTCATTTCTCTCTCTCTCTCTAG
CTTCCACCTTCACTTTAACTTCTCATTACCCTAATTTTTCAAGACATATCAATTGAAATTGAAAAGTTGC
TCAGAACTCTAATCATCCCCTTCGTTCTCAGTTCTTCCAATCTTCAATTTCATAAAAACCCTAATTTTAA
CTGGTTTGTTTTTTGGAAATTGGATTTGTCTACGTTTTGGAATTGGCTGGAAACGCAGCGAAGGATAACA
AGAAGACTAGGCTTGTGCCACATCACATACATCTTGCAGTGAGAAACGATGAGGAGCCGAGGAAGTTGCT
TGGTGATGTGATGATTGCAAAGAGTTATTTACGCACACAAGGTGTTTGATGAATTGACGGTGAGAGAGAA
ATCAAGAAACGACTCTCCCAACATGTCTTACGCGATGTTTGAAGAAGCCTAATAGGAAATGTGACTAGAC
TTTATAGAAGTGAGGATTAAGGTTCACGGAGGTCGGTGTTGATTATGTGTCATTGAGAATGACATACCTA
ATATTGTAGTCTTCCTTATTAACACCACTTATAGTCTTAGTCTTCCTTATGAACGTCACTTATAGTCTTA
GTCTTCCTTCAAATTTATTAACGTTGCTTATAAGGAAGACTATGAGTTATATTACTTCAGTCCAGCATCT
CGACTTATATTTACTAACCTTGCAGTCTCTTTTGCAGGATGATTATCATATTGGTAGTATCTTCCCCTGT
CTTTTACGTTTAAAAATATGCACATGTGAGACAAAATGGTTGAATCTACTTATGCGTGAACTTAAAGATT
CACCTAAATGAAAAGCTCTCAAACTTGGACAGGAGTGAGGACTACAATTACAACCTTTAAAGACGTAGAT
GTGTACGACGTGAAGTATTGTGCTTGTGACAAACTAAGAAGACAGATCTTGAGTAAAGATGTGTCTACTA
AAGCTGGAGACTTTGAGAATTTTAAGAAGGCTAAAGAAAAGTTTATGTTCAACAAGAAAGTAGGAGTTTC
TGAAAGTTTTAACGGTCTCTCTCATGAACTTGTTTTGATGTTATCTAGTAACTTAGTATAAGACTTGGTA
TGTAGGTTTTGTACAATTTATCTAATATAATTATTTTTAATAAATTC
>TCONS_00035675 gene=AT4G04470
AAGACACAAATGACAAAACACTAGAGAGAGTATCGAAGAGAAGAATCCAAAAAAATGGGATCTTCACCAC
CGAAGAAGACGACTCTGCAACGGTACTTGTCACAGCTTCAACAACATCCTTTAAGAACAAAGCGATGTTG
TATCACAGAAGCTCTCTGGCATACAGAAGATTCAGCTGAGAAGGGTTCTTCTCAAAGTGATATTTGCTGG
TGGGTTTCTTGGACCAGCAGGGCATTTCTTTCATACATATTTAGATAAGTTTTTTAAAGGGAAGAAGGAT
ACACAGACTGTTGCAAAGAAGGTAATTCTGGAGCAATTGACATTGTCACCATTGAACCATTTGCTTTTCA
TGATCTATTATGGAGTAGTCATAGAAAGAACTCCCTGGACCCTTGTTAGAGAAAGGATCAAGAAGACTTA
TCCAACGGTCCAGCTTACTGCATGGACGTTTTTCCCGGTGGTGGGATGGATTAACTACAAGTATGTGCCA
CTGCACTTCCGGGTCATCTTGCACAGCCTGGTCGCATTCTTTTGGGGAATTTTCCTAACCCTGCGAGCGA
GGTCAATGACACTAGCTTTGGCAAAGGCTAAGTGATTAGGAAACACATGGATCGTGACAGAGAACTCAAG
CCTTGGGACTCATTATGATCACTTAGTACTCTGTAAGTTAAAGCAAATCAAACAGCTCTGAAACCAAATA
AAAATCTGTATTAAGATGATACCATTCTAGGATAGCAATATGTTTTAAGTTATTACAAACACATTCACAA
ACATCATATAAAAAACGAGGGTATTAAAGAAGAGATATTGTTTAAGCAGCTTTGGCGAATCCAACTCTTC
CTTTCCCATAATCGAACACTGTGTGGTATGGTCCCATGAAGATATCACCCAAGATCC
>TCONS_00010651 gene=AT1G53260
ATCTAAACCCATTTATGCTTGGGGTTTTTCCATTTTCACTAAAACCTCTCCATTTTTATCATCTTCCAAT
GGCGATTTCTCGTTCCATCCTTCACCGGCCAGCTAAATCCTTTTCCTCACTGTTCACTCGTTCCTTCTCT
TCGTCATCTCCTCTCGCCAATTCCCCTACTGTTTCTCGATCTGCGTCTTCGTTGTTGAATCGTTCACGTT
CTCTCGTTTCTGGATTCTCAGCGTTGGTCCGTGCCGGTGTATCTCTAGCTAGGTGTATGTCTACGCAGGT
TACTTCCGCTTCGCTGAATGATCCGAGCCCTAACTGGTCGAATCGGCCACCAAAGGATACGATTTTGCTT
GATGGTTGTGATTTCGAGCATTGGTTTGTTGTCATGGAAATCTCTCTAGAGACGAGATTATTGATTACTA
CATCAAAACCCTAGCTCAAGTTGTTGGCAGTGAAGAGGAGGCAAGGATGAAGATTTACTCTGTGTCGCAC
AAATGCTACTTTGCTTTTGGAGCTCTTGTTTCAGAAGATCTTTCACATAAGATCAAAGAGTTGCCTAAGG
TTAAGTGGGTTCTTCCTGATTCCTACTTGGATGGGAAGAATAAAGACTATGGAGGCCTCGCAACTCGGAT
GGAGGCAGGAACGATAGGGGAAACCAAGACACGGGTTACAGACGTCCACCACCAAACCAAGGTATGGGAG
GTGCTCCACCTCCACCGCCTCACATAGGCAACAACCCAAACATGCCTCCTCATATACAACCACCTAACAT
GAACCAGAACTACAGAGGGACCACCACCGCCAAACATGAACCAGAGCTATCAGGGACCTCCACCGCCAAA
CATGAACCAGAGCTATCAGGGACCTCCACCGTCGAACATGGGCCAGAACTACAGGGGACCTTCACTGCCG
CCACCAAACATGAGTCAGAATTACGAGGGACCACCACCACCGAACATGAATGGAGGATGGTCTGGAAACT
ACCAGCAGAACGGTGGATACCAACAACAAGGTCAGGGTGGTGGAATGCAGCAACAGCCTTACCCACCCAA
TAGGAACCAGAGTTAAACCGTCTTGTGTTTTCATGTATAGGAGCGGATACCATTTTGTGGTCAGTGTTCT
TCAGTTTGTCACTCTGCTTTGTGAGAGAGAGACTGAGAGTTTTAGTCTAATAAGTTCTGCATGAGTTATT
GT
>TCONS_00011200 gene=XLOC_007201
CCTTTCGAGAGCAAATTTTCATTAGAAACCTCGTTGTCACGTTGATTTTGAAGCTTCTCTCTCGTTCAGA
TCCCTTGGTATCAAGTTCGAAAGTTTTCATGCTAAATCTTGAGTGAAATGTCTTCTCTGCAATATCACAA
AAATGGGGCTTTCATTTGCAAAGCTTTTCAGCAGGCTTTTCGCCAAGAAGGAGATGCGCATCCTTATGGT
GGGTCTTGATGCTGCTGGTAAGACCACCATTTTGTACAAGCTCAAGCTTGGTGAGATTGTCACCACCATC
CCCACCATTGGATGAGCTTCGTGATGCAGTACTGCTTGTGTTTGCCAACAAACAGGATCTTCCAAACGCA
ATGAATGCTGCTGAAATAACTGATAAGCTTGGACTCCACTCTCTCCGGCAGCGTCACTGGTACATACAGA
TCACGTGCGCCACCACCGGTGAGGGACTGTACGAAGGCCTGGACTGGCTCTCCAACAACATTGCTAACAA
AGCTTGAATTTTGCGATATCGGATTTAGAGAGAAGCATTATCTTTGTTCCTTGTTATATAACCTTCTTTT
TTATTTGTTTTTGCTTATGGTTATTTGTTTTAGGATTGTGATATTAAGAAACTTATCATTTTACTACTCT
AGATATAATAGACAACTGTAATGAGCTAATATTCTTAGACTGTTTTCAACTTATTCTCTCTCAAACCGTT
TCTGCTATCT
>TCONS_00002804 gene=XLOC_001743
AATTTCGATCTGAAAAAGTAAAGCTCAGCGATTTCGAATTAAACTCGGCGATTTCGAAGTAATGGGTTTT
GTTTTAGAAGTTCTCTGGTTGACCCTGAAGAACAAGAGATCTGTTCGCGAGACCATTCAGGAAGAAGGGT
TATATTCTACTCTCCACTTACCTCATAACCTTCAAGGTCGGCGATTACGTCAATGTCAAGGTTAATGGAG
CTATTCACAAGGGTATTCCTCATAAGTTCTACCATAGTCGTATTGGTCGTATCTGAAATCTCACTACGCG
TGCCGTTGGTGTTGAAGTCAACAAACAGATTAAGAACAGAAACATAAGGAAGAGGATACATGTACGTGTG
GAGCATGTGCAACAGTCAAGGTGTGATGAGGAGTTTAATCTCTGGAAGAAGCAGAACGATGTGCTTAAGG
CTGCAACAGTCAAGGTGTGATGATGAGTTTAGTCTCAGGAAAAAGCAAAACGATGTGTTTAAGGCTGCTG
CTAAAGCTAAATGTGAAACTATTAGCACTAAGAGACAACCTAAAGGTCCTAAACCTTGTTTCATGGTTGA
AGGTATGACCTTGGAGACTGTCACTCCCATTCCCAATGTTGTCAACGATCTCAAAGGTGGCTATTGAGTT
GTTTCCATTTTCTTCATTCTCTTCTAAGAATTTTTGCACTTGCTTTGTTCTTTTTATGATGTTTTTGTAT
CAAACAAGACTGAATTCTATATTGTACGAGTTCAGATTTTGTTAGGAAAGATGGTTTATCCCAATCCTTT
ACCTGTTCCATT
>TCONS_00011940 gene=AT1G67785
GTTCTGAGAAACGACGACGAGAAGAAGAAGATTTAGCTGACGAAAACTACAACAACAATGGTGAAGGTTT
TGACTTACTTTGGGATGACATTGGCCGCTTTCGCCTTTTGGCAATCCATGGACAAAGTTCATGTCTGGAT
CGCTCTTCATCAAGACGAGAAGAATGGAGAAGGAAGCGGAGGTAAGGCGAGTTAGAGCAGAGCTGCTACG
GAAAGCTAGAGAGGAGGATCCACTTGCCTGATCTTCTTCTGCAGTCATGCTTTTGGGTGTCTTAATCATA
TCAATTCACTTCTCCTGCACATTTTGTCTTTACTGTTATGGACCAAAATTGAGTTTGCATAAAGTGACAT
TACCATATATGCTTTTGAATGTGGGATGATGATGAATAATTGTGTCTTTTGTTGTTCTTCTTAACTAATG
AAACAACTAGTGGAGAAGTT
>TCONS_00048300 gene=AT5G42765
ATGAGCGGGTACACATAACTTAGCTCGTTAATGTTAAGCCATGGCTCGTCTTATCCCAATTTCTCAACCT
TTCTTCTCTTCAAACACTAAACCTCCACCACCACCACCAATCGCCGCCGCACAAATCTCCGACCACCTGC
CACAGATTATCTCTCGCCGAGACGCCACCGTTCTTCTCTCCTCCGCCACTTCTCTTCTCCTCACTCTCTC
CCCCACCAATCCCGCTTTCGCCTTCTCCTTAGGAATCTGACCTAAAGAGTGGCTTAAAGATCAGAAGAAG
AAGTCTTCAAGATTCTTACTTGCTCCCATTGATGCAACTCGTCAAGCTCTTCAATCTGCTTATCTTTCGT
TAACTAGTGAATCTGATTATACAGAGAAAGATTTGGAGAATCTGCAGAATCTGTTTAAGTCTTCTGCAAG
AGATTGTGTTCCTAAAGAAAGAAGCTCTCTTGTTGATTTTCAATCTAAATCCGGAGTTGAGGTTTGTACA
TTTAAGCTTGTTGTGAAGAATGCTGCTTCATTACTTGATGATAAGGATCCAGTTAAATTAGAAGCAGAGA
ATATACTTGATGATCTTGTTAGGTCTTTCGGTTCCCTTATCGTGTTGACGAATGGGGTTGATATGAATCT
TCCTTCTGATAGAAAAAAAGTTGCAGATGGGGTTACAGAGACTATCTCTTATCTTGACAAATTTGAGAAG
GGTGTCAAAGACTGTCTTGAGATTTGAGATGAAGTCTAGTTCTCTCTTCCTTTTCTTCTTGTGAAATCAT
TATGGCTGAATAGCGTGCAGTGCCAAATGCACGTCCGGAAGGAGCTTACAAGCTCGCTTGGTTATCTTGA
GGCGGTGAACCGGAAGCTTCGACCAAATACAAAC
>TCONS_00028879 gene=AT3G28900
GCTTACCAGACGACGAACAAGAGAGCTAGTGGACCTAAGTGCCCTGTTACTGGCAAGAGAATCCAAGGGA
TTCCGCATTTGAGACCTGCTGAGTACAAAAGGTCAAGGTTGGCAAGGAACGAGAGGACAGTGAATCGTGC
ATATGGTGGTGTTCTATCTGGAGTTGCTGTTAGGGAGAGGATCGTCAGGGCCTTCTTGGTTGAAGAACAG
AAGATTGTGAAGAAGGTTTTGAAGCTTCAGAAGGCGAAAGAGAAGACTGCACCAAAGAGTTAGAAGAAAA
CTTTTTGGAGTCTTATAAGATCTATGGAGAAACTTATTTTGTAGGGATCGATAGACATGAGTTTTTGTTC
ACGAAAAAAAGAGGCAAATGTTTGTTTTTTGATAATTTCTGAGTTCTGTTTTGTTCTCCATTCAGATTTT
ACTTTCTCAAAGTGTCTCCGTTTGTGTTCATTGGTCTTTTTTTTTTTCACTGGAAATATAGATTTCATTG
>TCONS_00040967 gene=AT5G22794
ATGGGTTGTTCGCAATCACTCAACCAAATGCATACACATACATACATGCAGTCATTCATACTCACATACA
TGCATACACACATACATGCATACACACATACATGCATACATACATACATGCATACATACATTAATGCATA
CATACATACATAAATGCATACATACATACATAATGCATACATAATCTACATTGCACACATACATACATAC
ATCTACGCTTATGTGTAATATGTATACTTTCTTACTTTTACACATTTATAATTCCTTCTCTGCTTCTTTG
AGTCGTTGTTTACTTACTTGATTCCTTAATTCTTTGTCTGATTCTTTGCTTACTTATTTTTTTTTTGTCA
ATCCAAGTTTGCTTTACTGATTTTACTTCTTCATTCCTTGTTTTGTTACCAACTTTAGAGGTTTGTTGCT
TACTTCCTTCAGTCCTTGTGAGTTTGCTTGCTTCCTTAATTCTTTGTCATATTCTTTGCTTTCTTCATTC
CTTGTTTAATTACCCGCTTCAGTCGTTTGTCGTTTACTTCCTTGATTCATTGTTTACTTAGTTCTTTGTT
TCCTTGTTTCCTCATTAGCTTCTTGCTTAATTGTGTGTACTTGATTTCTTGCTTACATGGTTAACTTGAT
TCCTTGCCTACGTGCTTAATTTCTTACATACTTTCTTTTCCTTAACTACATGAATTTGTTTAATTTGTTT
TTCTCATTTTCTATCCTTAACTTGCTCATTAACTGTCTCTGTTTATCAAATATTTGTTTTGCTTTAGATA
GTTCTAGGACTATTCAAAGTCCTTCAGAGCAACCAATCAGCTAAGTTATAAATGTCTTAATTTGACAGAC
CAAATGAACTAAGCTACACAAAGTTTATTTGATTATTTCTTATCATTCAATTTATAGAACCTATAAGCAG
TGCTAGAATTTTCTGGAAGAACTTCATCTTAGAGTTAAACAATACATTCCGCCAACAATGAACTGTCACT
TGCAAATTTTATGTTTGTTGTTGGTGTTGGTGGCTGAGACAAGCTCAAGAATCATTAGAAAATGTACTCA
TCGATCTTTATAAGAAAGGTGGAAGAACAGAAGAGCAAGTTGAGCTCTTGAAGCTACAACTTTGGATGAT
ATATCAAGAAGAAGCATTCAATGGAAAACCAGCAAAAATTGCGAGATCTCATGGCCGGAAATTTCAGGTC
ACGGTCGAGAAGGAAACCTCTAGGATGTTGCTGAAGCCGTGTATCGGAAACACAAGTGATAGAGCCAGAT
GCAAACAAGGCTTGTAAAAAGTTGGCAAACATAAATCTGATGCATCGTTTTAAGATTCAAGTATATTCAG
AACCAGAGTCTTCTTAAAGTGGATGAGTCAGACGATGAACCACTTGACACAAAACAAATCAGCTCTTTGA
ACCTCTTTCAACAAGATTTCGATGTGGAAGGACTTTTAATCATTTGTGAAGGCTATATCTGATGTAGATT
TTGATGCCAGAAACAACAAATATTGTGAGATCTCATGGCAATAAATTTTAAGTCACAATCGAGAAGAAAC
CACTAGGATCTTGAATTTTGGATGGGCTTATATGCAACTAAGGGACTATACAGCAGCTAAAGACGAAGTC
TTACTAAAGTTGCTACAAGGAAATGGAATAACCTTTTCAAAGCAAAGATCAAGGAACGTAAGGAGAAAAT
ATATGTAGCTGGTTCTAACATAAGGAGATCGCAACATTCAAATGATATTTCATTAAAAGTGGAAAGTCTT
TGGATGGGGACGAGGACAATGATGGGGACTATATGAATGCGGTGTCGCATGGCCATAGCAAGGCTTCCTC
GATTTTTAAATCTAAGAAATCTAAGGCATCTCTTTGAGATCCAAGTTTATTAAAACCAGAGTCTTCTTGA
AGTGGATTACTAAGATGATTAAGCGCTGACTTAATGGATTAATACAAAACAAGATTAGCTCTTTGAACAA
GTGAGGTTTGCAATTGAGTTAGATGATGTGGAAGGACTTCTAATCATCCGTGAAGGAAATATCTAATGCA
GACTTGGATGCCAGGAACAACAAAGCCAGTCGTTTCTCTGTAAATTAATGGAGAAGGAACATTACTGGAA
ATACAAGGATCGAAATCTATTATCATTCTTCATTAACTAGATTTTAGGGCTTATATATATATATACCAAG
AGTTATACTAGGTATTCTGGTTTGTATCTAAATATTTTACTTGTTGGTTGCAGCTGTTTAGGGTTTGAGA
TGTTGGCGTATCTTGCAACCAGCTTCTTAGAATCCACCTATGGATTCTCTGGCACAAGGATAATGGCTGA
ATACTGCATTTTCCCCCGAGGATATTATTTCATTTCAACTGATTTGATGTCAAAGTTACGATACCAAATC
AGATAAGTTATAATTATCTTAACTTGTCATACCATATATACAAAGCTAGACAAGAGTTTATTTGATGTAC
ATTCTTTCGTATCATTCAATTTTTAGAACCTATAAGCAGTGCCAAAAGGTTTCTAGAAGAACTTCATCTT
GGTATAAAATAAGACGATCCGCCAACCACGAACTCCCACTTTCAGATCAATGGAACTAAGCTTGAAGAAG
GTTTATTATTTTGTACACTCCGTATCAAACATTTTATACAAGCTAGAAGCATTGCCAGAAGATTCTAGAA
GAGCTTCATCATCGAGTATTTTAAGACGATCAGCCAGCCACGAACTTCCACCTCTTAAAGCACTGCAATC
CGTAGCTAAGAGATGAAACATAAGAGATGTAGTTCTAGAGAAAAGCCAAAAACTGGATCAAGAAAGAGAC
TTGTGGAAAAATATCAAATTTTTTGAAAAGAACTTATTGGGGTCTTTGTTTCTTGTGTTCTTAAATCAAA
AACACATTATGTCGCTTATCTCCCAGGCATCGTTTTGCTTATTTCAGCTTTTTTTACAGGTAAGTAAAGA
GAAAAAGATACCGAGCATATGACATGCTTGTTCAGATTGGTCATGCATACGCAGATGAAAAAAACTACAT
AGGTGGTTGGTTGCCTTGATGAAATAACCTTAAGATCATTAGTGTTGTTGTTAAGGGCGTAGCTCGTTTG
GCATCTGGTCTTATAATAGTGCTTTTAATCTGCTTCCTTCAACATTGCTTCTCCTTCAACGGAAAAACAA
GGAAATTGCAAAAATTAGTGATCTTCTTCCTTTTCAAGGGTGTTCCTGTGCTGGGTGGCTAAAACTACGC
GTTGCAGAACGACACAGAAACTTAAAGAACATGGTCGAAGGTTTACTGAAGTTGCCAGAAGAAAATGAAT
TACCTTTACAAAGAAAAGTCTTATAGGTGATGCTTTGACTGGAGATGCTCATCAAGAAATATGACATGAA
GGATTTCAAGTCTGTGAAGCCTAAGGAACATATAAAACTCCTAAAAACACAAAAGCTCCCTCTGACGTAA
GTAGATCACAACATTGAAAATAAACTTCATGAGTGCTCGAGTATTGATGTTCGTGGAGGCGTTGTTTTAG
AACTCTAGAGTTACCTTCTAGTTTCTTAAGTTCTCAATCATTTTCCCAGGAGCCGATTTCATAGCCAACG
AACCTTGTGAACTAAAAGAAGTTATGTGGTGAGTAATTACATTGACACTGGCCAATTACATTGACAATGT
TGTCTTTCCCTTGACAGCGTGATATCCCAACACATTGCATGTATGCATCCACTCATGTACACATGCATAC
ATACATACATACATACATACATACATACATACATACATACATACATACATACATACATACATACATACAT
ACATACATTCATTCATTCATTCATTCATTCATTCATTCATTCATTCATTCATTCATTCATACATTCATTC
ATTCATTCATTCATTCATTCATACATTCATTCATTCATTCATTCATTCATTCATTCATTCATTCATACAT
TCATTCATTCATGTATATTTTGCTTCTTTATTTACATCATTAACTTGTTTTACTTGCTCTCTGCTTTGTT
TCGTACGCTTTGCTTGCTTAACTTGGTTGCTTTGTTCCTTTGATCTTTGCCTACTCAATCCCTTCATTCA
TTTCTTAACTTGCTTGCTGCTTTGCTACTCTGATATTTTTGGTTTCCTTTCTCATTTCACTGTTTACATG
CTTAACTAACTTGTTTACTTCTTCCTTCTTTGTGTCTTTTATTTCTCTGCTTCTCTCATTGGTTCCTTCC
TTCATTTTTGCGTTGGTACTCAACGTTTTAATTTATTTACTAACCATAATTATTATTTAAATGATGTTAT
AGTTTTAAACTATTTAAAACCATCAGCTTTCATTTTTAAAAGTAAATACTACTATTTATTGTCGATGTAT
TACGAATGTATCAACTCTTGTATTCGATTTGAAATTAATGAATAAATGAGATGTTTTTTT
>TCONS_00028704 gene=XLOC_018632
AATCTTTCAGGTATAAACCCTATTCTTAGCGATCTAGAAGAATCAGTGTGATGATGATCTTCGTATCATC
TCTGTTTGAATCTGGGTCCGTTGCTTCGATCGTTGAACACAAACGCAGAAATCTCTCAGGAAAACATAAT
AAAGCTCGCTGATCAGCAGAGAAGATAAGGATACTTGTTCAAAAAAGCTTCCAAGACTTTATTGATCAGG
TACTTCACGTTCAAAAAAAAAATCTTTAAGCTGCAAAGACCAAAAGTTTCAGCATACAAGGGTTGAGGTA
AGTATCTCTCTCTCTTACCACAAACTGGTCACAGACTAGTCCTCTGGCCTGTGGCTTGTTCATCATGTAT
TTTTTCCATGTTGCTTTATCCCAGATATAGATCAAAGATGGCAAAAAACACAAATTCACGTTCAAACGAA
ATTTAAACA
>TCONS_00003584 gene=AT1G45050
AGACAAAGTAAGGAGGCCAGACAGCAGACCCGTCTCTCTCCGTCTCCATCTCCGCCATGACCAGCTCTTC
CGCTCCTTCACGCAAGGCTTTAAGCAAGATCGCGTGTAATAGGTTGCAGAAAGAGCTTTCTGAGTGGCAA
TTGAATCCCCCCACTGGATTTCGTCACAAAGTCACTGATAATCTTCAAAAATGTTACCGGAGCTCCAGGG
ACACTTTACGCTAATGAGACTTATCAGCTTCAGGTTGAATTTCCTGAACATTACCCTATGGAAGCACCCC
AGGTAGTGTTTGTTTCTCCGGCACCTTCACATCCACATATATACAGCAATGGACATATTTGTTTAGATAT
TCTATATGACTCATGGTCACCAGCAATGACAGTGAATTCAGTCTGCATCAGCATTCTTTCGATGCTATCA
AGTTCACCCGCAAAGCAACGCCCTGCGGATAACGATCGTTATGTGAAGAACTGTAAGAATGGGAGGTCTC
CTAAGGAGACGAGGTGGTGGTTCCATGACGACAAGGTTTGATGCACGACCAAGATTAAAGAGAAGCCTTA
ATATGTTAATGATGACATTTAAAAATGTCAAAACCTAACTTTTTGTCTCACTCTTACTATGGAATATGTC
AAGTGAAGAGCTCTGAATTACATAAGAGAACACTGAGAGCGGGAATCTATATTTCGTACTGAACATGTCC
ACAAAAAGATCAATTAATGCTAAACAATAAGTTGTCATTAATGCCAATAGTTATTACACAAA
>TCONS_00039549 gene=XLOC_025825
GGCAAAGGTGACATTGATGGATTCGAATGATTTCGCTTTGGATCTTTACTGCGACGAAGACAAAAGCTAT
ATACATTCTTCTTCAACAAAAGCTATATCTTATTCAATAATTGTTCATTATATAAGACAAATATTCATGT
TTTTTTTTTTATCACTCGTACTCATGCATGTTCTTTTATTTATTTATGACTTTCATATACTCGAATGAGT
ACCAAAAGATATTAATTCAAGTATATTTAAACATTCTAAGATTGAAAATAGAAATGGTTTGCTGCAGGAC
TCGTATGCATTGTGTCTCAAGAAGAACGGAATATGTTCGGAGTTGGAATCAGAACGGCAATTGCAAACGG
ACAATGTAGCTTCACAACGGCGTAATGGAGGAGATCAATTCGAATAAGAACAATAATTGGGGAAACTGGA
GTTTAACTTCAAGTTTGTGTGGATTGAAGTCGAGATCCGAATTTGGTGTAATTACGGTATTATACGAAAC
TTTCTGTGGGGACACAGGTCGTTCAACGACGGTCCATACTATT
>TCONS_00011453 gene=AT1G62690
ATCAGAACGAAACCCTCATAGAGCAAATCTGAGGTTTTGGTTTGGACAAAAAGAATGCGGTACAAGAGAA
GATTTGTGACAGTTTACAGAGATTTTCCAGAAGGTTGTGGTGTTCCTTCAAAACCTATATCCAATGCTGA
TGAAAGTTTTATGCAATCTAAGTTCAATAAGGCTCATGAAGACTTCTCAAAGATAACAAAGGAGTCATCG
AATCATTCGGAGACCGAGAATTCTAGAACTGAAGATTTGTTGGATGAAGGATCGGTTCTTGATTCTAATG
GAAGTGTTACTGATTGTCAAGAGGACAGAGAAAGAGAGATGAGCTCGGTGAAGAAGAGATGTTTGAGTTC
ACATAACTTAACAAGTGAAGTTGAGACAGAGAGGATAGGTATAGTTTTGGGACTTGCAGCTAAGGCGAAA
TGCCCTTGGAGACAACCGAAGATCCGAGGTTCAAGACAGGTGAATGATTTGAACTGAGTCAAATTGAGTC
TGAGTTTATGTGTATTGGTTTCTTGTTTGAGAAGTTTGTTCTGGTAACTCTGAGAACAAGACTCTTTGCT
TGGTTATTATAGTCACTAGGTTTATTAGAAGTAAGTAAAGTAATCTCATAATTTAGC
>TCONS_00031506 gene=XLOC_020575
AAGAGAATAGTGGGCCTAAATTAAATAAAAATTCAACAATAATTGTAGGAACGTTCCTAAAATTAGGTTT
TTGGAAACTCATTAGAAACGCATACGTGGCTAATTGTGATAGATTGTTTGGTTTAAACAAAAGGAAAATT
TTCTTGCTTTCTCTTTTGTTTGGTTTCTCCGTCGACGATACCAAAGGCGATTCAACTTGATTTGTTTGAT
CCAGCGTTTTGATCATGAAATCGGGAGAGCAACCACATATACTCAATATACAACCGCCAGAATGATGATC
GACGATGAGATTGTTCACCAAATCAACTTCAAACCGGATCTTGTGGTTATATTGTTGAATTCTTTGTAAC
ACCAGGAGCTTCTATCATGTGACTATCTCATGAGTTCTTACCAAGAGGACTGGGAAGAATAGAAATTGTG
CCAACATCAATTGTGGAAGATACCAGATTCTTTAAATGTATGTACTGTTGTGAGTTTTATCGATTAATGA
GTTTGGTCTGAACTTAACCATATCCATTAATGAATGAATGTATGTGTTTGGTCTGAACTTAACCATATTG
ATTAATAGATGAATGTGTGTGTTTGGTCTGA
>TCONS_00001720 gene=AT1G19115
ATCTCCTAAAGCTATTTCAAGAAGTAAAAGATCATTGACAGAAAAAGAAAATTTCTTGGAGAACATTGAC
AGAAAAAGAAAATTTCTTGGATAAACACACACATACATGTGCTTTTATATATGCATGTCTCTGAAATATG
AAGATTTTTAGTTGGGTTCAAAGAAAGCTTAGCGGAAAGAAGCGTGTGCCTACTTCAGATTCTTCTCAAG
AACCATCAAGTCCTCCTTTGAGTAAAGAAGTCCAAGGTTTGCCTCAAGACGAAGAAACCTTCTTAGCCAT
CGGAACACTTGGAAACAATATCTTCCCCAAGCAAGAAGAAGAAGAAGAAGAAACAGATTCTAGCAAAGAT
ATAACTCCGGTTAATACAGATGTTACTATCGGGAAGAAGAAATCGCTTTCTTTTCTTCTCAAGAAGATGT
TTGTTTGCACAAGTGGCTTCAAAACTCCACCTCCTCTTCTTGATTTATCTAGAGGAGATTCATTGCACAA
CACACGAATGGAAAAGATGCTAAGGACAATACTCAACAAGAAGATACATCCACAACGTTCAAATTCTATA
GCAAAGAAGTACTTGGAAAGTAATCATAAGATTATGGATGAAGCTCGTTCAAGTGTTGACGCCAACAAAT
GGGTCAAGACTGATTCTGAA
>TCONS_00013783 gene=AT2G07827
ATGTTAAGGAAAGGAGAAGAGCTTCAAGGTAGAACCTATGAACTAGGCTACCGTCCTCGGAACCAATGCC
TAAGATTTGCCCTTGCGGACGTTAGAAAAAGAATCCGAATTAGGCTTGCAGACCTACTATTAGGCTTTCA
GTGTAGTAACCTAGATGCTGAATATAGACTCCCATCTATAGTAAAAGAGAAGAAAGTCAGGCGGACACTG
GCAGCTGCAAGTCAGTCGTTCAGTATCAGAGGCGCTGCGCTGCCCTTGGCTAAGAAGGTTTACTTCTCTG
TCACTTCCAAGCCATTACTGACTGAATCTGGGAGGGCAAAAGGCTTAGTAATAGTAAGCTTCTCAACCCT
GGTAAGGGTTTACTTCGTCCCAGGCCAGGTCGTTGCTCGTTGCACGGTAGGCGGCTTTGAGGAAAGGTAT
GAAGTCACTCGCCCTTTAGCTTTAGAAAGCAGGAGAGGTGCTTTAGCAACTCGACTGAAAGGAGAGGTTA
TGAACACAAACTCGACTGAAAGGAGAGGTTGTGAACACAAACTCGACTGAAAGGAGAGGTTGTGAACACA
AACTCGACTGAAAGGAGAGGTCCAAGGTAATTTATTACTCTTATAAAAGAGGGAACTCGACTGAAAGGAG
AGGGAGAGGGATTTGACTTTTTCTGTCAGGCCAATTTCTTTCTAGTGGTAAGTGCTTTCAGCCAGTTCTA
GTCCTTTTCTTATACGCTTATTGGCGTTAGCACATTCCTCTTTCTTATTGGATGGAGTTGTTTTGCCACC
TGGAGTTTTAATGGAAGTTTGAGTGCGTCCTAAAAGCCAATGCTTCTGCCTTTTGGAAGTGTCTGCCTAT
ATCTGTCCTCCCCATTTAATCAGTCTCTGTCCTTACCTTCGACGTTCTATTGGATGGGGTTCTATACGAG
CGTTCCATACCGTCTCTTGGGATCAAACTGAATTAAGTTGGACTCCCTTCAAGAGATAGATTTCTTTCCA
CGATAATATCTATATTTTCTTAAGAAAGAAGACTAGAATATCATTGGGAGTGCACTTAAGCCAATTGGAG
TACTAGGCCTTCTGTTCCAGTGACAGTTATAGAAAAAAGCGAAGCCCTCCACTCATAAGTAATAAGTAAT
TTCATCCCTTACCAGTCCGTCCTACCAGCTCTTCTGTCTTCCTTTTTAAAAGGAGCTAACGATACGATGT
TCAAGCTTTGCCAGAAGCCTTTTGCAGAGAGAAAGTTCGAAGATCAGGATCAGGATTGGATTGAAAATAA
ATCTCCTCAGCATTCAATTCAAGTGGGTCTATCGATACAAGTGGTAAGACCGATAATTCAGCATCCAAGA
CCTGGCCGATGTCTACTTCAAATTCAAGTGCCACTTATCTTAACACAACTCGGGCTAATCGACTCCCAGC
CTATCCCGACCTGGTCCTTTCGAACCAGTCTTTATAAACCTGGTGAAAGCAATCAAGCAGGACTTACCTG
CTGGGAGCCCCCTTCCTTCTATTCCGAAACCTAGAAGTTTTTTTTTCCAGCTCTTGAGCTGATTGAATGA
TTTTTGTTCACTGCTAAGCTAATCCTTCTGTCCTACTTTACTCTATTATGAGACCTCACCCTAGGCTAGG
GAGCTGGTTTAAGCCATGCCCTTATTTGACTCCCAAGACCGGATACATAGCTCTTCTGAGCGGGTCAAAT
TCAAATACAATGAGTGCTTAGGGAAAGTAAGAAAGAAAGACATAAAGCGGAATCCGGTAATCCTACTGCT
ACTAAGACTACTCCGTCTTAGGGCTAGGAGTTCAAGCGCGGCGTAACGGGGGTTGTCAGCGTAACAGCTG
GTGCTCTAATCTGAGCTGAGAAATAGGAACTGCACTTCGACTTGATTTATTTATTT
>TCONS_00009152 gene=AT1G28410
GATCCGCAGGCTGGTTGCATGATTATCATATCCCCCAGATTTTTTTTTTGAGGAACCACTTGTGTTGAGA
ATTTTTTAATCCCGGTTTACTCGCCGTCCCTATGAATCACAGAGGAATCGAAAGAACCTTTACGAGGAAG
CTTTGACTCGAAATCTCTCTGAAGAAGAAGAGGAGAGACGAAACTGTTGGCTTAGTTTCCGACGCCGGGA
ACGTCGGAACTCCGGTGAACAGAGAATGGGGCTGCATTTGGCTGCTCTGTTTTTCATCATTTCACCACTC
TTCGTTTTCTCCTCTCAAGTCCAGCAGCAGATCGGTTCTAATCAGAACTTGATCAATGATCTGGACTCAG
CTAAGCTCAGAATATCTCAATTGGAAGCTGTTCTTGAGGCGACAATACAGAAGTTGGATGGTAAGACCCT
TTACTTGAAAGAGCGTGAGAAGTTGATCCAAGTTGCTGAAACTCAGATCCTTGATTTGCAGTCTGCTTCA
TACATTGACAAGGTTGGTTTGGTTCTCTAAGGAGAATGTATTGAACATTTAGTTATGTTAAGTAGAATTA
GCTAAAAGGCTTTAAAAATTTCCTCTGCTGATGAGGGAATGAATGTGGTAGGACACTCATTAGATCGTAT
GTGCTAGTCTGAGGCTCTCCTATGATACCCCCTTTCTGAATAATGTTTACTTGAGAAAACTCAATGCCCT
ATTGAGCTTAATCATTATAGTTGTAGCTGCCACTTCTGTATAGTTGCCACACCTTTGTTGTAGGATGTCT
AAGTATTGGTGATACGAAAACTTGCCTGGTTGTATGATAAGTACTCGGCTCGTAATGTTTTATCCCTCTT
CTAGTTGTATTTGAATCAGTTTATAAACCCTTAGAAGATTGTACTGAGTTTGATTATGTTGCTGCTCTTG
AAGTAGGGTCTTTGTTTCTTCTGTTTGGAGCTAGTTTCTTATCTGAAATGTATATTGTGCCATCACTTTA
TCATGGTAGTTGCATTGCTAACACTTGTTATTTGATCTCAGAGCGGCTTACCTTTGGTTCAAAAGAGGAT
AAGCGAGTTAGAAGAAGAGGTCTGTTCAGTCATGTGGCTATTCTATTCTTTAGACTAGTTCTCAAAATGT
TTTTTTCTATTGGTTTATTTCCCAAATTGTGTTCTGCCAATGCTGGAGCTACTTATTCTTCAACTCCACT
AATCTAAAGAACAGGGTTGGCAATGGTAGGTGAAACTTCTATGGGCTGCCTTGAGAACAACCAACTTCGA
GCTACACGTTTTAGAGGATAAAGCAAGAGAAGCTAAGAATAAACTTAAAGCTAAGGCTTTGGAAGTTGAA
CAGATGACAGAAGTTGTTACGGAGCAGTGGATTCAGGTTCAACATCTTGAGCAGATGAGAGAATTCAATA
ACCGAAGGCATCACACACCTAGCAGATGCCCGTTCGTGAAGCTCATGAGCGATATCCAAAGAAAACATCT
GCCCAAAGTTGATGAAGCATTTGACATTCACTGGAAGGGAAAGAAGGTTCTCTCTGTGCAACCGTATCTC
ACAAAAGCCCTGTCACAGTTAAAAAGCCTCTGGGCAGCTGTTACCAAATATCACCACCAGTTGCAAGGCT
TCATCGAGCATGAGATGGAAAGAACCGAGATCACAGCGGCTCTCGCAAACAGAGAAGTGGTGTTTTTCAT
GGCATCTGCACTAATTACCTTCCCAGTGTTTGGAGCATGGATGTTACTCTCTTCCTAGTTTGGTTTCTGG
ATGACATGTTCAACCGATGCATCAGCAATGTTCAGATTGGTTTTGCTTCTCATTGCTCAAGAAATTGTCT
AGTTTTAAGCTTTGAGATCCGTAGGATAATCCTAGTAGGATCAATTACATCCGTGAACAAACCAAAATCC
GGTTACTCTGTGGTTTAAAGTTTAAACCAGTTATTATGGGGCAAGGTGCACAGTTGTATCCAAGTTCAAT
TGTTGGAAATTGAATTTGTTATTGAAAAAAGAGACAAAACCAAAGACATGCAGACAAAAGTCAAGTCCTT
GTTCGTTGTTTTACCGTTAGATGTTTGTCGTAAGTAGGAGTAGCCTTTGTATGGTTTAACGTGAGATGAT
TTTACTACATGTAGTGTAGTGAAAGTTTATATATACAAGACCACATTATTGG
>TCONS_00009637 gene=XLOC_006094
TAATTGGCTTAACCACTACAAACAAATACAAAGCTTTTTCTTTTTCTCTTTGCAAAATATTCATTTCATT
CACTTCAAAATTCTCTTCCGATTATTCCAGAACAGAAGCGTGTGATTAAATCTGGGTCTGTTGCTTCGAT
CGTTGAACACAAACGCACAAATCTCTCAGGAAAACATAATAAAGCTCGCTGATCAGCCTATCGCAGTAGA
GAAGATAGGGATACTTGTTCAAAAAAGCTTCCAAGGTACTTCACGTTCAAAAGAAATATCTTTAAGCTGC
AAAGACCAAAAGTTTCAGCATACAAGGGTTGAGGTAAGTATCTCTCTCTCTTACCACAAACTGGCCATAG
ACTAGTCCTCTGGCCTGTGGCATGTTCATCATGTATTTTTTCCATGTTGTTTTATCCCAGAAATAGATCA
AAGATGGCAAAAACACAAATTCACGCTCAATCACAACAAAATTCTAAAACACAAATTCACGCTCAAACGA
AATTTAAACACACGAAAACATAACACAAACACACTTCCAAACGCATGCATATTCAAAAGAAAAAAGAAAA
CACAATTCACGCTCAATCACAGAAAAAATCTAACTCAAACAGTAAAACTAAACAATAGGAACAAAAAACT
TCACATTCCACGAATTGATGTGTAACTTGCAGGGAAGAGTCCTCTTCTGATTCCCAGTTTATGGAGGAAC
CATGGACGGTAGATTGGATGACATGGTCTTGTGATGCTCGAAACTCGATTATTCTCGAACCAATCATTCT
ACCGAGCTTTTCTTCTTACAAGTCAAATCAGACCAATTCTGCAAAAAGCTTAACCTCTGTCAAGAAGTGA
CGGCCCTTGCTTCAGACTGTCACCAAACTCAAGGATCCTGAGACAAAGCTGAAACTCCGCATATCTCTCA
AGGTATCCAGTCGCTAAACAATTACCAGGAAAAGTGCTTGAAGGTGGTGTTTGAGTACGGCCTCTGATGC
TTGCGGAAGTTTCCCCAGGGGAATCAACATAATACACACAGAAAAAGGCTCTGGTTGTGGATGACAGTAA
CAGAATCCCCTAATCTTGAGCCTCAGTGATAAGATGGCCAAAATCTCGTGAATATGGGAGACCAAGCATT
CTTTTAGTGCATCCTGTTAAGGGTTTCAAGATGAAGGAGTGTTTAGCTGCAAAGAAGATCTGAAGACCAT
TCAAAGAGGAAATGTCTCAGATGCGTTTCAACGTACTCATGAATGATAAGGGGTGTAGTTATAATCTTCT
ATTTTCAGATGATAGCTCCCACCGGTTCTGCCTCAAGATTAGAGAATGAATATAACTTAGTGTGAGCCTG
CTGATGTATCTGTTAAGGAGTTGGTAAATAGACTTGCTGATGTATCTATTAAGGAGTT
>TCONS_00020819 gene=AT2G42835
AACTTTGAAGTAATTTGAACGAGTAAACTTTTTGAAATTGTGATATATGCTTGTCATGATCAATGTGTGA
ACAGAGGATGATGATTTATTTGGTTTGTGATGATAGCATTAAGTAGATTTTCTCAAGTTCTAGCTCTGCA
GTTATTTTTCTTCAAGAATTTCAACTTTTTTTCCTTGCTAAGTTGGATGCATCGATTGAATATTCTAGGC
TTGATTTGTTCATCAGCATGTGGAATTTTCGGAACATAGCTCACTAAGTGGTTTCTTATCATTTTGAATT
GAAAGTGTTCTGTTTTCACCTAATCACATTCTATGTTAAGGAAACTAAACTTATTTTTTGGAGACAGTCA
CCTCAGATTAAGACAGATGCCAGAACACATGTAGCAGTAAACAAAATTTAGCTATGAGAGTTTTCACTAA
ATCAAACTGATAGGATATGTAGCTTGTTTGGTTGCTCTCTTGCAGTAAAAGTTAGGTCAAGACACTATGA
CAGGTTTTGGCCGTTATACTATAAATCATGGTGAGAAATGCATGAATGTATTAAGTCTTGCAGAAAGCTT
GGGAGGAGCTGCTGACAATGGAATTGAGGAAGAAAAGTCTCGTTGAATTCATTAGAAAATGGTACATCTC
TTAGCTCCATTTGTTTTCAAATATCTTCTGCCATTTCTGTTGTTGCAGGTTTTCGACGCAGAATGAGAAT
GATTAAAGGTCAAGGGTTCTAAAATCCAAAAACATTATGACACAAAGTTCTACTAATAGTTCCATCTTAT
GATGCAGCATGATGTCCTTTCATAGTTTTAGGAACTTCTACAAGCAGGATTTATTGCTGTTGAAGATCTT
ACACATCTTCTTGTCCCTCTATGACATGACGCTGGGACTAAGATCCTGATCCACTGAACTTTAGCAAGAC
TCTCAAATTCACAAGGGTTTTCATTTCAGTTGCCTTGTCTTAGTAAACCTGAGATCGATCTCAGGCTGAG
GAAAGAAGCTTATGTTAGACTGAATCAAACAAGTTGCAGAGGTGGTTGGTCTTGGTTGGAGGAATTCTGA
TTCGGTTCAAGAAGGTTAACCGCAATATAATTCCGGTTATACTGCCCCGACTGGTGAGAAGAAGTAACAC
CCGACTCGTAAACTGTCCCTTGATGTATCACACTCGATTCTTGTTGCTGTAGACCTGTTCTTTCAGTAAT
CTGCAGAGATATTTAGAATTTGCACATCAAGAGATTGTCTACCGGAAAAAAATGATGATCAAAAATGCCA
AAAAGAGTTATGTATAAAACCTTGGAGCGGAGATACATGTTATCGTTTTGCAGCTCGATTTCCTACAATG
CAAGCGACAACAGAAAATAAAAAAAGATGATCATCAGAAAGAGAAGTTGCTAATAAAGTAGGGGGTAAGT
TACTTGTGAAGGAAGATAGGTTTTACTTTTACCCTTTTTTGCATGTATTCAATCTCTGCAACTAACATCT
CGTGCTGGAGAGAAAAACCAAATATAACGGGCAAGAATCAGATGGATATATATTCAATGATAAGGAGATT
GATGGA
>TCONS_00018178 gene=AT2G14160
TCACTCATAAAATTGCTATGTTTTCTACTTAGAAATCACTACTTGTTTTTGAACTCTCTTACTCTTTCAA
AATGGCTTCCACAAATGTTGAATTCACGTGCTATGTTGGCAATTTGGAGTCGGACACAGAAGAAAATGAT
CTTAAGAATGCATTTTCTCAGTCATTTGCGAAAGAGATTATGAATATTTTGATTATGAAAACGGCTACGA
ATATGACCTTCCGGTCTCTGTGACAACGAGGAAGGTATATGGATTTGTTAGTTTCAAAGATGAGAAATCA
ATGAAGGATGCCATTAAGGGTTAAAGACCATTAATGTTCAACAGTCTCACTCATCTCGCAGGAGTCGTCC
TCGTCATGAAGGTGGACGTGTTGGTTCGAAAAGGTCTTAGAAGATCAAAATGGTTATATAAGAAATAAGG
TTTGGTATCAATTATCAAAAAAAAATAAGAAAATAAAATAAGATTTAAGTCTTTGTAACCAGTATTCTAG
AAGGTGGTGCTTTGAATAAAGTGGTAATAATTTGAGAAGTTATTCTTAAAATCTCTTCTTTTTTAATTCT
ATAAAATAATATTGACATTATCAAATGGAGAGAGGCTAAC
>TCONS_00036984 gene=AT4G17310
GCCTAAAAACCTTATAGACAGTAGAAAAACCTTTCTTTCGATCGATCACATCGTCGTGTTTCTTCTTCTC
TTTGATAACAATGGCTTCTGCTTGTCGTAAGCTTTTTAACAGAGCTTCCGTCTCTTCCCTCAAATCTACC
CTCAGATCAACCACCGGATCTACGTCGGCTGCGTCATCAGCCGGATTTCGTCTTCCTTCTCAACCCACTC
GCCATTTCTCCTTCTCCAGATGTCCTTCGGAGCTGGGATGTGTTCAGTCGCTGTTACCGCTGCACAGCAC
GGTGGCGGCGGCGAGGCTGACGTCATGTCTAAGCACAACTTCAAGGAGTAGCCGAGCTCTCTCTCAGGGT
ACACTCTGCTGCACCTCTCCCGATCTCTAATGCTTTTCTCTTTACTTTTCTTGCACATAATTTCACCATT
ACCATGTGGACCCTCTTGCATCTTTATCAAGTACGAACCTTTGTCATAGCTCCAATAGTTGAAACGAAAT
CAGGGAAATTAAGGATTGGGGTAACTAATGTGGGAACTTGGCCTTTCAGTTCCAAGGTGACTCAAAAACC
CTCATGAAGGTGAACCATGGAATTATGAAAGGGGCAGGATCACAAAGAGTTGTTTCTTTTCTTCCCTTTG
TCAAACTTATAGAAAAGAAGTGTCTGTCATTCTTTTTGTGACATATAAGTATTATTGATTACACAATCTC
ATGTACTTTGATTTATGATGAGAGAAATATTATATACAAAATATTTTGTGATAAGTATACTTTATTTTGT
TACTAATATTATGTAGATAACTATTTTGTTA
>TCONS_00023486 gene=AT3G24100
AATCTGTTTCTCACCTTAAATTTGATTTTGTTTTCAATAAGTTCTGTGTTTTGTTTGCACGACTGTTCAA
TTACGAAACTTCGATTCGGTTGGCGTGTTATACAAGGCTGAAATGACCTAAAAAATTGAAAATATTAGGG
TTTTGTTTTTGAATTAGTTATTGTCATTGATTTCTCCGCCTTGAATCGTATGGTTTTGAAGTTGTACCAA
GACTGGAGATTTTGGATGCTCCTTTCACGAGTTCTTGAAGGGTTTGCTAAATTTTGTGTGCTTTTATCGA
TTTTGATCTGAAAGAAATTAGCATTGTTTTCTTTAATTCTTGCTTTTGTTATGATTGCGAATTTGCACGA
GGAAGTCAAAGAGAGCGTGACCGTGAAAGGGCTCTAGCTCGAACCGGAGGCAAAGGAAAGAACAAAGATG
ATGGATTAACTCCTGAGCAACGTCGTGAAAGAGATGCAAAAGCATTGCAAGAGAAGACTGCAAAGAAAGC
TGCTCAAGCCGCTGCTGCAGCTAGTTCCGGAGGAGGAGGAGGCAAAGGAAACAATAAGTGAGAAAAAATG
ATCTATGCTTCGATGTTTGTAACTGTGCTTTTGAATATGAAAGTTTGGTGTTTGTGTTGAGAATGTTTTG
GCTTCGTTTGGTTTGAGTTTGTATCAAAACTTAGACTTGGTGATGTACTTTGATTAAACCAATGATTACT
CTTACAATATCTATGATTACAAGTACATTTGTCC
>TCONS_00042133 gene=XLOC_027629
GGTTCACCGACGAATTGTCGGCGACGATCATGATCCAGAAATGACGATCTCTCACTTCGTCTAGGTATAT
CGATTATCTGATCGTTTTGCCTGAGAACAAGAAGAAGATGATGGTTCATCATAGTTAACCAAGGAAGCGG
CTCTAATCTTAGTTATGTTAACAAACACAAAGTGCCTTTGGTTTTGTTCAAATATTTGATCTATTCAATC
TTTTTCTCCTCCTTGATCTTTTGATATTGGTCTTTGAATATGATGTTAAGTCACGTTTCTTCTTCAGGTG
CAAAGTCCAGAGCCTAGAATGTGGCGTTTCTTAGAACTCAGAAAACAGAGAATTCTGGATTCGCAAATCA
ATTGAAGAATGTGTATACTTACAGGCACTTATTCGTATACACGCCGGCATTCATACATTCATACATACAT
ACACGCCATGCATTCATACATTCATATATACATACACGCCATGCATTAATACATTCATGCATTCATACAT
TCATGCATTCATACATGCTTGCATTCATGCATCCATGCATTCATGCATCCATGCATTCATACATACACGC
CATGCATTCATACATTCATGCATTCATACATACACGCCATGCATTCATACATGCTTGCATTCATGCATCC
ATGCATTCATACATACATGCATACATGGATTAGTTGCGTACTTGCTTCCCTTGCACCCTCATAATTGCTT
CTTTGATTCTCTGTCTGATACTCTGTTTACTTACTTAAATACTTTGCTTGTTTGCTACTTTTTTTTCTTC
TTCATTCCTTGCTTACTAATCAGCTTCCTTCTTTGGTTACTTGTGTGCTAACTCGATTCCTTATTTTTTT
CTTTGATTCTGTCTTTACGTACTTGTTACACGCATACTTCTATGCATCATATTTGCTTGTGCACATTCAT
AATTTCTTCTCTGTTTCTTTGATTATGTCTTTACGTACTTGTTACATGCATACATCTATGCATCATATTT
GCTTGTACACATTTATAATTTCTTCTCACTTGCATCCTTGATTCATTTTCTGATCCTTTCGCTTACATAT
TTTCTGCTTTCATTCCTTACTTGATTGCTTTCTTCTTTTATTTTTTCTTCCTTGCTTAATTACCAGCTTC
TTGGGTTGTTTGTTTCCTTTCTTGCTTCCTTGACTCTTTTGCTTACTTGCTTGCCTTTGTATTTTCTTCC
TTAATTCCTTGGTTAATTGGCTTCCTTGTTTCATTGCTTACATGCTTGATTTCTTACATACTGTCTTTTT
TTACTTAATTCTTTGGTTAACTTGCTTTTCCTGTTTCTTTACTGTATTTCTTCCTTAACTACTGAACTTG
TTTTAAAATTCTTACTTTCTATCCTTATCGCTTGGCATATTCTTATCTCAGTTTATTTTCCACTAAAATG
TGTACTTTGCTTTAGATAGTACTAGGTTACTATTTGAAATTCTACAGATGGAGACTCTCAAAGGGTACTT
TTCCCTTTAACTTTCTCTCTTTGTTTCTAATTTTGTTTTTTAGTAGTTTTAATTGTTCAGGGTTTGACTC
AAACCGTTTGAGAGCTTGGTGTTTACTTGCAACCACATTCTTGGATTCTCTAACACAAGGTTGTAAGGCT
GAATATCGTGTGAATCAGATAAGGAATAACTATTTTAACTTATCTTGAATCAATATACAATTATATTAAT
CGAAATAAGCTAGAGAAAGGTTTATTTGTCTGTGGTATAAGCAGTGGCATAAGTTGCTGGAAGAACTTGC
ACGATAGAGTAAAACAAGAATATCAACTAGCCACGAACTCCTACTTCTTAAAGCACCGCAATCCGTAGCT
GTGAAAAAATGTGAGAGATCAAGTTCTAGAGAAAAACCAAAAGCTAAGCAAGATTCAGATTTGTGGAAGT
AAAGCTTTTGCATGATAATTCAATAAAATCATATTCAGATCTATCGCAATGGAGCATTAAAATGGTCGTG
CGTCATATTTGCCCATTCGAGTCCAAAGTCAAGATCTATTTAGAGCAATCAAAATACACATTTTGAAAAG
AAGTCTTCTTTCATCCTTGCACGGTGAAGAACAAAGACTCTGCTTCCCTTTCCAGGTTTCACTTTGATTT
TTATCAGATATTTGTCTTTGTGCTAATATATGGTTATGAAGTTCTACTGTTTCAGATGGATTTCGTTAAT
AAGTGTTCATGGGATTAATACAACAATCTTCAGCATTAATACAATTTTTCTTTTCTTTCACTATAAAGGA
TTCTTATTCGTTTGGTTGTTGAAAGATACCAAGAACTCTCATCAAAACTAGAGTACAATTTTCCATTGAA
GTAGCAAGAGTAGATCTATGGAGGTGCTTTCCAGGATTTTGAAGTAACGTGAAGCTGAATATTGAAAATA
TGCAAAGACAAAAAGGCTCGAGCGGGAATCAGGGAGGTTCACTTCCATTGACTTACATCGACAGCAGAAG
GCAGTAGTCAAGGTGCTCTCCTGATTAGGTGGTGCTAGAGAAAACGAAGGAAAGCCTAGGTGCATGGTGC
AACATATGGTAATTTGTTGGATTGTTGCCCCCAAGACATGAAAGTACTGAAACCATTGGAAGGGCTTTGA
CTCTCGGTGTTAACATCAAGATGATCACTGGCCAGATAACCAGTTGTAAACTTGGAATGGGAATAAACAT
GTATCCATCTTCGGCTTTTCTTGGTACGCACAAGTGGTAGGAACCAACAAACCCCATGGATGAATATGTC
TCTCAAGTCTCAATGGTTGTAAGTTTTGTCACGTAAGAGACATGGAGAACATACCTGGCAGAGAATCAAG
TGAATTCCTCCAAAGAACTGATCAGATTAGAAAGAGCTAGTGTCTTGCGGCTGAATAGAATGGGAGATAT
GTAAAGGAAGGAACAAATACTTTTGACAAACTATTTAGGCCATCGTCAAAGATTTTGCAACATACACATC
CATTAATTAGTATTCAGTAGACAGTGGAAAGAAGTGTCTAAAGGAAACTTGAACCCAGATGTCTGCATAG
AGGTAAATCCACATAAGATCTCACACCCTCGGCCAAGTTCACATCACACATTAGAATTATAGAACCTTGA
CGTGTCTTTATTCGGTGGAGCATGGAATTCTTCTCATTGTAGATCGCTGCTTGACATTGTTTGACAATCC
ACTGGTCGACTCTCTTCACACAACTTACAATGAGCTCAAGCTTAAAAATGGGTGTGTTCGGCATTCTAAA
TCAATGTCACAAAGGAGACAAGCGGTAAGAACCACCAAACCCCATTGACGAAGATGGTCTCCTGGAAGAT
TTGGCACGTAAGAGACGTAGAGAACATACTTGTTGGAGCATCAAATGATTTCCTCCAAAGAAATTGATTA
GATTGGGAAGACTAGTGTCTCGCGGCTGAATAGGTAAGCATGCTTGGAGCATAACGGCTAGCGGCAATGT
CCAACTGCCATTAGGAACAACCTGAAAATCTACATCGACCTCTTTGATAGCGTGATATAGTCATGTGTGC
ATGCATACATTCATATGTGCATACATTCATACATCCATACATTCATGCATACATTCATACATTCATACAT
TCATACATTCATACATCCATACATGCATGCATACATTCATACATGCATACATTCATACATTCATACATCC
ATACATGCATACATTCATATATACATGCATGCTTACATTCATGCATGAATCTATGCATATTTGCTTTCTT
GATTTATTGATTGCTTATTTACTTATTTGATTTCTTAACTAGCTTGCTTGTTTTTTTTTTCTCTCTGTTT
ACTTACATTTATAACTTGTTTACTTCTTGTTTGTTTCTTTGATTATTTGATCGTTACTCACTCCATATTG
CTTCATTTCATTTCTTAATCTGTGTGTTTACTTCCTTCTTATTCCCTTCATTGTTTGCTCAGACCGTACA
TGCAATTCACTTGTTTACTTATCGTCAATTTCTTGATTTCTTTGATTATTTGGCAGTCGCTTATTCAACT
GATTCATTCATGGCTTAGCTCTTTCACATGTTTCCTCTTTGATTCTTTGTATCTTTACTTCTGTAGTTGT
TTTCTTACATGCTTACTTTACTTGTTTTATTGTTTCTTTCATTTTTTTGTTTACTCACATCATTGTTTAT
TTATTTATTTGCTTCTATTTAGTTATATACTTCTTTCATTGT
>TCONS_00038029 gene=AT4G28162
AAGAAGAGCAATCTCGGAATCCCGCGAAAACTTGATCGGCGTATTGGTCACGGGGACTACAATGGCGAAG
ATTGAACCCATTGATGAGGACGAGTCAGAGGACAAGAAGAAGACGAAGATGAAAAACCGAAACCATGGAT
CCACGAACTTCTTCGTGTCATGGTTGTGGCACTGGTGGAACTTCATCTTCTCCTGAACTCGGACTGCGGG
CTTTATTACTAGGAGTTCCATTTGAAGTGGCTGGGGCAACAGCAAGGGGATCTTTGTAAGGAAGGAATGG
CAGCTTAGGTGTGGGAGGTAGCAAGAACCTTCCAAAACCAGGAATGAGACTAGATGGTTGAGGCACCATG
TTTACAGGAAAGTCTGAATGTTTGCTCTCACTGGGAGTGGGGGAAATGGGAATGTAACGCATTCCGGTTA
CTTCCTCTGTACATCCAAGAATCAGGCTTACCAGAACAATTGTGGCTGTCAGATTTTGCAGAGTATAAGC
CATTGTTGTGTTAGTTGAGGATAAAAGGTAAGAGCTTGAATGTGTGGTTTGTGGAGGGAAGATGGAAGAG
ATAGTGTGTGTAATATATAGAGTAGAGTGAAATAGTTAAAGCTAATTATGGGTACATTAAACGAACATAA
ACAAAGTGCTTTATTTACTAAAGAGAGAGAGCCTACAAAGTCTGGTAGCATCTATGGTATTGGCGGTGAA
TTATTGCATGATGATCAGTCATAACATTTGCCACACATGTCTAATTAGTAATTTTGGTTGTGATGGGCTT
TTGTGCAACGAGGTTTATTTGGCTTCACATACAAGTAACAGAAAAACCGATGAAGAAGAAGTCAGCGAGA
GACGACGGCTTCCACTTTGAAAGAGTTTGATTTCTTTTACTTTCTCTTTATTCTTTACGAAGTTGGTAAA
ACATATTTGACCATTTCTTGAGTTTTCTTCTCCGATCAATCTTTTGATAATGTTTTAATAATTACATTTA
CGTGACTAGCGGCATATTCTACAGTTGTCTGATAGAAATTTGTAAGAAATCCATAAAAGTCAAAGAGTGT
TT
>TCONS_00022765 gene=AT3G16980
AATAAACAAAACGAGCCCGCCAGATTTCTCTGAGACAGTGATTCAGTTTTGGTTTTGGAACCTAATTCTC
TCTCAAGAGATTCAGCTAAGATGAGTACTATGAAATTTTGCCGCGAATGGAGGTAGCTGATAACAGCTGT
GTGTACAGAAACGAGGTTCATCACTCTGTAAGTGAGCGAACTCAGATCTTAACAGACGTGGCTTCTGACC
CTACTCTTCCCCGAACCAAGGCTGTGCGTTGCTCTAAGTGTCAGCATAGGGAGGCCGTTTTCTTCCAGGC
TACGGCTAGAGGTGAAGAAGGAATGACACTGTTCTTTGTCTGTTGCAACCCGAATTGTGGTCATCGCTGG
AGAGAATAAAGAGCTTTTCGGTTTCAATTGGTGAGTTCTTAAGAGTTTTAGGAGTTGATGTAGTTACCAG
TAAGTGTAATATGTGGAATGACGGGAACAACCTTCTGCCCCAGTCAGAGACAAATCCGTATTCATGT
>TCONS_00045559 gene=AT5G09225
TCAGTGGTTGTTTTTTTTTTGGAATGTACATTTGTTGATGGAAGTTTCTTCAGAATTGATTTCAAAATCT
CTGAGCTGAAGATTCTTGACTTGGAACAAATATGCCTCACAGAACAAGGCCGTTGAAGGGACTCTTGCTT
TTCACTGGAATAAACTTTGTGTTGGTGCAGACCATTACTCCAGTCTATGACTTTGTCTGCTTCTTGCCTT
ACTGGGAGAGAAGGAGAGAGCGAATCCGGCAGGAGCGTGAAGCCGCAGCTGCATCCTTAAACTCAACACA
AAAAGCTACTCAAGCATCTGTTGGATGATGAACTCTTCTCTACATCTTCTCAGTCTCTTAAATCAGAATT
CCTCTTTGTAAGAAACTAGTTACCCTCTGATTACTGAATATCTGAGAAGGCATGTTCACATTTCTGCTCT
GAGCTTAGATTCATTGTAGCAAATCTTGAAAGTTTCTGTGGATTTTTCAAACACGTGTTATTAATCGTAG
ATACTTTCAAAGATTCTG
>TCONS_00046904 gene=AT5G24206
CTTTCGTAATTTCGCAACTTAAACTCTTCTTCCACAAATAAACCGTCAACGAATATTCAAATTTCAAAAT
TCATTTCTAATTTCTTCAAATCGAGTTTGAATTTGAGTGGAGAAGCGATTTTGTTCGTCTATCTTCTTCT
GATTCTTTTCTCCGATCAATTGAATTTCATGTTCAATGGCGTATGATTCGTTGGGTTAGTTCAAATCGGG
ATCCAAGGGTTTCGATTTTGGGTCGGTGATAATCGATAGATGGATACGCGGATTGGATTTGGATCGTGTG
ATAGTACTACCAAATCGAAGAAGCAATCAAGTGGCAATTCATATCTCAATTTGGAGACGGGAACAAATTT
ATGTTTTTCAGCTTGGATCTTTGTCATACACATCAAGATTGAAAGTAATCAAATTAGCAAGCGGTGAAAT
TTTGTTTAGTAAGGGGTCGTGTTTCTTGCCTCATGCTGATATCTTTGAGCATATGTCAGATCTAAACGAT
GCAAAGCTCCGCCGTATTTTCCCTCTCTCCGTCGATCCCTCTCCTACAACAACGGCGACTCTCTCTCCGC
CACCATCCTATAACCGCCGCTTCTTCAAGCGATCTAAACATGTCTCCAAATGTTCCTGTCTGGACTAAGT
TGCTATTTGATTCTTGTTTCTAACGGCATGTTAAGGATAGTCTATATTAGTCATCGCTTTTGTTTGATTT
GTGTAAGCATAATTTGTTTATTAACCTTTTTTAGAAACCTACTCCATAGGTACTTAGTGCCATTGTACCA
ATTGTTGGTGGAGTTGCACTTGCTTCAATTTCGGAGGTCTCATTCAACTGGTTAGTTTGTTGAGTAGTAT
TGTGACATTTAAGTCGGTGGTTATCTATTCTTCTGATAACTCTCAGATATTTACTATGATTACTTGTTTT
GTGGTAGGGCTGGGTTTTCGAGTGCAATGGCATCAAACTTGACTAACCAATCACCAAACAATTACATATT
CGAGTTTTAGTTTTGGAGTTTGATTTACTTTTGTTGTGAAATGTTGCAAACGTTTGGGTTACTTTTGTCG
TAAACTCTTTGATTTCTTCTTATCTCGATTTCTGTTTCATTGTCGAGAGTCTATATAAAACAAAAATCAT
TA
>TCONS_00009732 gene=AT1G35320
ATGGTTCAAGGGACTAGTTTATGTCGCAATTACAACATTGACTCAATTGAGACGTCTGGTGTTTCGATGA
TTCTCTACCAATCCTTTATTCGTATTGGGTATGATTTCGACAACATCACTCGTGTGGAGGACAATATGAA
TTCCCTTATAAATTTCGGTAGGGCAAGTGATGAAGTCTTCCTCATCAACCAAGCAGCAGCCATTTACATC
TTCTTCATCACCATCTCTTCTTTATCTCTCATCTCAATCTCAGCCATCATTATCATCATCGTTGTGACAT
CGGAGTTGACGTCACGTTGTGGTCGTGATTGTTATACGTGGTTGGTTTCGTCGTCGTTCATCACCGGATT
GTTAGAAAACAGTTCAAGTGGTGGAATTGGTGATCCGTTTCCCGTCACGTCTGAAGGATTTTGGGCGAGT
TCTCAACGGTTCTGCGTAGATCTCGTTCCCAAGTTTTCAGAATAGTTTTCGGATCTAAAATCGGAGGTAG
AGGTTTTAAAGATCTATTTCCCGACGGATCTGAAAGAATCAGATCGTGAGTTTGGTGTCGTTGGAAAGAT
CTTGAGGAGAGAAAAAAGTAGCAAATTTCGTTTTCACGATCCAAGTTTCATCTTAAGGTTTTTAGGAGGC
GTTTCTGGTCACCCCGGAGCATAATTAGACCAAGCGACGGTGGATACCGGTAGAGGAAGTGTTAGGGAAG
ACACGGAACTTTTTGTCGTCACTAGGAAAGGTCACATTGAGAATTGTGTGTAGTCGCTCAAGTCCGTCTT
GCTTATGGTGTATTTTGGAAACCTCAGATTTATTTTCTAATATTGTTATTTTCTTATACGATTTATTAAA
TAGTTTTCAGTGATTTAAAATTATTTGTAAGACAATTTTGTATTTGAATTAAGAAAGTGAAATAGACGAA
AGATATAAATAAAAAAGATATAAATAAGGTGAAAGCACGCCGTCTCAATGTTGAGGGAGACGGGTGTGAC
AGTTTCACTCTTCTTAAATTTCCTTGGTATATACATAATCCGCATGCCAAGTTTGCTGTAAATGTGACTG
AAGCGTTTGGTGCCAGTGGATATCCAGAAGACAGAATCTGCATCTACTTCAGAACTCGAAGTAGTGTCTC
AGCCTAATCAAGTTGGAGGGTGAAAAAATATGTTTACCTATATGACTCTCTCGCGCTACCCTTTATGCGT
GTTTCTCCAACAAATAAAAGAAAACTCTTGAGCAATATCGATTTCTCATTCTCGTATTTTTTTTTTTTTT
TTTTCTTCTCGTTTAGTTAAAGAAAAAAGTTTTGTTTCAATATCAATATCGGTTTGGTGTTCTATAAAAG
TGAACGTAATTACCC
>TCONS_00036564 gene=XLOC_023999
CCATAAAGGAGAATCCGAAGGCGAGATGGTGGAATGAAGATCTCATTTTACTAGCACATGTTAGAGAAGA
AGGAATCCAATTCAGGTTAGCTGAATCACGGGTTTTGTTTGAAACTAACCCGTTGAAGCCGCTTGGAGAT
CTGCTTGAACTTGAGGGACTTTTGACACCAAGGTTTTGTCATGCTCTTTCAATCAAAAACAATGTAAGTG
GTTCAGTTTATTGTTGTCACTCAATCATTTAGATTTGTCTCGAAGATTTGATGAGAGCAATTCCTATGTA
TCTTTATTCATTAATAATGGGTTACTTTTCTTTTGTTTCTAACTGTTTTATTTGGAAAGGGACAAACATA
TAAACCGATCGTTAACGTTGTTAATTTGTTGCATGGGTTAAGTTATAATTCAATCCACACATATAGATAC
ATAAGTCGAATCGCCTGAGTTCTTTTGTTCTGAAATCTTACGATACCATATGCGGTAATTTGTGTGTTTT
GCGGTGAGGAAGATTATTGGGAACCAAGTATATAGAGTGAGTGAAGTCTCAAGTCACATGAACATCCTCG
CTGATCATTGTCTATATCGAAACGTGAAACAATAAAAAAACAAAGTACTATTCCTTGACCACTAGTGATC
AAGAAATACTACAATTGTTTTCTTCTTTCATTGTTGTTTGATTCGAAATTGACCACCTGATCAATGAAGA
TTAGTTTCGAGAAGTTCATGTGGTTCTTCACTCACTCTATTATTTTTCCGAAGTATCTTCATCACCAGAA
AACATCATATATTACAATGTATGGCATCGTAAAATTTCAGATCAAGATAACTAAAACGATTCGACTTATT
ATATCTGTTGTAAGATATCATGTTCATATATAGTAATTCATTTCTGTTGTTTTATTTCTACTAGGTTAGT
AGCGTGGGTTATTGTTTCAAAAATTGTTTAAGAAAAATTATGTTTAACTATTTTTATTGTTAATTTATGT
TATTTTTGTGTATGTTATTATGTAGTTAATAAAGTTATATTTATTTTTTGTAATTATATTTGTATAGTTA
GATTCATTT
>TCONS_00036482 gene=AT4G12990
CTCTTTTTTCCTGCGATTCTGCTACTCTGGAGAAAGGAAGACGAATGATTAGTTAAAGAAGAAGAAGAGG
AGTCTTGCGATAGAAGAAGATTTTTGCGATATCTTCATAGAAGGAAGATGGTCTTATCTCAAGGCTCTGC
ATCTCTCTCCTTTTCTCATCCATGTAGTGCGTATTGGAAGAATTTAACATTGTGAGAGAGTGATCTTATT
GATTTAGTGGTGTTACATGAACTTAGCATGTAAGGATCGTGCTCTGTCTTGGTTATTAGTGGTGAAGGGT
GTTCAAAAATCAGTGACTTGCTTTGCTCAATTTTCACAAGAGGTCATGCGTCCATGAGCAATTGGCATAA
TACGTAATTGTCAGATGGTATACAACAACTGTGGACAAGAGTGTATGTTTTTCAGTGTGGCAGTGTTGGA
AAAAGAAGCAATGCGAGGAGGCACACCTCTTCACTTAAAGAGCAAAATCGATGAGCTGATCAAGAGTCTC
TTGGATTTGTGCTTCTGTACTTCTTACGAGGAAGATTTAGAGATTGTGGAAAACAATTTGAAACATTTTG
AAGAGAACCCCACTTGAGAGATACTACCATTGGATTGTGAAATTTTTTTCAAAAAAATATACAAGCTCTC
TTCTTACAAATTTTCACAATTAATAATAAAGAATTGGAGAGAGCCCATGAGAGGGCTCTCACCATTGGAG
ATGGTTTATATTGTACATGTCACAAGAAGAGTATGTGAAAAAAAACTATTGGAGAAGTCTGATATGGGTA
ACACAAAACTGGTTATT
>TCONS_00025576 gene=AT3G55790
AACGATTGGATATGCAAGGATAAGTTTGACTTCAACATCTTGCTTCGGTCCGGACCATTTTCCATTTCTT
TTTCTCAGAGATAAACGGAAAAAAAAAATGGTTATACACAAATCAATTACCCCAATCGCTCTGATGTTAC
TATTACTACTAGCGATCCATGCACATATTCAAGTCGTTGGTTCAACCACTGTAACCTCTGTCTCACTAGC
CAATCTGAAACATGAAACGTCTTCTGAGATCAATTTTCCAGTTTGGCGTCGGGAGCTTCGCGGTGGCGGA
GGAGGAGGCCGTGGTGGCGGTGGAGGTCATGGTGGAGGAGGTGGTGAGGATTTTGGTAACGGATGTAGAA
GCGATGTTCTACAAAGTTTCTTGTTCATGGTTTTTATAAGTTATTGGCTTTTAGTGTAATATAACTGAAT
A
>TCONS_00048172 gene=AT5G41210
TCTACTTCGTTTGACACAAAGTGTAATCATTTTGCTTTGATGTTCATTTGTTTACTTTTAGGTATCCAAA
TGATCTATCCAAAAGAGCCAAGATTCACTCAGTTTTGGATTGGCATCACACCAATTTACGTCGTGGTGCA
GCTGGATATGTTCTGAATAGTGTACTAGGTCCAGCTCTCGGTCTTCCTCTGAATCCGAAAGCAGCTGCTG
AAGCTGAGCAGTTACTAACAAAGTCTCTGTCCACTCTAGAGACTTTTTGGCTTAAGGGCAATGCTAAATT
CTTGCTCGGAAGCAACCAACCATCTATAGCTGATCTCAGCCTTGTATGCGAACTTATGCAGCTGCAGGTT
TTGGATGACAAAGATCGTCTTAGATTGCTCAGCACTCATAAGAAAGTTGAACAATGGATTGAGAATACGA
AAAAAGCAACAATGCCTCACTTTGATGAGACCCATGAGATCCTTTTCAAAGTCAAAGAAGGATTCCAGAA
GCGGCGAGAGATGGGAACCTTATCTAAACCGGGTCTTCAATCCAAGATCTAAGAACTTAGAACAAAACTT
TGGCAAAACCGGTTTCAGGGGTCAGTCACTGGTTCGTTGAAGAAAAGCCGATTATCTCCTATTCTCCATT
GTAAGAAAAATAAGGAATGTAATAATCACTTGTTTTTTGAACTATATGTAATAATCACTTTATCAAAGGT
TTTTACCGAACCCGAGCATTTTGAACATCACAACATGAAGGTTTAGATTTATATGTAAATTATAGTTGAA
CC
>TCONS_00007154 gene=XLOC_004582
GACATTTTATTCGATTTTTTTTTTTGTAAAACTCAAAAATTATATGCGTTTTATTAATGATGCGCCACTT
TATCCTTTTTTCTGGGGGTAAAATTGTCATCTGCTCAATCGTTTTCTCTGACCGCCGGCGAAACTCTTCG
CGCTTCCCCGACTGCCGGCGAAAATCGACGCTGCTTCCCGTTTCCGGTTAATTAAGAGCTTTCCTCTGTA
CCTCTTCAACTCATTGTAGGCTGCGTCTTCTTCAATGGCAACAAGGAAGCGGAAGAACGCTGATTCGTGT
AGTGACGCTCTTCTAAATCAGAGCGAATTCGATCTCCGAGGCAGATATTCTTATTCAATTATCTCAATCC
CTTGGCACCGTATTCTGGTTGATCATAATGGATAGGTGCGCCGTGCGGTCATTTGACATTGCGTCCCATT
GTATAAAGTTCTTCATGTGACGGGCCTTGATACTACTTCCTACGTAATGATGATGTAAAAGCTTTTTTGG
TCTACTAAGAAGATAAAATTAGAACCTGTTAATATTGATTTTGAATATAGGCTTCTCCAAAATCTGATGT
TACTGCAATTCCAATAAGATTTGCCTAGGTTAATGACGAACAAAGTGAAGCCAGCTCACCATTACACTAT
GTTGATAGTTCCTAGTTCCTACTATGTTGAGAGGTTGATGTAACCGGAAGTCTTTGGTCCTCGGTTTCAC
CTGTCTGTTGGACCGTATGATATGCTGCTCATGGGTCATTGTGCCTCTCAATTTTCTGAAGCTTCCTCTC
ATCCGGTGGAGACTATTACGGAACTCGCTCATGGCACTGATATATACAGCATACTCTGCCATAAGTAATT
CAGGTTTGTGCTGCCTGTGTTACCCATAGCTTTGATATTCTCTGGGTATACATTTGCTCAAATGGAAGCA
TCTGATTTATCATCAATCATTAAAGAGAAGCAAGTCCCTGGAAATAACCATATCATCAAGTGGTCTCCTA
AACTAAGACTTCCAGTCTTCATTTTGCCTGCTACCAATATCCCGAGGCACTACACATGAGTTTATTCTAT
CAAGATGCGATGTACAGACTTATCGGAAAAAAGGATACAAAGGGAGAGTAAAGAGCATTCTCTCTCTCAT
GCCAAGCCATTCGACTCCTTATTATTATTATTCCACTCTCCATAGTAACATTCCAATGCGATTTCTCGAC
TACACACCAAGCGAAGACATTAGGAGATTTTGATGAGTCAGACCAATTCTTAATGGACCTTTTAGGATTG
GCATCAAAGTTAGCTAGAAATTGGCCAGCACGACCGCGTCACATATTATTGTTTGCATCGGAAGCAACAA
AACTCAGAGGTTTTATGATCCACTATTCCTTCCAAGAGGTCAAAAGTTTTTTCCACACACATTTCAAGGT
TTATAGATACATCAAATCAATCCCCACTAGTCATCTATGCTAAAAAATACTGACTCGGTCTAACTTCGCG
TGTAGCTTTTTTTTTTTTTTT
>TCONS_00003179 gene=AT1G35612
ATTTTAGGATATAAGTAGATGTAATAATATAAAGATTCAAATAAGAGAATCTACAATAGATGACCATAGA
AGATTTGATAATTAACTGACAAGATTATACACTGTTTGAGTAGTTTATATATCATAATAATGACATATAA
ACCCCTATATGCCTATCAAACTTTAAGACACATATATGTAAACTAACAGGTGTGTGTCAGGACGAGAGAT
ATCATATCTCTTCCAGAGATTTGATTTACAAAATTTTTTTGGGAATAGTTGTCATATTAATCAAGAGAAC
AATGCTAATCCGAAGAGTTGCGTTGTTTTGTTTCTCATTCAACTGCTTTTTCTATCAGTACTAGTCTTAT
TTCGTCTCTTTCTCTCTGTTTTTCTTTTTTTTTTCCGATGTTCAAATTGATTCTCCAATTCAAGTGTGGG
GTTTTCCGATCAATTCGTCCAAATGACGATGAAATCGATTAAAGAGAGAGAAGTTGAACAACTTGCAACT
ACTTATGTGACTGTCCAAGAGCTATTATACGCCCTACAATTTGTTGTTTTTCAAGTCACACCCGCTATTC
AAGAAGGTCCTTATCCAAGGAGACAGTCGATTCTGAGTCGGAAGAAGAGGTTGTTGATCTAAATCCTCAC
TAGGTGGTTCCGTTTAAGCTTAGCAACGCCAAAGATCTAGACAATAATTGCAAGTTACCGCGTTGATCCT
ATCTTCCGTCCCGAAGCCGTCCTTGATCCAGCCCAAGATGTTTTGTGGTCAGATGACAAAGTAGATCCAC
GGGTATATATTATGGTAAAGTTGGCGGCCGAAGGATTGAAGTTCAATAATGATATGTTTTCTGGTGGTTG
CATCCCATCTGAAGTGGTTATAGCCCCCAAAAACAAAAAATCTCTACAATTTTGAAAGGTGTTCGTGGCA
GGAAATCTGCTAAGCAAGGAAGGATCTCCAAGAATCCAACTGGGAATAGAAGGATCCATCAATCATTCTC
TAATGAGGAGGAATCTGTTTAACTTTGTTATTGACTAATAATCCTATTATCGCCTAAAGCTGTTTATCGT
TACAACTTGTTGTTGCTAGTTTTGCTACATTCTTATTCTAACCCAATCTATAACAAATAGTTTATCATGC
TATGAATGATAACTCAATAACATGTGTTCTTATTGCTAATATAAAACGGCCATTCAAAGCTCGATTTATG
TTATCCGATAAATAAATAATTAAACTCAGTTACATCACAT
>TCONS_00030995 gene=AT3G60286
GTAAGTAATTTTTCTCCAGTCCTAGACTTTCTGAGATAGCTTCAATTAGTTGCTTATGTAAAACATGCGT
TGCTTCTGCGTATTTCCCCACCTTTTCCCTGATAGGAAAATGATATTTCGAGATGATCAAATCAGTTCTG
AGTCACATTCTTTAGATACAAATTTCTTGCAAATTCTGAAACATCTATTGAGAAATTGGATTCTTAGACC
AGTAAAAAGAGAACAAATTTGAGTTATTATCAGATAGTGAAGTTGGCCTAGATAGGTTTACTTACTTGTA
GCAGGGAGGATTGGAAGGCCACAAATTGATCCAGTTTGAGAGAGGATGGGAGTAATGTTTTATGAAATCT
CTCCAGTAATGAACTCTGTCTGTTGAATGGTTTATGCTGGTACCATACCTTACTGGCTCCTGAAAATTAT
CAGAAACCAGATGCATCTTCTCATCGGCAGGCCAATTCAATCTCATGGATGACACATAGTCTAAGCAAAG
GATCGTGTAAGAAGGAGAGATCAATGACAGGAAGATTGATGGTACTGGTGCCAATGCTTGGACCGAGCAT
TGGTCGTTGTGAAGGTGGAAGAATGTAACGGGTAGGCACGTGAGGGTCACCTGACTCTGTAAGTTCCATA
GCACTGGTCATACATAGGATATTTTCTTCTGCGAAGACGTCATTAAAAAAAGTGGAAACATGGACTAGTG
TTGGTGGTATAGAAGAAGATAGAGAGTGGTGAGATTCAATGGAAGGAGACAGAAGGAAACCAACAAATAA
TAAGTGGTGCAAGTTGAAAGACAAGATTCAAGTTGGTGTTGGTTCCAAAATTATATCAACAAAACAATTC
TTCTTGTTCGCATCTTTGAGTCTCCTCTTCCACTTCTGAAACGCGTTGACTTTGGCTTATGTCGGTATTT
GGGCCAAACAATTAGTGTTAGCCCATCTTTGTAATAATCAGTTTGGGCCTTCGGTTTTAGCCCTTGAAGT
TTTCTTTTTGGTCTTTTTTGGGCTTAGTTTTCTTTTTCTTTTAGCCTTGTTGTATGATTGTTTATTTTAC
CAAACTCAAATATTTGTTTTA
>TCONS_00044888 gene=AT5G01350
ATCAGGAGCGAGAATGGCGGGAGGAGGAAACTTTATTGCGAGAGTGATCTCATACGTTGCGAACGAGTTC
ATAGTTAATGGTTTGGCAAACAGCCATGCTTTCCAGAGATTTGCTGTGAGGACTTCAAAGAGAATAGAAA
ACCTCTCTAAAATGGCTGCAGAGAACAGGGAGAAAGTCGCTCAGCAAATGGAAGAATTTGCCAAGAACAT
TGACTCCACGAAGAAACCCTGATCATTCTAGTGTGGAATCTTAAAACCTCAGTAAATCACATGGGTCAGC
TCAAGTAGGGAGGTCTGTTTATCTTTGTATAAAGAATGTTAAAAAGTAATAAGCTTGTGGATTAAACAAC
CAGTGATCTTTTGGTGCTGTTTCTCTTCTCTTAAACCCAACTCTTCCGGAGTGACTAACCACTGTATGAA
GGAATTTCTATCGTCTTTTGCTTCCTACTTATTTGTAGAGC
>TCONS_00035712 gene=XLOC_023338
TATGAAGATAAGAGACTGTCGTTTTGAGGCGTAAGAAAAAAAGAAATGATTCCTCCAAATTCTTGTTTTA
TTTCGTTCTGTTTTTCGAACAGAAGTTCATCTATCAGATTTGTGCTTTGTTCCTCGCGTCTTTTGCTAGA
ACGATGCTGCCGATTCTTCTCCCTCCCCGTCTGATTGCTTTTGGCAAAGAACTTCGCGGCGAGAGGATTA
ATGTTTATCAGAAGATAAGGGATTAGCGTGATACTAATGTTATCAGAATGTGTTATCGCCCAACATTGTT
ACCATTTCAACCTCTCGGCCTTTGTTTATGGGATTTTTTTAATAAATTAACTAAAATGATATCGTGATTA
GCAGCCACGAAATTATTTTGTTATTGGTTATAAGATTATCGTGATACCGTTGATTATCAGAAAATGTAAA
TAGTTTTGATTATTTTTGCAAAACATCAGAATACAACCTGCGAAACTCTCATTATTGTTTTGCTTATTTG
CTAGAAGGTATATCGACTAACATTGTCACCA
>TCONS_00036883 gene=AT4G16444
GTTCGTTCAATTTCAGACGTTAACCTCGGCTTGAAGGCTTCAAATTTCTGTGAATCCACGACGGAGATTA
TTGGTGAATTACGTTAGAATCAGTAATCAGCAAAAGGGTTAATGGAAGGAGAGAAGCTTATAGAAGATCG
CGGCTTTTTGGCTGCTCCTCTGACCTTCGTCGTCGTCGTTGTCTTCCAATTGCTATCCAAGTGGCTTGAC
CAATTGAAGAAGGGTCGAAGAACACGAGGGAATCAGAGCTGCGAACCGAAATTAAGCAGCTTTTGAGAGA
GGCTAGTGCATTGTCTCAGCCAGCCACATTTGCGCAAGCAGCGAAACTTAGGAGGTCAGCAGCTACTAAA
GAGAAAGAACTTGCACAATATCTGGAGCAGCATCACAAAGAAATCAAGCTTTCATACGATATGTATGGGA
AGGGTCTGCTTGCTTCGAAGGTTGTGATATACCTAATCTTGGTATTGTGCTTCTGGAGGACTCCAATTGC
CATTATCGCTAAGCAACTTGTTCAACCGTTTGGGACTTTGTTATCTTGGGGAACAGGAGGTCACATGACA
GGCCATGTAATGGTCGGGATCATACCGTGGCTCATACTCTCAAACAGAGTGAGCAAATATGTGTGTAGGT
TCGTGGAGTTCTAAATCGCATCCCTGAAAAGAGTGAAGATTGGATGGTTTTTGAGTTCAAAGTTGTAGCC
TTTTAGGAGACACTTGTGGCAGAAATTGTGCTTCTCTTTTTGTTCCTAATCTTCCTTAACAATGTATATT
TATATGACTCTTTTTCTCTGGTTGTTTGTTGGATTTTACCAATAACAAGTAGTTCGTTTTTGAGAGTTGA
GCAGGTTGTTACCGTAGAAGCAGCCCCAATATTTACCCAATGTGTATATATACACCATAACAAACACATT
GTCTCTATTCCTCTACGTGTTGTCAATTTTTATCTTGTAACACCGACTTTGTAAAATCAGATTCTAAAGA
CGCGTGTACTTA
>TCONS_00009195 gene=XLOC_005814
TGTTTTGAATCGGAGAAGAGCTCTATTGAAGCACCCTATATAGCATGCCTTAGTCAACGAGTTTTTCCTG
AATATGGTTCTCCTAGACGACAAACGAGTCTGCTTCTGATAGAAGATGAACAAGATGACAATGACACTCC
TTACGACTGATACTCTGTATAATGTTCCAAGAATCTTTCTGTTTGTTGGATGATCATTTCGAGTTGTCTC
CTCTATCTTCATCACCTAGATTAGTCGTTTACTAGAGAGTTGTCTGGTTATGGACATATTCCTTTGCAAG
AAAACCTTCAAGCTTGGATTTAGAGGATAGCTTAGGCGTAGTGACACTGTGCTATCCATGTTTATGTACT
CTGATCAAATTTGAAATCAAAAGTTGCCATTTTGAGCCACATGTTGTAATACTCTAGTTGTTTT
>TCONS_00042132 gene=AT5G38750
TTTTTGCAAAATGTCTGGAGAAGTTTTTTTTTCTCCGGCGATCTTGCTTGGTTCACCGACGAATTGTCGG
CGACGATCATGATCCAGAAATGACGATCTCTCACTTCGTCTAGGTATATCGATTATCTGATCGTTTTGCC
TGAGAACAAGAAGAAGATGATGGTTCATCATAGTTAACCAAGGAAGCGGCTCTAATCTTAGTTATGTTAA
CAAACACAAAGTGCCTTTGGTTTTGTTCAAATATTTGATCTATTCAATCTTTTTCTCCTCCTTGATCTTT
TGATATTGGTCTTTGAATATGATGTTAAGTCACGTTTCTTCTTCAGGTGCAAAGTCCAGAGCCTAGAATG
TGGCGTTTCTTAGAACTCAGAAAACAGAGAATTCTGGATTCGCAAATCAATTGAAGAATGTGTATACTTA
CAGGCACTTATTCGTATACACGCCGGCATTCATACATTCATACATACATACACGCCATGCATTCATACAT
TCATATATACATACACGCCATGCATTAATACATTCATGCATTCATACATTCATGCATTCATACATGCTTG
CATTCATGCATCCATGCATTCATGCATCCATGCATTCATACATACACGCCATGCATTCATACATTCATGC
ATTCATACATACACGCCATGCATTCATACATGCTTGCATTCATGCATCCATGCATTCATACATACATGCA
TACATGGATTAGTTGCGTACTTGCTTCCCTTGCACCCTCATAATTGCTTCTTTGATTCTCTGTCTGATAC
TCTGTTTACTTACTTAAATACTTTGCTTGTTTGCTACTTTTTTTTCTTCTTCATTCCTTGCTTACTAATC
AGCTTCCTTCTTTGGTTACTTGTGTGCTAACTCGATTCCTTATTTTTTTCTTTGATTCTGTCTTTACGTA
CTTGTTACACGCATACTTCTATGCATCATATTTGCTTGTGCACATTCATAATTTCTTCTCTGTTTCTTTG
ATTATGTCTTTACGTACTTGTTACATGCATACATCTATGCATCATATTTGCTTGTACACATTTATAATTT
CTTCTCACTTGCATCCTTGATTCATTTTCTGATCCTTTCGCTTACATATTTTCTGCTTTCATTCCTTACT
TGATTGCTTTCTTCTTTTATTTTTTCTTCCTTGCTTAATTACCAGCTTCTTGGGTTGTTTGTTTCCTTTC
TTGCTTCCTTGACTCTTTTGCTTACTTGCTTGCCTTTGTATTTTCTTCCTTAATTCCTTGGTTAATTGGC
TTCCTTGTTTCATTGCTTACATGCTTGATTTCTTACATACTGTCTTTTTTTACTTAATTCTTTGGTTAAC
TTGCTTTTCCTGTTTCTTTACTGTATTTCTTCCTTAACTACTGAACTTGTTTTAAAATTCTTACTTTCTA
TCCTTATCGCTTGGCATATTCTTATCTCAGTTTATTTTCCACTAAAATGTGTACTTTGCTTTAGATAGTA
CTAGGTTACTATTTGAAATTCTACAGATGGAGACTCTCAAAGGGTACTTTTCCCTTTAACTTTCTCTCTT
TGTTTCTAATTTTGTTTTTTAGTAGTTTTAATTGTTCAGGGTTTGACTCAAACCGTTTGAGAGCTTGGTG
TTTACTTGCAACCACATTCTTGGATTCTCTAACACAAGGTTGTAAGGCTGAATATCGTGTGAATCAGATA
AGGAATAACTATTTTAACTTATCTTGAATCAATATACAATTATATTAATCGAAATAAGCTAGAGAAAGGT
TTATTTGTCTGTGGTATAAGCAGTGGCATAAGTTGCTGGAAGAACTTGCACGATAGAGTAAAACAAGAAT
ATCAACTAGCCACGAACTCCTACTTCTTAAAGCACCGCAATCCGTAGCTGTGAAAAAATGTGAGAGATCA
AGTTCTAGAGAAAAACCAAAAGCTAAGCAAGATTCAGATTTGTGGAAGTAAAGCTTTTGCATGATAATTC
AATAAAATCATATTCAGATCTATCGCAATGGAGCATTAAAATGGTCGTGCGTCATATTTGCCCATTCGAG
TCCAAAGTCAAGATCTATTTAGAGCAATCAAAATACACATTTTGAAAAGAAGTCTTCTTTCATCCTTGCA
CGGTGAAGAACAAAGACTCTGCTTCCCTTTCCAGGATTCTTATTCGTTTGGTTGTTGAAAGATACCAAGA
ACTCTCATCAAAACTAGAGTACAATTTTCCATTGAAGTAGCAAGAGTAGATCTATGGAGGTGCTTTCCAG
GATTTTGAAGTAACGTGAAGCTGAATATTGAAAATATGCAAAGACAAAAAGGCTCGAGCGGGAATCAGGG
AGGTTCACTTCCATTGACTTACATCGACAGCAGAAGGCAGTAGTCAAGGTGCTCTCCTGATTAGGTGGTG
CTAGAGAAAACGAAGGAAAGCCTAGGTGCATGGTGCAACATATGGTAATTTGTTGGATTGTTGCCCCCAA
GACATGAAAGTACTGAAACCATTGGAAGGGCTTTGACTCTCGGTGTTAACATCAAGATGATCACTGATAA
CCAGTTGTAAACTTGGAATGGGAATAAACATGTATCCATCTTCGGCTTTTCTTGGTACGCACAAGTGGTA
GGAACCAACAAACCCCATGGATGAATATGTCTCTCAAGTCTCAATGGTTGTAAGTTTTGTCACGTAAGAG
ACATGGAGAACATACCTGGCAGAGAATCAAGTGAATTCCTCCAAAGAACTGATCAGATTAGAAAGAGCTA
GTGTCTTGCGGCTGAATAGAATGGGAGATATGTAAAGGAAGGAACAAATACTTTTGACAAACTATTTAGG
CCATCGTCAAAGATTTTGCAACATACACATCCATTAATTAGTATTCAGTAGACAGTGGAAAGAAGTGTCT
AAAGGAAACTTGAACCCAGATGTCTGCATAGAGGTAAATCCACATAAGATCTCACACCCTCGGCCAAGTT
CACATCACACATTAGAATTATAGAACCTTGACGTGTCTTTATTCGGTGGAGCATGGAATTCTTCTCATTG
TAGATCGCTGCTTGACATTGTTTGACAATCCACTGGTCGACTCTCTTCACACAACTTACAATGAGCTCAA
GCTTAAAAATGGGTGTGTTCGGCATTCTAAATCAATGTCACAAAGGAGACAAGCGGTAAGAACCACCAAA
CCCCATTGACGAAGATGGTCTCCTGGAAGATTTGGCACGTAAGAGACGTAGAGAACATACTTGTTGGAGC
ATCAAATGATTTCCTCCAAAGAAATTGATTAGATTGGGAAGACTAGTGTCTCGCGGCTGAATAGGTAAGC
ATGCTTGGAGCATAACGGCTAGCGGCAATGTCCAACTGCCATTAGGAACAACCTGAAAATCTACATCGAC
CTCTTTGATAGCGTGATATAGTCATGTGTGCATGCATACATTCATATGTGCATACATTCATACATCCATA
CATTCATGCATACATTCATACATTCATACATTCATACATTCATACATCCATACATGCATGCATACATTCA
TACATGCATACATTCATACATTCATACATCCATACATGCATACATTCATATATACATGCATGCTTACATT
CATGCATGAATCTATGCATATTTGCTTTCTTGATTTATTGATTGCTTATTTACTTATTTGATTTCTTAAC
TAGCTTGCTTGTTTTTTTTTTCTCTCTGTTTACTTACATTTATAACTTGTTTACTTCTTGTTTGTTTCTT
TGATTATTTGATCGTTACTCACTCCATATTGCTTCATTTCATTTCTTAATCTGTGTGTTTACTTCCTTCT
TATTCCCTTCATTGTTTGCTCAGACCGTACATGCAATTCACTTGTTTACTTATCGTCAATTTCTTGATTT
CTTTGATTATTTGGCAGTCGCTTATTCAACTGATTCATTCATGGCTTAGCTCTTTCACATGTTTCCTCTT
TGATTCTTTGTATCTTTACTTCTGTAGTTGTTTTCTTACATGCTTACTTTACTTGTTTTATTGTTTCTTT
CATTTTTTTGTTTACTCACATCATTGTTTATTTATTTATTTGCTTCTATTTAGTTATATACTTCTTTCAT
TGTGTATAAATTTTTTGAATTTATACAAATGTACTCATATAATTTTGACAACAATATGAAAAATCGAAAC
ACTAATAAATATCCGAATAATCAAACCGAAACTGAAATATAAATATTATTTCAAAAGTTATTATTATAAA
TCTAAAAATATCAAAATAAATAAATCAAAAATACTAAAATACCTAAAATAACCGAAAAATCCAAAAATTA
ACAAAGTTTTTTTTCAAATCTAACCAATTCCTCATATATAAAATACATGTATGGAGCCTCCAAACCTAAA
CTCTAAAACCATAATCTAACCTGAACTAGTACCCAAACGCCTAGGCCTAATAACGTATATGCCACTTATA
AAACTTTATAACATTTCCAAATTTTCATTAACTGTATAATAATTTATTATAGATGAATATAACACTTTAG
CTAGAGATATTTCAAAAAAGGTCACTCGGGATGGTAGAATAAGATCGTATCTATCTATAAGTGGACCTTT
GTGGCTTCATTCTCTTAAGATATATTAGTCGACACATTATACATGTTAAATTATATATATTAATATTAAT
TTGAATTGAAAGTAATAAATTATTATTGTTTTAGTTGATACAATAAAAGAAAATTTTAAAAACTCTTACC
AAATATTAAATTATTTTTGTTTCTACAAAATAACTCTAATTAGTCAATAGTTAATACAATTGAACAAAAA
AAAAATAATTTGATATGTTTAAAAAGTATTAATAAAAGATAGTAAAAAATAGAAAATATTCAATAGTTTC
TGAAATGAAAATAAATTTTTGTTTTAATTGTTTATATTAACTAAAACAATCGACATAAAAAATAATAATA
TTAATATTGATGAGAGATATGGGTGCCTCGTCATCAACGGTGCAGAATCTCTGTTCTCTGAGTCGGACCC
GTATTCGATCGATTTTGTGTCGACCGGACGGCAGCAGGATTAGCCGGGAGCTAGGAAAAAGTTTCACTTT
TCTTGAAGTGAACTATGGATCCTGCGCAGCGAATCTTCAGGTCAAGATTCCTCTGCAAGGTAAAGCTACG
AAGGAGATGATCGAGCTTAACGTTGAGAAGTTCATTGATGTGGGAACAGTGGATCACCGCAGTGAAACTC
CGTACTCAATTCCTAAATCGAAGCTGACTCTAGAGTATTTGAGAGACCATACTTATTTTCGTGCAAGAAC
CTCCATGATTGCAGCAGTTACAAGAATCCGACATAAGATGTGTCTTGCGGCGAAGAATAGGGGCCGGACT
GCATAATACTATTATTTCAAGTTATTCACTGCCTAACTCTATTGTCTTGTTTATTTTAACGTGTTAGCAT
TAGAACCCTAAGGTTCGATATATTACAGTGATCAATATGACAACATGTCATGTAAATGTAATTCCACTCT
CCTTTTTTCTTCTTCTTGATATGTAATTCATTC
>TCONS_00024292 gene=AT3G42150
ATCTTTATTCGATAAAAGATAATAACAAAACTTATCTCTTTGCCTTGTCTGCTTTTTCATCCAAAGGTCC
AATTAGCTTCTTAAGCCCAAATCTCTCTCTCTTTCTCTCTTTCTCTTCCTCTCTCAATCTACTCGCCGGA
GATCGGCTCGATTCCTCCGTCACCACCGCATCCGACCGGAGATTTCCTTCCGTTTTCTTTACTTCACAAC
GCAGAGCTTCAATTTCTCCCTCGCAGTGATTGATCAAAGATGGGAAGTCAGAAGAATGTGAAACACCTCG
AGGAATGCACTGTTTCCAAGTTAGTGTCTTTGTTTGCTAATCATTAGAGAGATGCATTGGGAACTTGGGT
ATTCTCAGTCCTAGGCGCATTGGTTGCAATCCCGGTAGGCATCAAACGCAAGTCTCTAGGTCCACTTGTG
TTCTTCGGCACAACCGGAACAATGCTCGACATTATCATTGGTGTGAGTCAATGCGAGAGAGAACACGCAG
AACACCAAACGAAGTTACTCCAAGACTCTCAAAATGCCACAACAACAACAACAACCACCAACACAGAGAC
TGAGGATAGCTCTTCCATGTCCTAATCTTTTTTACATCTTTCTCATTGATGTACTTTGATGCTACTCACA
AGTTAAACTTTTTTCAAGATATTGTGATTATTCCACTTCTCTTGAGAAAACAAAGAAAAAAGCTTTTGAT
GATTAAAAACTGATTCGTTGACATTGTCATTAGTTAATTAGATGCTAAAATGTTAACCAACTAGATTA
>TCONS_00036481 gene=AT4G12990
CTACTCTGGAGAAAGGAAGACGAATGATTAGTTAAAGAAGAAGAAGAGGAGTCTTGCGATAGAAGAAGAT
TTTTGCGATATCTTCATAGAAGGAAGATGGTCTTATCTCAAGGCTCTGCATCTCTCTCCTTTTCTCATCC
ATGTAATCTCTTTTTCTCTCTTTGCTACCCTTCTTCTTCCTCTAGTTGTACTTTGTATTCTGACCAATTC
TCCAATTCTCTAAATTTAAGCTTTAGTTTGAAAATTAGGATTTCTGGGTATCCTAAGCAGCTCAATTTTT
GATATTTCTGATTCGTTTTATAAACTGAATCGTTCACATACGGTTTTGTTCTCTTAAATTGGGGGAAACA
ACTATTTAGCTTGGCTGAACACCAATAGTGGCAAGAAAGAGAAATCGAATTGAAAGAGAAATTGAATGTT
GTTGCGGCAGGTAGTGCGTATTGGAAGAATTTAACATTGTGAGAGAGTGATCTTATTGATTTAGTGGTGT
TACATGAACTTAGCATGTAAGGATCGTGCTCTGTCTTGGTTATTAGTGGTGAAGGGTGTTCAAAAATCAG
TGACTTGCTTTGCTCAATTTTCACAAGAGGTCATGCGTCCATGAGCAATTGGCATAATACGTAATTGTCA
GATGGTATACAACAACTGTGGACAAGAGTGTATGTTTTTCAGTGTGGCAGTGTTGGAAAAAGAAGCAATG
CGAGGAGGCACACCTCTTCACTTAAAGAGCAAAATCGATGAGCTGATCAAGAGTCTCTTGGATTTGTGCT
TCTGTACTTCTTACGAGGAAGATTTAGAGATTGTGGAAAACAATTTGAAACATTTTGAAGAGAACCCCAC
TTGAGAGATACTACCATTGGATTGTGAAATTTTTTTCAAAAAAATATACAAGCTCTCTTCTTACAAATTT
TCACAATTAATAATAAAGAATTGGAGAGAGCCCATGAGAGGGCTCTCACCATTGGAGATGGTTTATATTG
TACATGTCACAAGAAGAGTATGTGAAAAAAAACTATTGGAGAAGTCTGATATGGGTAACACAAAACTGGT
TATT
>TCONS_00022374 gene=AT3G13240
CGACTTTCTTAAAACAACTGATTGTTCTTCATGTGTAATTGAGATTTCTCGGCAATCGCTGTTATTATTC
TCTTGCAAAACTTCGACTTCAGAGTCAATATAGAGTCGGCAATTTCAAAATAGTTGTTCATCGTTCCTCA
AAGAAACAACTAATCTACAATTTCTTCCAACGAAAAGTGGTTATCAAATCGTCATTTGATCCGAATTCAT
ACGATTTCACCTACCATTGGATGAATACGAACCAAAAGGAAGCTATGGCGGCAGAGAATCAAGTCAGCTC
AACAGAAGTAAAGGCGAATGGAGTTTGTAAAGGTTTAATGTCTGAACAAAGAACTGAGCAAGAGGTTATC
AATCTATTGCAGAGCTAAGGACATTGTTCAAATAAGTTTGTCAAGAAGAATATCTTCATCATCGATGCTA
GCACATATTAAGAGGATTTTATCTTAACAAACCGGAGAACACAAACAACAGGTCGAGCACCAGCCTCGTT
ACATCCTCTGTAAACTTGTTGAGCAAAAGTACCCCACAAGTTTCATCAGAAAACACAACTTCAAGGGTTT
CACCGGTGTTGGCTGTGTATTGACGCCAAGCATGAAGAGTCTTCACTTGCACTCTCCAGGAGGTCTTGTA
AGGCCTGACATCAGTAAGGTAACCAAATGTGGCAGCCATTTATTGTGTGTTTATGGACGGGTAGATAAAG
AATAGAGTAGGTGAATGATGATGAAAGTCGAATAATAGATGTATATATAGTGTTCAAGTTAGGGTTACGA
ATCTTAAAGGGATAGAGATCAAATATTGTAGTTAGCAACTGAATGGAATAAAATCTTCAAGCGGTTTAGA
TTTCGCATATTCATTATCTAGATATGTTAATGAGTTTAATTGTTTAGATTTTATGTAGACTGCAAGATTG
AGAAAATGTATAGAAAATATAGGAATATGTATATTAAGTGAGAATATCGTGTGGGTTATTAAGGAGGGAA
ACGAAATTTGGTAAAGATTTAAAGCATACTTAGTCGATGGTGTAAGATTATGAGAATATATTGTTGTAAG
ATTTTGAGTAGATAACCCGTTTATTAAGGAGGGAAACGAAAATTTGTATAGATTTAAAGC
>TCONS_00046381 gene=AT5G18150
ACGCGTTTCCTTTTTCTCGTAGTGGCGAGAGGGGAGACATAATCTTACGAACCCTAAAACTTCTCATTCT
TCGTCACACATTGAGATCATATTCCAATTCAAAAAAATATGTGTCCGATGAGGTTCTTATTGGTGTTCTT
CTCAGCTGTACTCGCCGGATATTTCGCATGGAAGACGGTGAGTTCTTCGCCGGAATTCGATTCACCGGAC
GAATTGAATGAGAAACAAGAACTCAATCTCAAAAAGAAGATGGAGAATGGGTTTTGGGTGTTCGTCGATA
TGGCTAGCGGAAGATACCTTTGGAGGAATCTCAAGGAAATGAGAGAGAAATCTCAATGAAGATGATGATG
AACGAATACGAA
>TCONS_00022424 gene=AT3G13677
CTTCTTTTCGCAAATTCTCTTGAGTGTGACAAAATCGGAAACTGCGAGCTCTGAATTCGTAACCCTTGAT
TTTCAGCTGAGGAATCAGTTACGAAATGGGAAGCAGAGGTAATCGTGTGGGAGAAAGATGGAATGAGATG
GATTGTGATGAGAAATCGAGTGTGATTCAGGAAGAGATCAAAAGGGTTTGTAAACTTCCATCAAACAGTG
TTTATGCAGTTCATCGTCTCAAGGTTCTCAACAAAATCAACGACCTTTTATCTGTCCAAAGAACATTGTC
TCAAGAGAAGGAGTTGGAATTGCTATTCACACAGCTCTCCTTTTGAGAATAATATACCACAGTTTGTGGG
ATGAGTTTCCTTTAGGCCGTAACATATTTCCCGATAGTGACACTCGGATGATGAAAACCCACAAGTCGCT
CAAATTGGAAGTAAATGGCACATTCAGAGAAGAAGTGAGACGCCCATTAATCGTTAGGAATGGAGTTGTA
TATTGGTCTTGCATTCAAAGAAGCTATGTTTTGAAGTGCGAGAGATGGGAGCAATCCAAGCTAAGCTATA
AGCGTGGCATGGGTGGAATTGTCCTTGGCGCGAATGTGGGAGAAGGTTTGTGA
>TCONS_00028076 gene=AT3G19900
AGTTTTAAGAGTTTTATTTTTGTTTCCTCCTTCACCGTTCATTCACTGATATGTGTGATATCTCTTTGTC
CCCCATCTATTAATCTCCTCCTCCGCATCGTCGCCGTGCACTTCCCCACCTCTTCCGGCGGATATGATGA
GCATTGTATCAAGTCATCATCACTGTCAACAATCTGTTATACACGAACGTAGCGGTATAGGAACAATATC
TAAGGTTTCTTGTTCGAGATATTGCGGTCCGTGTTTCTCTGGACGACTGGCTTTCTCTCATAGCCTCTGC
TTGAAGACTACTTATGGGAAAACTGATAGGAGAAAGTTTTCAAGAATTTGCAGTATTGTGGATGATGAGG
GGAATCTAGATAATTCGGATGACGAGGAAAAGGAATCACTCGATGATAAAACTAAAAGGCAAGCGAATGA
TATGAATCGGGCTAATCTTGAAAGAATGGTTGGGTCAGATGATTCTGCATTTAACGGCTTAGATCTTGCA
ACCCTCATCAGACAGAAGTATGGAAAATCTTATGATGTTCAACTCATCAAGAAGATGTGATTAATGTAGG
AGTTCATGGGGAAGAATCTTCTTGCAATGAATGTCATGTGGAAGTACAGAGAACAGGTAAGAGAATCCTT
TGCTGTATACTTGATCACAGAAGCCTAATGATATGATAGTTCAATTGATTTTAGTGTACTTGTTTGGACT
TTAGATAATTATGATCTTCGTTTTCCATATCATTCAGATTTGGTATGAGAATCTTTGCCACATAGAAAGA
TGAAGTGTATATCCATATTTTGTTGGTATAGTTCTTGCTTTTGCAAGTCAATCCTTGTAAGCTAATTCAC
CTTTATATATTTCTTGCTTCTTCTTCAACGCCTAGAGGTCTTTTCCTCTAACCGAAGAAGAATATATACT
TAGACTTGACGATGTAGCCAACATGTTGAAATGCTGGGGAGCAGTCTCACATATCCGTAGCAGCCTAGCA
AAGTCGAAGGAGCGACCTCGGATAGGGAAGGCTGTCAGCATTTTCATAGACATGGATTCGACAGGGGGAA
GAGCAAATGAATGGATTTACAAGTAAAAATCGACCGGTTTGCAGCTGCTAAACCAAGAAATCAAAAGGTT
TTGTCTCTACGTTTATCGTCATCAATTCATTTTGAAGGCTCTTCAGTGATGGTTGCCTGCAGAAACCGAG
GTTTTTGCTATATTTGATGTCCAAATCAGGTAGTATATATGTACATGTGTGTATTAAGTAGACACAAATC
TTTACTTGAACTCTCTGTGTAAAATATCTCCATGTGTTGAAATTCAATCATCTTTGTGAATCTTCCTCTC
TTTGTGATCTGTAAAAGTATTAGTTTTGGCA
>TCONS_00027238 gene=AT3G11165
GAAGAAGAAGAGCGAACGAACCCTAATATCCGATCATGGCACCGAACAACAATCTGAGGTCCTTAATCGC
GCTGTTTGGGGAGAAGAAAATCACAAATAAGAGGCGAAGAAGAAAAGAAGAGCGAACCCTAATTTCCGAT
GATGCCACTCAACAACAGTCTGAGATCCATAATCGCTCAGAGCCGAAATTTCTCTACGAGGTCACGCGGT
AATTTTTCTTCTCCCCGTCGTAGCAGAGGGTCGAAAAGAGCCGAAAGAATTGTTTACGTCGGCGTTGAGT
TTAAGAATTTTGTGCCATCGGTAATGAACGGATTTTATGCTTTCTGTGCGTTGGAAACAATCCAGGTATT
CGAATATCTTCGAACGATGGAGAGAGATCTGAGAGAACGTTTTCCCGAAGTGGAAGTACAGCAGGATCCG
TTTAGTTGGCTCGTCCTTTTATTGACTCCACGAGAAAAGAAAGCAGACAATTAGTTTTTTTTTTTTTGTG
AACAAAATGAATTAATTAGATTGTTCGTTTCGTCGCCGCAACTACCTGCGGCTGCGGCAGACGCAGCTAT
TTATGTTCGTTTAGTTGCCGCAACTACCTGCGGCAAAACGCAACCGCCGGCGGTAACTAAACGAACATGC
TCATTATAATCTGTGATTGTGAACTTGTGATGTTGCTTTGTGTTTCGTCTTTTGTTCGATGTTGTGGGAA
AAGAAACAAACTTAATACTATAATCTATGGTTGTGCTGATGTTTGATTTGTGTTGTGTGAAATCAAACAG
ACCAAAACCATATCAGAAATCAGATAGTTTAGCTCGTGGTTTTGTGGACTTCTATATCGAGGTTTTGTGG
AGAAGTTGTAGGCTTCTATATCGAGGTTTTGTGGACGGCCCTCGAATAGTTTAGCTCGTGGCAACTAAGA
TGAGGATTCCAGTGCTTCGGCTCTGTGGCAACCACGCAAATTTCTAAGTTTTGCGAGCTCGGAATCGGTG
TTTCATCTCGTAACTTGGTCTTGAACGCTTAGAAGCGATCCAAAACAATTTGAGTAGTAATATTGTATTT
ATCTTCTGTAGATTGTTTTAATCTGTTTCATGTAATCTCTGTAATTCTGTCCAAAATCAAAAATGGTATA
AAACTTAACCTTTTACCA
>TCONS_00032432 gene=XLOC_021281
AAGCCTAGAATTTTTACTCTTAATTGAATTCAATCATTGTTCTGTTTTGGTTTTGTATCTTCTTTATCCA
TAATTACAGAGGCGAATGAAAAGATTTAGGTGTTTTTGGTGAGGCATAATGGCTTCACATTATTAATGCA
GGTTTTGACTGGTTAGCGTCATAAAGGTAATAGTCTTGGTCATCGTGATATGCCATTAGAATTTGATGCT
TCTCTGAGGTATAGAATATTTGGTGAAAAACTCTCGCGGTTATTTTTTATTATGTTAGCATTCGGTGTTT
CAAGAGTACATTGATGAAGTTTGCGCCTGAATGGGAAGAATAATTTCTCACATCCAATGTGTGATGGCTG
CTATAGTTATGAGACAAGTTCTTAAACAGACCGTAAAAGAAGGGAATGCATCAACGACCTTTTAGCATGA
ATAGTTAGTCTCCCGGATGATTAGGATTGATCATAGTAGAGAAGATATGAGAAGTTTGATGTTCCAATGG
CCTACACTATAGAGCAACAATTATTGATGTTGGAATAGCTTGGTCTGCAAGTTTTTACCGCTACCATTTG
TTCTTGACTTCTTTCATGGGTTTTGGTTAGTATATGCAGGTAACAATTACTTTTGTTTTTGTTGAGCTCA
AATATATACCACTCATCATAAATACTGATCTATGGGTTTTTCCTTCCATGTTCGGTGTTGAGGGATTTGT
TCTTCGGTTGGTTTACAAGAGGGAACTTAACTATGAAAAAGGGAAGAAGCTTGGGGAAAAAAAGAACAAG
AGAAGATCAT
>TCONS_00035901 gene=AT4G06701
AAAATTATTAGAAGTGAAATAGATGATTAGGTTACTCGTGAAACACTACATATTTCTTTCTTCTTCTTCC
CCGACTTGAGTTTTTCGGCGATGGGAGACGAGCAGCTGGCGATTGTGATGGCCGATCGTGAAAGAGATCG
AGAACTTTGATTCGCTTCGCTGATTCCGGCAACAAAGACGATGTTTGTTCATTAAGGGTTTGGCATCGAA
GAAGTTCATGAAAGGCTGATTACTGGCAGCTCTAGCGCGATTTTTAAATCAGATCATCCCGCCATGACCT
CACAAGCTTGTCTCTTCAGAATCAGCTCACAGACAGGAAAGAGGCGTTAAAGATTTGGTGCAAGCTGCGA
CTCTGTGATCACAACTCCACACCAAGAGCTCTGATGTCAAGCATCTCTACAAGAAAGAAGAATGGGTTCT
TATCATATAAATATGTGCAATGGAGAAAATACAACACGTTTGGATGGTCAACTCTATGAATCTGATAATC
ATATAAATTTCAAGCTTCTTAATTCTTTTAGTGTGATGGAATGTAAAATACTAATTAGTTAATTTCTTCT
TGTTCGTGCAAATTTTTATGTGAAACTCATCGGTTTGCAAACAAGTTTTATTATTATGATAAATAAATAA
AACATTATTTTTTG
>TCONS_00044625 gene=XLOC_029200
CTGTCGTTTTGGGAGAGCCGAAAGTTTACGCCGTCAGAAAGAAGAAGCTATCCAGTTTAATTCGGTTTGG
TTCGTAGGCAGGCTGATTGATTCTTTTAGGGAACAGACATCGAGACTGCGGAACCTAACTGAGTTTTGAG
AACGAGTCGCGGCCGAGGCTGAGTCAACTCGGTCAACTAATGGTTTCACCATTAGAGAGGCAATTAGTTG
GGAGCAAAAGACTTTGATCAAAGCTATTATGTGCAAGGTCCTCCAAATTGGTTTGGAAAAAACGTTGGAG
AGTACTGAGTAGATGAACATGCGTCACATAAAAACGGTTAGGATCGTTTTGAGTATCTCTGGAGGAGATG
TTTTTAAGAAGAATTTTCTAGTCTTCGACACATCAAATAAAGAAGTAAGTGGATGCTCTTAGTTCTGTGT
TTTCAACATATATTTTCGGGTGTTTTAAGTATGTGTATCTGGAATTTTGATAAAGAGTTTTTAAAACAGA
AAGCTTGATCATTTTAAAATAGTATTAAAGAGTGATATTTTTTTATTAAAAACTGTTACTCGAATACACA
TATAGTAAGTAAATACCACCTAATGTATATGAATATATATGATGATAGTAATTCACCTATCGGTTCTTTC
ACATGAACCATATA
>TCONS_00015101 gene=AT2G25605
CTATCTCTCGGCTCCGTTGTATCGGAAGGTAGATATTAAAACTGAAAGACCACTGCCGTCGAGAGCAACT
CAAAAGATCATCAGAACCGATTCGAACGATGTCGTTTGGGTCTCTCGTGCTTCCATCTCCACCTTCCTCC
TTGTCTGCAAATGTCAAGCATTTCAATGGCTACGGTAGGCTTAATCGTAATCTCGTGCGAGCTTCTTCGT
CCGATGTTCCCGATTTCCTCTCTGCCGATTGGTTGGAGAGCCGTAGGAAACGACCTTTTGGCCCCAGACT
TGATATATTCTTTTTTGGTCATAGTTTAGTGCAGAAGACGCTGTTCGACATCAGCTTGATGCATTGAAGT
ATAATGACCATCCTCGTGATGATTATGGCATTGAGGTCATGTATCGGTTTGCTGGATTCGATCCATTTGA
GAGATCCACCTATTTCGGTCCTTTCTTTGATCTTGGACAGTTTGAAAGGTTTAGGCGTATTTTTCATCAC
TCGTCTTACCGTGTGTTGCTTGGTCACAAGGATAGAAAACTTTTAAGCAGTTTGTTCGTGGAGGAGAATC
GTTTCAAGCAGAGGATCTGGATTCAGGGAAATCGACCTGAAGAGGAAGAGATATTTGAATTCACAATGTT
CCAGCGAATAGGCGGTTCATGGGATGGATATTGGTTGACAGAAAGCTTGCTTCATGACGGAGATGTGTTT
TCAGGAGGGATGGCTTACTGATTCAACGCGTTGAGCTTTATCTCTTTTTTCGGGTTATTGATATGTTCAG
TCTGATTATAATCGTAGTATTGTGTGACACGTCTTGTAAGTTTATGTTAAATATTAGACATGATTAGATT
TAGATCAATACAAATATAGTAGCTTCTTATGAATAAAAAAAAGTTGT
>TCONS_00041816 gene=XLOC_027382
TGCTTTCTCAACGCTGATTTGATGTTATTGATCAGTGATCACATTAAATCCACGAGCTGAATTGCGGTTT
GGGGCCGCGTTTTGTTCTCCTCTGAAGCTTGACGTATCGTCTAGCAGAATCGAATCGTCACATCCCTATA
TAGTTTGATATATAAGTCATTTTGGTCCTTTTTTTTAAGTTTGAGAGATCCAAAAGGAAGTCACTTTGAA
GTCAAAGTCACATGAGTTTTTTCTAGAGTTACCGAATTACATCTTCTGAAGTTTATATACTACAAAACGA
CTACCAAAAGCGACAATCATCGTAGTCGTCTTCTTGTGCGACTATTTTACAACTATTTTACGACAACGAC
GTAACTAG
>TCONS_00035439 gene=AT4G02005
TCCCTTGTTGTACTCGATTTGAGTATAACTAATCGGAGATTGATGGTTTTCTCTTCGATCATGTTCGTAT
AAGAAGACAGAGACTGGATTCTTCTCTCATTGATCACAGAGAGTTTTCTCGAGAATGCTTTCGCAACAGT
CTACATACTCTTCAGATATTTTTGAAGACTCAGAGATTTCAAAGTGTCTATGGACTTCAAGATTGGTATG
TGTTTCTCCTTAAACTTGTATTTAATTAGTTTTATATTGTTACATACTTAGATTATGGCGCAGATCACAG
CGATAATTGAAAAATAGACTCTGCATAACATCCCTCAGGTACTTTCTTGGTGATTTTTAGAAATTGTTTG
ATGCAAGAATATGAAATTACTTTAGGATAAGGCATGTGCTTCTCCTATGTTTGTATACGATTGGTTGATA
TAAGTATTAATGTTAGAAATCTTAAGTTAACAAGATCCTGCTTTAAATACCTGAGCAACTGATTCAATGG
AATTTATTTGACAATCACTCTTCTTAGTGCAGGGTATAAAAATGTCAACAAAGATAGAAACACTATCATA
ATCAAAACCTACTTCTGATAAAAATGAAGAATTTGTTACATTAATTGCAACTCGGTCTTAGGTAAGTAAA
CAATTTAGATAATCGTTAGAAAAAGATACCTTTTACTTGTTTAGTATTGTTATGAACATTTAGACGTGAG
AATATGATTTTATTGGTTGTTTTATGGACTATTATGTGGACTATGGTTTATAATTTGAAGCTATGGCTTA
AATCCGTTGGTCATTCTATGGATTATTCTTTGGAGCGATGGCTTGAATTTTGTTAGTGGTTGCATGATCT
GTACTTACTTAAATATGTGTATTGTGTGGTCTAATATGCTAACTTGAATATGTGCTTGTGTGGTTTATGC
TTTGAAGTTGTGACTTTTTCGGTTGTTTGTTGTGTAGTATTTGTTTGCTTGAATATGTTGGTTGTTACAC
GGTGTTTTCTTACCTTAATCTTTGTGTTGATTGGTTTAGTGCTAACTTGAATACCTTGTTTGTTTGAGTG
GTCTATGTATTAATTCAAAAAATAGCTATTACTAACATTGAAATTTATGATGAACTCGAAAAGAGATGGT
TATTGATTGTCCTTGGAAGATTATCTTACTTGATTTGTAATGATTGCTTAGTAGTGGTTCGATATGAGAC
CTTTCTTTTGTTATGAGTGTCTGAGAAGGGAGAAAAAATATTTAGTGCTCAATTACAATTTTCGTTGATC
AACAATATCTCTCCAGATTACTATAAATTACGATTATTCATGGATATACATTTTAACAAGTTATATTTCA
TCATCTGTCTTTCAAGTTTGATTGCTCCGTTAATTTACTAATAGAAATCATTAGTTTCTAGTTTTGTGTT
GTGTTTCTTCGTGTCTGAAGCTAATTTTGTAACCGTGAATGATACTAGTTCTCTTGTTTCTTGAAAGATT
TCAATTTCTTTGTTATGTAAAGTAACTGTTTCCAGAGAAATTGTTTAAGTATGAAATACTTGTTAGCAGG
TTTTTAACCTTTGGGGTTAAAAAAACTGGTGAAAGACTCATCAATGTTTCCTCCAAAACATGAGCCTTTG
ATACCAAATGGTAATGATTGTTTCAGGGTTCTTCAACATCTTTAGCTTTCCTTCAATCTTCCACAGTCTT
GCTTTCTTTAGGAACATTCTTCAGAATCTCTAAGAGAGACCACAAGCGTTTTGTTCTTAGTCTATTTCTT
GAATGTTCTCTTCTAGTTCTAGTTTTTATGTAGCTTGTTTGGCTTGAAGTTATCTTCTTCCTTTTAATAG
ACGTTAGAATATGGTTTATAGAAACCAAAACAGAACCACAGAAATTTTTGAAGTGCTTAAAAGATAGATG
TTACACATATGATGATGTCATCAGTTCCGTTTTCTGGTGATGATCAAATTGTAGAATTTGGTTTTAAATG
TGGTTTCAGTTTTCCTATATATGTTGCGCAATTGTAGAATGAATGTTTCCATTTGTTCTTTACAGAAACA
AGATTTGGTATACACTTGTCACCTAAGACTCAAAGTGCTTAAGTAGAAAATTGCGTAATTGTGAAAAGTA
ACCAAAATATATACAAGCTTGAAGATAAAATATATACAAGCTTGAAGATAGTGTCTTTCCCAACCGAATG
GCCAACATGATATTTGGAGGAATTTCAGAGCGACAAGGATGAGTTTTCAAACTTCTCTTTATCTTTAATC
TCTCGAAGCGCAAATGTAAAAGCATATAATTTAGCACGAAAAGTCCGTTCCGAACC
>TCONS_00035354 gene=XLOC_023098
AGTCTCGAGGTTTCTCACTATTTTTTCTTCCGCAGCGTCACCGACTCAGATTTGGTGGTGCTAGGTCACC
GTGTTCTTCACGGCGTTCGGGAGAATGTCTTAGTTACCCCAGCTTCTCCCTAAGGAAACTCCACTACTGT
TCAAAATCCCTTTCCTACACATCTGTAGTTAAATGTCACATAATCTGTTGAATTACTTGAGGCTTAAGGT
GTAAATGTTATTTTTCCTTGGCAGAGACCTAAGGTTTATGTGTGTCTTCCAGTTTAAATTATGTGTGGGT
GACTCAGAGAATGGGGACTAATGGGAAAGAGATTCCTTGTGAGACTCAGTTTCTAATCGTAGAAGCAAAC
AAAGGTTCTGGTTTAGGAGGAGGAGATGAATCGTCTTCCTACGTTGTATTCTTGCCTATACTTGAAGGAG
ATTTTAGAGCTGTTTTTCAAGGGAACGAGGCTAATGAGCTAGAGATTTGTCTTGAAAGTGGGCTTTTGAA
CAACATTTTCACACCGAGAGAGAAAGAAAATGCCAGATATGTTGAACTGGTTTGGTTGGTGCACTTGGGA
TGCATTCTATAGAAAGGTCTTGAGAGCCTCAAAGCTGGTGTGGTTACTCCAAAGTTTGTCATAATTGATG
ATGGATGGCAATCTGTTGGCATGGATGAGACCAGTGTAGAATTCAACGCTGATAGTGCTGCCAATTTCGC
AAACCGGTTAACTCACATAAAGGAGAAACACAAGTTTCAAAAGGACGGCAAAGAAGGCCACCGGGTGGAT
GACCCTGCATTGAGTCTTGGACATGTTATCACAGATATTAAGAGTAACAATTCACTCAAATATGTTTATG
TTTGGCATGCGATAACCGGATATTGGGGAGGAGTCAAACCAAGTGTTTCTGGTATGGAGCACTACGAATC
AAAGGTGGCGTATCCAGTTTCTTAACCAGGAATTATGTCCAATGAGAATTGTGGATGCCTAGAAAGTATA
ACTAAGAATGGACTTGGTGGAGGCGTCAAACTTGCAAAGAAGTATCACCAGGCTTTGGAAGCTTCTATTT
CAAGAAACTTCCCTGCCAATGGTATTATCGCTTGCATGAGTCATAACACAGATGGTCTCTACAGCGCAAA
AAAGACAGCTGTTCTGGCATAGAGATCCGGCTTCACACACGATCCACATTGCTTCTGTTGCATATAACAC
ACTTTTCCTTGGAGAGTTTATGCAGCCGGACTGGGACATGTTTCATATACGTTAAATTGATTCAACATCA
ACAAAATTTCTGAACTTGTGAATGAATCTATTTGTTTCTCACTGCAGAGTTTGCACGCAGCAGCTCGAGC
AGTTGGAGGATGTGCCATTTATGTCAACGACAAACCGGGACAACATGACTTCAACCTTTTAAGAAAGCTA
GTACTTCAAGACGGTTCCATACTCTGAGGAAAGCTTCCCGGAAGACCAAACATTATTTGTTTTTGTTCAA
GCAATAATTAGTTTCCTCGTCACTTGTACAATGAGCCGTAATAGTTGCTTTCTCAAGAAAAAGTAAAATT
GAGTATTGGAAAACAGAGTTGATGTCTGCAGCATTTATAACTTGGAAAATGTAATATTTTTAAACG
>TCONS_00016317 gene=AT2G38695
GACTGATGAGTGTCGCCGGCGTCCACCGTTTTAGTCTTCCTCTCCCGCCGAAGTGTTCTCTCCGTACTTT
TAGCGTCCTCGCCAATGGCAAGCGCACTCAATCTCTGCTACCACATCACTTCTCCGTATTCAACCAAAGT
CACCGACTTGTTACCTCCTTGAGTCACAATGTTTCCAACAAATCTGATGCAGAGGCAGAGCGTTCCTGTG
ATGAAGGAGAAATGTTGGATAAGAATAGGATAAGCAAGAAAAACCCGTTTGTTTCGGAAGAGCTTCTCAA
GAAGTTGAAGAGATATGGACTCTCTGGAATATTATCCTATGGGTTACTTAATACAGTCTATTACTCCACA
GCTTTCCTCTTGGTCTGGTTTTATGTGGCTCCAGCACCGGGAAAAATGGGTTATCTTGCTGCGGCTGAGA
GATTTCTTAAAGTGATGGCCATGGTCTGGGCTGGAAGCCAAGTTACTAAGCTCATCAGAATCGGAGGAGA
ACATGTTAAGTTCTTAGGTGACAAGCATAGTAGATGGATGCAGGACAGTCGCACTTGCACTTGCATTTGG
CAGTCGCACTTGCACCTATTGTTGATAGAGGATTGTCGTGGTTTACAGTAAAATGCAACTTTGAAAGTCA
GGGAAAAGCTTTTGGCGCACTGGTTGGGATATGTCTTGGTATGGCTTTGATGCTATTTATCGTTGTGACA
CTGCTTTGGGCATAGCAGAAGATTTATCGTTGTAATAATAATAGCTACAGCATAGATCTGGCTCCATCAC
CAAGTTTACTTGTTTTTATCGCCGTGGGAAGTCATATGATTACTATAACAAAGGATTACTACAGCAGCCT
ACAACACAACCAATAAAAAAAAAACCACACTTTCTCCCTTGC
>TCONS_00027078 gene=AT3G09470
ATATACCTTCATATTTTCGAATTCAAATTCTGGTTCTTAGGCATAATTTAGTCCCCGAGGTTTACACTGT
GATCTGAGCAAAGCCTTTGTTTCATCTCACAGATGTTTGACGATCAAGATCTGGGATTCTTTGCCAATTT
CCTGGGAATCTTCATTTTCATACTGGTGATTGCCTACCATTTCGTCATGGCTGACCCTAAATTCGAATAG
AAATGAGGTTCAGAATCATTGTTGGTTTCTACAATGTTATGTCAGACTCAACATGTCATTCAGATTCGAT
ACTTGAAGATGTTTTTTTGTAGCTCTTAAGGAAGATGTTTAAGCTTTTGTAATACTTGGTTTTAGCTGCA
GAAATCTTTTTTTTTTGTAGTGCTGTTATTCATATACTTTGATAATTCGCTATAAAAGGCTTGTTTCTAT
AGCAATTTCCGGGTCTTGCATGTTAAATTATGAGCGGATTTGTTATCTGATAGGTTGGTGAAAGCT
>TCONS_00008096 gene=AT1G15772
CCTAATTGCTACGTTTCACTTATTAAAAGAAAGATTGAAACGTAAGAACGTTTGGAGAAAAACCAAATCC
AAACGGACCGTTCTAAGTCTCGGAGATTCATCGCCAAAAGATAGTAGATACAATGGAAAATGAAAATGGA
GATGATTGGCGGGAGGAGGTTTTCCAAAAGCTTAGATCCATGAGAGAGCGTTATCTACCACATGTGACTG
ATGTTTACCAGAGACTTGCAGACAAGTTGAACCATGAGGAATCGCTTCCGCAGCAACAAAGATCAAAGCA
CTTTGACAAGTTCCAAAGCATGAAGACAAACATAGAGCAATTGATCCAAGTCCTATCTCTTCGAAAGAGA
AATATCATGCCGATATTAAAGGATTGTAGATGGGACTATTATGAGAAACGGATTATATATTTCTTAATTA
CGCTAAGAACCGGCTGGGAAGACAGTACAGCAAAGGCAGCTTCAAGATCAGTCTCATAATAATCAAGGAA
ATGCATTGTAGATATTTTGTCTCTCTCTCTTTTTATGTTGGTCTTCTCTCTTCTGATGTGTTTTGAACTC
TCATCCTCAATGTTGTTGACTCCGGTGCTCTGTTTCTACCAGGCTCCTCCTATCAAGTTATGATCGAAAA
ATGAATAAAGACCCTTTTTTTTTTTGTAAA
>TCONS_00040690 gene=AT5G18920
CTCTGCTGAAGAAACTAAATTTCGCAGTGAAATGGAGAAAGTGACGGAGAATCCCAATTCCGAGACGCAA
CCTTCTCCTCCTCCTCCGCCGAATCATCAAATGGATGCAGACGACGATGACGAGAATGTGAAACAGCTCA
AGGAGTGTTCTTCTCTCTATTTATCTTTACAGGATTGTCTTGTTGATAGTAATAGGGACTGGAAATCTTG
CCAAAAACGTACGTCACTCTCTCTATCTCTATCTCAATTTGTAAATTCTGAAATCTGAGGGTTTTAGTTT
AGAGCTCAGGGGTTTAGGGTTTGTACCTAATCGAACGAAACTGGGATTATTGTTAATATGTGTGAGGAAT
TGTTGGCTGATTGATAAAAGAACTGATGGATTCGGACAAAATGTTGATAAGAGTTTGTTGTTTGTTATGT
GTTACAAAGATGTTCAAGCTTTGAAGGAATGTCATGAAAGGAGAATGAAGAAATGATAGAGATTAAGAAA
AGCCAATACTTGATTAGTTACTGCTTATAGAGGAACCATATAAGTATGACATTTTTGTCGTCTTGCAAAA
TTGATTAATAAAACGGTGTCTTGTGATTGTGTTCTTGTTGGGGGGATTGCAAAATTTACAAGCTTTCATT
CAATGTAATCTTGGTTTTATTTTGTTGCTATTTGATTTTGGTTCATTGCATAGAATCTTTCTCTTTACT
>TCONS_00007686 gene=AT1G11592
ACGACGACATCGACATCTCCGACAACCAACGTCATCTCGTGAAATCAACACCACTGCCGGATTCCAACCT
CCTTCGACGAACATAGGACTTTTTTCCCGTCAGCCATCGTCTCCTCCTTTCCCCACCGAGTTCTCTTTTT
CTCGACATGGAGAAGATGGAGCTTGCCTTTCGATGACAAAATCAAACTCAGATTCTGACTACTTTGATGG
CTACCTCCGGCGAAAGCAACTGCAAACCTTCACCTTTTCTTGGTTGCTCTCCGTTCTGGTGAAACAAGAG
ACTTCTCTTCGTCTCTCATCCAGGCCTCTCGTCCGTGACACATCACAACATCACAATCATCTTCACCATC
AATTAACTCCGGCTGCGTTTAACTCCGCCGAATCGGACCGCCACCATCACCGCACAACTCATGTCTCCAT
TGGTGAGCTCCACCTCTTTTCCCGCGAATCCGACCATTGATTCCTCTGCAAATCTCAGGTTTCTTCCGAC
GAGCTCCATCTTCCACTGTCACTTCCAGAAATCCAAAGTTTTCTCGCTGAAACTTTCATGGAACCTATCA
CTTTCTAACACGGCTCCAAAATATTCCGAGGTAGCTTCTTCACAGTCCTGCAAGATCAAGTCACAAACAC
TAGGACTGTTTCTCCAATGAACAACGAAGCCTTCATCTGTTAAGATGAGCTCCGCTCCTTTGATGAACTG
GTGTTCTTTTTCTCCTTGATGACTTCAGAAACTCCACATGGAATCAGAATCTGCAGCTCCACCTGGAATA
TAAGTCTCCTCACCGTATTTCCAGGCGCCTACAGAGCGTACAATATCGATAGTGGAGTTACCTGGAGCTG
TGTCGTCCTCCTTACGATGTTGAGGAGATCGTAGCAAGCATGAAAGTCCTCTCCATCTATTGCTTGAGTC
ATAACATCTGTTGGTTCAATTGTTTTTAGTATCTTGTTTAGGACAACATCTCCTTTGGATACCAAATCTG
TGATGATCTGAAATCTTGTGTCCATAAGTTCGGTTCCCGATTCCTTCCCTTCTGTAGTTAAGCTCATTAA
TCTGAAATGAGATGTAGTTGGTACCAACTACTGTAGCTTCATTCATTTTGAAAGTTTTAGCTTCCTTTTC
CTGACTTTCTTGTAACAGAGCTAGAACTCCCTTAGCTTTATCTC
>TCONS_00003709 gene=XLOC_002425
GATAAACTCAAAACACCCTCGAACACAACACAACATAACACAATAGTAAAATTCAACACAATACTACTAT
GCCATTATGTTGCCAAGTCAATATCAGAGGAATTCAAGCCAATACGAGGGAAAACTGTGCTTTGCATACA
AAAACAAAGAGCTATGGACAAGCAGTCAAATATATAGGCTTGGATCAGGTTAACTAGTTAAGTAAGATTT
CCAGATTCTTAAGCTGAAAAAACTAGATTCAAGGAAGCAATTCAGTTGCCTCGAAAAATGAAGGGTCAGA
ACGTTTGTGGTGTTTATGAAGCTCTCCGTTTGGATGAAAACCAAGTAAAATACTAAAGATGTTAGAGATA
AGATGTTAGCTGTTAGAGAAGCTGAAGCTTTTTGAACACAAGACGACCACTTGATATTCCCTCGTCACTT
CCTTTTAAGAAAGAGGATTTTTATGCAGAGAAACATAACTTCAAGTAGAGATTTATCTGCCAATGAGAAA
ATGAAAGGTCAGGAGAAAATTCAGTCACCAAGAACAAATGATGGACCAGATTCGTTTTTGCAGAAGCTAA
ATTTAAACGGATAATCCAAATTATATTCAAATCATCCAAGGAGAAAGCTCGGAACTACTAAGTTCGAAGA
AAGTGGAGAAATGGAAGTTTACAAGTGATCTCTAGGGCTTCAGAAAACAGAGGCGATGAAGAGAGGACAC
AAACAGACCTCACTATCGTCGACACTACGACTTCTTCACTGTGAAGCCAATTACCTCTCGATGGTACGGT
TGAAATACTAAAAAGACTGCCGGTGAAATCTCTTTCGAAGGTCCTATGCATTTCGAAGCTATGGTCATCA
ATTATTAGTAGACATAGAGACATCATAGAATCGATTGTGAGTCGTTCTTTGGCTCAGTCTCCACGTGATG
CTTAGCTTATTTCATCTACGGACTACGGCCACACTTCAAACAACTACTTACCTTCGAAATAGAATCAATA
TTATTAT
>TCONS_00029087 gene=AT3G30737
CATCTTCTTCTTCACCAACAGGACAAACAAGTGAAAATATAGCAATCCCCACAATCAACTATTATAATTG
TAAGTTACTGTCAAACCCTACTAAATATTAAAGTGTACATACCTACCTCAAATTAACAAACTGGGAGTAA
GAAAATAGACATCTAACATTGAAATTTAATTTCTCCTTATAGGTGGTTGTCACACATGCTCCATCTACGG
CAAGTATCTCTACCCTGCAATTTTCAATATCAAATTGTAGAATTACCATTTTAATCATATCGTATGTTAT
TTCACAGTCCGTTGTAGAGAAGCAAGGTGTAGGCGAAAAGCAATCCTTCTGTCAAAAATCTATTCTTTCA
GTACCAATGTAAGAGTCCGCCGGAAGAATCATTATCGCTTCTACTTCGTTGCGCTTGGTATAATTGGAGC
ACCAAATCACTCACTCCTCTCCATCTACTCTCTCCAATAGATGCAGAAAACAGAAAACCAAAAAACGTTA
ATTTCTGCTAAAATAATTAACGGCAACAAAACTAATTAAGCGCTCAATAGAGAAATAAAAAACAAAACTA
CAGACAAAAACGAA
>TCONS_00029019 gene=XLOC_018854
TGGTTTACATTACAGAGCGTCTTTACACCATTAATCATAGCTCCTCCACACCTTTGTCCATTAATCTAGA
CACAAATTCCAGCTCAAGTGTTATAAGATACATGCCAGCAAACACCATTGCTATAATTGGTTTGTTTTGT
AGGTGCAGATAGATTTCGTTCAGTGTGACAGTACAAAGCTAGAGTTAAAAGGTACTATCCTCCTTTCATT
TTTGGTACAATCCTACTCGTAACTTTTTTGTGGCTCTATGAATTTTTTTAGGTACAATTGTTGATACTGT
TGTAATGAACCCTCCATTTGGTACACGAAAGAAAGGAGCTGATTCGATTTGGTGATGATGATGTCTATGT
TTGAGTAGGTCAGCTACTGTTAGGCTTATCGATGGCCAACAAAACATGGTAAATGTGACTCAAATTCTTG
GAAGTGTAGCTTTGATTCTGCACAATAGGACTCATAAATTTCCAGTTTGTTTTGCTCTCTATAGCTTGGT
TTAGTGTCTAAAGACGAAGCCGTTCGAATGGCTGATGATGCTGAACTTGATCTGCGTGCTACAATCAAAG
TGAACGGTAAATACGCATATGAACAAGGCTTCAGCAATGGCGGTACTTCAATCATGGTTAGACCAACTAG
AGATGGCACGTCAGACATCAGTGAACGCTCAACATACACGATCACTAACAGAGATCAGCTGGGGAAACCA
GATACGAACTTATGTTCTCCATCAATACAGAATGGTGAAGGATCTGAGAACAAACTACGAGGTCTCTGAT
CCTGACTCGGTTCTTGAAGGAGACTTAGATGGTTTCATCTCTAAGCTTCTTATCTTCTTCTTTAGACAAA
GATGATCCTGACCATTAGTTTAGAGATGTTGACATGATTGTCTCAAGAGAGTTTCTACTTATGTTTACTT
GAAACGTCTTTTATTACTAAACTCCGAAAGGA
>TCONS_00039668 gene=AT5G06265
CCACACAAAGAACAGAAAATAAGAAAGATAATAAAAGGAGGCAAACACGAAGAGCTCACAACAAGATTCA
AGATTCAAGATTCATGCTTTCAGATTTCAACTAGATGTTGAAAAGTCATGGAAAGTGCAGAAAATTACTG
CCCAGAATTGTTGCTTCACCCTATTTGCTGATTCGGTTCGGTTTGCATTGGTTTTGAAATAAAAACTGGT
TTCGGTTCGGTTTCATTTGTTTTGTGGAAAAAAAAAAGTCACGCGATGGAGATTTTGGAGAGAAGTGCGT
TGATAAAAAAAGGCATGAATTGGAAAGGGGTTTACCCACAGAATCGCTCTCACTCGCTCAAAGCGCTCTT
TGTGCGAGTGGGTACGAAATAGAGCCTTCTGATTGGCTTAGAAACTCAAAAAAATGTGAAATAGTATACA
TGTTGCTAGCTATGTTATTATTTACTTTTCGTCTCCTTCTAGGCAAAAACTAGATTCATGCTTTCAGATT
TCGACTGGTGAGTGCTAAAATATGTATAAACCTTAATTTTTGCTAATCGTCTTTGTTCTTATCGAATCTA
TAGTTCTGGTCTGAATTTTTTTGGTGATTTTTATTTGTCCTGCTCTGTTTTATGACTTTGTTGCTAAGCT
CGTTTGTCATGTTTAATTTGGAGCACTGAATTGTTCTTCTGGATTTGTTATTAATTTGGAACCATGGAAG
CAGAAATCTTCAGGAATCTTCTTGGCTTGACTCATAAATAAAAAATAAGCAGATCAAATAAAAGACCACT
TTACCTGCAAAATGACGAGATCGTGGGTGCTTTTGTTTGTTCTTATGTTCATTGTGTTGACTTCTCAGTT
TGAGTGGAATGAACAAGTTGAGAATGAAAGTGAGACTAGTAGTCGTCCTCTGATTCTTTCAGATAAAGAG
CAACAACATATCCCTCAAGGCAAAGAATCTGTACAAGTAAAGAAAATTCTATTTCAAGAAAAGAAAATTC
AGAAGTTAAACGAGCTGGTCCGAGATCTAAGGAGGCAGTTGCTACAATGCAGAAATGAAAATCAGGTTGA
GTTAACGGAGCTAGAAACCGAGCTTGATCAGCTGCTGGTAACAGGTGTTTAGTCCATTTTTACAGGTTGA
TGCTTCTACTCACTAATCCTCCATAGGCTTCAACTGTAAATCCAGATTCTTGATCAATCTAATACCGTAG
CCCCTCTTTCTAAGCACTACACTTGATTCTGTACTTTGATGGAGAAATCAAAGAAGAGTGGTCCTTTTTG
AAGTACATCAAGTATGTATAGCCAAGTCATGACATTTGGTTTATATTTATTTTCTTGTATTTTTATCATT
ATACTTAAGTGTGGCACTAATTGCTGGACTCAATAACTTGGACATTTATGGGAAGACCAGAGTCTGCAAA
AAATAGGACAGACAAAAAAAATAGAAGAAGCCAAAAACTCATGAAAATTTTACTTAATGAGTATTTTGTG
CCAAATCCAAATTGTTCTAATTTCAGTATATGTAGAAAAACTCAT
>TCONS_00018206 gene=XLOC_011847
AAGGAGAATCAGAGATCTTTTAAATCAACCTGATAACCGAGTCTGCGCTGATTGTGGCGCTTCTGTTCCT
AAATGGGCATCAGCAAATATCAGAGTATTCATTTGCTTAAAAGTTGCGGTGTGCACAGAAGCCTCGGCAC
TCATATTTTAAAGGTTTTGTCTGTGACACTTGATGAATGGTCAGATGAGGAAGTCGATTCCATGATTGAA
ACTGGAGGAAATGCGTCTGCTAATTCAATTTATGAAGCTTTTGTACCTGACACATGCTCTAAGCCTGGAC
CTGATGTTAATCATGACCAGCGTATGAGATTCATTAGGATGGTGTGATACTTGGGGCTGATACACGGGCA
ACTGAAGGGCCTATTGTTGCTGATAAGAACTGTGGGAAGATTCACTACATGGCACCAAACATTTACTGTT
GATTTTGTTTACACTGAGAAATGGGTTTATCTTTGGTGGATGATTAGTGAAACGTTTTGAGGAGAGAATA
ATTTTACACGTTTTAGTTAAAAATGGCAGCTTCAAGCGGCTCTGGTTTGGAAGGCCCTCTACGTTTGCAT
GTCGCTGGCGACTGAAACCAGCGACATCGACCAAAAGTTGTTCGTTTGCATGTCGCTGGATCAACGACCA
AAAGTAGCGACAGTCGCCAGGATTTATTCTGTTTTTTGCTCTTGACTTTATCAGCTGAGGAGGGGTAAAT
AAGTATAGACATGGAGGAAGACATGGATCTAACAGAAGATGATTTCAGAAATGTGTCTGGCCAGTTTTCA
GGGCAAGCATCGATAGTGGAGGTTGGGGATGCTGTGTATGTGAGAGTCGAAACCGTGAAAGTAGATGTTA
GTTGTATCATTATTCTTCTTTTTATTGTTGGAGGTTGCTAATGCTTGTGTTACTTAAACACCTCTGCTTC
GAGTATAGTTTCTACAATCATTTGCTCCAAGACTTGAATGCTTGTGATTATGTTC
>TCONS_00019669 gene=AT2G30695
ATACTTATAGGATAGAACCATCGTTCTTCTTCACTCTATCTGCTTCTTCGTTTCATCTCCGACTCTCTCC
GTCCTCCGCGTTTCTCTTTATACTCCTACACAAGGTTATATCTCTCTTCATCTCCTATCGATTTTACTCT
CGATGCAATGACTGTTCTGTACGAATTCCCCGCGAATTCCTCCTGTGGAGTTTCAAATTCTGGAACTCGA
AGAAATCAAGTATTTACCAAAAACTTTCGTAATTAATTCATTTTGAATCTCATATTAGAGCAAGAAGGCG
CCACAGAACCAACAGCTATAGATAATGCAGACAATCATCCACAGTCTCTCGTTTTGTAGCTTTAACTCTA
CAACAATTAATCCAAAACCCAGATTTCAATTTTCTTCGTTTTTAACTCTTCCTCCAACTTATTCAGTGCA
ACAGAAACTCTGTACAAGAGCAACGAATAGACAGTTTGTCGCGGTTTGTGCTGCACCATCAGATGTAGAG
ACTTCTTCCAAGGATGAATCTGTTTTGATTACGAAAGTGGAGACTGAAACCAGCAATGAGGTTAAGGTAT
GCCGTTGTTTCTGCGCCAAAGAAACATCATACTGGTGAAATGATCTAATTATGATGACTTTGTTGCTTTT
CCATCTTATGTTCTCTATTGGCTTGAGCAGGTGCATGTACAAGTGTCAGGAGAGAAGACTCAAACTGTAT
TCAATCATGTTTTTGAGAAAATGGTTGCTGCAGCTCAGCCAATCCCGGGGTTCCGAAGAGTTAAAGGAGG
TATGACTTCACAAATACTGTATAAGCTATGGGAAGCTATGTATTAGTGTTTTCTCCGAGGGACAAAATTG
TTTTATTCTTTTTAGAGTTAGATTGCAGGTTTCCTTCAACTCTCTGCACTTTGTAATTTCGTTATTGCTT
TAGAAAGATTTGACTAAATAGGGTGGACATTCAAGTTACCCTTGTAAACAATGTTGATAGGTAGCATAAG
GTTCTGGAAATCTCTTGTAGTTAGTATGATTTGTTGCTGATGACTAGTAGCTGAATTCATTTGATTGCTT
CTCTAATGTTTTTCCCATTGCTGTTTTCGTTTCTTTTCCTCTTCTACATCTTCTTATCAACTTTGGAACT
ACAGGAAAGACCCCAAATGTAAGTTTTTACTTCAGTGTATTTTAGAGAATCCATTATTTTAGCATTATGG
TAAAATAATTTAACCATCAAGTGGTTTGGCAATGGAGCATGTGTTTTTATTTGACGAGATTGGACTTATC
TGTAAAAGATCATTTGATACACTTTAGTGATACTCTCAGATTCAGAGTTCTTGCAGTGATATTATATGCT
GGCAAACTCACTTAAGCACTTACATTGAGTTGTTATTTGGCGTATGCTCAAGTTCTCCTTTACTTTTATT
TGCAGATACCCAAAGATGTTTTGTTAGAGATCCTTGGATATTCTAAAGTCTATAAGCAGGTGATAAAGAA
ATTAATCAATTCTGCTATCGAAGACTATGTTAAACAGGAAGACCTTAAGGTTGGCAAAGAGTTGACTGTT
GTGCAAAGCTATGAAGATCTTGAAGAAACATTTGAACCAGGTGAAAGTTTCAGCTTTGATGCTACTATAA
AGCTTCAAGAAGCGAGTTGAAGAAAGCGGTGATCCTAAGGTACTTATCAATGTGATTTGTCTTTTTACCC
TGTCCTGTAACAATTAGATTTCTTGTAGTGTAGGAAAGGATAATATCATTTCGATTAAGCTTATGGTAAT
AAAACTTTGAAAGTTCAGTTATGTGTTGTTCCTGAAATCTTGAAGTTTTAATGAGATGA
>TCONS_00001664 gene=AT1G18690
CTTTTTGGCAACTCTTGACGCCTGAAAAATCTTTTGATCGGAGATTGCTAAATCAGACGGCGAAAGAAAC
TCCGTCGTCTTCGTCCATGACCTCCGTGTATATACTCTTCTGCGGATAGACTACGCCTTTAAGCTGTTAA
GAAATCTCGTATATAGAGAAGGGACTGTGACACCTGGCAATGATGAAACAGCACATGTTATAGAGGAGCT
TGAAAACGAAAATGTTGTGGAAGATTTTGCAAATATAACTTCGCCTGCTGGGAAGTCGTTTCTTATGGTC
AGTTGACTAAACGAGCTCTTTACCATCTCCAATTCCATTTCCTGAATTTGGGTATATGATTTCTTTTGGA
TCCAACTTGTTATTACATATAATATTTCGTAGAGGTTTCAACGTGAAGTTTGATGCCATTTTACGTTGTA
AGACTATGCATTTCATTTCCAAACCAAGGCTGATATAGGTATAATAAGCCTCTGAGTAGATTGTTTACAG
TTGCGTATACATGGTTGGCTCTTCTTTGATATGTAAGCATAGAGTCACTTAAGTTTGTAGAGATATCAAG
CATCATGCTTTTGATACCTCTCTGGCAAAATATCCAAGCAATCTGGCATGAATATTCATATGTTGAAGAT
GCGAAAGGTTT
>TCONS_00029114 gene=XLOC_018935
TTATTTTTCTTCTTTGGCTCTGCGCCTCTCTTCTTTTCCATTCAAAAACTAAAACAAAGTTCATCTTCTC
CAACCTAATCCCTGATTTTCTTTTTTCTTCATCAATTGTTGTTAGCTCTTCTTCTTTCTACACCTATAAC
CACAAATGTTTTAGGGATAAGCTCTTCTTTTTCCCCTCAATCTCTTCTTGGTCTGATTTTTTATTGTGTG
CTCACTAAGCTCTTCCTATCACCAAACTCACGGCTAGATTCACTTATTTTCTTATGGTTGGCAAATTACA
AGCTTCATCGGACGAAAAGATTGGTCATCATTGTCGCCGTCGCGGGTTCGTTGTCACCGTCGGCGTCCCG
TCTGTCACCGTCGCCGTGGCTCTTTGTCGCCGTTAACCCTTGTCAAAAACCCTAAAATTTTAATGGGTTG
AGCCTTGTGAATTCGGGTTGGGCCTTGTAAATTTTATAATTGGGTTTGTAAATTTGTTAATGTATTTTGA
TGGTGTAATAAGTTTGGGCTTTGTTTTCAGCCTATTTGTTTTTTTTTTTTGTAATTCAATTTAAATTAAC
CGAAATAGAAAACATTTGGTTTAA
>TCONS_00025027 gene=AT3G49550
ACAAACTTTCTTTCTCCAACAAATATTATTCAGTGCCGAGTCAAAATTAGTGTTGAGAATTTGCTGCTTC
TGATCAGTGAGTGAAGAAAGTTTGAAGCTTTGAGTAACTTTGAAACAATGGAGGTATTTGGAAAATCTCA
TGTGGTTGTTGGCTCTGCTAATGTTATTTACTTATCTGCTATATTGGGTCACGAAGGACCCAATCACAAA
TGTGATTGGAAATGCGAGAATGAGAATGTGTGTGGGAATATGTACCGTTGCAAACTAACTGGGTTGACTC
ATGTTTGTGACAAGAACTGCAACCAAAGGATTTTGTATGATAATCATAACTCTTTGTGTCGAGCTAGTGG
TCGGATTTTCCCGCTTTCTTTGGTTGAGGAACAGGCGGTTAAAGGAGTGAGGAGGAAGCTTGATGATGAG
AGTCAACAACAACCTTCTGAAAGTTGTGTTAAGCGTCGTCGACGTGATGCTCAGTTTCATTCTTCTCCTT
TTGAGAGGTCTTTTGCTGCTGTGAGTCCTTTTTGCAGCCAAGCTGGTGGAGATGGAATGGAGATTAACTA
GTTCTTTTCTATCTCACCTAGAATAACTTGCTTTTCTTTTTCGTTTTGGACAAGTATGCAATAAGAGATA
TTTACTCATGTGCTCTTACAGAGAGTCTAGGCTTAGCTCTCTGTCTGAAGAAGCACTTTTATCTTAGTAT
TGTTGAACTCTATGTAGTATTTAACGTAGGAGAGACTTTATGATTCTGCTACTTTGTTCTGGACGTTCTT
GTTTTCGCTATTATTAGGTGAAGTAGAATAACACCCTTGTTTCAGCTTTCTTTCTAGTGCTGTCTGATAT
TCTCCTCTCGCACCTTTTCTTAGCTTTGTATCTTGTTTTTGCTTGCCTCTTGTACCATTGGTCATTCTTT
TAAGTTTATTGCGACAGGTTTTTGTCACATTGCTGAAAATTGCAGTGTAGGTTTCCACCAAGTTTTTCAA
GACCAATTTCTTTCTGGTTTGTCATCTTGTAGAATATTCCTCTTCATCCTCTCAATGGAGACATTGTTGT
ATCCTATACTTTGTTCAAATTTAACTTACTTCCTTGCAGTGATTGATGAGCACTAGAAGTTCTGAAAGTT
TTTTCTGTTTGTGCAGGTTTCACAATCTTGCCATGCAAGAGAGTTTAGTTACCATTATTTGACTGTTATG
TTTCTTAATTCTCAGTGTTTGAGGAGTAAGTCTAACAATTGGAAGCTTGAATTTTTCTTTGTAGGTAGGT
CTATGTTTGTGCTCAGCAGGCAGCAGAGGAAGGACGGTTGTCGAAAGAAATGATACCCGACGTAAGATTG
CGGATGAAGACACAAGTAATCTAATATCTTACATCAATGGAACTGCGTGAAAGAAAGGAAAGGGTTGGTG
CTCTTCTTTGCATTCAAAAATGGATGATTCTGACAGAAAGGCGAAGGTGTGGTGGTTGATGTGACAACTA
TCTTACTGGGACACAGAGAATTTTGCCCAAAAAAGTTGGCAAAGTATCAATTGTTGGCTCGTCCTCTGCT
ATAAGGTTAGAGGATGAACCGAGCAGCCAAATCTTCAGAAGTTCAGAACCACCTAGTCCGAATCATAATC
AGAATCAAAACAGCAAGGTGTGGCAGTGGCTCCCTAAGGTTAGCATCAAGATCCAAACCTAATACCTTGA
GCATCATCAATCTACAGAGTTCTCCCTCCACATTCAGCGGCATTTTCGTTTGTTTTTATAGTAACCACTA
AGCTCAATCTACTGAAACAAAATATCTCGTTGTTGATGATATTATACAAACAAGTAAAATGTCTATTTGA
GCTTCTTTCATGCTTCAAACATCATCTAAATTCAG
>TCONS_00012092 gene=AT1G69587
AGCACCGTTAGGCCCTCGGCGACTGAACCGTCGTAGCGAGCCGTTCCTTGCGGCTAGGTGCCAATGATTC
TCCTCCCCACCGTATGAGGAAACTGCTGATCCGGCGGCGGAGTTAAACTCGCCGGAAGATGTATTCGGAG
AATAACTGAACACAGAGGACCGGAGCCGTGGGCCATGCAAACCGTTGGTACTATTCCATTACTACACAGC
CTACAGGAGCTACTCATATAAAGCATTAAACTTTGGCAAAAAAGAGGTACAACAGAGTAACCCTCTTCGA
AAAGAAACAAATACATTATTTTTTTCCTCTTTAAGAATGATTCTTTATATTATTCTAAGATCTTCCTCCC
CTTCACTTTAGGATCCCTAGCTCACTTTTTTAAGCAACAACATCGGCTGCATGTTTATTTGTGCTACTTC
ATCTTTACATCTTCTCACAAATATCACACCAATATCGAAAAAACACATACCATAACTCCACATAGTCACT
TTTGCCTGCAATACTATGTAATAGTAGTCTAAGATAAAATCTATTGTCTCTAGTGTAGAAATTACCATTA
GATTCTAGCATGAGGGATTCAATATTTGCTTGCCAAAGTTCAAGAAATTAGTACTTTGTTTGTGTTTGGT
TATGCTAATTACTCTTAGTACTTTTTCCCACCTTGTTGATTCATCAACAGATCTTAATCCTCAATGCAAT
GATTCAAAAAGAACCACTTCTGTTTGATATATTGCTCCCTTAATTATGATTTGTTCTTTATCCTTATCTG
ATTTATTCATGAGGGAAGATCTTTTTCTTTATCTGACTACACTTTTCTTTACTGTTGTCATTTAAATTTC
TTTATAACAAATATTTTTAATCACATGCAAACTAAGAACATTCTGAAGCATCAGGTTCTGTTCTCAAAGT
AACATATTTTAAAACTGAGGATTGGATATTGTTTGCAGGCTCAAAAACAAAGCAAGCAGGAGACCAGTCG
TTGGTCCAAAAAACAAAAATACCCATTTGCTGATTTTGAGTTCCCCTCCCTTTGCTTTTTCAGCATTCTC
GAGATCTTTGATGTGGTCGGAGGGATCCAAAAGAAGTTTAAAGCAAAGTAAAACAAAGCAAACTTGAGGT
TATTATTGGATTATAGCTGATGGTGATATTCCCTCGGTGGATAAAGGTCCAATACACAATCATTAAAACA
ACTGGCTGATGAGTGATGAGCGATGACAATAGCAAATGAATTAGGGATGTTGCAATGGACTGAGTTGTTT
TGACCCAATTTTGGTTTAGGGGTCCAATTTTGTCCTGATTTGAAGGTTTAGGCTTTGGACCGGCTTGTGG
TTGACCACTCTAAAATGAATAGGCAGATGTGTCCATGGTCTGCGTCGGTGGGGGTTTAGGCTTTAGCCTC
ATGCGGACTAAAATGGACCTAGTTGGAGAAAATAGAAATTGGTGTGTGGGTTCTCTTGCCATCACAAGAT
TCACAATTCCTTGTTTCTAGCATATTGATGTCCAACTTATGAAATACTGTAGTTGGTGTCAGATTCTGTT
TTCTATTTATGAGAATTACAATTGTG
>TCONS_00032300 gene=AT4G09460
ACTTACCTACCTAATCTCCATTACCCCACACACAACACAGCAAAGCACAGCCTCACTTTATCTCCACATA
GTCACATGTACATATACCAAACTTAGTCAAAGTCTCCTCCTTTTTATATAACCCACAAATTGATCTCTTC
TCTCTTCTCTTACACCATCTTCTTCATTCACCATGGGAAGATCTCCTTGTTGTGAAAAAGCTCACACAAA
CAAAGGAGCTTGGACTAAAGAAGAAGATCAACGTCTCGTAGATTATATCCGTAATCACGGTGAAGGTTGT
TGGCGTTCTCTTCCTAAATCCGCTGGATTGTTGCGTTGTGGTAAAAGTTGTAGATTGAGATGGATTAATT
ACCTTCGTCCTGATCTTAAACGTGATGGTCATTGATAGCTGGAAGATTACCAGGAAGAACAGATAACGAA
ATAAAGAATTATTGGAACACTCATATTAAGAGGAAGCTTCTTAGTCACGGTATTGATCCACAAACTCATC
GTCAGATTAACGAATCCAAAACGGTGTCGTCTCAAGTTGTTGTTCCTATTCAAAACGATGCCGTTGAGTA
TTCTTTTTCCAATTTAGCCGTTAAACCGAAGACGGAAAATTCCTCCGATAACGGAGCTTCGACTAGCGGC
ACGACGACGGACGAGGATCTCCGGCAGAATGGGGAGTGTTATTATAGTGATAATTCAGGACATATAAAGC
TGAATTTGGATTTAACTCTTGGGTTTGGATCCTGGTCGGGTCGGATAGTCGGAGTCGGGTCATCGGCTGA
TTCTAAACCGTGGTGCGACCCGGTGATGGAGGCGCGTTTGTCACTGTTGTAATAATTTGTCAAAAAAATC
CCAAAAAATGGGTTTTGTTACTTCATTTTTTTTTTTGCTTGAGTCCTTTTGGATAAATATAGAAATTCTT
TACTTCAGTTTCTTTGGTATTTTTGTTTTAGTTTTTGTTCATATTACCTTTTGAAGAAAAAGAAAAAAAA
CGATACATGGTTTCCAAAATAATTTTATGGAAATATATAAGAATATTACACCATTGTCTAGG
>TCONS_00029703 gene=XLOC_019442
CGCGCGACCGGTGAACTCTTGATAAGCCGATGAATTGACGATGGTGATTGTTTGTTGGCGTGTTATCTGA
GGTTTCCAACGCCGGATTCATCAACGCTAATGACCATCGGCAGAAGTTGGGTGAAATCGCAGAATAACAA
ATCTGATTTGTAGAGTAATGGTTGACGGCATAGCAAATCGGCTATAGTTTGCTTTGTATGATTACGTTTA
AGTGATCAAGCTCTGGTCAAATGCTGGTAACGGTGGAGCACCATGGTGGACTTATTGGAGTGTCGGCATT
ACTATTATGGTTATGGGAACTTCAGTTTACGAAATAAGTTACGCTTTCCCTGCATACTCTATTGGTTGAT
GCAGTTACTTTGATTTTTTCTTATTTTACAGTACAAGCCCCATAAAGGGGATAAGATCAAGGTTTACTTG
CTTGCTTGATAGTATTTTGATTGACTTGAAAGAAGAGTTATGGAGGAGTTTTCTTGAGGCATGACCTTCA
GTAGTATTTAATAAAATTGTTGATATTGGAGCTGTTGGATCTTTGTATGTTGGTTTAGTAATATTTTGGT
AGTTCTTTATTAGAGAAGGTAGTAGGAAGAAGAAAAGTTATGGTGCTGAAAATCTAAGGATGATAGTGAC
TTTGTTTCAGAAACCTATTGTAAAGATCAAATTGGGTGATTTAATTGACAATTTTAGTTCAGGAAATTTG
GTGCCGCTTTAGGTGATAAAGGACACGGTGAGGAGATATTGCAGTTCTTGAAATATAATGTCTTGTACTA
TATTGAAAGATACCTCATTTTGAATGTCTTGTACCAAAAGGAACC
>TCONS_00036929 gene=XLOC_024218
GGTTTGGAAACGTGAACTCGTTAAATGGAACGTGAAGGACATTGAGTAACTACGAAGCAGTGAAGACTTA
TGGGAAGTAGCCAAGCTGCACAATAGTGAAACCTCTTTGCCTGAGATTTTTGTGTTGTTGTTTCAAGAAT
TGTACGTTGAAGGGGCTGGAGTTGAGAAAATGGTGTGAACTCAACACAAACGCAGAGAGTTTCTAGACGC
AATCCCACGGCCGCTCCTTGACTTCGTGGATAGATGTTTGACCGTTAACCCGAGGCAACGAACCAGCGCA
GAGGATGTTCTCAGACACGAGTTCTTCCATCCAGTACATGAAACCCTTAGAAACCAAATGCTCCTTAAAC
AATACAGCAAATGCAATCGCAGCCTACAGTGGTTGCTGACGCAGTAAGCCAAACTTTAAACTAATAATAC
AATTATTGAAAACTAAAAGAGTAATTTAGCAAACTAGAGAGTTAGTGTTAATTAGTATTTTCACTGTATT
ATTTGAATTAAAATCCTCATAATCGATATACTTATTCTCCTAATCCATGTGCATGTATGTATTGGGAAAC
AAG
>TCONS_00035144 gene=AT4G39364
CACTATATAAAGACCGCATCCTCTACTTCTTCATAATAGGAGCCTCTGTAATTTTGTAGTAGTCTGTCCG
ATTCTTCTCAACGATTTTTGTATTCATCGAGTCAATTGTTCCTGTGTTTTCATTGATTAGATCTTGTGAA
TATAGTCTTTATAGCTTTGGTTAGAGTTTTCTTATTGGTTAATGATGATAAATCCAAAGGCTTGTTTTTC
AAACATTCGCAGTGGCCGCCTAAGAGCTTTCGCCTTTCGCCAGGCTTGAGAGTTAATGCTGTTTTATCCT
TCCTTGGATGTCTGAAACTTTTGTATCTAAACCTGTATTGTTTTGTTTTCTATTAGGGTTTTAGATTTGG
GACTAAGTTATTCAATGTCCCATTAGCAGAATTGATTTCTCTTAGTGCTTAATAGGATTGAACAAAGTCC
CTCAAATCTTGATCCATCTGTCACTTTGTCAGCAGTCTTAATTGGTTTCTTGCTGATCATTATATGATGG
GAAATAACATATAATCTCGATTTTGATTAATTGGTAGAATTGCTTAATATTGGTCGATGAGGATAAGATG
AAGGCTTGTTTCTCAAAACATTCGCAGTGGCCGCCTAAAGCTTTCGCCTTTCGCCGGGCTTGAGAGTTAA
TGCAGCTTTTATCCTTCCTTGGATGTCTGAGATCTTTATTCACTCTATCGATTATCTTGTCTGTTTAGGT
TATTCCTTCTAGTAGATTATTATCGTCTATTTTTTGTGTTGAATTTGCAGGTAATTTCTTGGTGGTAGCT
TCTTCGCTTTACTGGCTTTTGGAGAAAGAGTTCCTTACGTTTCCTGTAATTTCCTTTAATCTGTAAAAAT
CATTGTCAGATTTATTTACAATCTGTAAAGAGTTCTTTGTTGTAAACAATTTTGTTCATTGGTGATGAAA
TTTTGTTCTCATTATGAATTTTATTTGTGATGA
>TCONS_00003507 gene=AT1G43765
CCTGTTTGTGAAACTTGTGGCGACATAGGTTTTGAAGAAGCACTTGTCTTTTGTGACTCTTGTAAGATTG
AGTCTATACACCGCTATTGCATAGGCATAACACCGACTCCTTTTACGGAATACATAACTTGGATCTGTGA
GGATTGTGATGAGAGTGACAGTGATTCTGATTGTAAAGAACTGGATCAGACTGCTAAGCTTACACATATC
TTGAAGAAGAGTGACAAAAAGAAGAAGAAGAGGAAGAAGAAGAGTAAATATCTTGATAAATATATTTTAA
AATTACGTCTGTTTATTGTAACTCTTCGTAGAAGTATTACTAACTAATAAATGTGTTTCTATAGTCTCTT
GTTTGATTATCTTTTTAATTATTCGGTTTTAACAAAAAAAATTATGATCTTTTCAATTTAGAAGTTCATC
TTATTTTTATTTTTAACAATAACTAAACAAAAATTATACTCATTTATGATG
>TCONS_00044093 gene=AT5G59400
AAGAAGATATTTGTTGCTGATGGCGGGTACTTGCACTTCGATAAGGCCTCGTCTCATTGGCTCTTCTTCA
ATTGTTGAGCTTTCAAGGTTGATTAATCGAGCTGGAGTTCCTTTCTCTGTACGATTCTCTACAAGAACCA
GAGCCCTCCACGGTGGTGGTTTAACCGCACCTACCTCTCGTGAGGAAGGTCCTTCTTGTATCTTCGTTGG
ACCTATTGATTCTGCTCGCAAAGAAACTCTAGAAGCTCTTTATCGCCAAGCTAAGGATGCGTATTACAAT
GGCAAGCCTTTGATAGTTGATGACATGTTTGACAGAGTTGAGCTAAAGCTTCGGTGGTATGGTTCAAAAT
CTGTTGTCAAGTATCCTCGGTGTAGTCTACTAAGACAGTCAACATATGCTGATGCAGAGGACAGGATGAT
GCATCGCAAGTTCTCCTGTTAGCTACCGTATGGATTATGATTTTCTTATTTGGTAGTTCGGCATGTGTTT
TACCCACGATATATGGCGTCGGCCTGGTTTATGGAGGAGATCCGTTTGACTCAGGGCTTGTCTATAGCAG
TCAGTTGTCATCTTCTGTGCCTATTTTGTCAAAGTTTAATGGCATCCTCCTCTCCGTGCTAGGGCCTGCT
TTTGGATATCCGATTGCATCTTCTGCAGTAAGAGTACTTAAAGGGTTATGGAGAAATGACTTAACGGCTC
TAAAAGGAGACTGCCCGAATTGCGGGGAAGAGGTTTTCGCATTTGTGAGATCCGATCAATCGAACCGATC
AGCTCACAAAGCCGACTGTCATGTCTGTGAGTGCACCTTGGAGTTCCGTACCAAAGTAGAGAAATCTGCC
TCACGATTGGGGAGAAAATGGGTTTACGGTAGGATATACCTTGTTTCACGGCCAAGGAGAGATCGGCGTT
CAAAGTTTACATAATTCTAACAAAAGAAGAAAGATTTTTTTGGGATGGTTTCTACTCAATTGTGTATTGT
AAAAATGATACTATAGAAAGCTTTTGTAACATTCAAAAGATTCATAAAAATTGTTACTATAACGTTTTGT
CTCTTGTAGCCTTATCTTCAGACAGTTTACAAAAACAAACAAAAGAACAAAAAGATTCGTTCC
>TCONS_00037570 gene=AT4G23493
GCCTTTGAAATTATCCAAACTAAAAACAAATCTGCGATCAGTCTTCACTGAAGAAAAGCTTTCGCAAAAG
AAGAAACCGAGACACTCATTTGAATTTGCTCAGACTTTGAAATCTGATATATATTGAGATCAACGTAGAA
CCTAACCTCATGCGACGTTTTCCTGCTCTTATAGAGAAGTTAAAACCGATCTTCACGGTCTCAGGATCAA
ACGCAGGTAAAGTGGTAAGAACCATTGTACCGAAGAAACCTGTGAACGAGAACATTAGTGAAAGCGAAAC
AATGAAGAAGATGGAGGAAACGGTAGAGCCTATGGTTGCCTTAAGTAGACCACCACCATTTTCACCATTT
GTCGGTCCAGTGCTCATGTATTCCCTGCTTCAATCATGGACGTCTAGCCGCGACGAAGACGGCTAGTTGT
GTCAGCCAAAGTTTCTTAACAAGAAGCTCTTAAATCTTGTCTGATAGACAATAACTGAGTTTTTAGTAGA
ACCTTATGAGATGTTTATTAGAGATAATAAAGGTTTGATGTTGTTTATAGTAAGTCGATGGTTTGTTTGT
TAC
>TCONS_00015948 gene=AT2G34770
GTTGTTTTTTTTGAATATATTGACGATTCGTTGGCCTCCGAGATCTAAGGCATCTCTCACAATCAACGGT
CCAGATTCCATCTAGAAGATATATTACACCGACCTTGTTTTCTCTATCTAATTCTCACACACACACCAAC
GCAAACCTCCAAAACAGGGCCGGGGCGATTCATTCACAATCTCGGCGATTCTCTCTTCCGTCTCGAGTCG
CTGAGATCCATCAGGGATTCACTGTGGATCTTAAAAAGCCCCTTGTATTTCAGGTTGGTCATCTTGGAGA
AGATTATGAGGAATGGGTTCACCAACCTATCGCGACCAAGGAAGGCCCTCGGTTTTTTCAGAGTGACTTT
TGGGAGTTCTTGACACTTACAGTTTGGTGGGCAGTTCCTGTCATTTGGTTGCCAGTTGTAGTCTGGTGCA
TATCAAGGTCAGTAAGTATGGGATGTTCACTTCCAGAAATCGTCCCAATTGTTGTCATGGGAATATTCAT
CTGGACATTTTTTGAATACGTTCTTCACCGGTTCGTTTTCCACATAAAAACGAAGAGTTACTGGGGAAAC
ACTGCACACTATCTTATTCACGGATGCCATCATAAGCACCCGATGGACCACCTTCGGCTCGTCTTTCCTC
CTACTGCAACAGCGATTTTATGCTTTCCGTTCTGGAACATTGCGAAGGCTATCTCAACTCCTTCAACCGC
ACCTGCATTGTTTGGTGGAGGCATGCTCGGATATGTGATGTACGATGTCACTCATTATTACCTTCACCAT
GCCCAACCTACTAGACCAGTGACCAAAAATCTCAAGAAGTACCATTTGAATCATCACTTCAGGATTCAGG
ACAAAGGATTTGGTATAACTTCGTCGTTATGGGACATAGTCTTTGGGACACTTCCCACCACAAAAGCCCC
CAGAAAAGAGCAATAGTAGTAAAAGGCAAAAACTAAAAAGATGTTTGTAATACATTTAATTTAATCTTAA
GTTATTAATCATCCTTCTGAATTTTGAGATGTTTAATCTGAGGTTTCATTTGGATCACTGTCTTTTGTAG
TTTGTAAATCAATACTTCACAATCCTAATATAATATTTTTCTGCGAAAGCAATAAAAAATCTACT
>TCONS_00006589 gene=AT1G80745
ATAGAAGAAGCAGAGAAACCAATTGATCTACTTTTTTTTTTTTTTTGTTTCTTCCTCTTCATCAGGCTTG
TTCTTCGATTCCCTCACTTAAAGAAGGGTTTCGAATTTGCTCGAAAGATTGAAAGGAAAAAAAGAAAGAG
GGTTTGGATACTTTGAATCCGGTGTTGACCATAGATGGCAAAATGAAGCTGGTAGGAGAATATATAGCAA
CGATTGGTACATGCCTTGCTTTCTCTGACAAAGACGCCACAGAAGAAGACAGTTGAACCTGTTGCCAAAC
TCCACAAGATTCTCAAGTTTAGGTTAGCACCATTAGACAACGAAGATGGAGTAACAAAAACAACCAATTT
GTAAAAGTTTTTCTCTTGTTCAAGTCATTGGAAACCTGACTTTTCTTCAAAGATCATATTAAAAAAAAGA
ACTATAACAATAACCGACAGATTATATATGTAGCTAAGGCACATGCAGC
>TCONS_00018135 gene=AT2G13550
GAAATTTTGATATGTGACTCGCTTTTTTTTATCTTATTAGAATTGCAACGAGAACATACAAGTCGAAAAT
CATACATAAGCCGGCGGATAAACAAAAATCCCTAGAGACAAAGACCAAAAGGAGGAAAACTAATCCCTAA
AAACCAGACAGCCAAATTACCAAGAAAGGTAAAAACAACAAGATAAACTCGCAAAAAGAAGAGATGGAGA
CCAAAGCACTAAGCTGACCTATTGTTCCATAGAGGTTCTCACTAAGATTTCCAAAAGAACACGTGAAGCA
GCAATAAGACTGGTAATGCCACAAAATTAAGACATCTTTCTGAAGTCAAACCGCCAGGAACGAAAGCAAG
AACCAAATGATACTAGAGAGACAACAATCACACCATACCAAGGCACACGAGAAGACGAAAATAAACTAGG
AACAAGGGAAGCCCTTGAGAATCGCCAAATGACAAGCCAAATAAGACAAACACCTCTTGCACGCATGCAT
TTGCCGACCCAGTTTCAGCCAAATACCCGCACCGGAAGACAACCTAAATCGCCTCCAAACAGCCACCACC
CTGACGAGTCGTCGCCTAGTCCACAACAAGAACGTCACATAACCCGGTCAGAACCCATCACCAGAGGCAT
CCACCAACTCAAAACGACTTCATCTTCAACTGCAAACACACAGAACACAACGGGGGAAGACAAAAGGAAA
CAATTCCATATCGTGACAAACACTGACATAGCTTCAACTGACAAAACCAGATCAAGATCTGGAAATCAAT
CAAAACCCCAGCCGCATATACAGCCAAAATTGAAACAAAGCCTAAAAACGGGAGCTGCCAACAACATAGA
GACCAACCTCCGAAACAGATATAGAAGAGAAATTGGTCCCCGCACTCCCCAACACCATCAACCCTACAAC
CATATCACCATAAAAACGAGAAGGAAGAAATCTACAGACGAAATTAAACAAAGACGCACAAGGCCAGAAT
CAGTGCTAAGGTAGCCACCGCATTCTAGCCTCAAAACTGCAAAACCTCTTTAGACGGCGGCTGGTTTTGC
GAGAGAGAAAACTAGGGGCAATGGAATGCATGATCAGCATTGGCGATACAGATACCTTTGCTACCGATTG
CGCAGATTTGATCTCTCTCGTTGATCACCAAGACGATTGACCAACTTTTGCAACGGAATTGGCCTCTTTT
TGGTATTTAGTTTGTTTTTTCTCTTCTTTCAGCATTAGCTCGTAGTTTTAATACTCGAGCAGATTGTTTA
GCTAAGAACTCTCGAAATCGTAATTGCCTTTTCTCTCATGTAAGCAAATTGGTTCATGAATGACTTTTTG
TAG
>TCONS_00041468 gene=AT5G28262
CAAATTTTCCTCGACTACCTCTCTCTCTTTTTAGGCAACGGCGGTGGCGATTGATAGTATGAGTTTTGCT
CCGACGATTGAGAGTAGGATTGAAGCTACTTTCCTTTAATCATTTCTAATTTTGCAAACTAATTTCTTCA
CTTTCATCTTTGATCTCTCTGGAAAAATAACTAATTTGAGTTGTTGGAATTAACTTGTTGAATTTTTCTC
TGCAAATTGTTTGGAATAAGTGGAATGCGAGCAAAATTTTTGTTTTCGAAGCATGAAATTTTTTTGCTGG
ACATAGCAATTATTTTGTTTTCGAAGCAGGAAAGTTTCAGATGTTTTTGGTGTTTGTATATGATACAGAC
AATTTTAACAAAAAAGTAAACGTTTGAGGCGGACTCAAAGAAAGAAATCAAGAAGTTGCAGCGGTATAGA
GACCTCAGATCAAGACATGGATTCAGTCCAGTGAGATCAAAGATAAGAAACTGAGAGGAGTGGCTTCATC
TCTGTGAGAAAGAAACCAAGACAAGACCAAGACAAGGGATGGCTGAATAATGTGACTCATCTTCAGACAT
CTATTACAAGGCATAAGGATCACATAATAAAGTTGGAACTGATCTTGAGGCACAAGGATCATTTTCATTT
TTGTAAAGAATCCCACTTAGAGAACCTACCATTGGAGGATGACAAAATTAATAAATTTTCTAAGG
>TCONS_00016819 gene=XLOC_010850
CAAGTGAAACTAAAAAGAAAAGAAGAAAAAAAAATCTAGATGAAGCAAGCTAAAGCTATTGTAGCACTTT
AGCTTTGGCTTTCCTATTTTTGCCAACTTTTACTCTTTTTTATTTAGTTTTCTTTTACTTTTTTTCCCAC
AAAAATCCAATCCTATGCAAAAGATTTTGCCTTTCACGTCGTTTGGAGCACGATTCACTCTAAAAGGTAA
TAGTCGGTGAATAAGAGGGCTAACAAAAGAGAGAAGAAGACTGACACGTGTACATAAAGAAAACAAAGTG
GGATGACTCAGTGAAACGTTATGGATTTGCGTGATTCACGGGTTTACAGTAAAATGTTCTCGTCGTCTAG
CTCTCTCTCTGTACGCTCTTTTTGTACTCAGTTTTTGTTGCTCCGACTATTTCTCACCGACGGTTTTGTT
CTACGTCGTCGTTTTTTGTTTCACTTGTAGTGTATAATTGTTTACACTTATTAGTGTTATCATGAAGACT
AAAC
>TCONS_00043724 gene=AT5G55620
CTATAACCAAACATCGAGCTTGCCTTAGAGTTTGTCTCAAGCTTCTCCTTTTTTGACAATGGAAATGAAA
TTGCTCTTTACATCGGCTTTCACCCAAATGTTCGGCTACTCGAACCATATGGATCAAGCCAGCAACTGCC
AAAGCACCCGCAACAAAATTATAAAGATGATGAAGAAAGAAGAATTCCCAAGTGGATTCCAAGTCCCTCT
TCACTACCCTAAATACTCCAAGTCTGATTACGAAGTTATGGATGATCTCCGCCTTGACTTGCTCCTCAAA
CAATATGGATTCTCCTTTGAAGGATCTCTTGAAGACAAGAGGGTTTTTGCAATTGAATCATTTCTCTGGC
CTGATCAGCTTTAGATGGTCTATGTTGGTGTTGAATGATCTTATATCGCTCTCCACATGCATATCAATGA
GCCTATACTCGAGTGGTTGAATGTTTTTAAAATTATGTCAAATTACCATGTATATCAATCACTTAGTAAT
GTTTTAGAACTATGTCAAATACTAGTGTGTGTTATATTTCTTTGTGTGTGGGGATGTTTTGAAGTATGCA
ATTCTTCACATATATATGTATCATATGAGTGCATTAATAACATCTTTGATGTCATGTATAACACT
>TCONS_00025880 gene=AT3G59450
ATGCCGATATTCCAGTGGCTTAAACGGTGTCTCTGTGGAGACACAAACATAACTATTGATCAGGCAATAG
CTTTGGTTGATGAAGAGATCGCCAACTTGCGAAAATTGGAGCGAGGGTATCAAACTAATATCCGCAACGC
AGAAAATGCCAGAGATCAAACTAATGTCCAGATAGAAAGGGACAGCTTCAACGATACTATTCGACTTTTA
CAAGCAGAGTGTAATCTCATCAACCTAGAGATCCCAACCCTCAATGAAGAGAAATTTGCGATTACAAGGT
TGAAATCAGCAAAACATTTCTTTGGTGCTGTTAGTTCGGTGAACAAGACCAGAGAAAGATACCACCAGTG
AGGGTAATAAAGAAGAGAAGATCTATCGTGTTTAAATTGCTTTGCGAATCAAGTTGCTTGCATTTTGCAT
TAGGCAATAAAATACC
>TCONS_00037442 gene=AT4G22280
CGAAGGCGGATGCACGCTTCTCTGTCTCCCTCCACTCTCGAGTCTCGTCCCCTCTGTGTGTGATTATCTT
CTTTGGTGTTGTTGATGCTGGAGATCTCTTATTCAGATTGATCACGCCTGAAAGGTTTATTAGGATTTGG
CAAAGGATGGATAGGATCAACGGTCTATCAGATGATATTATTTGCCACATTCTATCTCTCCTTTCGTTCA
AAGAGGCCACCTCTACATCTGTCCTCTCAATGCGATGGCGTTATTTGTTTGCCTTCAGACCAAATCTCTG
TTTAGATGATCAAGAAGTGGGTGGAGGAGACAGTTTCATCGATTTTGTGGACAGAGTATTGGTTGTGACA
GGGATTGTTGCCCTTTGGGAAGGCTTCTTTCTGCTTGCCCTGTGCTTGAGGAATTAACCATTATTGGTGG
GTGCTGGCAACATATAGAATTTTGTCGCACCGTCTCCTCTTCGACCCTTAAGAAACTTACTATTACGTCT
TCTTTTCACTATGAATATTGGGGCATCACTATCGATACACCGAGTCTTGCCTACTTAGAATACTCTGATC
TAGTTCCAAGACACTTTCCGTTTGTGAATCTTGAATCCCTTGTCGAAGCTAAGCTCGCTCTTGATCTATG
TTCTGATAGCAATCCAACAAATCTGATTAAGGGGTTAAGAAATGTTGAGGTCTTGGAGTTATCATCTGGT
TATACTAGTCAGATATTATATGATTTCCGTGAAGCAATCCCAGTGTTGAGCAAGTTGTTTCGTTTATCTA
TTAAAAGTAATTCAAGACACTACTACATTTGGAATCTTCTGCCAATACTTCTAGAAAAGTCTCCAAAACT
AGAGACTCTCGTCATCAAGGGTCCATTGTCCGCTGATAGATATGAACGAGAATATGGATTGTCATGTCCT
GTGAAAGTATTGGAGATAACTGAGTATGGAGGAAAATATGAAGAGCTAGAGCAAATGGAACATTTCTTAA
AGAAACTGCCATGTCTTGAGCTTGTCAAAGTTCGTGCTTCTGCAATAAACGACAAGGAAAAGTCTCGTAT
CACCAAAGATCTGCTAATGGTTCCTAGATCGTCCAATTGCAATATCAAGCTCAAGTTTTGTTAGATTACC
AAGTAAATTCACTATACTCTAAATATACTTTGGTTTGTATTAATTCTACACTAATAAACATTACATATTT
CATATCGTA
>TCONS_00017599 gene=AT2G04910
CTTGTAAAAGATGAAAACTTTTTGTTTAGGGATAGCAATTGCTCTACTTTTCATAACAGTAACGTTTTCA
GCGAAAGCGGAGTTCGGACAATGGTGTGTAGCCGATGGACAGATACCAGATAATGTGATACAAGCAGCCG
TAGACTGGGCTTGTCAAACAGGTGGAGCAGACTGCAGTACGATTCAGCCTAACCAGCCTTGCTTCTTGCC
CAACACTGTCAAGGACCATGCCTCTGTTGTCTTCAATAACTATTACCAGCGTTATAAGCGCAACGGCGGT
TCCTGTAACTTCAACAGCACTGCATTTATCACACAAACCGACCCTAGTCACGATTCGTGCCATTTTGAGT
ATGTGCCATTTTGAGTATGTCCAATGATTCAAAGGAAAGACCAAGATGAAATGAAAGATGATGAATTATA
CTACCGGTGAACAATATAAACAAATC
>TCONS_00047068 gene=XLOC_030699
CTCTCGTTATTTCGAATCCCTAAATTTTTATTTTCGGCAAACATCTGAAGAAGTTTATGATCACCGACGA
TTGTTTTCTCCGGCGACTATTCGACGATCAGACAATCGATTCCCTAATTAAGATGGTTTTGAAAGATCAT
TAACGATCGCGAGACTTTACGATTGAGGGGATTTTGTTTGGATGGTCGTAGCATCACCGACGGTGGAGGA
TGGCGGTAGATACGGAGGGCGGTGGAGAGCCGTGAGGGATGAAGTTACGGAGGAAGCGGTGGTCGTGGCT
GGTAATCGTAACAAAATCGTTGAAGTCTTCTTTGCCTGAAAGAAGAAGAAGAAGACGGTTTATCTTCGCT
CTTTGTGATTCGAGTTTCTCTTGGATGTCAATCTATTCACTTTCTGGACGGAGGAGACACTAATTGAGGA
CAAATCTTTATCATTTTGCACTTGTAATGGAGAAAGATGGAGAAGATTGTTTTCTTTCTACAAGTTTCTG
AAGCAAGAGCCTCATGAATTCCTGAGGACCATGAAACAAGGTACTCCTTTTTTTTAGGGAACCCTACTTT
TAAAAGGAAAGAAACATTGGCAATCCTCATCTCTGGATTTCTATCAAATTTGTTTTTCTTCCTTTCTTCT
GTGGTATTGAGGGTTTTGTACTTCCGCTGGATTACGAGAGGGCACTCAAGTTTTCAAAGAGGCGAATGAA
AAGATTTAGGTGTTTTCGGTGAGACATAATGGCTTCACATTATTGTAAGCCTTGTAATTTTTAATTATAA
TGCAGGTTTTGACTGGTTAGCGTCATAAAGGAGTACATTGATGAAGTTTGCGCCTGAATGGGAAGAATAA
TTTCTCACATCCAATGTGTGATGGCTGCTATAGTTATGAGACAAGTTCTTAAACAGACCGTAAAAGAAGG
GAATGCATCAACGACCTTTTAGCATGAATAGTTAGTCTCCCCGGGGATAAGGATTGATCATAGTAGAGAG
CAACAATTATTTATGTTGGAATAGCTTGGTCTGCAAGTTTTTACCACTACCATTTGTTCTTGACTTCTTT
CATGGGTTTTGGTTAGTATATGCAGGTAACAATTACTTTTCTTTTTGTTGAGCTCAAATATATACCACTC
ATCATAAATACTGATTTATGGTTTTTTCCTTCCACGTTCGGTGTTGAGGGATTTGTTCTTCGGTTGGTTT
ACAAGAGGGAACTTTACTATGAAAAAGGGAAGAAGCTTGGGAAAAAAAGAACAAGAGAAGATCATGATCA
GCTAAAGTTGAGTAATATTGATTTTTTTAATGAATTATGTTACTATTCTGCATCGTCTCTCCATTTGAAT
CTTGAGATTGATTTAAGTGTATTAAAATGTGTTTACATTGGGACCTCAGATAGAGTATACTGGAGGGAGC
TACTGATTCAGAAGATGCTCATCACAAAGACTTCCTTTACGCTTGTTAGACAATAGACACCAATTTTCTT
TTCTTTCAGTTTAATTTTCTTATTTGTTTGGTTGTCGGATCAGATTAAAAGATACCACGAACTCTCCTAA
AAAAACCGGAGTATACTTTTCAACTGCAATAGCAGGAGCAGATTGATGATTGTGAAGCATGAACCCGAGT
ATTGGAAATATGTAGAGGAAGGATAAACCTGAGAGAGACACTACTTTGCCAACCGAGATATGCCAGAAAC
TTGAAGACCATTTGAGCTAGTGAGATCAATTAGAGGACCAGATTCATCCAATCATTGATAAGTGCCAGTA
CCAACCTGATAAACGAGATACAGCAACATCTATGTCAGCCCACAAAGCACGATGAGTACTTGATCAGCCT
CTTCCACATCCAGTTTCACGAACCCGGAAAATCTGCATCCCAAAACAAAATATCGGTGCATTCATGCATA
CATCCATACATGCATTCATGCATACATCCATACATGCATTCATGCATACATCCATACATGCATTCATGCA
TACATCCATACATCCATACATGCATTCATGCATACATCCATACATGCATACATTTTATACATTCATACAT
GCATACACATGCATATATATTTGCTTTCTTGATTTATTGATTAGGTCATTGCTTGCTACTTTAGTACATT
TGTTAATAACTTGTTCTTGTTTGTTTCTTGTGCTTATCTCAGTTTGTAACGTGCTTGCTTGTTTCTTGCA
CTGATTGCTTACATGTTTAACTTGTTCACTTTATTCCTTCTTTGTTTCATTGATTATTTGATCGTTGCTT
GACTTGTTTGTTTGTTTCCTTCTTGGTTCCTTGATTTACTTTACTTCATTGGGCAGCCTTCTTCTTGGAT
ACTCGCTTACTTAGTTGTTTCAATCAATTTCTTTACACACTCGTTTGCTTGTTTCCTGATCCTCTGGTTT
TTCTTTTTCTTTTTTACTTTCGTCGTCACTATTTCTTACATGAACTTCTCTACTTGTTTCGTTGTTTGCT
TACGATTTTCATTTGGTTACTCGCTTTCTTTTGCTTTCTTTACTCCTTCCATAGTTCCATTGCTTGCTTA
GACGTAATTGTTTAAGAAAAAATCTCCACAACATCCTCTTTGTTCTTGCAAACTCCATTACTTAATTCCG
TTTATGCGTATCTTTTAAAATATCTACAACTCTTTAGCGAAATTTTATAATCCACACTATACAATTTAAT
TCGTTTTATATATGACATGTTTAGCAAAAAAAAATACCAATTGCTTTAATTTGTTTTTTATCCCCTTTTC
CATTGGTTGATTATTATCTTTACAAAAAAAGATAAAATAATGTTTTGCTCTCACATGTTCACATGTGGAT
CGAAATATTAGTAAAAAAAAACTAATATGATAAGTATTATTTGACACATCTCATGATCTAAATTAAATTC
CATTCCTTTTCATTTCCTTAATTCCACAATATGCAATTATATTTTTGTTTTTTCCCCCTTAATTGCTCTT
GTTCTTTCAATTTTTTTTACATATTTTGCTCTAATATGTTCTAATAGCATTTCTGATTTTTTTCCTTCTT
TAGAAAACTTTGACATATATAAATAATTAAACAATTATGAAATTGTCAAGCATCTCGAATAAAAATGGGG
TAAAAAAACCTTTTCTAAAAGGGAAAAAACCCAAAAAAAATTTTAACTAATTTTTATTTGGACGTTTAAT
TCCCAATTTTGGGTTGGGAAAAAATAAAGTAATAAAAATGTGCAATTTAATACCCAAATAATTAAATGTT
GTTATTTTCGATCCCACAACAAAAATAAAATTCCAATTTTACTTTACCATCTCAATTGATTATTAATCTT
TAGATTATATGACATTAGTTTTATAATTTTGGATAAAAATAATTTTATTAACATATTTGTTTATGGTGTC
TAGAAATTTAAAATTTTATTTTTATTATAATTATTCTATTTTAAAATTTAACATAAAAATTAATGAAAAT
CAAAAATATTTTAAATTGGCCGGTAAACAATTTGCGTTCGAATTTAAATCTTTCACGAATCAAACTATTT
TTGACAAAATCTCAATCCGAATCTTATCGTCTTTTTCAATATTGACGGTTACTTTTTCACATTTCAAAAT
CTCAATATTAACGGTCCTTATAGACTTTTACCAAATCCACCATGTCCAATTTCATTGGTTGAGTCTAGAA
TATTTGAATCTCTTCTGGATTAGTTGCGCTTATTGCTTGTTTCTTTCTGATCAACTCGAACATGAATCAT
GACATTCCCGCACTCAAAAAGTGTTCGATGGAATGTCGGATCTACTAATTGCAGTGATACTCGTCTATAT
CCCAAGGCAATTGCCATTTAGAGCGTGTATTGGCTTTAACAAGTTGATTTGATATTGCCTGCTTAGTTAG
AGATCGCTAATGGTGATTAGGTCAGTGTCTAGCTTTACTTGAGGATTTCTATCACGGTAGTGAATTAATC
TGTTACTGAACTTGTTGTAGGGATAACTTATGTGAAGTTTTATCAACCATCTTAATAGATTAAGGAGATC
ACGCTATTCGATTACTTCATCCTTAGGAATCTTTT
>TCONS_00038348 gene=AT4G31877
GATTCTTCCTCTCTTCTCCTCTCCTCTTATTAATCTAATCCTCCTCCCCGAATATTTCTCTGCCTTTAGT
TCTTTCTTTTTTGGTAATATATTTATTTTTCGTTACGATTTGGTCAAAACCCTAGATTTGTTTTCCAAAA
GCATATCTGAAAATGAAGGACAACTTTCCTCTTCTCCTTCGGTTATAAATATTCTCTCCGGTTTTGCTTG
TTTAACCTAAAAGCCTCAGATCTAACTCCAACACCTTCAAAGTCTGCCTCCTTTCCAATCTTCTTTCTTC
TGTTCGATCTCTAATCTCAGAATTTGTGTCGGTAAGGTAAAGGTGATAATGAGTGATGACTGATGAGGGA
GTTTTGGGACAAATTTTAAGAGAAACGCATAGAAACTGACAGAAGAGAGTGAGCACACAAAGGCACTTTG
CATGTTCGATGCATTTGCTTCTCTTGCGTGCTCACTGCTCTATCTGTCAGATTCCGGCTCCGATTCGGTC
CCGGTCACGTTTTCTTCTTCTAATTGTGTTCCCATCTCTCACTTTCTCTCTCATGTGTTCTTCATCTCTC
AAAGGTAAATTAAATACGATCTGATAATATCTGTATGAAGATTGTTCTTATTTGCTGCCATTGATTTGGT
TCCCAATTGCATGCGAGTTTGCTTTTTGTATTTTCCTTTGTTGAACTTTATATTTTATGAGATCATTAGT
ATCGAAAGCCTAATCTATGAGTTTAAGGCGTGGTTAAGTGAGATTAACATGGGACCATTAACGTTAACCT
AGTTTTCTTAGGCTGGTCCAAACACTTTTGAATCCCTTTATTTCCTCGATCCAAGTTAATATTAAATCGT
TTATCTTTTTCTTTTATCTCGTTTCTCATTAGCCCTTTTAAATCGTGATTTCTAGTCGTGATCTCTTTAT
AAATATCTGTAGATATTATTTGCTCCATACGATCATATCTATGTGTATAGTCATGGATCTTGCAAAGTAC
TGTTCATGATCTTTGAACTGCTAGTGATTAGTCGTTTGTTGTGCAGATTATTTATATTGCATGCTCGTAC
GTTTTGATTCCATTTATGTAATTATGTTTCTAATTTCGTCTATTATATATAGTTTATTGTGTTTTGTACT
ACTTGTAGATGGTATCTAATTTATATATCATTGATCCATGTGATCACGTTGTGAATCTTGTGAGAATATT
CTCGTGGGTTTGTTTCTTGATTTAAGAACATGCTATTTTGGTTTGTTTCTTGATTTGAGAACATGTTGTT
TGCAGGTCCTCAAAACGACGTTTCAGACAGTGTTTGAAATTTGTTTGTTGTTTTTTTACCAAAATCTTCA
AGTGATTTGAACCTGGTAGGGAATTTTTGGATCTAGGAAGCGATTTGTCATTTGCAGTATCATGATTAAG
GAATTTCCAGTATTTGACTGCTTTATGTATGTTTCATGTCTAGATTGTGATGAAAATTAAAATTTGACCT
TTTCTCATTTACTTTTTTTCTCTACGCCAAAACACTTCAAAATTTCATTTTTAATTCATATATATTTATT
GCAGGTATGAAATGTTATCTTGGGGTTTTCTTCTGGGGGAAGAGGTGAGACATATTCTACAAATCAATAA
AAACATCTAACATTCATCGTGTCTATTGTATTGCTAGATGTCTATTGTCATACGTTTGTGTTGTTCTTGC
TACTGATTTGTTTCTTGCTATTGTATTGTTCCCATGTTTTTCATTGTTTACAAACCGACGAAAAGAAGCC
AGATGAGATGCAAACTTTTGTTCTTGCAATAATTGACAACAATTGGTTTTTAATTTCTTCAAGAGAAATA
GTATAGTGTTTTCTTGATGCTTGTGAAATGAGTTAGCATTAATCATTCATCGATAATCCTCAAACGCCAT
GTCTAAAAGAACGATATGTAAGTTACAAGTTCTCTCGTTATTCTAAAGTTAGTCTGATGGAAATGTCTCA
TGATACTAAGCCATCATTTGAAATGGAATATATATGGTTTGCAGAGCTCATATGTATACTTAGCTTGCAT
CACATTATTGCTGTGATTAAGATGTCACTAAGGTTTTGTTTTAGAATGACATAGAGCATTTTTGGTGAGC
TAGGAAGACAGATCAAAGAGGCTCTAAGTTTGTCAAAGGTTTGGATTATCTATATCGATATTTTGGTAGC
CACCCCTTTCAAATTGGTCATGCAAAGTCAAAAAGAGATGAATACTGCAGGGCTTTTGCGTAACCTATTT
GTAATATTCTGTGGTACTGATTAAGAGTTGATGTGCTTTGATCTATTTAATTGATTTCGTCATGTTGCAC
ATATATGTTATTGTTGTAGTTTAGAGTGTTCTGCAAGTCCACTGCAGATTTATTATGACAACTTGGAATT
GAAACTTGAATCAAGAATTATCCAAGATTTAAGG
>TCONS_00020926 gene=XLOC_013575
CAAAATCGTACCAATTTTACTCCATCGCTCCGGCGGTGATTGGCGAGCTCTCCGGTATACTCCCTTCTTC
TGTTGTCGGAATTTCCTTAGATTCTCTCTCGAAAAATCTAGCTTTAGATCACTCTTCCGATGAGGACAAG
CGAAACGCACTTGGACATGGAAATGTTACATCTGAACCCCATATAGTGCTTCTGCTCCAATGTCATCTTC
AACTCTTCTCCTACCTTCAAGTATGTAGTGGATTAAAAACATCGGTTGTTCAGCATTTTAGACCCCCAAA
GTCGTCAAAAATGTCTCACCCTTCCAGTTCTATCCATGAGGTAGAAAGAAGAGTTGGCCTTTTGCTTGTG
AGTTTGAACACTTAAAACTTTTTAAAGGCTACATTGACGAGGATGAAGAACGGCACAAATTTGGACACAA
AGGAGCTAAAGTTGAAACAAAAGTTCTGGTGGCTCGCGAGGAAGAAGTACAACTTCTTAAGAATCTTTCA
CATCCGAACATTGTTAGATACTTGGGTACTGTAAGAGAGAGTGATTCGTTGAATATTATGATGCAGTTTG
TTCCTGGTGGATCAATGAATTGTTCCTGGTGGATCAATTTCATCTTTGTTGGCGAAGTTTGGATCTTTTC
CTGAGCCAGTGATAATAATGTACACAAAGCAACTGTTGCTTGGTCTGGAATATCTTCACAACAATGGGAT
CATGCATCATAGACGATACTTAGGAGTCAAATTAGATAGGTTTGTCTGGTTCTTGCTTAAATATAGCCAA
ATGTTTACATACTTAAGAATCAAATTAGAACCAATTCAGCCACAAAAGTGAAATAGAGAATAAAACTATC
AAAGGTAGGTTGTCTTTAAGACCTGCAACTACATTTCTCATCCCAACCTCTCAATTTATTCATGTAGGGA
TATAAATAAATGCTAAAACCAACATGAAATCCTCATTTAATTTGGAGAAAAGATATTTAAGTTTTTATAA
TACGTTAACTCTATGTACATACATTTTTAATGAAACTTATTCTATAAATGTAAAACAAGAAAAGTCGAGT
ACTTTTATCGTTTTATTGTTATTTTTGGAGAAGGTCCCAAAATGGAGTAAGAAGTGAAGAGATTCTCCAC
GGTTCTATATTTTTCGACAAAATCAAGAAAATGACT
>TCONS_00028888 gene=XLOC_018751
CTTGCTTGGTTCACCGACGATATGATCCAGAAAGGACGATCACTCACTTCGGCTAGGATTATCGATTCTC
AGATCGTTTTGAGTCTTCTTTGCCTGAGAACAAGAAGAAGATGATGGTTCATCATAGGAAGCGGCTCTAA
TCTTAGGTGCAAATTCCAGAGCCTATAATGTGGCGTTTCTTAGAACTCAGAAAACAGAGAGTTCAACATT
CGCAATCAATTGAAGAATGTGTATACTTACATGCACTTATTCGTATACACATGCATGCATTCATTCATAC
ATACACGCCTGCATTCATACATTCATGCATCCATACATGCTTGCATTCATGCATTCATACATACATACAC
GCATGCATTCATACTTCATGCATCCATACATGTTTGCATCCATACATTCATGCATCCATACATGCTTGCA
TTCTTACATTCATGCATCCATACATGCTTCTTTGATTCTTTGTCTGATACTCTGTTTATTTACTTAAATA
CTTGCTTGTTTGCTTCCTTTTGTTCTTCTTCATTCCTTGCTTACTAATCAGCTTTCTTCTTTGGTTACTT
GTGTGCTAACTCGATTCCTTATATTCTTCTTTGATTCCGTCTTTACGTATTTGTTACATGCATACATCTA
TGCATCATATTTGCTTGTACACATTCATAATTTTTTCTCACTTGCATACTTGGTTCATTTTTTGATCCTT
TCGCTTACTTATTTTCTGCTTTCATTCCTTACTTGATTACTTTCTTCTTTTATTTTTTCTTCCTTGCTTA
GTTACCAGCTTGTTTGCTTGACTCTTTTGCTTACTTGCTTGCCTTTGTATTTTCTCCCTTATTTCTTTGG
TTAATTGGCTTCCTTGTTTCATTGCTTACATGCTTGATTTCTTTCATACTGTCTTTTTTTTATATACTTA
AATTCTTTGGTTAACTTGCTTTCCATGTTTCTTTACTGTCTTTCTTAACTTTTCGAGGAATCCTTCATTA
GTGGTTGTGAATGACTAGATTAACTACTGAACTTGTTTTAAACCTTATCGCTTGCCATTTTTTGACTAAT
TATCTCAGTTTATTTTCCACTAAAATGTGTACTTTGCTTTAGATATTACAGATGGAGACTCTCAAAGGGT
ACTTTTCTCTTTAACTTTCTCTCTTTGTATCTAATTTTCTTTTTTTTTATAGTTTTAATTGTTCAGGGTT
AGAGAGCTTGGTGTTACTTGCAACCAGCTTCTTGGATTCTCTGACACAAGGTTTTAAGGCTAAATACCGT
GTGAATCAGATAAGAACTCTTTGCGAGAACCAAATTGTCCGAAATTAGAGTTTCTGCCATAGGTTGTAAG
TTTTGTCGCGTAAGAGACATAGAGAACATACCTGGCAGAGAATCAAGTGAATTCCTCCAAAGAAACTAAG
CAGAGTGGAAAGAGCTAGTGTTTGGCAGCTGAATAGACTTTTTCAGGATGGGAGATATGTAAAGGAAGGA
ACAAATACTTTTGACAAGCTATTTAGGCCATCTTCAAAGATTCTGCCACATACACATCTATTAATCAGTA
TTCAAATGTTATTTTCAATTTTAGGTATCTATATGCCCAAACTCCAAAATGTCCATGAAAGACAGGAAAA
AGTGGGACGGCCTAAGATTCGACAAAACAAAGTACTCCTATATATAATGTGATGTGGATGGTAAGGTTTA
CTCAGCAATGTTGTTTTTGCTCAGCGTTTTCTTCTTTGGTGTGAACGCTTACTAGGCACACTGGTCAAAT
TTTGGATGCAAATGCAAAGGTTGAAAAGAAGTCATGGTGAGGGGACTTAACTTCGTCGTAGCTACTGGAA
AGGTGAGAATACATCAATCTTACAATGACTTCATGATCACTATACTAATTTTTGGACCATTCAATTATGT
CTTTTATTATGTTCTGTTAGTTGTTCTTCTTTGAAATGTTTTGGAGATGGGATATGATCAAAAATCTTGA
ATACGACTGATCTAACTGGATGCGGTGGCATTATCTCAAAGTCCTCTCCATGCCTTTTCGTTCAGTAGGT
AGATAGTGGAAAGAAGTGTATAAAGGAAACTTGGACCCAGATGTCTCCAGAGAGGTAAATCCACATAAGA
TCTCACACCCCCGGCCAAGTTCACAACATACATTAGAATTATAGAACCTTGATCGCTGCTTGACATTGTT
TGACAATCCACTCGTCAACTCTCTTCACACAACCTACAATGAGCTCAAGTTACAGAAAAAAGACAAGAAC
CAGAGTAAGAAACCGATTTCAGGAAAAGGTAACTCAAAGAATCTCTATAGGTATCTTCTTCTGTAGAGAT
TTAGTATTTCGACTTTTCTCATATAGCTTAAAAGTTAAAACTGGGTGAGTTCGGCATTCTAAATCAATGT
CACAAAGGAGAAAAACGGTAAGAACCACCAAACCACCCCATCGGCGAAGATGGTCTCTTGGAAGATTGGC
ACGTAAGAGACGTTGAGAACAAACTTGTTGGAGCATCAAATGATTCCTCCAAAGAAATTTATCAGATTGG
GAAGACTAGTGTCTCGCGGCTGACATAGATAAGCATGCTCGGAGCAAACAGCTAGCTGCAATGTCCAACT
GGCATTAGGAACAATCTAAGAGACACTAGCCATTTGAGCCAGTGAGATCAATAAGAGGACTAGCTCTTCC
AATCATCAAGCAGAGCTAGTAACAAGCTGATAAAGGAGATAAAGTCTTCTTAACGGTCGAAGCTTCAACA
CCCAGCTTCTAGAACTTTGAAAATCTAGATCAACCTCTTTGATAGCGTGATAGTCATGTGTGCCATGCAT
ACATTCATATGTGCATACATTCATGCATTCATACATTCATACATCCATACATTCATACATCCATGCATTC
ATAAATACATACATCCATACATTCATAAATACATGCATGCATACATTCATGCATGCTTACATTCCTGCAT
GAATCTATGCATATTTGCTTTCTTGATTCATTGATTGCTTATTTACTTACATTGTTTACTTGCTTTCTTC
TTTGCTTCTTTTACTTATTTGATTTCTTAACTAGCTTGCTTGTTTTTTGTTCTCTCTGTTTACTTACATC
TTTAACTTGTTTACTTCTTGTTTGTACGTTTCTTTGATTATTTGATCGTTGCTAACTCCATATTGCTTCA
TTTCATTTCTTAATTTGTGTGTTTGCTTCCTTCTTATTCCCTTCATTGTTTGCTGAGACCGACCATACAT
GCAATTCACTTGTTTACTTATTGTCAGTTTCTTTATTTCTTTGATTATTTGGCATTCGCTTATTCATTCA
TGGCTTAGCTCTTTTACATGTTTCCTTCTTTGATTCTTTGTTTCTTTACTTCTGTGCTTATTCTACTTGT
TTTATTGCTTCTTTCATTTTTTGTTTACTCACATCATTGTTTATTTATTTGTTTGCTTATATTTAAATCT
ATACTTCTTTCATTGTGTATAAAAGAT
>TCONS_00042041 gene=XLOC_027560
GGATCATCTTTTTTTCTATATGACCGTTTGAAGAAGACCGTTTGAATTACAAGGCTCTCTCTCTGATTTC
TCTCTTTATTTCGAAACCCTAAATAATTATCTTCGGCAAACATCTGAAGAAGTTTATGATCACCGACGAT
TGTTTTCTCTGGCGACGATCCGACGATCACACAATCATTTCCCTAATTCAGATGGTTTTGAAAGATCATT
AACGATCGCGAGACTTGACGATTAAGGAGATTTTGTTTGGATGGTCGTATCATCACCGACGGTGGAGGAT
GGTGGTAGATACGGAGGGCGGTGGAGAGCCGTGAGGGATGAAGTTACGGAGGAAGCGTTGGTCGTGGCTG
GTAATCGAAACAAAATCGTTTAAGTCTTCTTCGCCTGAAAGAAGAAGAAGAAGACGGTTTCTCTTCGCTC
TTTGTGATTCGAGTTTTCTTTTGGTAAATTGAATTCCCAAAGTCAGAAGTTATTTTGAAATTTTTGTGGT
TTTGTTAATTTGGAAGGTTTAATGATCTGTGATCTCTCTACTCTAAGCGAAGATTATCAAAGAGATGAGT
TCCGCTTCTCTGCATCCCTTTTTCCTGGTTTTGATCTTTCTCAGAAATTTTCTTTTATGTGAAGATTAAC
TATAATATGGTGATGATATCATGGTTTGTGAATCAAAACAAATTCTTTTGTCTGTATGGAATGCATCAAA
GTTGTATATTTAGTGCTCTTGTTCCTTATTGGATACGTTCATTTGATCATATTATATGTAGAACTTTAGT
TTCAATATCATTCCTATTAACATTTCCTGTTCAAATTTGATTTTCTCTGGACTGTTTTTGGTAGGATGTT
AGTCTATTCACTTTCTAGACGGAGGAGACACTAATTGAGGACAAATCTTTATCATTTTGCACTTGTAATG
GAGAAAGATGGAGAAGATTGTTTTCTTTCTACAAGGTATCATCTCGGGTCACTAGC
>TCONS_00027237 gene=AT3G11165
GAAGAAGAGCGAACGAACCCTAATATCCGATCATGGCACCGAACAACAATCTGAGGTCCTTAATCGCGCT
GTGCCGCAATTCATCTTCATCCCACCATGGTAACGTTCTCTGATTCCGCATGAATTTCTTTCAGTTTGGG
GAGAAGAAAATCACAAATAAGAGGCGAAGAAGAAAAGAAGAGCGAACCCTAATTTCCGATGATGCCACTC
AACAACAGTCTGAGATCCATAATCGCTCAGAGCCGAAATTTCTCTACGAGGTCACGCGGTAATTTTTCTT
CTCCCCGTCGTAGCAGAGGGTCGAAAAGAGCCGAAAGAATTGTTTACGTCGGCGTTGAGTTTAAGAATTT
TGTGCCATCGGTAATGAACGGATTTTATGCTTTCTGTGCGTTGGAAACAATCCAGGTATTCGAATATCTT
CGAACGATGGAGAGAGATCTGAGAGAACGTTTTCCCGAAGTGGAAGTACAGCAGGATCCGTTTAGTTGGC
TCGTCCTTTTATTGACTCCACGAGAAAAGAAAGCAGACAATTAGTTTTTTTTTTTTTGTGAACAAAATGA
ATTAATTAGATTGTTCGTTTCGTCGCCGCAACTACCTGCGGCTGCGGCAGACGCAGCTATTTATGTTCGT
TTAGTTGCCGCAACTACCTGCGGCAAAACGCAACCGCCGGCGGTAACTAAACGAACATGCTCATTATAAT
CTGTGATTGTGAACTTGTGATGTTGCTTTGTGTTTCGTCTTTTGTTCGATGTTGTGGGAAAAGAAACAAA
CTTAATACTATAATCTATGGTTGTGCTGATGTTTGATTTGTGTTGTGTGAAATCAAACAGACCAAAACCA
TATCAGAAATCAGATAGTTTAGCTCGTGGTTTTGTGGACTTCTATATCGAGGTTTTGTGGAGAAGTTGTA
GGCTTCTATATCGAGGTTTTGTGGACGGCCCTCGAATAGTTTAGCTCGTGGCAACTAAGATGAGGATTCC
AGTGCTTCGGCTCTGTGGCAACCACGCAAATTTCTAAGTTTTGCGAGCTCGGAATCGGTGTTTCATCTCG
TAACTTGGTCTTGAACGCTTAGAAGCGATCCAAAACAATTTGAGTAGTAATATTGTATTTATCTTCTGTA
GATTGTTTTAATCTGTTTCATGTAATCTCTGTAATTCTGTCCAAAATCAAAAATGGTATAAAACTTAACC
TTTTACCA
>TCONS_00034694 gene=XLOC_022664
AACCACATATACCACATTGCAAAGACTCTGTGCATGAAAAGTAAATTTCAGAAACTTAACGAGCTGGTCC
AAGATCTAAGGAGGCAGTTGCCGCAATGCAGAAATGAAAATCAGGTTGAGTTGACGAAGCTAGAAACTGA
GCTTGATCAGCTGCTGTTAAGAGGTGTTCAGTCCATTTTTACAGGTTTTAGATATGGTGGATGGCTAGAA
TCAATTTGATGCAGTAGGAGATATTGGATATGAATCTCATTGTTAGATGATCAGCTGCTACATTCATCAT
GTTTCACGAGTGCTTTGCTTGCTGTCTCGACCCTCGACCCTTTACTTTAGAGATTTCAATAGATCAGAAG
AGAGTTAAGAGGTAGTTGACAACTTTTATAAGCTAGCCAGAGATATAATCAAGGTTGATGCGTTCAACAG
AGGATATCATCTTTGGAACAAATTAGAGCTCATGGTAAAATCTTCATTTTTTGGTTATGGATCATCAACT
ATATGTTTGGTTTTTTTTTGTAAGTGTGTAGCATTACAAAGGTGCCCAATTAGCCGATCACATATAAGCC
ATATATAGCTGCTTCTTTCTGTGATTGGTCAGTATGTCACCAATATAAGTATCTTGTTGGTAGCCTTTTC
TGAATGTGTG
>TCONS_00029291 gene=AT3G41762
CGGTTATCCGAGTAGTAGTTACCATCAAACAAACTATAACTGATTTAATGAGCCATTCGCAGTTTCACAG
TCTGAATTCGTTCATACTTACACATGCATGGCTTAATCTTTGAGACAAGCATATGACTACTGGCAGGATC
AACCAGGTAGCATTCATCGATCACGGCAATTCCCCGCCACATCCTCTCAAACGCAATGGAAAGAGAGAAA
GGACGAGGTCTTGACCGTCATCTTTTGCCCGAAGGACGGATGAGCTTTGGCGGGACTGAATCACTTCGAG
TCACCGTCGACAACTTTTCCGCATCCGAGATATCAACCCGCAACTCATTCACCAATGCGAGCAAGGCAAC
AAATGCGATGACGAGAGGTGAACAAGCGCCGATGTTTGTGCCCACGACTTCCCCACGAAGGAGAAGCCGC
GGGCATGGGTGTAAACCGAACTCAACAATTCCTTCAAATTAGGTACGAAACACAGGCCCCGGAACTCATC
ATCGAGCGTAACATCGCCCGTGAATTAACTGAGAAGGATAGGTGGTAGGTAGTTCGATGCGCGAGCATGG
AGCCTACGAACACTAGCTATCCGATCACCACTCATACGCCGAACGTTCAATTAACTCAAAATCATCAATC
GTTCCAACTAATCTACCGAAGTACTCGGCTAAGAAGAAAGAAGACGGACGAATCCGAGCCAAAGCCGTAC
AAGCGCGAGATACCTTCGGGACAGCCTAGGCGGATCCATGCTTTCCAACGAAGCACGCCCATCCAACCTA
GGCGAGACAAGGGTTCACATTTCGTTCATCACCCTTGGCCGGCTATCGAACAGCCGGACTCCCATCAAAA
GATGGTTGCCAAGAACATCTTCGTTACGGTTTGCTAATTCTCGGAATAACATCGACAAAACTAGGGGAAG
GTTTAAAAAACCCACGGTAGTATGAAGTGCTACTCGAAATCTTTGCCACCCGTCTCGTTCCAGTTCCTAG
CCGCAAGGTGTCGATGCCCATGGGCGACACTCACACCTCGCTCACACTCGGGACAGCCTAGGCGGATCCA
TGCTTTCCAACGAAGCACGCCCATCCAACCTAGGCGGGTGGAATCGATGCCCATGGGGACATCTCGCCCA
CGCAAGGCAAGCCCATTCTCCTCGACGATTCAGCAGTTTTTGTCCGAGAACTGCTGAGAAAACTCGGAAA
AAGGCAACAAAACCGATCGCCGGAAAAGTCGCCGGAAAAGTTTTCCGGCGAAAATCCCGGCGGCCGGACG
GTCGGTCATTCCTCGTGTCGATATCCGATACCATCCCTCGATCGCTACCCAAGTCCGAACCGATAAAGGG
GGTTCCCACGGACTGCCCAGACTCCCTCAACACCCACCCCCCTATATAGCTTAATAGCCCTTTTCCCTCT
TGGCACCAACAGACATTGAAATGTCTGAGGAGACACCGGTGCCAAAAAAAAAGAAATACTTGGAATTTGA
AAATTCTTTTTGGCATGCATCATAAGGATACTAAATCCTATTTTCTGGTAAATTTACATAATTTTCTGAC
ACCTCTAGCTAGGTCATTTGACCTGATACAACATCGGATTTTCATGGTCTAGTTGGGGCTCCGTGGGCAT
ATTTGATGCAAACTTGACATCCTAAACTCTTTATTGATGTATTTTAAGAGATTCGATCACAAAACATTGC
ATCATATCCAATGATTTTCGAAAGTTATTCGGCAACATTTTTTTTTCTCGGACATCCGGCCGTCCTGGTC
GACGAATCCTCGGACCCGGTCGATGAAGTCTCGGACCTGGTCGACGATTTCAACCCCTGGTCGACCATTC
CTCGAACCCGATAGATTTTCATCGCCCATTCATCGTCCTGGTCGAGGGATCCGCCGTCCTGGTCGACGAA
TTCTCGGTCCCGGTCGACGATTTCAACTCCTGGTCGACAAATCCTCGACCACTCCTCGGCCTGGTCGACG
AATTCTCGGACCCGGTCGACGATTTCAACTTCTGGTCGACCATTCCTCGAACCCGATAGATTTTCATCGC
CCATTCATCGTCCTGGTCGAGGGTTCCGCCGTCCTGGTCGACGAATTCTCGGACCCGGTCGACGATTTCA
ACTCCTGGTCGACAAATCCTCGACCACTCCTCGTCCTGGTCGACGAATTCTCGGACCCGGTCGACGATTC
CAACTTCTGGTCGACCATTCCTCTATCCCGATAGATTTTCATCGCCCATTCATCGTCCTGGTCGAGCATT
CCGCCGTCCTGGTCGACGAATTCTCGGTCCCGGTCGACGATTTCAACTCCTGGTCGACAAATCCTCGACC
ACTCCTCGGACACGGTCGATGAAGTCTCGGACCTGGTCGACGATTTCAACCCCTGGTCGACCATTCCTCG
AACCCGATAGATTTTCATCGACCATTCATCGTCCTGGTCGACGAATCCTCGGACCCGGTCGATGAAGTCT
CGGACCTGGTCGACGATTTCAACCCCTGGTCGACAAATCCTCGGACCCGGTCGACGATTCCTCGTCCTGG
TCGACAAACCCTCGACCACTCCTCGGACACGGTCGATGAAGTCTCGGACCTGGTCGACGATTTCAACCCC
TGGTCGACCATTCCTCGAACCCGATAGATTTTCATCGACCATTCATCGTCCTGGTCGACGATTCCTCGGA
CCCGGTCGATGAAGTCTCGGACCTGGTCGACGATTTCAACCCCTGGTCGACAAATCCTCGGACCCGGTCG
ACGATTCCTCGTCCTGGTCGACAAACCCTCGGACCCGGTAAACTTTTCTCGACGATTCCAAGTCCAGATC
GACGATTCCTCGGACCCGATTGAGAAAACAACTCTATGGAGTTTTTTTTTTTTTTTTTTTTTTTTTTTTT
TCTTTTTCTTATTCTTATTCTTATTACTTATTCTTATTCTTATTCGCGCGCGCGCGTGCGGGCAAAATTC
CCGCTACACACACCCACCCCTATATAGCTTTATAGCCCTTTTCCCTCTTGGCACCAACATACATTGAAAT
GTCTGAGGAGACACCGGTTCCAAAAAAAAATCAAATACTTGGACCCGGTCGATGAAGTCTCGGACCTGGT
CGACGAATCCTCGGACCCGGTCGATGAAGTCTCGGACCTGGTCGACGATTTCAACCCCTGGTCGACAAAT
CCTCGGACCCGGTCGACGATTCCTCGTCCTGGTCGACGATTCCTCGGACCCGATAGATTTTTCTCGACGA
TTTCCACTCCTGGTCGACAAATCCTCGGACCCGGTCGATGAAGTCTCGGACCTGGTCGACGATTTCAACC
CCTGGTCGACAAATCCTCGGACCCTGTCGACGATTCCTCGTCCTGGTCGACGATTCCTCGGACCCGATAG
ATTTTTCTCGACGATTTCCACTCCTGGTCGACAAATCCTCGGACCCGGTAAACTTTTCTCGACGATTCCA
AGTCCGGATCGACGATTCCTCGGAACCGATTTTTTTCCCTCGACGATTTCAAGTCCTGGTGGAGGAATCC
TGGACGATTACTTGCTAGTTCTTAGCTTTTACAACTTTCTTAGCTTGAGAACTATCTCACACTTCTATCT
CCCCAAGCATTCTCTTTTGTTTCTTTTTGAACAAGTCTGTCTCTTGACTTACTCTTCTCACTATGCACCT
TCGTGAGTGTAACCCCAAGCATTCTCTTCTGTTTCTTTTTGAACAAGTCTATCTCTTGACTTACTCTTCT
CACTATGCACCTTCGTGAGTGTAACCCCAAGCATTCTCTTGTGTTTCTTTTTGAACAAGTCTATCTCTTG
ACTTACTCTTCTCACTATGCACCTTCGTGAGCGTCTCCCCAAGCTTTCTCTTCCGTTTCTTTTTGGACAA
GTCTATCTCTTGACTTACTCTTCTCACTATGCACCTTCGTGGTGGGCGTTTTGGACAAGTCTGTCTCTTC
ACTTATTATTCTCACTATGCACCTTTGCGAGCGTTGCGGGTTTTCAAAACACTTGGCGAGGTCCGGAATC
TTACCAAGTAATAACATTTAACCTCGAGAGACGAGCTCGTGTAAAGTTGGGAATTCGTTAAGGAGCTGTT
GCTTTGTTAGTGTAGAAACACTTGTGTAGAATTGGGGATTGTTTTTTTTGGAGTGATTTAGGGGAGGGTC
GAATCTTAGCGACAAAGGGCTGAATCTCAGTGGATCGTGGCAGCAAGGCCACTCTGCCACTTACAATACC
CCGTCGCGTATTTAAGTCGTCTGCAAAGGATTCTACCCGCCGCTCGGTGGTAATTATAATTCAAGGCGGT
CCGAACGACGCTTCCGCCGAACGGACTTAGCCAACGACACGTGCCTTTGGGAGCCTAAGCTCCTACTGAG
GGNNNNNNNNNNNNNNNNNNNNNNNNNNNNNNNNNNNNNNNNNNNNNNNNNNNNNNNNNNNNGGCCGTCC
TGGTCGACGAATCCTCGGACCCGGTCGATGAAGTCTCGGACCTGGTCGACGATTTCAACCCCTGGTCGAC
CATTCCTCGAACCCGATAGATTTTCATCGCCCATTCATCGTCCTGGTCGAGGGATCCGCCGTCCTGGTCG
ACGAATTCTCGGTCCCGGTCGACGATTTCAACTCCTGGTCGACAAATCCTCGACCACTCCTCGGCCTGGT
CGACGAATTCTCGGACCCGGTCGACGATTTCAACTTCTGGTCGACCATTCCTCGAACCCGATAGATTTTC
ATCGCCCATTCATCGTCCTGGTCGAGGGTTCCGCCGTCCTGGTCGACGAATTCTCGGACCCGGTCGACGA
TTTCAACTCCTGGTCGACAAATCCTCGACCACTCCTCGTCCTGGTCGACGAATTCTCGGACCCGGTCGAC
GATTCCAACTTCTGGTCGACCATTCCTCTATCCCGATAGATTTTCATCGCCCATTCATCGTCCTGGTCGA
GCATTCCGCCGTCCTGGTCGACGAATTCTCGGTCCCGGTCGACGATTTCAACTCCTGGT
>TCONS_00046900 gene=XLOC_030604
ACTCCTTCAACTTATTTAGTCATTCTTCATCGTCGTCGCCTTTGCTTATGAATCTGATTTTGTGTATGAG
ATGAGCAATGAGCATCAAATAATGAAGTATTATGCTTTTTTCATAAGGCTCTTATCTTTTCTTTTCTTTT
TTGGAAACTAGAAGTTTTGTCTTGAAGTCATAATAATTTCTTTGAAGACGGTGGACTGGACGACGAGAAA
ATCAGAGGGTGACGGTGATGTAACAAGACTAGAAGTCTGCCACCGTACGGCGTCTAACGCTATGAAAATT
ATCTTGCATGTAGGAATTTTTATTTTATTTTATTTTAGTTTCTTAGGAGCAGTGTTTAGTTTCTTGATCT
TTCCTGTTTTGACTTCCCTCCCAATAACTCTATATTTCCAAGACAGAGTAAATGTGAAGAAGAAAACTTT
AAGACGATAGTGAATTTATGTGT
>TCONS_00045168 gene=XLOC_029551
TTCTTCCTTCGCTTTCAACTCTCTCTCTCTCGACACAAATACGATGTCACCGGCGATTTGTGATTTCCGG
TGAGTCGACACTCCGTTAACGTGGAATTCATCAATAGGAGACGTTGCAGCACCATCGGTGAACGAAGAAA
AAAACAATTGTTAATTTGGTAGTCCCATCCGAAGTAAAATCGATCAGCTCCAAAATATTTCCCAGATAAA
GAGCCAATGATGATTGAAAAAGACTGCCCACATTGTTTGATTCACCACTGATATGAATTCTATAAAGAGC
TTTGTAAGAAGAGAAGAAGAGCTTGTTCATGGTCATGTTCTTGTTCAAAATGAAAGAAGAGGTTTTTGTT
CTTAGTGCGGCCAACAAGGATTCTTATCATGAGAAAGAGAGATGAATCAAACATGAGCCTATTGAGTACG
GTTCTTAATGATTCGCCAGTATTATGAAGAATCAAAGAATGATGAAGTAGCTCAGGGGAAGAAAGTTTCA
GGTTTCTAATCAGTTTTATGAGTCAGGGTTGATTGTTCCTTCTTCGTTTTGTTTGGCTAGCGACCTCGGA
ATTTGCTTCTAAAGGTGTTCTGGAAACTTGAAAGCGAGATCTTTCCAACGACATAAAGATCATCTTCTGG
TTCCTTGTGGTGTGATAGGAATTCGTCCTCAAAGTTGGCTGCTCGCAGATTATGTCATTCCGGATCTGTC
ATGGGAAATTAGCCATAAGTTTCAAACCATAAACCCAAATCCCAATCCGTCTTCTCCTGTAGCTTCTTAT
GTCTAAAATTGGTCCTGAAACCAATGTTTTGATATGATACATGGGATGGTTTCTTGCAGGTCGTCATGTT
GGGACTCCTCTACACCATGCGGTAAAAAGAGCTCTGCAGCTTCATTAAACTTCACCATTATGTTTCTTTT
TTATTTGTTTCTTTCACTGAATCTCAGGAAAACATTTTTCTTCATGGCTATGAATTTTCTTTAAATCTTA
TGATTTGCATATTTTTTTCAAGAGAACCCATGTAAGAGAAAGCCTACCATTGGAAG
>TCONS_00047200 gene=AT5G27490
ACGAGAAAGAGGGTTTGTGTTATTTCTGTTGTTTCAGCTGTGAGAAAGAGAAAAAGAAGAACGAAGATGA
TGATGTCCGGTGGAAGCTACACGAACATCGATCACCAGAAAGTTTCTGGATCTGTACCCATCTAGTTTCC
ATTATCCATCGTAGGCTGTTCCAGATCCTGGACATGTCACCGTCAAATTCGCAGACTCAAATCTACAAAC
GTTTCCTCCATCTGCTACTCAGGGAAAGATTTCTGGTGGTACTAATCCTCCTCGAGATGCTGACGATACA
TTTTCGAGGCCTGTGAATGGTACTACAGATGAACCTCAGTCTAGTGGTTGGCTTCATAGATTCACTGTTG
GTGCTTACAAGCCTTACTTTGATGTGGACACTTCAGATGTCGTAGAGAGACTCAAAGAATCGCTCTTTCC
GTTTAGAGGAACATTTACGGAAAAGACAGCCAACAACCCTGATTTGTACGGGCCATTCTGGATATGCACA
ACATTGATCTTTGTAGCAGCATCCATAGGAACATTTGTTACATACATAGCACACAAATTGAAGAAACAGG
AATGGAACTACGATATTAATCTGGTGACTTGGTCTGCAGGAGTTTTCTACGGTTATGTAACTATTGTCCC
TCTCGCATTATACGTTGTTCTCAAGTACTTCTCTGCACCATCAGGCTTAGTCCAACTCTTCTGTCTATAC
GGATATTCCCTATTCGTCTTCATCCCTGCATTGTGTCTCTCTGTTGTGCCATTAGAGATCTTCAGATGGG
TTATTGCGGGTTTAGCTGGATTCATGTCTGCTACATTTGTAGCATTGAATCTCAAAGCACATATTAACTC
TGCAGGAGAGAGATGGTTCTTGATTGTGGTCAGCATATTTCTTCTACAGCTCGCTCTCTCAGTAGTGCTG
AAGCTATATCTGTTCACTGTCACCGTATAAATTATTCCCTCAGGGGAAGAAGCTATGTTTTTTTTTTCTT
CTTTTCCGGTGGTTTAGCTAAGGCACAATTCAAATATCCCGTATAGAGCATAAAAGGAAAGAGTTATTAT
ACCTTGGAGACTGTCCAATTTTTGTAAACTAGAGACTGAATCTGTGATGCACGATTCTTCTTTCATTTGT
TATCATCAACAGAATATGCTTTGACACACAATGTAGAGATCGTATATTAAACTAGTTAAGTCCCGCCTAT
CTAGATGGTTGTAATATAAAATTTCTTCAAATATTTATTTATAAT
>TCONS_00002820 gene=XLOC_001755
CGTCGCAACATCGCCGTAGAGAGTCTTCTTCGCCGCTGCGTCACCGTCAACTTGGATGAGACATATTCTT
AAAAGGAGAACGATGTGGTCTGAGAAAGCAACACAAGTTAGTGAATGACGTTTCAAGTTTTTACTTGGAA
GGGTTAGAAGATGGTTCTTCTAGGTGATGATAATGACACTTGACAAAGTAGAGAGTGACATGGATTTCTC
TTCTTGCATCAGCTTCCACTTGACTAAAGTGAATCACGTTTTAATGTGTAAGCATATCTTGTGGGCCTTT
CTCATCCAATGATTTGTTTTTTGCTCCTCTATGTTGTTTTGCAGACACTGTAGCTTCCCCACTTCTTCTT
TTTGGTTTTAAATTATTGTGTAGCTAGTAACGATGTGAAGTATAACAACAGCCATTTAAAGTTTCAAT
>TCONS_00035737 gene=AT4G05070
ATGTCGCGAAAGTTCCTAAAACCGCCACGTGTCAGTCACTTATCCAACAGTAATCCAATTATTCGTCAAG
CCTCCGGTTTATTACCGTCTAAACCGGTAGCTCCTCCCAAATCATATGGCTCACTCACTTCTCCGTCTAT
ATAAACAAAACATCTCTTACTCTTCACAAAAGAAAAAACTCTCTTCGGAATCGGTGTAAGCGGCGGAGAT
ACGACTTTAAGATCTGCCGTCAAAGAATCGGTCTCGTCTCCACAGAGTGCGTCGTCGTCGTCGTCGGTGA
GGAGGCTTAAAGGAGATCTGGAATCGAGTCGATTTGGTGCGGCGGCGAGTGAGAGGCTGAGGCAAGCGGA
GGAATCTTTGAGGACGGTGATGTTTCTGAGCTGTTGGGGATCTTGTTAGATCTGGTTGAGAAAATAATAG
ATGAGAAAACGAAACCAAAACGTTTCTGTTTGTGTTTTTGAGTTTTGGATTTTTGTTTTCTCTGTGAATA
GTTTTTTTTTTTTTTCGTTTTCTTTGTACTTTGTGTTTTATGTAAATCATGTATAAAATGAAAAGTAAAT
CAATGAAGATAATGGTTTGTCTTCACCAAA
>TCONS_00050242 gene=XLOC_032944
CTGAATTCTCTTATTCAGTTTATATTCTTACAAATGTCGAACACACTCTGTTTTTGTTCTTTTAGTTCTG
TTCTCTTCTGTTCTGCTACTTGAGTTCTCGTTCTCACTCGAACTTAATGCTCATTAGCCGAGGGAGAAAC
GAATTTTTGAAGGCATATAAAGAGTGGTAGTGAAGGAAACAGAGCATATTGGGCTGTGTCCAGAGTTTTC
CATCTTCTGCTTGGCCAGCCTTTGAAGTTAACCAGACTCTGTGTATATAAACTATTGTAACATGTTTTTT
TTGTTTTTTGATGACATGGATCATGTATAGATCATAGATGTGTGTATAGGGGTGTGGATGAAATAGCGGG
GACGTGTGTAACATGTGTGTAGATGTATGTGTAGGGTGAATGTGTGTAGATGTATGTGTAGGGTGAATGT
GTGTATGTCTAGTCTGCGTAGATGGGCGTGTGTCGAAACAAAATGATCACACACAAATGACTAACAAATC
TAATCGCTCTAACCAAACGATCGCTAGTCGAAACACTAAAATTACTAACTTGGTCCCGAATCGTTAAAAG
AACAAATGGCTACCAGTTCACACAAATGACCAACAAATCTGATCACTAACACTTAGTCGAAATTCACTAG
AAAACTGAACAGACGATCGTTGGAACACACTAAAATTGCTAAACTAACTCGGTACCTAATCGTTTAAGAC
CAATAAACACACAAATAAATGAGGTACTTGTTCGGGAATTGAGGATTTTTGGATTTTTGAATTTAGTATT
CGGAGATTTTAGAGTCTGATAACTTATTCAAACCACTCGAAAATACACAAAATATTTAAAAGTTTTTGAA
CAGTTTTTATTTAAATTTATTTAAATAATTTTAAATATCTGAAAATCTGCATATTTTGACAATTAGAATA
TGTAATATATAAATTGTGGATATAAAATCAGTTTTTCGGGTTTGAAATTTGGATTTAGATTTGATTTGGA
TTTGATCGGGGTTTGAAACCCTAAAACTGATGATCACCTAAATCGTTTTAGACTTCACTAATTAGTTAGA
TTTATTTTAAATTCTTTACAGGTCGGACCAAACCGATGGATTCAGCCGACGTTTTCATTATAATTTTTTT
AAAAAACATCTAACTTCGGATTTGAACCATCAGGCCATGTGACTCGAGCAAAGTGTTTGTTAAGTTGACA
TAGGCG
>TCONS_00034339 gene=AT4G30900
TCTCGGGTTCGAAGCTTGTCTGAAATTAATTTTAAACCTTAAAAAAATCTAGAGAGAGACCAAAAAGCCG
ACGATTAGTCCACCGTGACTCCACCGGTCCCTCCACCGTGACTTCACCGGTCCCTCCTCCGATTAGTTAC
TCTTCTTCTTCTTCTTCCCCCGTTTCCGATTTGATTTGTTTCTGAAGTTGCTGATTTATACATGTATCAG
GAAATGGCTTTAAGAGACTTTTGGTGATCAAAGGGCATGACTTTCACAGATTTTCCAGCAAAAGTCGTCA
AATGTCCAAGACTCATTTTCTCCACTGTTGTTGTTGATAAGAGTCTGAAACAACAAGGTCACGACGACGA
TGAGCTGCTGCTGATGTGAGAGAGACCTTTGTTTTTATTCGTCTTACCAAACCATAAAGAAAGAAGAGAG
AAAACTAGAGGAAGAAGAAGAAGAAGAAAGGAGACAAAACAATGAGTGTGTCTTTGAGTGTGATGTCATT
CAATCTTCACGATGATCTACCTGAAGAAAGCCCTAATTCATGGCTCAAAAGGAAAGATTTGTGTCTCACT
GTCATCACTAGTTACTCCCCCATTGTTCTCTGTACCCAACAAGGTGTGAAGTCGCAGTTGGATTATCTTC
AGCAGGGGTTGCCAGTACTCTTTGCTTGCAGCCTATGATCAATTTGGCATATCAAGAACAGGACCTGGGG
ATGCTAATGATGAACACTGCACCATCTTCTTCAACAAGGAAAAAGTAGAGCTGCTAGAGGGTGGAACTTT
TTGGTTGTCAGAGTCTCCCTCGGTCCCTGGAAGCACGGCATGGGGTTCCGCAGTTCCTTGTATAGCGACA
TGGGCTACATTCCAACTTAAAGGAGCGGAGCCGCCTGGTTTTTCGTTTCAGATAGTCAACACAAACTTGG
ATGAAATCAGCCCTCGTGCCCGTAGGCGAAGTGCTTTACTCACATGGCAACACATAGCATCATTACCTCC
CACTTTGCCGGTTGTGTACTGTGGAGGATTCAACACACAGAAGGAATCAACAACAGGGCGGTTTCTGTTG
GGCAGATCTAGAGAGCATGGTGTGGTAGGAGATATGAGAGACGCATGGCCAAGTGCCCGAGTAAGAAAAA
ACGTCGCTCTCATAAGAACATACCATGATTTCAAAGGTGACAAGCAGGGAACGGTCGAGTTCCTGAAGCT
GATATTCAGAGCGTTATGCCTCTGCTGGGACCGACAGACGCAAGATCTACACACGGATTGGATACTTTAC
AGAGGTAGATCTATAGTTCCTGTAATGTGCGAGATCGTAAATGATAAGATTGACGACTTGTATCCTTCAT
CTCACTACCCTGTGTTTGCTGAGTTTATGCTTCCTCGTTCTGTAAGAATGCTTGAACCTACTCCTCCTGT
TTCTGCTCCTGCTCAAGAGGAAAGCTAGAACACATGTCCTCACTTGCTTAAGCTTTGGACTATACTGATT
GTTGTGCAAATGAGCTCTGTTTTTTTCTCGGCGCCTTTATTTATTGATTTGAGCTAAAACATATTCAAAA
GAGATTTAAATAAATTGTTTT
>TCONS_00023715 gene=AT3G26612
CAGCTCTCTTGAGAGATTTTTTGAGAAGGAAGAGAGGCGATAACGTGGCGCATTCTGATTGATCGAGTTT
TAGAAGAAAAAAAAGAGAGAAAAAAACTTGTGAAAAAAGTCCAAACAGTTCTTCTTTCTCCGACTCATTC
TCTCTCTCTTTGCCACAACAGGCGATGGCGATGGAGATCGATTTTCTCCGACGACGATTGAGGTTGAGAT
CAGATAATTTAATTGGAAGATTTTAAGTTATGGATAACAGAGGTCAGAAACGATGGAGGTTGTGGAAGAG
TTACATGATGATAAGAGAGCTTGTAACTCTCAGGATTTCAGGCTAAAGACTTTTGATTATTGAGTACTTG
GACGTTTGCTGAGCAGTGTTTGCAAACACTTGAGAAAATATCCTGACATGAGCCGGTAGCCTGCTTGAAT
GCTGGAGCAATTATGGCAGTGCTTTCGTTTATTGATTTCTTCTCAACAAGCATACAAGTTACTCATCCCA
AATAAATAGCCTTGCTAAGACAGATGGTTTTAACATCGCATTTGCTTCAGAGAGTCGCAATTTCTACTGT
GGTCAATATATCTGGTTGAGAATGTGGCTATTTGCTTGACAAAAATAGCAGACCAAGTTAGTGAGTGACC
GGCAATGTTGGATCAATTAAGGAGAATAGTAGTGTTTTGAACTTGGAGATATTGAATGATTTGATTGCCT
TGTTTGGGAAACTTGGTTAATCCAATAATTTTTCTAAAAACCGCATTAGAGAGAACCTAGCATTGGACTG
GAAAAAAAACTTACAAGCTTTCATTTCACAATTTTACAAAATTTATATTAAACAATTGGTGAG
>TCONS_00027534 gene=AT3G13845
AATCGAATATACTGTCGCCTCTTTGTTTTCCTCAGATTAAAAAGACTTTTTTTTGCTCAGGATTAGACAA
AAAAATGTCGGTGAAACCCACAGTTGCTTTGAGAGGTATCTTAGTAGGTGGAGTGGCGATATTTGCAAAA
GTTGCGGCTGCAATGAAAGCAGCTGGAGGTGTTAAGCTTGGTGCAGCTGCTACAGCTATGACCGTGGCTG
CAACCGCTGCTGTTAGTGGAGGTTCTAAGCAAGATCAAAAGCAAGATGCTTCCAAGGCACCACCACCTTC
TAAATAAGAAGTATTGTTCATGTAATTCTTCCTTACTGAATCCAATAACAAGAGAGAGACAAAAAAAAAC
TTCATCAAAGACCATTCTAGTTTTTCAAAGGTTCTATGGAGTTAAAATGTAATGTTGTTGAAAGTGTTAA
ATCTGTAGTTTTCTTTTGTAATAACTTCTCTATACAATAAACGAGTTATCGTTGAGATTTGACCAAGGAA
TA
>TCONS_00006426 gene=AT1G79100
AGCGCGCTAGAATCTGAATCTGGCCATGGCGAAGATTCGAGTCTTTCGTGGTCTATTTCCCGCTCACGCT
CCCGCTCCAGTTCAAGATCATCGTCGTCTTCTTCTTATTCTTCTCCAATTTGATTAATTAGAGATTGGAT
TTGGCGATTTTGGTGAAATCATTCATGTTCAACTTGCGATAGATCGAGCTGCTAATCTTTCAAGAGGAGA
TGCATATGTTGAATTCAAGGCAAAAATAGCTGATGCTGAGAAACCACAGCTGTACATGGATGGTGTATGT
TTCAAGTGATCCAAAGGGAGATGCTTTAAAATCTGATAATGTTGGTACTGACATTGAGAAATATGATAAT
CACCTCTGCCTATGAGTGGTGGATCACCCATACGCAGGCCAGTGTCCTCTTCTAGCGGCCGTTCTCCTCC
AAAACGGTTTCAGTTTCCTCGTCTGAGGTTCAATACCATTTCAGTTCACTGTCTCACCTTTTATCTGTCA
GCTGGAGGGTTACCCTCGAAGGATCCGTGGCAGTCCTGCTCTAAGACGTTCTCCTCTTAGGTCCCTTCCA
AGAAGAAGGTATCCAATCCGCAGACCGCAGACGTGGCCGATAACCAATTTGTAGGCAATAGCATGCTCGT
TCGCGTTCAAGGTCGATATCACCCCGCAGGGGAAGATGTTTAACTGGCAGCGTAGAAGGTCATCTTCCTA
CTCTAGTTCCCCAAGGCCCCATAAGTTATGGCTTGTTGCAGACCCCTTTTCAGCTAAAGAAATAAAGAGA
TGCCCTTGTTGTGTTATGTGTTGACGTTCTAGCTAGTGTCAACTAATAGGCTCCTAGGAAGATATCAAGG
AGCCACAGTTCAAACCAGCCTTTGAGAGGAATGAAAAGGAGCAGCAGCAACAGTAGCAGCAGTAGCAACT
ACCGCCACCTCGCAAGACCTGATAAAGAAAGTGTGAAGTGACCATATGAGACTCATGCTCGCATTTACTC
TGCTTAGATCGTACGAATGTGACTGATCGGTCTAGTCAAAGTGAATCAGTGATCTGACAACGACAACAAC
AACAACCACCACCACCACCACCACCTTTGTCTTTTGTCTGTTTGCTTGGAGTAAATGTGGTTCATGATCT
GATGGTAACAAGTCAGTACATATAACTCTCCTCGTATTCATATATACATTTATAATTATAATAAAAATAT
ATATATTTCGTATTTTGTCTGAACGAATTAAAAGTGGAGGTGGGATCATT
>TCONS_00016831 gene=AT2G43930
CACACAAACTCAGTGAGGTTCGCCGTCGTCGGAGCTCATGGATCACCACCGTCGTTTACACACTATCAAA
ATCCTAATCCGAAATTCTTCCACCACGCTTCTCTTTTTCAAAATCGTACCAATTTTACTCCATCGCTCCG
GCGGTGATTCGCGAGCTCTCCCGTATACTCCCTTCTTCTGTTGTCGGAATTTCCTTAAATTCTTCGAAAC
GCACTTGGACATGGAAATGTTACATCTGAACCCCATATAGTGCTTCTGCTCCAATGTCATCTTCAACTCT
TCTCCTACCTTCAAGTATGTAGTGGATTAAAAACATCGGTTGTTCAGCATTTTAGACCCCCAAAGTCGTC
AAAAATGTCTCACCCTTCCAGTTCTATCCATGAGGTAGAAAGAAGAGTTGGTGTTTTGCTTCTGAGTTTG
AACACTTAAAACTTTTTAAAGGCTACATTGACGAGGATGAAGAACGGCACAAATTTGGACACAAAGGAGA
GATACTTGGGTACTGTAAGAGAGAGTGATTCGTTGAATATTATGATGCAGTTTGTTCCTGGCGGATCAAT
TTCATCTTTGTTGGCGAAGTTTGGATCTTTTCCTGAGCCAAAACATCATAATCGTTATCTTCTTGATAAT
GCATTCATATCTCATTATAAGAGTGTGAAAAATATTCATCAGCAGTCATTTAAAATCGAAATCGATCCGC
GAAAAGAAAAGAAACAAAGTTAG
>TCONS_00029026 gene=AT3G30160
ATCATCATCGTTGTGACACCGGAGTTGACGTCACATTGTGGTCGTGATTATTCTACGTGGTTGGTTTCGT
TGTCGTTCATCACCGGATTGTTAGAAGAAAACAGTTCAAGTAATGGAATTGGTGATCCGTTTCCCGTCAC
GTCCGGAGGAGTTTGGGCGAGTTCTTAACGGTTCTGAGTAGATCTCGTTCCCAAGTTTTCAGAACAGTTT
TCGGATCCAAAATCGGAGTTTCCGGTAGAGGTTTTAAAGATCTATTTCCCATCGGATCTGAAGGAATCAG
ATCGTGAATTTGGTGTCGTTGGAAAGATCTTGAGGAGAGCAAGAAGTAGCAAGTTTCGTTTTTACGATCC
AAGTTTCATCTTAAGGTTTTTAGGAGGCGTTTCTGGTCATCTCGGAGCGACGGTGGATACCGGTAGAGAA
AGTGTTAGGGAAGACACGGAACTTTTTGTCTTTACTTGGAAAAATATTGTCTAGGCATCTTCAACCTTTT
TCTCCCAGTTTGCGTCTCATTCCGAGTTGCTAAGGTCACGGTGAGAATCGTGTGTAGTCGCTCAAGTCCG
TCTCGCTTATGGTGTATTTTGGGAATCGCGGTTTATTTTCTCTATTTGTTATTTTATGATACGATTTATT
ACAGAGTTTTCAATGATTTAAGATTCTTTTTAAGAAAAGTTTATATTTTTAAGAAAAGTTTATATTTGAA
TTAAGAAAGTAGAATAGAGGAAAAATATAAGTAAGGTGAAAGCACGCAGTCTCAATGTTGAGGGTGACGA
GTGTGACACACAACTCGTTATGTCTTATATATTTCATACATTATGTAGAGATGTGAGGTTGGCCTGTACT
TTGTGGGAGAGATTTTATGAAACACTAATTGCT
>TCONS_00021765 gene=AT3G05870
GGCTACACCATCGATCTTCACACTTATTTTTTAGATGGCATGCAGTTGCTTCATGGACATGGGATGCTCA
AGACGAAACATGTGGGATATGTCGGATGGCTTTTGATGGTTGTTGTCCTGATTGCAAACTTCCTGGAGAT
GATTGCCCTCTAATTTGGGGAGCCTGCAACCACGCGTTTCATCTTCACTGTATATTGAAATGGGTGAATT
CGCAGACGAGCCAAGCTCATTGCCCAATGTGCAGAAGAGAATGGCAGTTCAAAGAGTAAGCAAGTTATGA
GGAGGATTAGTCTGCAGCTCTCGTCATAGGGGATGTTTTGGAATGATCTCGTGTAGTTGTATTTGGACCG
TTAGTGTTGAGTATGATCATCTGCTGAAACGCAAGATAGAGCTTTAGTAATGTTTTTGAAGCTTGTCCTT
GGTTTGATTGCTTGGACAAAGTAGAGATCAAGCAACTTTTTGTGAGCTTCATCATCTATATGGTCTTTGT
TTTACAAACCAACGCTCTCTTCTTTTATATCAACACAACATT
>TCONS_00016789 gene=XLOC_010831
CGATCGGCGATATCTGATTCGTAATTCAAGCGAACGATGGGGGCAAATAAATCAAAATTCCCAGAAAAGC
CAGAAAAGCGAAGTCGAGATTGAATTGCTAGAGAGAGAAGAAGATGAAAACAGGAACTTCTAGAGAGAGG
GAAAACAAAAGAATGTCAGCTTTGTTTTAGGCTTTGGGATCATGCATACTGTATATGATCTGAAATATAT
ATTTAGAATCATGGACGACGTATTTCCCGGGATATTGTGCGATGGGATTCGGTAGAGACAATGTTAAGGG
TAGCTATAAAGTAGTGAGGATCTTCCGTGATCCTACCTATTGCGATATCCTTGATGTCAACACTGGTGAA
TGTCTAATTCTTTTGTGTATTTCAGTACTGATGCTTCATTACTTCTATCGAAAATTGAGGTTGATCTAAC
TGTGGAAAATTTAATGTGAAATGAAAAACGGATTTGT
>TCONS_00003571 gene=AT1G44940
ATCCAGAAACAACGATCTCTCAATTCGGTTAGGATTATCGATTCGAAGATGGTGTTGAGTTTTCTTTGCC
TGAGAAGAAGAAGAAGAAGAAGATGGTTCATCATAGTTAACCAAGGAAGCGGCTCTAACCTTAGGTGCAA
TTTCCAGAGCCTATAATGTGGCGTTTCTTAGAACTCAGAAAATAGAGAATTCTGGATTCGCAATCAATTG
AAGAATGTGTGTACTTACATGCACTTATTCGTATACACATACATGCCTGCATTCATACATACATACACGT
TTGCATTCATGCATCCATGCACGTTTGCATTCATGCATCCATACATGTTTGCATTCATGCATCCATACAT
GTTTGCATCCATGCATTCATACATACATGCATACATTGATTAGTTGCCTACTTGCTTCCCTTGCACCCTC
TTTTGCTTCTTTGATTATTTGTCTTATACTCTGTTTACTTACTTCTTGCTTGTTTGCTTCTTTTTTTTCT
TCTTCATTCCTTGCTTACTAATCAGCTTCCTTCTTTGGTTACTTGTGCGCTAACTCGATTCCTTATTTTC
TTCTTTGATTCTGTCTTTACGTACTTGTTACATGCATACATCTATGCATCATATTTGCTTGTACGTACAC
ATTCATAATTTCTTCTATGTTTCTTTGATTAGTTATTACTCACTTGCTTCCTTGATTGCTTTCTTCTTTT
ATTTTTTCTTCCTTGCTTTATTACCAGCTTCTTGGTTTGTTTGTTTCCTTTCTTGCTTCCTTGACTCTTT
TGCTTACTTGCTTGCCTTTGTATTTTCTTCCTTAATTCCTTTGTTAATAGGCTTCCTTGTTTCATTGCTT
ACATGCTTGATTTCTTACGTACTGTCTTTTTTTTTCTTACTTAATTCTTTGGTTAACTTGCTTCCTTGTT
TCTTTACTGTCTTTCTTCCTTAACTACTGAACTTGTTTTAAAATTTCTTACTTTCTATCCTTATCGCTTG
CCATTTTCTGACTAATTGTCTCAGTTTATTTTCCACTAAAATGTGTACTTTGCTTTAGATAGTACTAGGT
TACTATTTGAAATTCTACAGATGGAGACTCTTAAAGGGTCCATCAAGGCAAAGTCCTCGTCATCATTAGT
GGGAAACACAAGGATCAAGTTCTACGATTATTCTTTTCTATTTAACTTTCTCTCTTCGTTTCAAATTTTA
GTATTTGTTAGTTTTAATTGTTCAGGGTTTGAGAGCTTGGTGTTTACTTGCAACCTGCTTCTTGGATTCT
CTGACACAAGGTTTTAATGTTGAATACCGTGGGAATCAGATAATTGGCATAAGTTGCTGGAAAACTTGCA
TCATAGAGTAAAACAAGAAGATCAACCAGCCACGAACTCCCACTTGTAAGTTACCATTTACAAATCTATG
GATAATTTCTATTGGATATGACAATTTGCCTTTTGTTATGTTTGTCTTGCTGGTCTTGTATACATTTGCA
CTGGTGGAACACGTTTTATTCGTATCCGTTTTGGATTTTGTTAGCTTAAAGCACCACAATCCATAGCTAA
GAAAACGTGAGAGATCAAGTTCTAGAGAAAAAAACAAAAGCTGGAGCAAGATTCAGATTTGTGGAAGTAA
AGCTTTTCATGACGCAAATAATGTCGCGGCGTGCCTCTCAAGTTTTTGGTCTATCGCAATGGAGCTTTAA
AACTGTTGTGCGTCATCTTTTTGTTTCCCAAGTTTTCTTTCATCCTTGCACGGTGAAGAACAAAGACTCT
AAGAGAACATTATTTATGAAACGAGTTATGCTTCTCTGCTTCCCTTTCCAGGGTGTGGAGAAAGATCAAT
TCTATTATTTGCAGCTATGGCTTCCATGGTTGAGAAACCAGGATGCCATTGATGCAACTATGTTTGGGAT
GCTTGGCTCGAGCTAGAATCATGTTCACTTCCTTCCATTCAACCATGTGGATAAGAGAACTGCTTTGACT
TACATCAACGACAGTAGTAAACTTTCTCCTGATTAGAAAGAAGGTGCTCTCGATTATTGACATGTGTGGT
CTTAGGTTGTTGGCTGTTGCTTTCTAGGTGGTACTAGATAATTCGAAGGAAAGCCCTGGTGCATGGTGCA
ACAACATATGGTAATTTGTTAGCTTGTTGCCACTTTTTGATCCTTACGACATGACAATACTGAAATCATT
CGAAGGTTTTCAAATCTCGGTGTTAATATCAAGATGATCACTGGCAAGGTGACCAACTTGCTATTGGTAA
GGAGTCGCAGACTTGGAATGGGAATAAACATGTATCCCTTTTTCGGCTTTTCAAGGAGTACGCGCAAGCG
GTAGGAACCAACAAACCCCATGGACGAATATGTCTCTCAAAGGTAGCATGTTATGAATATGTTTTAGAAC
TCTTTGTGAGAACCAAACAGAGTTTTTGCCACATGTTGTAGATTTGGCACATAAGAGACGTAGAGAACAT
ACTTGTTGGAGCATCAAATGATTCCTCCAAAGAAAATGATCATATTGGGAAGTTAGTGTCTCGCGGCTGA
ATAGGTAAGCATGCTCGGAGCAATACGACTAGCGGCAAAGTCCAACTGCCATTAGGAACAACCTGAGAGA
TACTAGCCAGTCGAGAGATACCAAACACTCGAGGGCCAATTGAGCTAGTGATATCAAAAAGAGGACTAGC
TCTTCTAATCATCAAGTAGAGCTAGTAACAAGGTGATAAAGGAGATAGAGTCTTGTTAACGGCCGAAGCT
TGATCAGCCTCTTCCACATCCAGCTTCCAGAACTCTGAAAATCTACATCGACCTCTTTGATAGCGTGATA
GTCATGTGTGCATGCATATATTCATATGTGCTTACATTCATACATTCATACATCCATACATTCATACATT
CATATGAACATACATCCATACATTCATAAATTCATGCATGCATACATTCATAAATTCATGCATGCATACA
TTCATATATACATTCATACATCCATACATTTATATATACATGCATGTATACAATACAATCATGTGTGAAT
CTATGCCTACATTCATGTATATTTGCTTTCTTGATTCATTGATTGCTTCTTTACTTACATTGTTTACTTG
CTTTCTTCTTTGCTTCTTTTAATTATTTGATTTCTTAACTAGCTTGCTTGTTTTTTTTTCTCTGTTTACT
TCTTGTTTGTTACTTTGATTATTTGATCGTAGTTCACTCCTTACTGCTTCATTTCATTTCTTAATTTGTG
TGTTTGCTTCCTTCTTACTCCCTTCATTGTTTGCTCAGACCATACATGCAATTAACTTGTTTACTTATTA
TTGCCAGTTTCTTTATTTCTTTTATTATTTGGCATTCGCTTACTCAACTGATTCATTCATTTGCTTGGCT
CTTTTACATGTTTCCTTCTTTGGTTTGTTTCTTTTCTTCTGTCGTTGTTTTCTTACATGCTTACTTGGCT
TCTTTTATTTTTTTGTTTACTCACCTCATTGTTAATTTATTTATTTGCTTCTATTTAGTTCTATGCTTCT
TT
>TCONS_00035899 gene=AT4G06701
AAAATTATTAGAAGTGAAATAGATGATTAGGTTACTCGTGAAACACTACATATTTCTTTCTTCTTCTTCC
CCGACTTGAGTTTTTCGGCGATGGGAGACGAGCAGCTGGCGATTGTGATGGCCGATCGTGAAAGAGATCG
AGAACTTTGATTCGCTTCGCTGATTCCGGCAACAAAGACGATGTTTGTTCATTAAGGGTTTGGCATCGAA
GAAGTTCATGAAAGGCTGATTACTGGCAGCTCTAGCGCGATTTTTAAATCAGATCATCCCGCCATGACCT
CACAAGCTTGTCTCTTCAGAATCAGCTCAAAGACAGGAAAGAGGCGTTAAAGATTTGGTGCAAGCTGCGA
CTCTGTGATCACAACTCCACACCAAGTATTCTCTTACATCGCACTCGTCGCTCCTGCACTCGTAGTTTCT
TTGAATAGCCAATGAAGAGTAAAGTTCAATTATGTGTGTCGTGTTTAGTAATTTGACTTGAAAAAAGAGT
TTGCTAGGGTCTCTTGTGAACAAGCTGTTATGTCTGCAATTCGTGAGTTTTGGTTAATTTTGGATTTGTA
CTTCTTGCAATGGCTGCCCTCAAACCATTGATTAATGTATTATATAGGTGGTGTGGTTAATGATCCTCTT
TAGTTTATTCGATTTTTTTTTATCATATTGCTTCTATTTTTGTATTGAATTGAAAAACTTGATTGCAGGA
GCTCTGATGTCAAGCATCTCTACAAGAAAGAAGAATGGGTTCTTATCATATAAATATGTGCAATGGAGAA
AATACAACACGTTTGGATGGTCAACTCTATGAATCTGATAATCATATAAATTTCAAGCTTCTTAATTCTT
TTAGTGTGATGGAATGTAAAATACTAATTAGTTAATTTCTTCTTGTTCGTGCAAATTTTTATGTGAAACT
CATCGGTTTGCAAACAAGTTTTATTATTATGATAAATAAATAAAACATTATTTTTTG
>TCONS_00016830 gene=AT2G43930
CACACAAACTCAGTGAGGTTCGCCGTCGTCGGAGCTCATGGATCACCACCGTCGTTTACACACTATCAAA
ATCCTAATCCGAAATTCTTCCACCACGCTTCTCTTTTTCAAAATCGTACCAATTTTACTCCATCGCTCCG
GCGGTGATTCGCGAGCTCTCCCGTATACTCCCTTCTTCTGTTCTCTCTGCAGAAACGCACTTGGACATGG
AAATGTTACATCTGAACCCCATATAGTGCTTCTGCTCCAATGTCATCTTCAACTCTTCTCCTACCTTCAA
GTATGTAGTGGATTAAAAACATCGGTTGTTCAGCATTTTAGACCCCCAAAGTCGTCAAAAATGTCTCACC
CTTCCAGTTCTATCCATGAGGTAGAAAGAAGAGTTGGTGTTTTGCTTCTGAGTTTGAACACTTAAAACTT
TTTAAAGGCTACATTGACGAGGATGAAGAACGGCACAAATTTGGACACAAAGGAGAGATACTTGGGTACT
GTAAGAGAGAGTGATTCGTTGAATATTATGATGCAGTTTGTTCCTGGCGGATCAATTTCATCTTTGTTGG
CGAAGTTTGGATCTTTTCCTGAGCCAAAACATCATAATCGTTATCTTCTTGATAATGCATTCATATCTCA
TTATAAGAGTGTGAAAAATATTCATCAGCAGTCATTTAAAATCGAAATCGATCCGCGAAAAGAAAAGAAA
CAAAGTTAG
>TCONS_00048625 gene=AT5G45973
CAAAGTGATTTTTCTGCCGTTTCTAGATTTACTATTTGCTTTTTTCAGGGTTGATGATGATCGACTTCCT
ATGAAGCAATGTGTGGCGCCTCCCTATCTCATCCTATCGCATGATACATTATCTATTGTATTGTTCTAGC
TCTCTAACTCTTCATTTTGTGAGTCTTCTTTGCTTTATCCTACAACTATCCAGTTAAAGTTGTGAGGTCT
GGTTGCTTTCAAAATCGTATCTCGTTAACAGATAGACTTTTCTTGACAAGCTTGCTTTAAGGTTGGCGGT
CTTTATAAGTTTATGATCCCTTCCATCATGGTTGTCTTTCTACACAATCTTTTATAAACAATTATTTGTT
AAGTTGTTAACAAGAATGTACGACTATGTCTCAGTTTGTTGGAGAATTAGAACTCGTAA
>TCONS_00021039 gene=AT2G45023
ACCTTAGAGCATCTCCAATGGCTTGATATTAGAGTTCTCTCAGTGGGTTCTCAGAATAAAATTGTGAAAA
ATTAAATCAGAAATCGTTTTTACAGAGAGAGCTGTCTCTCTTGAGAGAAACTTTGAAAGAGAAGAGAGAC
GTGTACGTGTCACGTTTTGGATGTTTTGTTTGACAAAACTGAAAAAAAAAAAACGCCTGAAGGAAAATAC
TTTGTCAATTTCTATTTTTCGCGAAACTCTCTCGAAACCAAACGACAATGAAAACGCTGGTGATGGCGAC
GGAGCCGGTCGTTTGCTCCGACGATTGCGGGTTGAATTTAAGCAGTCGATATGTTGTATGAGCAGTGGTT
GCGCAAGAGCAATGGTTGGGCCGGATTCATCCTTCTCGAAGGCGGTGGTCACGTCGATTTGAGATTACGG
CAGAAGGAAGACGGGTTACACTTTATAATGGTTACCTGATTATAGTGGCTTTAAAATTGACTACCTCTGT
GGATTGCAAGCTAGGATCCGCAAACTTGAAGAGAGGGCTCAAGGGAGAACTAAAGAAGCAGCAAAATGTT
GTTGGAAACGTGTGAACTAATAATTTATTTTTTTCATGAAAACCCAATAAAGAGAGACTACTATTGGACA
CTGCAAAATAAAAAAAATTTAACAGAATCTCTCATCTCATCAATTTGAAAAATTTATTCTTAAAAAAATG
GTGAGAGCCCATGAGTGGCTATCACATTGGGCGACGCTTCATGGAGAACCGCCTCCGAGCCTAAACGCCT
TGACCACGATGGAGGATGAAGATTTGGGAGTGTGTGATTTTTTTTCCTCTGGGGAAATAAAGCTGGTCCG
CAAACTCCCTGAATATGCCAAGCTTTTGGCCCTGGCGTCCCTGGAGTACTGATAGGGGATACCACCTGAG
AACAGAGGCCAAACGTGGGACAATAGTCAAGCTGAGGCCTGAGGTGCAAGTAAGAAGGTCAACTTGTCCA
AGGTATCAAAACAAGAAGTTTTGGATTAGTGCAGTCAACACTTTGTAAATTCATCTTTGGTTTCCTAACA
TCATCAGTGTTTTGAGTTTAGTCATTTGT
>TCONS_00025274 gene=AT3G52535
ACTGAAGAAGAGCAGCTTCGTTTTCAGAACCTTCCCAGAGACTCTGATGCATTTGATTTGAGAATACGTC
TTCCTGCCCTGTGTTGTACACTGTACAAAGCTATTAAGCGAAATGGACAAGTTACATACGTGCACTGAAC
TGCTGGAATAGGAAGGGCTCCTGCTGTTGCGAGGCTTTGATGCATTTGATTTGAGAATGCGTCTTCCTGA
CGTGGTTAGTACACTGTCCAAAGCTGCTAAGCAAAATGGAGAAGTTACATTCGTGCACACTGCACTGCAC
TACTGGAATGGGAAAGGGTTGTTTTTTGGTATATGGGCATGAAAGCTTATTGATTGTAACTCTGACACTG
AAAGTAAAGTGTTAACATTGGATGGTAACAGGTGAATATTAGATAAAATGTTTGATGTCTTGCTACTAAA
CACATAACAACTGTAAAACCAAAGGCCCTTAGCCCATTATTATAATTTCTATTCAGCCCATCAAATAAAA
GAGTTCTCGGAGAGTGTTTGTTGATCA
>TCONS_00029725 gene=AT3G46616
AGCGAAAGTTGAAATTTCAAAATTCATTTCTTCAAATCCTCTTTGAGAAAAATGCGTTAGGGTTTACATA
TTCGCATGGAGAAGCGATTTTCATTTTCTATCTTCTTCTGATTCTTTTCTCCGATCAATTGAATTGCGTC
TCTGATTCGTTGGGTCAAATTCAAATCGGGATCAAAGGGTTTTGATTTTGGGTCGATGATAATCAGATGA
TTAATGCAAGGATTATTACTTGTCTATTGGTTTGAATCCTGATCGTGTGATAGTCTTACGAAATCGAAGA
AGGCTATCAAGTGGCAATTCATATCTCAATTTGGAGATGGGAACATTAATGTGCAGTATTTCAAGAGAAG
TTTTTGGCTCAGTAAGCAAAAGGAAATGAGGGGTTGTGTCTCCTTCTTCATGTAGATATCTTTGAGGTCC
AGAGAACAAAAATTTCGAAGGTGATTTTGTAGCCAAAATCATATGAGAGACATATCAGGGAAGCTCGGTG
ATGATTCAAAATGCAAGATAAAAGCTAGAGTTATAAGATTAACAGAAACAACAGGAGCAAAGAAGTCGAA
TCAGGCTTGGATCAGAATTTAATGATTTTGTATCAAGATGGACGACCCTTAAGCTGAATATAACTAAACT
TAGGAAAGTACTTCAGTTGCCTCGGAGAAAGGAAATATCAGGATAGGCGATTCTTAAGTGGAAAAGAACC
AAATTTAAGAAAGCTATTCAATCTCTCCGTAAAAAGAAGGGTCAGTTGGGTTCTTCATTATAAAGCATGA
TCTGTAAAGTAGCATGCAGTCAGATTTTGGCTCAGTGAAATTTTGGTTTAGTAGCCAAGAGGCAAACGAG
GGGTCGTGTTTCCGGCCTCTTGCTGGTAATTTTCAGGTCAAGAGAACAAAATTTCGAAGGTTCTCAGGAT
CATCTCAACAGGGTGTTTGCATTTGA
>TCONS_00023794 gene=XLOC_015350
CTTAACTTTATTTTTTTTCCTTTTTTAATTACTGTAATAGTATTCATGTTGCAACTGACTTATAGATTTG
CTTGATGGTTGAGTTATCAAATGTTCGTTTAGTGGCTTAGTTGCCACCTCATCAATTCAAAACGACGTCG
GCTGTAATATTCCATGTCATCATTCCATGTCAGCATCATCAAAGGATAAAAAAATAGGATAGATGCGAAA
ACAACGTACGACAAATTTGTGAAGTTGGTGCTCGATGATAAAGTTAGACGAAATGTTGTATCTCTTATTG
TTTCACGACAAATTTACATGTCACGGCTGAGTTATATGCTTAAGGGAAGACGAAAGGTTTAGTCAATTTA
CATGTCACGACTGAGTTATACGTTCCAGGAAAGACGAAAGGTTCGATAAAATTACATTACGGTTGAGTTA
TATGCTTAAAGAAGAACGAAACGTTCAGTCAATTTACATGTCGCGGCTGAGTTATATGTTCCAAGGAAGA
CGAAAGGTTCGGTAAAATTACATTACGACTGAGTTATATGTTTAAGGGAAGACATCTATAAATTTACATG
TCACGACTGAGTTATATGTTCAAGGGCAAACGAAAGATGAGTGTAAATTATATGTTACGGCTGAGTTATA
TGCTTCAGGGAAGACGAAAGGTTCGGTAAATTACATGTCACGGCTGAGTTATCATTTAGGGAAGACGAAA
GGTTGTGTAAATTATATGTTACGGCTGAGTTACATCACGTTACGGCTGAGTTACATCACTTTACGGCTGA
TT
>TCONS_00031766 gene=AT4G04190
GAGAAGAGGGACTGTGTTTTTAATCGGCTGCGTCGGATCATTTCCTGTTGTTATCAAATTTTTCTAATCC
GTATTCGCTAGTTGCTTTCTGCTTGTTCACGCGTTGAATCTCCTCGTACTTTGCGGAATTCAGATTTCTC
GAACGGGGTTTACAAGTTTGGTTTGTTCTTCAGTTCTTGAAGTGATTTGATACGGAGCAGTCATGGATGG
TTTGCAAATCAATGATATTGAACCATTTTGCCAAGATGAGCTTGCATTGTATCGACAATGTGCTGAAAAG
AGGGACAAAATATTGAGAGTTAGACTTCAAGAGAGCGAACACAAGTTAGGATTGTCTATGCCCATTGAAC
TCGCTAAGGAAAGGATTACGCAGCTTGAAGCTGAAGCCACATCTTTTGAGAGGCACTTGATTCTAGCAAG
TGGAGCTGAAGGAATAGAAGGATTTCGCCGGAGATGGAGTTTACACGGTCGGATGACGGATACCAAAAAA
AGACTGGAGTCACTGAAGCAGGGAATGGAGAACAGGAACAAGGTTGAACATGAACATAACCAACACCATG
ATCAGTCCCCAAAACCTTCTGCTCCAAAAAGATGGTTCTTTTGGTGATTTCCATATTGAATCATGTTTTG
GATCATAAAAGGTTCATAATCATTACACTTATGGTGCAGCAATGTAACCACTTTTAGCTATTAAAAGTAA
CATTAAAAATCTAAAAAGTTTTATCTTCTCCATTAAA
>TCONS_00007052 gene=XLOC_004521
GAGAGGAATCATCTTCTTCTTCTTCAACCGCGATTGATTCTCACGCGCGCATGAAGACGACGATCTCTCC
AAGTGTTAACCGCCGCGCGCCGCTTTTTCCGGAGCGGAGAAGGATCGACGGAACCCAACGGTGGCGGCCG
TCTCTTTCTGCCATTTCCGAAGACGGATCCACCACCGTATTCGCCGGAGAAACTCATCGCTCTTTTGGTA
AATTTGTAGCCAGAGAAACGACGTCGTTTTCCCGCAGATATACGACACTGAAGAGCGCCTGGAGAAACGC
AATCACATACCATATAGCATCGCCAGGGTTTGCTCCTTCTCCGTTCATGTATTAAAAGGTATAGTGTGTA
TTCTTCTTCACCTTCTGTAACGTCAAAAGGTTTTTACGTAGAACCCTAATTTAAACGAATTAATTTCTTG
TAATTGTTTCGGGAGCCTTAATTGTTATATTTAAAAAAAAAACTGTTT
>TCONS_00012208 gene=XLOC_007821
CATGGGCCTTCACTTCCTCTCCGATTCGGGTCTCTACAGAGTCTAACTCTGACCCGGTCCCAACCGATGA
CGGTCCAACTTTCGGCGAATCGTGTAAAATCTCGTCAGAGATATTGACTGCCGGTGATCGGAAAGTACTT
AAAGTCGAACTTCTCCAATAGGAGACCACCACGCTCGTATCATGGAAGAAGCTTATGGATGAGGCTAGCA
AGGAAAACGGCGGCTTGTTCGTTTCGGCTTCCTAACCTCGAGTTTCGCCTTGCACCGGTGCGGGGGCACA
AACAGAGAATGAAATGGTGAATTAAACCTCATCCTAATCGTCTTAACTCTGTTATAGCGAAGATTGAGAG
ACTTTATATGGTACTTTTTCTTACCATTGTTTCTATTGATTATCTGAACAAGTATTATATATGAATGTTT
GATTTCTTACTTGGAACATTTTTTTCATCTCGACTCTGGGTTGATCTTTCTGGCTAATATTTGCT
>TCONS_00042613 gene=XLOC_027962
TCGAACTCAAGCTTCTCATGTTTATTGAACGTTTTTGTTGGTGATTACTGTGTACATATGTAGGGAATCT
GAGAACCTCTTGAATTTAAGTACATTTCTCATGGGTTGAAATCAAAGAATACATGAAGGGAGCGAAACAA
GAAAACACTAATACAAAGGGAAAACATGAACAAGGCCTTGAAATCAAAGAGCAGAACAATAAAGCTCAAA
ACCATATCAGTCTAAAACCAACAAAGTCTTGTAGGGGAAGAAATATCAC
>TCONS_00020689 gene=XLOC_013441
ACTAGGGCCCCTACTTGGGTCTCATGGTACTTGAGCTCAGTTTAAGAGAAGACAATCTTGCCCACCACCC
TCTACACTGGTCTCCCTGGTGACGTTCATGTGTATCCTCTCTTGCCGTAAATTGCTTAAGAAAGGAAAAA
AGTACCACAGCTGCATGTGGAACCGCTTTGCGTTATCTCAGTACTACAGAAATCTCAACTTTCAGCATGA
CATATTGAACAGGGCATATAAAAGTTTGATGTTCTTATTGGTGGTCCTGATAGACCAAATGTAGGGGCCT
CGCCTACATAGTCGGGAAAAATGGAAGCAAAGGCTGAAGAAGATGGTAATGTGGAGTGACAGTTTGAACA
AAGGAGGCATTACGAATAAATATAAATGAAAAGCTCACAATACCTTGGTCGCTCTAGTGGACAAATACAC
AGGAGAAACATTTTTCTTCTCATGTAAATCGCCGTGAAGATTGCAATAAGTAGATAGTTGGGCATTAAGA
CTGTTTAGATAGCATCATGATGAGCACAATATGAAATATTAAACTACCACCATTGCCGCAGAAATAAGGT
TAAACTCCACAAAACGTATTTAATCATTACTCTATGTATGTGATACATGTATCTTATTTTTCTTGTCTCT
CACCATTGTAAATTGTTAGATATCTCAATTTCAAGTTATATAGAGAGAGGTAAAGTAAAGAGAGAAAGAA
ATGGTCCCAAGATAGAATGTCGAGGTGGTGATTTGTGGAGTTTGAGCTCATTGGCTAGTTCGTTGACATT
AGGTTTCAATTGTCTTCAATTATTTTAGAGATACCTTTTGCTGCAGTGATGGGTTATTATCTTTCTTTCG
TTTCAGAAAACTATATGTCTCCTTCTTCTTCTTTCCCCTCCATTTTTCCTCTTAAAAGTTTTTTAAAATT
TTATTTTAGGATTTTGAA
>TCONS_00049759 gene=AT5G59960
GAGAAAAGAAGTTCACGCCTAATTACGACTAATTTTTAAATCCAGAGGAGACCCCATTCATTGATTGATT
GAATAAAATAATTCGTAACGAAGAAGCAATCATTATCATTCTCTCGATTTCTCATACTAGCGATAATAGA
TCGACGCTGTTGATCGCATGTGGTAGTTCCTTTTTGGATCAGTGGTTTTTGAAATGGAGAAAGTTTCGTC
GCCGTCTTCCTCTTTTTCACGGAGGTCTGCTTATCTTGAAGCTCTTACACAAGAGATTAAGAAGAAGCTT
ACACGGGCTGTTGTCTCTCCAGCACAAACACGCAACTTGTTACAAGACTTATTTGCTGATATAGCTCTCG
AAGTAGACGATCGAGCCAAAGATGTGATCCTTAGCAAAGAAGAGGATTTGATTACTTCTGATGAAGCAGA
TGCTGATGGTCCGTTATGCTTTTTCGATGTCCTTGCTGATTACTATGTGAAAGTGTCTGAGAGGGGGAAG
GATATACTTGATTTGATGGTGCAGCTGTGGAGCCAGTCCTTTGCATCACATATATTCTCTCTACTGTTCC
ATAAATGGGTATTGCAAATCTTACGATTTTGCTTTAGTGTTATTTTCAATCCCCAAGGTTCTTTGCATTG
TCTTCAGTCCATTAGTTTGTCGACTGAGTCAATAATGTTTAATGTGTTTCTTCTATATTCTTCTCAGCTG
TTTGAGGTTGAGCTTGACAATCAAGAAATACTCCTGCGATATTCTTCGGCTCTGGTGCAGGGAGCAACAA
ATGTGTTCTGGTAAAAATTTATGAACTTTGGCATAGCAAATTAGCATCTTCACTCTTGTTGACTCGCTTG
GTTCAGTGTGTATACCTCACTAGGCTTAATTGTGTGGTTTGGATCTGTAGTAGTGGCATTGGCATATTTT
AACTAATGATTTTATAGTTTGTTAAGAAATGGTATAATAGTTTTTTAGAGTCTCTGGCTACTTAATATTG
CATTGCCAAGCATTATGAGGGGTAACAGGTGATAATTTCTACTCATATTAATTACAGGATAGACATCCAG
ACAAATACGAGGCGCTTCCAAAGTCTCTTTCGGGTATCTTATTTTCCTCAGATATATCGTATTTTCATCT
TCTTTGTTGGATAATGTACGTATATAGGGAACTTTAGTTATCAATCAAGTGACTTTGATGTATTAAGGAA
GACTATGTTCTCAACAAAAACCCAATTACTGGCCTTCCAGCTAGACCATGTAAACCACACATGCTAGAGA
TCATCACATCCTCTTTCTAAGATGTTACTTTGTTTAATGCCTCTTATACATCTTCTAGGCAATAAATATT
GCTTTGTACTTGTCAAATCGGGTTGTTACTGTACGCTCAAATCGCCATGCAATTTTGCCACTGTAACTAA
CATCTCTTTGTTCTCTTAGTATCTCCTTGAGGAAGTTGCTTTGGAGCAGATACGATTGAAAAAAATTCCC
ATTCAGGCTCAGAGGGAACTGTATCTCTTACTCTCTAGGTTCATTTTCTTTTACAATTCAGTGGATAAAC
TCGATAGCTTCTTGAGGAACTTCCCAGAGTTTCCAAATGCTTTCTTGATTGGAGGACCTGGAGATTTCCT
TGTTATCGAACTAACTGATCAGCTGCAAAAACTGAAGGTGGAACCAGTGCTGCTACATTATCTTTCTCAG
ATGAAGATTCTTCAAGGTATGGAACTGAGAATGACTACTAGCACAAGGTTAAAGGCGTGTTTATACAGTT
TTACCTCTCCTGGAGGTCCAATGTACCCGACAAGAGCCGTCCGTCATGCAGCCTGGGATGCTTTGGATTC
CCTCTTTCCTGTTGGGCGTTACCCGAGGCATCTCATTAGTCTATTTTTCAGGCTGCTATATCCGTGGTAC
TGGCCATCCTCATGCTGGAACTTTGTGGTTTCTTGCATTAAGGCGGTACTCTATTCTATCGTAAGGCTCA
TCTTTTCACGGCGAGAAAAGCCAAGGCAGAGCTGAATAGCTTTTACTTTTGATGAAGCTTACAGCAGGAA
TCCAATCCTTGTGTATATAATGTGGTTTTGGTCAAAGAGGCAAACCAGTGAACCTTACCTTCACCTGTAT
TACTGTCTACAGAGAAGATAAACTCCGTTTTGTGAAAGATCCCATGGATAAGCTTTTGACTTGTTTTGTT
GTCATTGGTAAAATTGTTATTTTGCTATAGAGGACGTGTATTGTGTCCAGAAACCCTTCTTGTGTAGAAG
ATAAACCATTTCGGCCTTCTGTTTTAGTTGTATTGGATCTGTAAGAACTAAGAACCCTTAAACTTTTCAC
CATTCATGGACCATGATATCATC
>TCONS_00036563 gene=XLOC_023999
GTTCTATAGCCATCACATAGCCGCCTAAACTTCTCTGACCCAATGTTGAAGATCCATAAAGGAGAATCCG
AAGGCGAGATGGTGGAATGAAGATCTCATTTTACTAGCACATGTTAGAGAAGAAGGAATCCAATTCAGGT
TAGCTGAATCACGGGTTTTGTTTGAAACTAACCCGTTGAAGCCGCTTGGAGATCTGCTTGAACTTGAGGG
ACTTTTGACACCAAGGTTTTGTCATGCTCTTTCAATCAAAAACAATGGGTCTCTGAAACTGAAAAACGAA
AGTTGTCATCCGTCCATCCCTAAGTTTAAAAGGTTAGCGGAAGAAGCTTGGTTGGAATTTGGCCTGAAAG
TGAAGAGGTTGAGTCTTTCTAGCCCTATGAGTTTATCAAGCTCCAATGGGATTGGATTGGAGAAGCTGTG
GAACTGTTTTAAGCGAGGTTAATCTGATCAAGGAGATAATACAATCGTCTGAAAAAACTATTTTTGGACT
TGAAAGTAGCTAGGGTCTAGTCCGATCACTTCACTGTACTTGACATTAAGAGTGATACCAGTAGAAGTTA
CTTAGCTTTTATTCCCCCTGTTTTTGGATAAGAGGATACCTCTTAAACTTAAGAACGAAAGAGCTCAATT
TCTAAAGGAAAGTAACCAATTTGTAATTGTAACTATGTGTTAATGATGGTCACTACTCTCTACATATATA
TAACATAACTCCATCGACTT
>TCONS_00028887 gene=XLOC_018751
GTTTTGAGTCTTCTTTGCCTGAGAACAAGAAGAAGATGATGGTTCATCATAGGAAGCGGCTCTAATCTTA
GGTGCAAATTCCAGAGCCTATAATGTGGCGTTTCTTAGAACTCAGAAAACAGAGAGTTCAACATTCGCAA
TCAATTGAAGAATGTGTATACTTACATGCACTTATTCGTATACACATGCATGCATTCATTCATACATACA
CGCCTGCATTCATACATTCATGCATCCATACATGCTTGCATTCATGCATTCATACATACATACACGCATG
CATTCATACTTCATGCATCCATACATGTTTGCATCCATACATTCATGCATCCATACATGCTTGCATTCTT
ACATTCATGCATCCATACATGCTTCTTTGATTCTTTGTCTGATACTCTGTTTATTTACTTAAATACTTGC
TTGTTTGCTTCCTTTTGTTCTTCTTCATTCCTTGCTTACTAATCAGCTTTCTTCTTTGGTTACTTGTGTG
CTAACTCGATTCCTTATATTCTTCTTTGATTCCGTCTTTACGTATTTGTTACATGCATACATCTATGCAT
CATATTTGCTTGTACACATTCATAATTTTTTCTCACTTGCATACTTGGTTCATTTTTTGATCCTTTCGCT
TACTTATTTTCTGCTTTCATTCCTTACTTGATTACTTTCTTCTTTTATTTTTTCTTCCTTGCTTAGTTAC
CAGCTTGTTTGCTTGACTCTTTTGCTTACTTGCTTGCCTTTGTATTTTCTCCCTTATTTCTTTGGTTAAT
TGGCTTCCTTGTTTCATTGCTTACATGCTTGATTTCTTTCATACTGTCTTTTTTTTATATACTTAAATTC
TTTGGTTAACTTGCTTTCCATGTTTCTTTACTGTCTTTCTTAACTTTTCGAGGAATCCTTCATTAGTGGT
TGTGAATGACTAGATTAACTACTGAACTTGTTTTAAACCTTATCGCTTGCCATTTTTTGACTAATTATCT
CAGTTTATTTTCCACTAAAATGTGTACTTTGCTTTAGATATTACAGATGGAGACTCTCAAAGGGTACTTT
TCTCTTTAACTTTCTCTCTTTGTATCTAATTTTCTTTTTTTTTATAGTTTTAATTGTTCAGGGTTAGAGA
GCTTGGTGTTACTTGCAACCAGCTTCTTGGATTCTCTGACACAAGGTTTTAAGGCTAAATACCGTGTGAA
TCAGATAAGGTATAACTATTTTAACTTATCTTCGGTTTTTCTTGGTACGCACAAGCGGTAGGAACCAACA
AACCCCATGAACGAATACGTCTCTCAAAGGTAGCATATCATGAATATGTTTCAGAACTCTTTGCGAGAAC
CAAATTGTCCGAAATTAGAGTTTCTGCCATAGGTTGTAAGTTTTGTCGCGTAAGAGACATAGAGAACATA
CCTGGCAGAGAATCAAGTGAATTCCTCCAAAGAAACTAAGCAGAGTGGAAAGAGCTAGTGTTTGGCAGCT
GAATAGGATGGGAGATATGTAAAGGAAGGAACAAATACTTTTGACAAGCTATTTAGGCCATCTTCAAAGA
TTCTGCCACATACACATCTATTAATCAGTATTCAAATGTTATTTTCAATTTTAGGTATCTATATGCCCAA
ACTCCAAAATGTCCATGAAAGACAGGAAAAAGTGGGACGGCCTAAGATTCGACAAAACAAAGTACTCCTA
TATATAATGTGATGTGGATGGTAAGGTTTACTCAGCAATGTTGTTTTTGCTCAGCGTTTTCTTCTTTGGT
GTGAACGCTTACTAGGCACACTGGTCAAATTTTGGATGCAAATGCAAAGGTTGAAAAGAAGTCATGGTGA
GGGGACTTAACTTCGTCGTAGCTACTGGAAAGTTGTTCTTCTTTGAAATGTTTTGGAGATGGGATATGAT
CAAAAATCTTGAATACGACTGATCTAACTGGATGCGGTGGCATTATCTCAAAGTCCTCTCCATGCCTTTT
CGTTCAGGTAGATAGTGGAAAGAAGTGTATAAAGGAAACTTGGACCCAGATGTCTCCAGAGAGGTAAATC
CACATAAGATCTCACACCCCCGGCCAAGTTCACAACATACATTAGAATTATAGAACCTTGATCGCTGCTT
GACATTGTTTGACAATCCACTCGTCAACTCTCTTCACACAACCTACAATGAGCTCAAGTTACAGAAAAAA
GACAAGAACCAGAGTAAGAAACCGATTTCAGGAAAAGGTAACTCAAAGAATCTCTATAGGTATCTTCTTC
TGTAGAGATTTAGTATTTCGACTTTTCTCATATAGCTTAAAAGTTAAAACTGGGTGAGTTCGGCATTCTA
AATCAATGTCACAAAGGAGAAAAACGGTAAGAACCACCAAACCACCCCATCGGCGAAGATGGTCTCTTGG
AAGATTGGCACGTAAGAGACGTTGAGAACAAACTTGTTGGAGCATCAAATGATTCCTCCAAAGAAATTTA
TCAGATTGGGAAGACTAGTGTCTCGCGGCTGACATAGATAAGCATGCTCGGAGCAAACAGCTAGCTGCAA
TGTCCAACTGGCATTAGGAACAATCTAAGAGACACTAGCCATTTGAGCCAGTGAGATCAATAAGAGGACT
AGCTCTTCCAATCATCAAGCAGAGCTAGTAACAAGCTGATAAAGGAGATAAAGTCTTCTTAACGGTCGAA
GCTTCAACACCCAGCTTCTAGAACTTTGAAAATCTAGATCAACCTCTTTGATAGCGTGATAGTCATGTGT
GCCATGCATACATTCATATGTGCATACATTCATGCATTCATACATTCATACATCCATACATTCATACATC
CATGCATTCATAAATACATACATCCATACATTCATAAATACATGCATGCATACATTCATGCATGCTTACA
TTCCTGCATGAATCTATGCATATTTGCTTTCTTGATTCATTGATTGCTTATTTACTTACATTGTTTACTT
GCTTTCTTCTTTGCTTCTTTTACTTATTTGATTTCTTAACTAGCTTGCTTGTTTTTTGTTCTCTCTGTTT
ACTTACATCTTTAACTTGTTTACTTCTTGTTTGTACGTTTCTTTGATTATTTGATCGTTGCTAACTCCAT
ATTGCTTCATTTCATTTCTTAATTTGTGTGTTTGCTTCCTTCTTATTCCCTTCATTGTTTGCTGAGACCG
ACCATACATGCAATTCACTTGTTTACTTATTGTCAGTTTCTTTATTTCTTTGATTATTTGGCATTCGCTT
ATTCATTCATGGCTTAGCTCTTTTACATGTTTCCTTCTTTGATTCTTTGTTTCTTTACTTCTGTGCTTAT
TCTACTTGTTTTATTGCTTCTTTCATTTTTTGTTTACTCACATCATTGTTTATTTATTTGTTTGCTTATA
TTTAAATCTATACTTCTTTCATTGTGTATAAAAGAT
>TCONS_00008123 gene=AT1G16170
CAAGAGTCAGATCATAGTCCTAGCCGCGTACGGCGTATCCGGCAAATCGGCCCAGCTCGAGCCATCATCA
ATCTACGGAGGAGATCCATCTCTCTCTCTCTCTCCATATCGCAACAACACTGCTGAAGATTTCGGGGGTT
GTCGACGGAGCTGGAATCTAGCTTTTTCTTCTCCAGATCTCTAAACCGATTCTCACCGGTTAATTGGTAT
TATAAAGCCATGGTTCTTGATGGGCTTGTATCTTCACCGTCAAGGAGACAACAATGTCTAAAGAAGCAGT
GGGACGAGTTGGGTAGCTGGTCGACTCTTATTCAGAGGCATCAATATCTCTTAACAGCTTTGGCTCTTTT
GGCTTTCCTCTGTACTGTTTATCTTTACTTTGCAGTCACTTTAGGCGCTAGGCACTCGTCCTGCTATGGC
TTGACCGGGAAAGACAAGGCAATGTGTCAATTACAACTTGTTCAAGCTCTCTCCAAAGGGAAACTTAAAT
TCTTCTAGACTGTTTATCTATCGGTGAAAGTTTGAAACCCCCACATTTATTGTTCTTGTACTAAAACATT
CTTTTTCTTCTTTATTCTATAATGCAATTTGTGTGTATTATTACATGGTGAAATAAAACCAGAGATTCAT
AATTGAAAGA
>TCONS_00009594 gene=AT1G33615
CGAAAAACCACACTCGAACATACACACAACAAAATCACACACACAAAACGAAATTCAAACGCACAAACAA
AAAACATAGCACACAACGTCCAGACGCAACTTCTAAAAACAGAAAACAAACTTTCACAGGATTGTTTTTA
ACAAAAAAATGTGAATAATCACAATTGATGACAAGAAATTGTGTTGTGATTGTTCCCTTATTTCTTACTT
TCTTATCTACTTACTTTATTATAGCTTGTATTAACTTATATATTTGAAAGCACACGAGCATTGTTTGCAG
TTTAAAACAGGTTTTCTGAAGTAAGAGCAAAAGTTTCGAATGCGCTTCAATATACTCATGACTGACAAAG
AGTTTCAGTTATAATCTCAGAAGATAGCTCCGACCGGGTATCAAAACTAGAGAAAAAGGTTAGTGCTTTA
TAGCATTGTGTGTTTTCTCATATTTCAGTTGTGTGGTTCTGTCTGTTTGATGTAGTTATTGTTCCTTATT
TTGTGTATGATATCCTTTTAATTGGCTTAATTGATGTGTAACTTGCTGGAAAATTTTGTGTGAGTCTGCG
GATGTAGGAGTTGATAAAGAGACTTGAATAAGGTAAGCTTTCGTGATGAATTGGTAAATCATTTTCTAGA
TTCTGAACCTTGACTTATACTGAAACTCACGCCATAAAAAGCACAAATTCAACGTATTAAGTGAATAAGG
TTTGAACTAATAATCCTTGAACAATGGCTGGTGGAGTTGCACTGAGAGGTAAGATAATATGAGCCGAGGA
AACAACCAAATGACGACAGGGAGGATTCTGATTTCAAGATGAAGGATTGCTTCCTCGGCTGCAAAGACGG
TTTGACGACCACCATTTAATACAAGGTTTGAACTGGTGATCTTTTCTCTCCAAGACTATTCCCTTGGGAA
GGTATTTCTAATTACCAGATAAAGTCCATGTAAGTCATTCAGTTTAACCAGACAATAACTAATTCCCTCT
CTGATAATTCTGCTGATCAGCTTCTTTTTGTTTTTCTTGATGCGAGAATGAATCTTAGTTCAAGTGGGTT
ACAAGGACCAATAGCCTTTTCCTTTAGAGATCTCTCCCTCCTCGAGTTATCGTAAGTGTACAAATGCAAG
CCATACAAACACACACTTTCCAAGAGCTTTCTTCAGTTGAAATGGAACTTATTGACAAACGGTTTGAAGA
TGAAGGATTGTTTGGCTGCAAAGAAAATCATTCAGTAGCCAACAAAGTTTAAACAAGGTTTTCATAAGAA
AGAGCAAAAGTTTCAGATACGTGTCAATATACTCATGAATGATGAGAGGTTTCAGCTATGATCTTCCATT
TATTCAGAGGATAGCTCCGACGGAGTATCCAAATTAGAAAATGAAATAACTTTGTGTGAATCTGCTGATG
TATCTATTAAGGAGTTGATAAAGAGACTTAATGAAGGCCCAAAGTCTTGGCGTTGAGAACTTGATGATGA
TAGATATTATAAACTTGCAAATATTTGCATTATATATTCAGAAAACGAGAAGCAGAATCTCGCTTCGTTT
TTTTCCTATCTTGCTTTCCATTAGTTTCTAAAAGTGCTTTCAGTCCAATGTCTTGGCGTTGAGAACTCGA
TGATGCGAAAAAAGAGAAGCATGTATTTATCATTTCTATCTGTTCACACCATCGAAAGGATAAAACCAAT
GTATAAAGTCAATAAGGTTTGGACTGGTGATCCTTGCTCTCCAAGACTATTCTTTTGAAAGGAATTCTAC
TGATGAGCTTAGTTCAAGTGGATTACAAGGACCAATAGCTGTCTCATTTAGAAATCTCTCCCTTTTTGAG
TCATTGTAAGTATACAAATTCAAGCCATACACACACACTACCAACCTCTTTCTTCACATTATATATAAGA
GTCATGTGCATTGTTTTCCCAGGGATTCATAAAACAACAACCTAAGAAAGGGATTTCTTTTGACAGACAT
TTGATAATGTATTTGTCTCTGACATTTATTTGTGTCACATGAATTTGAAAGGAAATTACTTGACTGGGTT
TGCCCCAAGATCTCATAGGAAAAAAACAATGGCTAGTGAACTTGCACAGAGAGGTACATTTTCTTGTCAA
AACCTCGGTACCATAGTCATCTTCTTAAGACAATCTTTGTCTGTACCATTTTCTGTAGCTTCTTAATTTT
CTCTCTGTTTCCAGTGTAGATGAATAGAGCATTTTTCACCCATGTTCAGATTCGTCGTGTGCCAAATATA
TGTATAATGATTAAATATAGTATTATTTAGTTGTTAAATATATTGTAT
>TCONS_00045494 gene=AT5G08185
GAAGAAAAAACCAGATCTATAAAGTTTGTTATTAAAAGATAGAGAGAGAGGAGGGATGTAGTAGGCCAAT
AGGCAAATCAGAGAATCACAAATGGTATCTGGTCAAGAAGATTCCTGATGCATGTGTGTAATCTAGGGTA
TATGTTTTTGTCCATTTGGTTTCATAAGGCAATAAAGATCCAGCTATTTACTACTTGTGTTTAGTTGGAA
GAAGAGTGAGAGTCGCTGGAGGCAGCGGTTCATCGATCTCTTCCTGTGAACACATTAAAAATAAAAAAGT
GAGGGAAAACAGAGTCAAGTCCGATTACTTTTCTGGGAAAGCTGAGGATTTTGTGTTCTTAGAGAGCAGA
TGAAGAGGTGACTGTTGTTTCTGGTGAGATAGAAGTTGGCATCTAAATTTGCTTTCTCTGGACCAGTGAA
ATCAATTGCAGTCTCCTATATATTGTAGTAGGCGATGTATCAGTGGTGAAGCGAGGATGACATCTGTGGG
TACTTGTTCTTAATCCTTCACTCTGATATCTATGCTTTAGAAGCGTTTCAAGTTCATGAAGCTGATTTGA
TGTTGAGTTTTTAACAACAAGAATCAATTCACTCCAAAAATATGTAAACTCTGCCATGCCTTGAGCTGCT
TTTTGGATTATCCACTGTTTTGTTTTGTGATTAAGTTCATTATTTTCTACTATATATGATGAAACCGAAA
ATTGTTAATTGCTAACGCAA
>TCONS_00042570 gene=AT5G43725
GTATATCAAAATCGAGCGAACGAAGATCTCCGGATTGCTGCACTCTGCTACATGCCTTTCGAATCCGTTT
ACTGCATCGCCGGAGAAGTAGGAATCTGTTTACTTACCTTTGGAATCCATCCTCATCCCTCTCCGTCTAG
TGTGATGCAGCAGTTAGGCACTAGTGCAGTGACATCTAAGTTTAAACAGACTTTTTTCTTCAAAATGCGA
CATTTTCTTCTGATGTCTGCAGTGGCTTTGGTCTGGGAGAAACTTTCATATTTTCGGATAAAAGAGCTCA
AGGATGTGCTCACTCAGCTGGGACTTTCGAAACAGGGAAAGAAGCAGAAGGCTTCGAAGAGGCAATGCAT
AAGGAAGGATGGAGTTTTTCATTTTCATCTCCAAGACTGAGTTCAGTTCATGATATATGTTCGTAACAAA
AAGAAGTTTCAATTATTCTAATCATTTGTTTTGAACTCAGTTTCTATATTTTGGTTTCTCTGATATCAGT
AATCTTAGTGATGAAAGCCATATAGAATGTGATAAACAAGTAGAGCATCAATGGTTATGAACAGTTTTTT
TTTGTCTTTCCTTGTTAGATTAATACCGAGATATTCTGTGCTGAAGTTGTAGTAGTACATAAAGAAATTG
TG
>TCONS_00021618 gene=AT3G04485
CCTCATCTTTTTCTTCTACTTCTCATCTTAATTCTGTTATTTCTTTGATAAGTCTATTTCGTGTTTATCA
CTACTCTTCTCTTCTCCAGAAGGACGAAAATGGCGGTTTTTATTCAAATCACTTAATGCTACCTGAAGCT
CTCTTTCTCCATTAGCTTCGTTGCCCAAATCCTGTTGACCTGACTCATCTTCTGGTTCGTTACCGGAGCA
CGGTCGAGGTACTACCATGTGAGCTAGATTTGAATAATGTAGAAGCCATCAAAAGGCTCAACTCGAACGG
AATTGCTCTTGAAGAAGGAATTCCACCGTTCCGATTCCTCAAGTATATCGTTCTCCGTGATGAGGTGTGG
TTCAACCATTCTAAACTTGTTGAAGACAAAGGTGCTCGAAAGCTGATCAGTACTTGGATCAGAAGATCTC
ACAGGTTGTTGCTTTAGTTGTTTTATTTGGTGTTAGCGAGGCCGTGACAGAAGAAATGCCGAAACTCAGT
ATCGTTGGATTGCTTATTCATCCATCACCGTTGGCTGCTGTTTTTTTAACATATTTCTTATAGGGACAGA
AACCAAGGCTCAGGATAATTCTTAAACAAAATGTCATGTGGGCTTGCTTTATATGTTCTTCAGTCACATC
AAAGCACTTCACCGAAGGTCGTGAACATCAAACGATATTTTTTACTTCTTGGTGACAGGGTATGTGTTAG
GACTTGTTCCAGCTCAGACCAGCTCTATGCTCGCTTGTTGGAGTTGTTGTAACATATTTTATGGATCTCC
ATAGCACAATTCTATAGCCTTTGTGTCAACCGCTATTACTAGAATGAACAGAAGGAAGATACGCAACGCT
TCTGGTCTGGTTATATCACACTGCGACATGCAATACATTTTTACAAGAATTACGTTGTCAGTAAAGATTA
ATGCAAGTTGATTTTCTTTTCATGTTGTCTACTC
>TCONS_00050379 gene=AT5G66607
CTTTATACATAAACTCTGTGGATTCCGATCGATGATGATGATCCAAGTAGAAGCCGACGACGATGATCCA
AGTAGAAGCCGATGATGATGATCTCTGTAACATCCGTAAGATTTAAGACTGATCGGAGCCGAAAAGCATA
TCATCGTTTCATTGATTGAATGATAATCTCCATCAATCCACCGTCGTCTACAGTAAAAAACAAGATCGAT
TTCAGTTCACCGGATAATGATCTAGCCACCGAGATGCTTTCACCGGAGACAACGAGGAAATAAGAGGATG
GCGAAGGAAAACACCAAGACGCTCTCGTTTGTGGTTTCAAGTTTCAGAACAAGCACGAGTCGCCGCCTGA
GGATATCACAGACTTCTAGGCTACGATATATAAAGGTAGAGAGAATTAATAGAGGATCGTCGACAAAACA
AAAAAAATAGTACACATCACAAAAATGATGATCAAAGATGTTCAAAACACAAACAGAGTGGAGATGAGTG
CAAATGACGTACCTTTTCAATCACCAGGAGATTACGTTAGATTCATAAGCCCTGACGTCTACAGATCCAA
CAGACAGAAATATCTCAGAAGCTACACGTTCAAGGGCTACGACGATGAAGAAATCTTGTCGGCCAAGAAA
CAGAGGAAGTGGTTCAAGAACAAAAAGGTCATGAAGATGAAGATGAAGAAGACGAGTGAGTCATTTGGAA
ACTCGCTCAAGTCTTGTCTCAGGCTCTTGTTCTCTTGCTTCCATGTCTAATTCTCATCTTTGTTCGATAA
CTTTTTTTTTTTTTTTTTTAATCGTAATTTCAATCTATCTTCACTTT
>TCONS_00041466 gene=AT5G28262
CAAATTTTCCTCGACTACCTCTCTCTCTTTTTAGGCAACGGCGGTGGCGATTGATAGTATGAGTTTTGCT
CCGACGATTGAGAGTAGGATTGAAGCTACTTTCCTTTAATCATTTCTAATTTTGCAAACTAATTTCTTCA
CTTTCATCTTTGATCTCTCTGGAAAAATAACTAATTTGAGTTGTTGGAATTAACTTGTTGAATTTTTCTC
TGCAAATTGTTTGGAATAAGTGGAATGCGAGCAAAATTTTTGTTTTCGAAGCATGAAATTTTTTTGCTGG
ACATAGCAATTATTTTGTTTTCGAAGCAGGAAAGTTTCAGATGTTTTTGGTGTTTGTATATGATACAGAC
AATTTTAACAAAAAAGTAAACGTTTGAGGCGGACTCAAAGAAAGAAATCAAGAAGTTGCAGCGGTATAGA
GACCTCAGATCAAGACATGGATTCAGTCCAGTGAGATCAAAGATAAGAAAGTCAGTGGTCTTTATCTTCA
ACGCCTTTTCTTTTAACTGACTAAGGATGCGACTTGGCTCCCTTGCAATCTCTTAACTTGCACATGCAAA
CCGTAATCTATGGCTATGTGTTTAGTTATCTCTCCTGTTTAAAGTTTGTGGTGATGATTTCAATATTATC
ATCTTATAACTAAAGCTTGTCTAACATCTCTAGCTACTTTACTTTGGTTTCATATAAGCTGAGAGGAGTG
GCTTCATCTCTGTGAGAAAGAAACCAAGACAAGACCAAGACAAGGGATGGCTGAATAATGTGACTCATCT
TCAGACATCTATTACAAGGCATAAGGATCACATAATAAAGTTGGAACTGATCTTGAGGCACAAGGATCAT
TTTCATTTTTGTAAAGAATCCCACTTAGAGAACCTACCATTGGAGGATGACAAAATTAATAAATTTTCTA
AGG
>TCONS_00028564 gene=XLOC_018547
CGAAAATCCTTCTTAGATCATCAGCCATGGCTTCCTCTAATTTCGATGGAATCCTCTTGTGAAGGAACGT
GTAGGTTCAGTTGAAGTAGAGGCAATGCTTTCGAGGACGGCTCCATGTTTTAATGGTGATATCAGAAGCC
ATGAGAGGGTGTCATTGCCGTTCTTGGATTTTATTAGATTCTGCAAGCAGCATATGAGTGATAAAAGGAA
CGCCCACATTTTTAGAGGCAAAGCCACTTTCTTCTATCAACTTTTGGATGAATTCTGCAGAAGCTCGATC
AAGTACCCACTATGATGCAGTATTCATGAAGGTTGGTGAGTATACATATTTTCTCATAAAAGCTCTCCTA
GTAGCGCATAGCTTTTTCTGGTTATTCTAAGATATCCTGCATCATCTGTGTCAAACTGTTTCACTTGTAG
CTATCATGTCTCTGTTCTGTAGCTTTTTCTAGGATGCTACAGCAGCTGGTGTCAATGTGAGTCTGCTTTA
AGTTTATCAATTATGAATTATTGGTGGTTGGTTTTGCTTCAAGTTCAAATCATCTGAAAAATAGACTATT
AATCTGTTGTTGACTATTGAATCTCGGGTATGTTTTAACTATTGAAGTGCATATTGTTGGTAATCTGCAT
TTAATTGTGTGTCTAAACTGAAGTTATGAGATGGAAAGTGTCTCAGTAAATTGAATGCTAGTCTCTAGAG
TTCTTTGTGTTGAAACTGAAACTGAAACTGAAACTGAACACTTGAATTTAATAGTGATTTGGTAGATATG
ATTGATTCGTTTCCTCTAATGTTGGCTATAGATATTGTGTTTTAGACTTGAAAGATGTTTTGGAAACTTG
AAAGCGAGATCTTTCCAAGGACATAAAGATCATCTTCTAGTTCCTTGCTGTTTGATGGGAAATTGCTTCC
AAAGTTGGCTGCTTGCAGTTTCGTATGACTGTTGTTGATATTCACACCAATTTTTTAAATTTTCTGGGTT
GATTTGCCACTCCGTTTATGGTTTGAATCAAGACAGACGAAAACTAGAGTGAAGGTGTAGGCAATGCAAA
ATGAGCCGGTGTAGAGAACGATTGGCAAGAAGAGTTGAAACAAGCAGCAAGATAGAGAAGATTGGCTTCT
TTGCATAGTTTGTGCCTTCTATTAACTTTGTATAGATAGAGAGATTACAATGTGTTGTTGTTGTTGTGTT
GTTTCTGGATTCTTCGACTTGTATATTTGTGTTCTTTCTTACACGTTTATGTGTTCTTTGCTATATACAC
TTTGCTTTATATGTCTTCTCTTTATGT
>TCONS_00012315 gene=AT1G72416
GCACGATACCCAAAATATCAAACTCTTCTTCTTTTCCCTTCTCTTCTCTTCTTCTCTTCTTCCACGTTTA
CGCGTATACACATCTCTATACATACATTAATCTTGATCCTTCTTTATCTCTTTGCTTCCAATAAACTCCA
AAGAACAGCTCTTTCTTTTTCTCATTCTTACTATCATCATTAATGGAGAGAGAAGACTTGTACGCTGTCT
TGGATTTGAACAACGAATGTACACAAGGAGATCTCAGACTTTCTTACAAGAACCTTGTTCTGTTTTGTCG
GATTCCAACAAGAGGCTTTTGTATGACGTCGGTGCTTATGATAGTGATGACGACGAAACTGGAATGGCTG
ATTTCATAAATGAGATGGTGACGCTTATGGCTCAAACTCAATCTACGCAGGGGGACGAAAGTTTAGAGGA
ATTTGAAGAGTTATTTCAAGAATTGTTGAAGGATGATGTGAATCAATTCAAAACTCGTTCATCTTCGTCT
TCATGTTCGCAATTTAGTGGCACGTCGACTTTGGTCCATTGCGATGATTTATCAAATTCAAATGATATTC
CCAACAAAATTAACGGTCATGACAACTATTGTTGTATAAGTTCTAGTAAGGTAGGTGGTCCATCGACGAG
ATTCCAAGCTGGCAATAGAAGATCTAAGAAGTAGAGCTTAAAAAGTTTTTAACATTTTTTGTATTTTTTT
TTTTTGTGGAACTTCATGTTGTAAAAGTTGTCGTGGTGAAGAAAATATGGTGGTATGTACTATTTTGTAT
ACAATGTGATCAAACGTCTAGGTCATTTGAATCTCATTTTTGAGTTATGCACATTCTTGT
>TCONS_00041999 gene=XLOC_027528
TAACTTCTTTCCGCGTATAACTTTTCCTTAAATCTTCCCTGCTTGCACATCAACATGCAGATGCAAGTTA
GGTTAGGTACCTACGATACTTACAAAAGCTTGAGTTGGACAACACATCCATGCCTTGCCATAACTTGTCT
ATATAATACTTCATAAGCAGCAACCTTGGATCGGAGAAATGATGCGAAACCAATGACTCGCATGCAAGTG
AAGGACTCAGAATGTGAAGCAAAATATATGATCAAGACACTGCATGCCTACAAGCTCAATTAAAATGGAG
ATCCCATGTCTTGCACAACTCTTCAATTCCGTGTTCAATGAGCCTCCATTAATATGTAGATAACTGATAT
AAAGTGGAACTGTTAGCATTATAGAGTAGATAAACTTACCCTCCATCAATTTTTATTGCAGAAGCAATGA
TCTCTTCTTCATATTGACCAGGAGGCTGGCT
>TCONS_00016925 gene=AT2G44925
TGTGCTCAATGCTAATGCGCTTGCGTATAATCCAAATCCGGACTTACGTTCTCTGTTTGTCACCTTCTCC
AACGGGTTTCCTCTCACAGAATACCAAATCTTCTGTTACTTCAACTGGATGTACCCGGGGAGTGTGATGG
AGGTGTTTGTGCACAAGCCTACGCCAACAGCGAAGGTTGCTGGGCAAGGCTTGTTCGGGAAGGTGATGTT
CAATTCTCCTTTCATACCAGATTTCGTGCTGGGGCCTTATGAAAAGGTTTGCTTTTCTGTCTACGGACGT
CCCATGTACTGCAGGAGGTTTGTTAGTCAGAGACCAAGAAACGCCAATGCTTAAGTTTAAGTGAAACCTT
TTCGTGGTTTCTTGAATAAGTTTCGTTGTTGTTTTTAATTTTATGAATAAAGGGAGTGAACTAGTCTCCC
ATATGGTATGTAATCACCTATTTTATTTCATTTCAATGTTGTTGACAAAAACTATGTTAAAGTAATATGT
TTTATTTT
>TCONS_00034375 gene=AT4G31115
TGGCGGATAAGAGTTTTATGTGTCACTGACGGAGAGAAATCACGTCTCTTCTGTCCACGAAGATGATCGT
GCAAGACCGAAGCGATAAGTCTCTTGCAGAACCAACTTTTAAGATTTAAGGTTGCTTGTCCCTTTTTTGG
CTCCTTAATTCTTGGATTGATAGAGAAAATGGATATTGGGATTAGAAACGGATGGAGAACTCCGAAGACT
TCAGAAAGCTCTGGATCTAATTTCCTGGGTTTGCTTAGATCCTACCCTAACACCATCCCCAGGTGTTTAT
ACTTTCTTAGTTTATCTTCTTCTTTTGGTTTATTGGATTTGATAGGTCAGGAGCTCTGTTTCAGGGAGAG
AATTCATATGGGTAATGTTCATAGTGGCAAAAGAGCAATGGTGATTTCTAGTTTAAAGAAAGCGAATATC
TCTGCTTCGAGGAAGCAGAGAATTAAGCTAGAGATTAATGGAGAAAAGGAGCTGACTTTCAGTGAGTTTT
TGAAACACCCATCTGGCATGGAGGCTGTGATCAACGCAAAGGCTTTGCAGAGTTACCATTTAGTTGATGA
TAGTGATGATACTTACAGTGCAGATGTACATTGCCAAAAGTTCAGTTAATGAGTTTTGAAGTTTATCCAG
TACTGGTTTTAAGGGTCACTCCCACACAGGAAGATTGTACAGTTGAGCTGCTTTCCTGCAAGTTGGAAGG
ATCAGAGTTATTGGAGAACCAAAGTGAAAGGTTTTCAGCAATAATGACAAACTGCATGACTTGGAACATG
GAACATCCAGAGCCATTTTTGGAAGTTGACGTGAGATTGAATGTCACTCTAGAGATCTCAACGCGACCGT
TCACAATGCTTCCAGTATCAGCTGTTGAGGCTCCTGGGAATCTAGTAATGCAGACACTGGTCGATACACT
GGTTCCCCTTCTGCTTCAGCAATTACTTAAAGATTACGACGAATGGATTAAAAAACAGCAACGGAACTCC
TTAAACGCAACTTCTTAATCTATTACCAATGTTTTGTCAAACGGCCGAGGCAGGATTTGTTGGGTCGTTT
TGGCCGTTTGAGATTACAGCGTGTATTAGAGATAGCTCTGAATTACTGCAAAAAGTACAAACAATTAAAT
GAACAAAATAGATTTGATTCACTTGTATACTTTGGCCTTTTGAGATGAAAGAGATAGCTTTGTATT
>TCONS_00009599 gene=XLOC_006074
TCTACAATTCAAATTATCAAATTCTTCGGAATCAACTTGTTTCGGCTCCAGCCGGTGATGAATCTGGGGA
TGAGAAACGAAATTGGGGAGGAAATCCTTGTCACCGCCGTCAAGAGGAGCGTGTGATTGACTCGGTTTAA
ACCCTCCGATATTACGCAAACAATCAGAACATAATTGTGGAATTGAATCTTGATTACAAATCCTTGTGAT
TAAGCAAAATAAGTGCAGAGAACCATAGAGAGACTATTTCGCTAGCAAAGACGTACAATGATTAAGAAAA
CCTGAGCAGAGCAAGCAACCAAATGTTAGCAGCGAGGATTTTTTTCTCAGGATGAAGGATTGTTTAGCTG
TAAGGAAGCTTTGAAGACAGTTCAGTAGCCACAAAGGTATGGTTAAGTAGCTCGCTCTCTCTCCCTCCCA
CTTATCATGTCTCTTGCACTGTATCAAAAACAGAGCATAAATCCACGAAAACCTACACATAAACGCACAA
AAAAAAAATCAAACACACATAACTATTTTAAAGTCACC
>TCONS_00033998 gene=XLOC_022264
AATCACCCTTTTCACTGGTTCAAATTTTCACAGGATGTTCACGTTCATGCACCCAAAGTGTTTCATGTGA
AATTTAAGAAGACAAAAATTGTTTCTGATTCTTTAAAGGTCCCTGCAGTGAGCTACAGGGAAGGGTCAAT
GATATGTTTTGAGCGATAACACATTGAAGGATAGCTTGGGAAAAGACGAGACTTTCTTTAACACACAATT
CATGGCCGCAGCTACAGGGAAGGGTCAATGATCAAATGGTAAGTATTGTTTCTGCATTTGCTTCAAGTTC
CTTATAGGTGGGTTTTTGGAATGCATAAAGTTAGGTGATCTTTTGCTTTGGACAAGACTTTAGAGCATGG
TTATAGGTGATACTCATATAGTATCATTATTTATAATATGTGGCTAAACATTAGTTAGATATCGGATTGC
AATTTTTGTTAGCTAGTTCTCATATATCCAACGATTTCAAGTTATATGCGACTGATATAAAGAACCATTG
GTTCAATAGATGCATGAGGTTATTATACATTGGTCCTTGGAGAATGGGGACT
>TCONS_00039221 gene=AT5G01732
AATATCCTTTTTATCTTTTCCTCCATTCTACTTTAATTATTATATTCTTAACCTTTAATAATCGGCTAAA
TTATTTTACTTATTTTCCAACACCATCTAATCTTTACAAATACTCTTTTGACGTCTTCACAAAACATATA
CTTGATATCATGTAAATAAAAAAAAAAAAAAAATTAGACAAGCCGACCAAGAAAATATTCGGGAGATATA
TGTTCTTTTTCATCAAATGTGTAATCTTATTCTTGTCTCCCAACTTTTTTTAAAAAAAACTAGTGATTCT
CCATTGCCAATGATATATTCCATATCTAAAACTTTTCTTTTTCACGTTTTATTAGTTTTCTGTGTGTATT
ATGTCACAACCACATAATTGTAAAAAACCAGTAAGTGCCTTTTCTTTTGTCCCGACCTAATTTTTGATTA
TATTTTTTAGCTTAATTATACATATGAAAAAGAAAAGAAAAGAAAAGGAGTTAAAAGTCAGATAAAATAA
TTATTGTATGGACAAGTTGACAAACCAACAAAAATATTATTGAATGGACAACGAGAGTGCGCAGCAAAGA
CAAAACAGTAAATGTAGACTGGGAAATATTATTTCAAACTCCAAGGTGTGTGACCGTACTTATAATAACC
TAAAACTATTCTAGGTAACGATCCAATTCTTTATAAGTTTTATTATAAGGGGCATGATATATATCAGTAC
GCACAATTTCATATTTAATAATCTTTCTGTCACGCATACATGTGTCTTATAGCGTTATAATACGTGTTAT
CATCAAATAAGAAAACAAGGCTGTGAATTTCTAGAATATTTCTGGCCGTTTCTCCAAAACAAACCATTTT
TCAACACATACTACAAATACCAAATTCTGGAAACTAACGTGGACAGGAAAGAGAAAAAGGAAAGAAAGAA
GAAGATGGTTTAGTCTAAAACAAAATTGATATTGAAACAGACGTGTAAGAGGAAACCTGAGTTATCATGG
GGTTCTACAACAGCAATAGAAATCAGCTAAAAAGGAGGACTCATGAGATGTGTTATTTCTTTTAGCTGTA
AATCCAAATTTGAATCAAGTTACGTCATGATTAAATATTAGTCTTAAAGTTAGAGAAAAGTTATATGCCA
AACACCTAAAACATTTGCTAATAATCTTTTTTTGGTCAACAGATTTAGTGAATTTCCAAGTTCAAACAAG
GAGTTTTATAGAAACTTCAATGCCAAAATCCTTTCAAAATTGAATCCGACTCATCTCCAGCGCAACTACA
ATTGAACTCCTATAAAAAAAAAGAGTTTAAACAAAGCTTTTTTCACCAATTAGAAAACAGAGAGCGTATA
TAATTAGGATAACGAGTATAGCCGGCGACGGTGGGATTTGGACGACTCCAAACTACGGCTATTTTTTTGA
AATGACCAAACTACCCTTTGCGAAACAGAACGTCGTCATAGTAAGAGACGTGTCAACTCTACCAGGCACA
AAAAAGTACAGAATTCACGAGACGTTATGACTCTTGACCGTGTTAGGCCGGATATCGTACGGAATATTCC
TAGGATCGTTTACACGTATACCGTACCACTTCCACTAATCGTACTTTGATGACAATTCAACTCTTAGACT
TGACTTTTTATTATCACTTCTTTTCTTTTTTCAACTTGGAAACGATTGTTCAAGGAGACTCAGACATACA
CTACGTGGCTAAATATTCCAACGACGACTAGTAGCATTCCAGTTCACACTTCAAATTTCAAAAAGTTTGA
ACAAATCAGAGAAGTCATAACAAAAACTTAGCGTTTCTTGACTTTTAAAAATACTTTGCTCTCCAACATC
GTTTTTCATCTACTATCAGTATTTATCATACTTGTTGATTTGTGCATATGCACTGATGAAGGTTGAATTT
AAAATGTATCTTGATGTAAATTACAAGTCCTATAACACTTACTTTTACTTATGTAAAGTATTTGTTTATG
TGAAAAGATCAAACATGCAAATATGCTGAAACATCAACTGGATTGATTCCCTTTAAAAGAGGGTAAAATT
GGGTGTACATATAAAGGGGAAAAAAACAGAGTGACTTACAATGTGTCAAAAATACAGCAATAAAAACATT
ACTTGTGAGAATACATACAATGTGAGAATTCTTCTATACAGAGTGTGATCTATATGTTTGTTACCTGCAG
ATTTGATTCAACGACTCACTCGCTCCAGCTATCTGAATCGTGCTCGTCGTCACTTCCCGCCATTGCCTAT
TTATATGTATGTCACAAAACCACTTTATCGATCCCCAAGATTATTATATCTTTTTCTTTGTGCAACAGAT
TATTATATCAAGTGTCCAAATTTAACCAAGAAGGAGAGAGGGAGAGACCTGGCGAAGAGTGTTGGCTTTC
TCTAGAATTGCAGCCACCTTCAAGTTGGTTTTGGGAACAGCTACTTGAAAGTTTGGTCTCCCTGAGGCAT
CTGCTGGTCTCAGGTTGAACGACTGCTAAAGTTTTTTTCAAGTTAAATGTTCTATAATAGAAAACTGAAT
AAAGTGAAAAGGAAAAGATGAAATGGTGATTTGACCTTGCTCCGTATGATCTCTAGTAGTGAATCATTCT
CGTCCACTCGAGCTCCAACGTGTGTCCTGTTCCCTTCAGATACTTTCCTCAACTGTAATCAAACACAAAT
TGAGTCTCATGATTAACGCGTGAGAGAGAGAAGAGAAAAATAAGCCATTGAAGTACTAACCATGCTTCTG
TCAATGCCAATAACAAGCGTATCCTCGTCTCTTTTAAGCTTTCCAGCTTTCTGATTCTGATTATATGAGT
TATTGTCTCGCAAGGGTGGGGATTGTTATGCTCTCTTAAGTTCTGACTAAACCATTCAAGTGCCATTGCT
TCAGTCCTCCAGTCAGCTTCTAAGCCTTGGGCCGATTCTGCCAAAGAAAATGAATCCTCCGGAGTTCTAT
TTAAACACTTGTGTTTACTTTCCATATAGGTGTCGCTTGTCCCATTGACTCCTGAAGGAGACTGTTCCTC
GGTTGCTTTAGATTCTTCTGTATAAATATGAAAATTATGGTTTTCACCATCTGTAACCGACACTTCTGAT
GGATATTGTGCCTCGTTCGCTTGAACTGATCCATTCTGTGTGTTTTCATCCCTCTGGATGTTGAAACTGT
TGTTTCCACTGCCTGCAAGTGATGGCATTTCGGTTGATTCAACCAGCTTCCCCATCCACCATTGTGTCGG
AGGAAGAGGCGGAAGCGGAGGTGTTATCTCCGGATTTGCCTGAGGTGTTTCATGGAGGGACGTGGAGAGG
GGTAGTATGGACTCAGGGGATACGTTCAAGAAATCTTCTTCATCAGTCAGACCCTTGGAAAGAACAGACT
CAGAGATATGATCATTTAATGATGTGAAAATTTCCTGGTATGGTGCATGAAGAGCTTCTATTTCAGTTAT
GCTTGAAGGAAAAACATCTAAAGGTGAACTTTGAACACCAACAGATCCATTTTGTGTAGGAGGAGACTCG
TCTGATGATGTTCTTGAATTTGCTGACCCTGTTTCTGATGGACTTTCTTGCCTTTGGTTCTGTATCTGTA
AGCAATACTCAGATGAAAGACATTCTTCTGTACCTAAAAGACTCTCCTGTGGATCACTAATAGTTTCCAA
TTCTTTCTGGGGCACGGTCTCAATGGCCTTATTATTCAGGCCAGTCTGGTTATCGTGATCGACATCACCT
GCAAAACAAGTACCATCAGGAATTGGTACCTCAGGGTCACTACTATCATCTGAAACAATAGACATGGTTT
GTGGATCCTCCTGTCCAGAATATGATGATATCTCAGCCAGATCAGGGTTGGCCAATCCGTCTTCCAGACA
AGATGAGGCTGAGAGGCTCCCGTATCCTGTGTGAAGATCTCTTGGAGTATCTGACATCAGAGTTCCATTT
TCTGAACTGATTTCAGAAGTTGAAATGTGTTTTGACTGTGCAGGATTCATGGAAGATCCGTCTTGGGAGT
TCGTTTCATCTTCTTTTGGGGCAGCATAATCCTGTGCATCAGCAGACAGAGATAAATCTTCAAAGTTGTC
AAATGTGCTAATGTAATGATTTGGAAGAAGAAAATCGGACTCCAATGCCACTGATGTTTCATTTAAACTC
TTTTTGGTATCTGGAATGAAATGACCAGCTTCAGAAGAAATGTCCTCGGATTCCAGAGCCTCTATCTCTT
GATTGGTTATGGAAGAGAACTGGTCTTCCACTAAAGCACTTACAGATATCTCAGATGCAGTCTCCACACT
GAAAACATGTTGAGAATGAACATCATTGGTCCCACCCTCATATGCGTCCTGTGGCACTTGTGTAACCTTT
AAAAGATGAGTTTCAGGGGAAATATTAAGCATGGGATCCCTTCTGACTTCAAAGACCTCACAAGCTTCAG
CATTTGCTTTATTGGACTGAAGCTCCAAGTGACTTCCAGAATCTTCGGGAAGATTTGCAGGACTCTCGTA
GCAAGACAAACTGAAAGGTGTTTGTAAGATCTCCAGAGTCCCCATGCCTGCGGAATCTATGTCCGGTGTC
ATCTGGGAAAATGACTCGTCTAAATCTACAGCAGCCTCTTCAGCTTTATGTGGTTTACTTTCAGGAGAAG
CTCTCTGGATATCAGTACACAAAAGACTAGATTCTCCTTCCTCCGGTGAGTGGCGCAAAACATTAGAAAA
CTGAGTCAGAACCTCTGTTTGATTCACTTCTGCATTAGTACAGATCTGCGGCTGACCAAATCCTGGAAAT
CCATGGTCACATCCAGCCTTGTCATCACTCCCTGCTTCCTTTACCTCTGACTCCGTGGAAGCAGGTGAAT
CTGCGTCATTGTTCGTCTTGCAACACAAATTCACAGAAGAGCTACTTTCTAAACAAACCACTGGTGACTT
CTCATTAACCGTAATCTCGTGAGGAACAAAAGGAATTTCAAGTATTTCATGACCAGCAATGGATTCTATC
TCCATCTCATTGTATTTTCTAGTGCCTCCACTGTTGGAATAAACTAAGGAAGTATGGTGAAGAATTCTTG
AGGAATTTCTCCATGTAACTTGCCCCAGAGCTTGAGTTAATCGGAGGTCCATTCAGCTGTCTTCTCTTCA
GTTTCACATGGAATTCAGGATTTCTGTGTCCGTTCTCAACATGCTCCAAAAAGAATAGCTGATGCAACCT
GTACTATCCAAAAAGTAGCTCATGTCACCAAATCAAGTGCCGATCACATATATGAACTTTAGACATAGGA
ATGACAGAAACAGAAGTAGATATAGAGCAAGAGTGCTCACTTGGCATGTGATGTCCGTGAATCCTCAGGC
GTCTCTTTAATAGTTGTGTGAGATCCTTTCTTCTGTATTTGAAATAGATTTGATCATATGTAACACATAA
TACCCAAATGTGCATTTTTCAGATGCTTATTTTTACAGACAGTGGCAGAGTGGGCATAGTAAAACCAGAA
TTAGGAAATGTGTAACATGATTGAATACCTTTGATTGACGTAGTCGCTTATCTTTCCCGAGTTTGGATGT
TGCTACTACTGCTGATGTAGTATGTGTCTTCAATAAAGATGGATCAGAGTAACGCTTCAAGCATGATCCA
GACCCAGCAACATCAAACCTGAATAACAGCAGAAACATGATTAAAAACTGCAAATGGATATTTCCTTATG
GTGAAAATTCTCATGATATACTGAAATGTACTTGTCGAGAAGGAAAAGCTGCGGCGGACCATGGCATTCC
TCGTACGAATCCATTATACAACGAGGCAAGTTCCGTGGGGAAATCAAGTCTTCTTTTGTTTGCAGATCAG
AATGCCATTCCAAGCCTGAGGACCTAACTAACAATTCAGTGCTTGGGATCACCAATAGCAGCTTATATCT
CTTATACTAAACATTAGAGTAAGATAGATGACTGGCCTGGCTCATAAAAGAATGTAGAATGATCGGTTTG
AGAGAGAATGGGTATCTCAACTGAAGGGAAGTCTGCTTCGAGGTGTTGGAGACGCATCGCCAAACCATGA
CCTCGTGCTGCAGTTGTCATTAGTTGCTCATGCAGGCAATGGAATACCTCAGCAGCAAACCTTATTAGTA
TGAAAAGAGACAAAAGAACATAAATGCCAAGGGATTGATTCCATAGCGACATAGAGGTTTCATTAGAATT
AGATAACCAAAAGAAGAAAAATCATCTCATCAGCACACAAGAAACTTGAACTACACCGAATAAGATTTTT
AAGCAAAAAACAAAGAGACCACCCTAGATTCAGGTTTTCTCTAGATTCAGAGTATATAGCATCGAAATTC
AATTCCACGGAACCTTCAGTGTCCCATTCTCTACAGTAAAATTCCTCAAACGGTAGGGTATATTGG
>TCONS_00025854 gene=XLOC_016848
ATAGTTAGCGAAAAGGTCTAAATTCCATCCAAGCAAAACTCAAACGGCGTCGTTTCTAGCTAGATACCGA
GAGACCCTTCTCACCGCATTGCTGATTGCTTTACCTTACTGTGACACTGTCGCAACGATTGACGAAACCA
TAATTGTCAGTTTCAACTTCCTTCCCACAAAAAACCTCTGACTTTGGTTGTTCGGAAGTTATCAATACTC
AATCATCGAGTGATTTCGAGGGTCCCAATATCAAGCAAACTTCAGATGCTTGAAAAAGTTGCTTCACCCA
AATGCAAGATCCAAGTTATCTCCGATAACACCAGCTTCTCATCTTCTATGCATTCTTCCTCATCAACAAG
TGGACTCATCTCCTTGAAAAACACTTGTCCGATTTAAAGATCATCTTGTTTCATCCCAAAGAAGTTTAAG
CAAGGCTTTGGTTGTTAGTTTTAAGCCTAAACAACAGTACAGTGGCATGTGACATGTGAGTGTAGTTTGG
TCTCTGTTTGTTATTTTGTGCATTGTGCTCTTTCAGCTGCTCAGTATGTAATGGTATTGAATCTCTCATC
TACTCCTTCTTTACC
>TCONS_00038028 gene=AT4G28162
ATTGGTCACGGGGACTACAATGGCGAAGATTGAACCCATTGATGAGGACGAGTCAGAGGACAAGAAGAAG
ACGAAGATGAAAAACCGAAACCATGGATCCACGAACTTCTTCGTGTTCGTTGATTATCTTTTCCTCTTTA
TATTTTTCTGCTTTCTTTGTTATATCATCTTCAAGGTATTGGGTGTTTGAACGAACCTTCATCGATTTGG
TTTTTGGTCATGGTGATCGTTTTTTCCAATTCGCTATGGATAGACAGAAACTTCAATTCCAATAGACTTT
TCCAAGACATCTCTTTGTCCATTATCATCGCATTGTTTTAGAAGTTTCCAAATTTGATTTGTTAATACAT
CGTAGTTGTCGTTGGTTTTGTTAATGCTAAATGCTAATGCTGAGATTACTTTGAAACTTTGAGATTTTAC
ATATCTTGACAAAATTTCAGACTTTGTAAAGAGAGTTTCTCTTTTGACTCAATCATGGCAATAATGATTC
AATTGAAGAGTTTCTACATATTTCTACTCTTTTGTGACTCAATACATTTGCAGCAATGTGAGTCATTACA
TTTTATTTGGAAATATTATTTTTAGATAGTATGTAAGCAAAAGCTCTGGAATTTATTCAATATCCTCTTA
AGTATATATAGAGAGAGATCATGAAGATATATGACTATGATGAAATGACTAGTATACTTGTTATGTGAAC
CAGAATTGAATACCCTTCTGCATCTAGCAAAAGCTTATTTGTTGACAGGTCATGGTTGTGGCACTGGTGG
AACTTCATCTTCTCCTGAACTCGGACTGCGGGCTTTATTACTAGGAGTTCCATTTGAAGTGGCTGGGGCA
ACAGCAAGGGGATCTTTGTAAGGAAGGAATGGCAGCTTAGGTGTGGGAGGTAGCAAGAACCTTCCAAAAC
CAGGAATGAGACTAGATGGTTGAGGCACCATGTTTACAGGAAAGTCTGAATGTTTGCTCTCACTGGGAGT
GGGGGAAATGGGAATGTAACGCATTCCGGTTACTTCCTCTGTACATCCAAGAATCAGGCTTACCAGAACA
ATTGTGGCTGTCAGATTTTGCAGAGTATAAGCCATTGTTGTGTTAGTTGAGGATAAAAGGTTTATTTGGC
TTCACATACAAGTAACAGAAAAACCGATGAAGAAGAAGTCAGCGAGAGACGACGGCTTCCACTTTGAAAG
AGTTTGATTTCTTTTACTTTCTCTTTATTCTTTACGAAGTTGGTAAAACATATTTGACCATTTCTTGAGT
TTTCTTCTCCGATCAATCTTTTGATAATGTTTTAATAATTACATTTACGTGACTAGCGGCATATTCTACA
GTTGTCTGATAGAAATTTGTAAGAAATCCATAAAAGTCAAAGAGTGTTT
>TCONS_00010383 gene=AT1G49940
ACAATCATCTACAAGTTCCTCTCTGATCTCTCTAATATTTTAAAACCCCTAAATTCTCCATTTCAAAAAA
TGTCTGTAAATTTTGAGAAGCGGTGCTTTTCCGGCGACCCTGCTTATGCCACCAGCGACTAGAATCTAGA
AATTGCGTTCTCTCACGTTATTCGATTTAATGATCACTAGCGTCTAGCGATCGCGAAACTGGGGGATCAA
GAGGATTATGATTTGTGACGAGAACAGGACTCTTTAAAGGAAGCGACAGTGGATGAGACCGTGGTGGTGG
TGGGTGGCCGCCGTGAGGTGGATTACGGAGGCGGTGACGGAGGGAGCAATTGGCGACTCTATCTCCTTTG
CAAAGAGTTTGATGTTGTGTCACTTTTCTTCTGCAACAACAAATTGGAGAGCCACAGAATTCTTATGGGT
TGTTCGCAATCATTCAACCAAATGCATACACATACATACATGCATTCATTCATACACACATACATGCATT
CATTCATACACACATACATGCATACATGCAGTCATTTATACATACATACATACATACATACATACATACA
TACATACATACATACATACATACATACATACATACATACATACATACATGCCTGCATACTTACATACATA
AATGCATACATAATTTACATTGCAAACATACATACATACATCTACGCTTATGTATAATATGTATACTTTC
GTACTTTTACACATCTATAATTTCTTCTCTGCTTCTTTGAGTCGTTGTTTACTTACTTGATTCCTTAATT
CTTTGCCTGATTCTTCGCTTACTTTTTTTTTTTTTTGTCAATCCAAGTTTGCTTTACTCATTTTACTTCT
TCATTACTTGTTCTGTTACCAACTTCAGAGATCGTTCTAGGACTATTCAAAGTCCTTCAGAGCAACCAAT
CAGCTAAGTTATAACTGTCTTAACTTGTCAGACCAAATAAACTAAGCTAGATAAAGTTTATTTGATTATT
TCTTATCATTCAATTTATAGAACCTTTAAGCAGTGCTAGAAGTTTCTGGAAAAACTTCATCTTAGAGTTA
AACAATACATTCCGCCAACAATGAACTGTCACTTGTATGGCTGAGACAAGCTCAAGAATCATTAGAAAAT
GTACTCATCGATCTCTATAAGGTGGAAGAACTAAAGAGCAAGTTGAGCTCTTAAAGCTAAACTTTGGATG
ATATATCAAGAAGAAGCATTCAATGGAAAACCAGCAAAGATTGCGAGATCTCATGGCCGAAATTTCAGGT
CACGGTCGAGAAGGAAACCTCTAGGATATTGCTGAAGCCGTGTATCGGAAACTCAAGTGATAGAGCCAGA
TGCAAACAAGGCTTGTAAAAAGTTGCCAAACATAAAGTGCATTGTCGAAGTCTTACTGAAGTGGCTAGAA
GGAATGAAGAAAAAACTTTTCAAAGCAAAGAGTCAGGTTGGAATTATATTTGAGGCCAAGAAAGACCAAG
AAAGGTAAGGAGAAAATAAAAATGCAACTGGCTCTAACATAAGTAGATCGGAACATTCAAAAGAAACTTC
ATTAAAGACTAGTAGGTAGAAGATATTTTGGATAAGGACGAGGACGAGGGCAATGATGGATACTATATGG
ATGTGGAGTTGCATGGCCATAGCAAGGGTTCCTCTTTTTCAAAATCTAATGCATCGTTTTAAGATTCAAG
TATATTCAGAACCAGAGTCTTCTTAAAGTGGATGAGTGAGACGATGGACCACTTTGACACAAAACAAGAT
CAGCTCTTTGAACAAACACAACAAATACTGTGAGATCTCATGGCAAGAAATTTCAGGTCACGGTCGAGAA
GAAACCACTAGGATCTTGGGTCTATAGAGCAGCTAAAGACGAAGTCTTACTGAAATTGCTACAAGGAAAT
GGAATAACCTTTTCAAAGCAAAGAGTCAGGTTGGAGATGCTTATAACCAAATTTGGGTTGTGAAGCCTGA
GGAAAAGATGAAACTCCTGAAAAATACGAAAGATCAAGGAACGTAAGGAGAAAATATATGTAGCTGGTTC
TAACATAAGGAGATCGCAACATTCAAATGATATTTCATTAAAAGTGGAAAGTATTTTGGATGGGGGCGAG
GACAACGATGGGAAATATATGAATGCAGTGTCGCATGGCCATAACAAGCCTTCCTCAATTTTTAAATCTA
AGAAATCTAAGGCATCGCTTTGAGGTTGATTGTTATATAGTATACACATTTTGGCATTATCTTCGTTTGG
ATCTATCTATTCATATTTTTGGTACATATGACAGATCCAAGTATATCAAAACCAGAGTCTTCTT
>TCONS_00006538 gene=AT1G80245
GGAGCAAATTTAGGGTTTATCGTTTGCATCGGTCTCGCGTCTCGTTTCCCACAGACACATCTCTCGAATC
TTTTGAAGGCCTTCATTGCAATAGATTGCTCGTAAGGGATAGGTAGGCCTTTATGTTCTGCCGCTTAATT
TCTTCGCCGGATTCTGTTTGATTCATTTTAAGGAATTAGGATGGAGGAATTAACCCAAATCTTGAAGAAC
AATAGGACAGATGATCTCACTTGGTTTTGCTCTCTCTCTGAATCTGAACTGGATTTGCTCATCAGCTTAA
AGAAGCTAGCCATTCAACGCGCCAAAATAAGTGGTCACCAAGAACTAGCTGACAAATTTGATCTTAAGTT
GCTCCGATCTCTCGGGCTTGTGCTAATGGAGCACGCGAGGAAAAGGATGATGCTGTAGACATTGAGGAGA
TTCTGACTCAAATCTGCGACAACAAATCAAAAAAGAAAGCACGGAAAAGGAGGCGGTAGAAGCTACCTGT
TGCGGTGGGGAAGTCCGGCTGCTTAACGACGGACAGTGAGAGGAAGAAATCAGGATGCTCATCAGCAGGA
GCACAAGAAGATGGAGTTGGCGGAGAATGCAGAGCATGGTCTTGAATCTTGATCCTCATATTCTCTGGTG
TTTGGTCATTCTTTCTGATGAACGGTGGTTGGTTGCAAATGTTTGTAATTGAGGATGGTGTCCTTAATAC
GTAGAGTATATAGCAAAATTAGCTTACTTTGTGGTCTCTGGACAAAATTTTGAAAAGTTGTATTATTGTA
TGGTTCATATTTAATTAAAGTTACGGTTTCTTCA
>TCONS_00024995 gene=AT3G49150
TTGGTCCTCTCGCAATTTTGTCGTCTTCTTAAGTGCGAGCGAAATCGTTTCTGCATTTTGTAGGAGGAGT
CATGAAATTGTACATTTTGTCTTACCCACCGAGAAAGCATGAGCACGAATCGAGGCTTAGCGATTTCGTT
TGCTCACTAAAAACCCTAACTTTCACTTTTTCCCACTCTGCTCTCTGTTCTTCCGTCGCCGTGTAGAAAT
TTCGATCAGGGACTTGAGACGCACTTTGTCTCTCAGATCCTTATTCAATGCTCGCTGCTACCAACCATCT
TGTAGCGGTATCATTCAACGTGATGATGTCCATGAAGAGAAGCCACATTACGGCTCTTTTCTTCATCAGA
GATCCTTCAGCAGTTCGATGATTCTCTCTCAGCAGCATATGATGAGAAGCCCTTCACATTTCCCACTATG
CTCTCCTTTTGGTGTCTCTACCTATCGGCCTATGTCGACTTCACATATTTCAGGCTCAGATGAGAGTGGC
GATGTGAATCATGTTGCTGAAACTCTTACTGATTTAGTGCAGCAAGATACAGTCATCGAAGTTGCCGATG
CTGCTATCGATTCCTCCATCCAATTAGATTTTGTTCAGCAGATAGTTCATAATGTGCATTCACTCACAGG
CTTAAACTGGTGGGCTTCCATTGTTTTTACCACCTTTCTAATTCGAGGAGTGACAATCCCTCTCATGATT
GAATGCGAAAGATGGTTTTCAAAGAGGATGGTAATAAAACAATGTTCTTTCGTAAACACATGAGTTTTGT
GTCTCAACCAACCAAAACACCGTTCTTGTTTGTGATTGGCATTACTTTCTATT
>TCONS_00009324 gene=AT1G30475
GGCTATTTAGATTCTTGCAATAGAAGCCAACGCTTTAAAATTGATTTGTGCGAGAATTTTACATAAACCC
TAAGAAAGATCTTTGTTTTTTCCGTCTTTTTGCGTTTTAGTCTTCAGGTGCGATTCACGTTCCTCATCTT
TTTTGTTCTTCTTATAAACTATTTATTTGCGTTTCGTCCTCTATGATCGAGAAGCTTCGAGGAGCAACCA
AAATCCCAAATTTTTCCTCGACAAAAAATCTACCTGCTTTGATCCAAATCTCTATGGGTTTTTATCATTA
ATCGAATTTCAAAATTGATGAATCCATAATTTTTTTCTCTATTCGATTTATGAGAAATTGATTTTTTTTT
TTATTTTTCTCCCTTGTGAAATAGGTTAAAGATTATTGTTTTGTTGCTGTTTGTAGTTATGCCGGTAATG
AATCCATCATTGTGTATTGGTACACAAACATCGGTGTACCTCGCTCCTCGTGAGAAATCTTTTACGAGTA
ATGGAAACTCTCAAAGGCGTTATCCTACAAGCGTTTCTATGCAACGCCAGCCTTGGAGCCAAAGTAAATT
CCCTTCTCTCCAGGATGCAGTGCAACCAGTTGTCGTCTCTAAGAATAAAAGACCAGTCTTTGCATGTAAC
TCTGCGCTGAATTCAAAATGCAGTCAAGGACAAACACAGACCGTTACACGGCAATCACCAACAATCACAC
AAGCTCCTACTCATGGTAAATTGTTTCATCCCCTTCTCTATGTTGAACAACTATTTTGCGTTTCTAACAA
ACAAGAGGGGCTTAAAAAACCATACGATTCTAGCTAATATGAAACAGTTATTTTGAACTCAAATTGTGGC
TTGCTATGGTTCTTATTCTTGAGAATGTGCTTTAACAGAAACGGACTGGTCTATTCTTGTTTGTATCTTC
AGAATTTATTTTTTTAGCCTTAACTTAAATATCAGGAAAAGTTAAATCCCCAAAGCTTGATGACGGTGGA
AACGGGTTCCCACCTCGGGATGATGGTGGTGGTGGTGGTGGCGGAGGCGGTGGAGGGAGCTCTTCAGGTG
GATTCTTCCTTTTCGGGTTTCTTTTGTTCATGGGATACTTGAAAGATTTGGAGGGCGAACATGAAAACAA
CCATTAAATCGGAGGAAAACATGATGCACAAGCACAACAGACAAATCTCAAGACAAGTATTCTCCAAGAG
AAATCTCTGTATCAAAAACAATAGATTCTAGTACTAGCAATAGGCACAGATTTGAGTTGTTATTTATGTT
TTCTCTGTTGGGTTATGAATGAGATTCTTGTTCCGTGACACAAACAAAGCTCATCTTATCCAAATGTTTA
TGGAACCAGGTTTGGGAGATGCAGAGAATCACACATAAATGAATTCAAAATGTACCCTTGTTCTTTTGTT
TT
>TCONS_00022238 gene=AT3G11860
AACGAGAGTCATCGTCATTCCCAAAAAGAAACTCAAAGGTTATAATTAGACAGTTGGAACTGAGCAAGGC
TGGTCCTTCCAAGTTAGGATTTGATGGAGAAGAAGACGCTTGGGTCTTTGTTAAAAAGCAGAGACTCTTC
ATTGTCTCGCCTTCTCTTCCACTTCCTCAACAACAGCATTTCACTTTGGAGAAACCTGCAATATCTCCTC
AATTAGAAGCTGGGTTTAGAGAAAGCATGGAGGTTACGCAAGATAGTACCTTTGTTCACACTGTGGTGCC
TTCTCTTCCTCTGCCTGAACATTTCATTAGGCATAAGCCTGAAACTTCTGAGTCTCAAGCTGAATTAAGA
GACGTTCTTGCGGATCCGCACAAAACTACTCATGTTCCCACTATGGTACCTGCTCTTCCTTAACCTGAAT
ATTTCACTTTGCAGAAGCCTGCGTCTTCTCAGTCACAAGTTGAGTTCAGAGACGTCATGGAGGATACGCA
TGGAACTACTCCTCTTCAAACAGAGATGTCTTCTCTTCCATTACCTCAACACTTCGTTCTGCAGAAGCCT
GCTGGAACTTCTCAGTCAAAAGCGGATACACGCAAAGCTACTCTTGTTCACACGGTGATGCCTTCTCTTC
CTGTACCTGAACATTACATTCTGCAATTTGTTTTTAATAATATAAGTGAAAAGAATATGATATATGAATT
CCTTATATCTTTTTTGTTTCAAACTTTCAAGTATTATCTGCAATACGATAAAGACTAA
>TCONS_00045191 gene=XLOC_029566
GTACCTTGGACACGTGTCAGTAGGCGGGAGAATCGGATTCCTCGACTCTTATCTCACGCTAAACCGGCGA
TTCTCCGCCTCCCGCCGCCGCTTCGTCTATCTCTATGGCCTCCGTTGCGAACACTGAACTGCTCAATACG
CTTCTACTGTATCTTCCTCATAAGCCTTCGCGAGGTTTCTGAGTCGCTGCTCTGTGTATCCACCGCCGTA
AAAAGCTCTCCTTTTTCCTCTCCGATTCTTCTTCTGTCGACTTTGTCTCCATCCTCGGATCATGATGACG
GGAATAGGAGCCGTTTGATTGAGGTTAGGGATTTAAGTGCTTGTGATTGTTGAATTGTGGAAGAAAGGAG
AGATTTTTCATGTTAATGAAACACTAGTACATATAGACGTTGTGAAGTTTGTTAGCCGTGATTCTATTGG
ATATTATTTCTGTACTAAGAGAGCATTAGCTAAAATTTCTGACAAGCTTAACTAATTCCAATTGTGTGAA
TCATTTGCATCATTGCTGATATTTCCTAACTAATATTATGAAAGGTTGAGGCTCGTAAGTTTTTTGCTTA
TGAACACATTTTTTCAAGGTAAGTTTCTCAATCTTCATGTTGTTGAAACATATGATTCCTAGAGTATCTC
TACTCGTACCCCTCTCATAAATCATTGTGTTTAAAGCCGAGCATCTGCATGATATGTAAGGATCTCTTGC
GGTTCTCTTCTTGAGTCTCCAAACTCCAGTTGAGATCCCTGGTGTTAGCAATATGGATTTTCTCGAGAAT
ATAGTATTTGATGCTAGGAACAGAAAACCTGGTCAGCCAAAGATTGAGCCAATTTGGAGGATTTAGAGGT
GGCGAAAAGAAGCATAAAGAGATTCTTCCATTTCCAAGCGCAACACATGATAAGAAAGTGAAAAGGATCA
ATCAAGGAACAAGTACGGAAAAGATTGAGAATCTCTGTAATAAGGATCATCTGTTTTTGGAGGTCCTTGG
ATGTTTACTTGATCAGGACGTGGCAGAGGCAATGAACAGACTTTTGTCACCAAAAAACGCTGTTGTGATG
ATTGATAATCTACTATCAGAACATACTGCACTACATCAAACCAAGTCTCATACACATCATAGCAAGCATT
CTTTCCATATCAAATCAATAACAGAGTGTCCAGAGATTCATACCGTTCTATTGCAGTAGGGACATCTCAT
TGGCTTATCTACTGGAAAAAGGAAGGGTGCTTGAGTGTTCCGTTAGGACCAGCAAAAACAATGGAAAGTG
GTGATCATGATGTTTAGAACACCAAACTCGCCGTCTCTACAATATTAGTTCTGGTCTAGGTTTTGATCTT
CAATAATAGCTGTGGTCGGAAGGAGTAATTAGGGTAAAACATAAGGGCGAAGACAAGAATGTGTAGAGCA
TGTGATTTGTTCAAGCTTTAACATGTGGATGTCTTATTTTTAATGACTGCTCTTTAATATGTGGGTTTTG
TTTGCGCATTTTTCACTTGCGGGTTATATTTTTCAAAAGTAGTAAATGATGGGACCATTATAAAAAGGAT
GTTATTAGGACTCCAGAAAGGAAATTGATTTTATGGAAAATCACCTTTTTACCTCAAAGTTTTAAT
>TCONS_00030939 gene=AT3G59800
AGTTTCTTCTGTTCTCGTCTCTCTCTCGTTTGCTTTCTCTACAGATCCCTAAATCCTCTCCCTTTGGACC
GTTAATCCCCCAAACCCTAGATTTTACAAACAATTCCTCTCAATCTCTCTAAATTCTCTTTCTCCTGCAA
GGAATTTGCGGACTGTTTCTTGTGGGGTAAATCTTCTATTAGCTATGGGGAAGAATCAAGCTTACAAGGC
TATGCAGAGATCTAGGGTTGGTTCCAGCTCCGCCCAGCCGGATGAGGTTGAAGACGGAATGAGTGGCATG
CGGCTCGTTTGGCTAGCCTCAAGACTACACATACTATTACCTGGGAAGAGTATAAGCAGAAGCAAAAGGA
AGAAGAATTGAAAAAGGGAGAACTTGAAGCAGATACCGATAAACTGATGCGTGAGTATAGAGCTCAGCTG
GATGCAGAAAGGTCGTTGAAACTCTCCAAAGGAAGGAACTATTCTAGTGATAAGTCACGAAAAGATAAGA
AAGACAGAGATTCAAAGAAGAAGAAAAGCAAAAAGAGAAAGCATTATTCGTCCTCAGAGTCGTCATCTAG
CAGTGATGAAGATGAATCTAGAAGATCAAGATCAAGTTCGAAAAGATCAAAGAAGGAGAAGAAGCACAAG
TCCAGCAGAGACAAACACTCTAGCAAAAGTAAACACGAAACCGATGGCCCTGTACCACTCTCTAGATTCT
TTGGCAATTTGAAGAATTGACAAAAGCAAAACTGCAAATGAACTATTACAAAGAGTAAGATTGTCTTCAA
TCAAAATACTCAAAGTAGGATATGATTGCTTTCTTCCTTGTTGCAATGTTATATTTTTGACAATAGCTCA
TGTATTAATATTTGTTGGATTGAAAGTCGCAATGATGCCC
>TCONS_00045331 gene=AT5G06450
AATTACTAACGTATGGTTGGTTAAGCAAGCTGAGGAAATGTGTCTCCATTTCGTGATTTCTTCTTCCCTC
GCGGGGATTTAGTCTTCTCTCTTCCAGCAGAAACCAGAAGAACTGTTCCTCGCTTACTACGATCCCTAAC
CGGACGCGAAATTTCAAGATATCTCTCCATACCTTTCACTTATAAGAGAAGATTCTATCTTGAATGGAAA
CCGAGCGGTGATCTTCGATGTGTACTGGGATGTGGGGTTTCCTGAAACTGAAACCAAAACCAAAACGTCA
GGGTGGAGTCTGTCATCGGTGAAGCTGAGCACTAGAAACTTATGTCTCTTCCTTCGACTTCCTAAACCTT
TTCATGACAATCTCAAGGATCTGTACCGTTTCTTTGCTTCCAAGTTTGTCACTTTTGTTGGAGTGCAGAT
CGAGGAAGACCTGGACTTGCTTAGAGAAAACCACGGTCTCGTGATAAGAAACGCGATTAACGTTGGGAAA
TTGGCTGCGGAAGCTCGTGGAACTCTGGTGCTTGAGTTTCTTGGGACAAGAGAATTAGCGCACAGAGTAT
TGTGGTCTGATTTGGGCCAGCTGGATTCGATTGAGGCCAAATGGGAGAAGGCAGGTCCTGAAGAACAACT
TGAGGCTGCAGCCATTGAAGGGTGGCTCATCGTCAATGTTTGGGATCAATTGTCCGATGAGTGATTTACT
ACTTATCTCTGTGATTGCTTCTTTTTTTTTTTGGTTCTTTTGATGGAAATGACTTTGTACCTGAATCAAA
GTGATCCTTTGTAAGTTGTTTGATGTGACAATCAACAATCACTAAACAAAAAGTGAACAGTTTCAGATTC
>TCONS_00012430 gene=AT1G73655
AAAAAACTTTGCTTTTACGAAAAATCTTTGACAATGGCGACTCTCTTCACTGCGACGGTTCCTTCTCACC
ACCGTTTCGTCTCTCCATCCCAACATCCGAAACAGAGTCTTCTATCGCAGTCGCTAAGCGTCACATTCAC
GGAGAATCCACAACCAACGGCGGTGGTCACATTGCAGGAGCAGCAATTGACGGATTGGATTACTTCTCCG
GTGACGCGACGGTTCGGAATCGGCGCCGGGTTTACCTGGGCTGGGTTTTTAGCTTTCGGTGTTGTCTCCG
AGCAGATGAAGAAGTCACGACTCGATGTGTTTCAGGAAGAGGATAACACAAGGTTACTCTTACTCATCAA
GACTTCGAATTATTCTCTTGTTAAGAACTAAAGATGGAAAATTTAAGTGAATGTTAGCAATTAGGGATTT
GATAATACAATCAAAGACTTGAGCTCATAGTTTATTTGTTCTTGAATGCGTTTTTTGGGTTTGTTATCAT
CTTCACAAACTTGAAATGTTTTTCTGTAATTTTTGGATTTGGCAGAGGTTTAGAAAAGCAAGAAGAGATC
ATCTTACCAAACGGCATAAGGTACTATGATCTACAAGTTGGAAGTGGAGCTACTCCAAGCTCAGGATACT
TGGTAGTGTTTGATGTAAAGGGACAAGTACATGGCACTGAACAAGTGTTCGTGGACACATTTGGAGGCAA
AGGCAAGTCACTAGCGATGGTAATGGACTCAAGACCGTATAGCAAGGGACTATGCCAAGGTATAGAGCAT
GTTCTCAGGTCAATGAAGGCTGGAGGTAAACGTAGAGTGATAATTCCACCGTCCTTAGGATTTGGAGACA
GAAATGTCGAATTTGGACAGGGTTTGGAGATTCCTCCATCTGCAACACTTGACTATATCATCGAGGTTGA
TACAGTTTATTGTTTCCAAACTATTGTATGATGCAAATAATGTATAAAGTTCACACTTTTTTGCGTACAA
GTATTTTCGTGTACAAATGAGACTTTTCTCGTGTCACAAGTAAACGGCATGGTGTTTAGCTCGCAGCCAC
>TCONS_00009593 gene=AT1G33615
CGAGAATGAATCTTAGTTCAAGTGGGTTACAAGGACCAATAGCCTTTTCCTTTAGAGATCTCTCCCTCCT
CGAGTTATCGTAAGTGTACAAATGCAAGCCATACAAACACACACTTTCCAAGAGCTTTCTTCAGTTGAAA
TGGAACTTATTGACAAACGGTTTGAAGATGAAGGATTGTTTGGCTGCAAAGAAAATCATTCAGTAGCCAA
CAAAGGTATGTATGGTTAAGTAGCTCTCTCTCTCTCTCTCTCTCTCACTTATCATGTCTCTTGCACTGTC
TCAAAAACAGAACATAAATCAACGAAAATCCACACTCAAACGCACTCAAAACTAATTTAAAGTCACCGAA
ACACAACGAAACAAACAAAAATCATAGCAAACAACGTCTAGATGCAACTTAAAAAAACAGAGAACAAAAC
ATAAATCCACGAAAACCCACAGTCAAACGCATACAAAAATTAATTAAAAGCCACCAAAATACAAAACAAA
ATTCAAACGCACAAACAAAAAACATAGCATACAACGTCCAAACGCAACTTCAAGAAACAGAAAACAAACT
TTCACAGGATTTTTTTTAACAAAAAAGTATGAAAAATCATAGTTGATGGCAAGAAATTGCGTTGTGATTG
TTCCATTATTTCTTACTTTCTTATCTACTTGCTTTATTATAGCTTGTATTAACTTATATATTTGCAAATA
CTTTCGTGTACACGAGCATTGTTTGTAGTTTAAACAAGGTTTTCATAAGAAAGAGCAAAAGTTTCAGATA
CGTGTCAATATACTCATGAATGATGAGAGGTTTCAGCTATGATCTTCCATTTATTCAGAGGATAGCTCCG
ACGGAGTATCCAAATTAGAAAATGAAATAACTTTGTGTGAATCTGCTGATGTATCTATTAAGGAGTTGAT
AAAGAGACTTAATGAAGGCCCAAAGTCTTGGCGTTGAGAACTTGATGATGATAGATATTATAAACTTGCA
AATATTTGCATTATATATTCAGAAAACGAGAAGCAGATTGGGTATGAATTCAATGGAGGCCAATGCAATG
GAAAAGCTCCGACGTTTTCTTTATGATATGATTAACAATGATAGAGTCATGTTCCGTTCCCAAAGTACTT
GTTTTATAAATTGACTTTTTAAGGATTCCTGTTTCACTGATCAAGTGTTTTTTTACAGAATCTCGCTTCG
TTTTTTTCCTATCTTGCTTTCCATTAGTTTCTAAAAGTGCTTTCAGTCCAATGTCTTGGCGTTGAGAACT
CGATGATGCGAAAAAAGAGAAGCATGTATTTATCATTTCTATCTGTTCACACCATCGAAAGGATAAAACC
AATGTATAAAGTCAATAAGGTTTGGACTGGTGATCCTTGCTCTCCAAGACTATTCTTTTGAAAGGAATTC
TACTGATGAGCTTAGTTCAAGTGGATTACAAGGACCAATAGCTGTCTCATTTAGAAATCTCTCCCTTTTT
GAGTCATTGAAATTACTTGACTGGGTTTGCCCCAAGATCTCATAGGAAAAAAACAATGGCTAGTGAACTT
GCACAGAGAGTGTAGATGAATAGAGCATTTTTCACCCATGTTCAGATTCGTCGTGTGCCAAATATATGTA
TAATGATTAAATATAGTATTATTTAGTTGTTAAATATATTGTAT
>TCONS_00049419 gene=AT5G55790
ATGTTTTATGTTTATGGGTTTTATTGGGCCATACTAAAAATTAAAATTATGATATTTTCCAGCCCATATC
TTGGCCCATTTTCCAAAAAACCTAATCCTTTTATCTTCCTCACTCATTCCTCTCGACACCAGCCTCCACC
AAACGACCATCTCTACCACCATGGCACCAAATCGTCATCCTCCTCCACCAAATCACCCTCATCCTCAACC
TCCACCGAAACAACCGCTGCCTCTATCTCTTCTTCTTCCCCTTGGCGTTGGATTCACTCTTTCGTTGCAG
ATTTGGAGCTGTTTTTTCTGGAAAGAATCTTGGCGGTGAAGTTCGGTTGCTTGTGTTCGGGAGGAAAGAA
GATGATAAAAAAAAACCGGATCGGATCCGGTCCGCGGATACTCGTACTTTTTCACAGACTTCAGGATCCC
GAATATCCGAGGTTGGCAGATACGGATCCAGAGACTGAAATGACGGATCCGCCGGATACGGATCCGGATC
CGGATACCTCAAAAATCCCGGATATCCGGATCCGTAACAGGCCTAATAGCCAACCATTTAATATAAAAAC
TTGTCAATACAGCTAAGTTTTTTTTCTTAACAACTAATTATTTTTGGTCTTTCTAAATTCTTTATTATAA
AAAGAATAGTCGTTTATTATATTGATCTCAAATCACTAAAAGTCTAAACTCTTATAAGTCTTTCCTTTCT
TAGTAATGAAGTCTAAATTTTAAAACATATATGTCAACTATATAGTTGTTTCTAACTGGAACAAAAAAAT
TATGTCCCCTCCGATTTGTTGGACTTATTAGAAAACCAACACAATATTACTATTAATTTATGAAACTATA
ACATCTCATCTTGATCATTACTTGTCCACCACTACGTTTTTAATTGAGCCTGAAATTTGAGGAGGTTGGA
TCTATTGTTTGTGCTAATGTGAATACCCAAAATTATATTCCATCCTTTTCCTTCTTACTAAATACACCCA
CAGAACTCATGGCTGCTAAAATGGGAATTTGGATTTTTTTTTTTTTTTTTTGATAGTGATATTCTTCTTC
CCTTTCATCTCACCCATTGCACACATATATATATATATATATTTATTTTTTCTCTTTAAAAAATTGCACA
TATATATTAGCTGGTCATTTAATATAAAACTAGAGAATACAGCTAAACTTGGTCTTTTTATATTCTTTGT
TGTAAAAAAAGTCGTTTGTAATTGATTTGGAATAGCTTTACAATCGTTTTATATTTTATTTTGATTATAG
AGGAGACCGTCTCTTCCGGATCTTGTTTTCATTACAGATTATATAGTTTTATTCAAAAATGCACTCTCTC
GATTGGAACAAGCCTTTCCGATCCCATCTGGGAACGAGAACATGTCATGACTTCAATTCCGAGATTCCTA
ACAGTTAACAACTTGTCAAACAAAAAAGTTGCAATCAGTATTGTGAAAAAAAAAAAAAAATTTAAAATAT
ACTCCCACTTGAAAAGATTTATTGCCAATTAAAAAAAAGAGTAAAGAAGTACCACTTGGAAAACATATAA
TTAACCTTTTACTGTATTAAATTCAACATGAACAAAAAATATATATATACATATACATATTTATATATAT
ATCAATGTATTAAATTTATTATATATTTTAATTAGAAAATAATAGTATTTGTTTGGACAACAAACTTTGC
AGTTATGGGTCAGTACTCAACTGCAACAAAAACAAGTAACAACACATGGTCTCTCTTATTACAGATGTGT
CTATATCTTTCTCTATCCCCCACTCCAATCAATTTCAAGTTATTATTAAATTATCTTGATTTGGTAAAGA
GTTAGTTTTGTAAAGTACGTAAAATTTGAAAAACAATTAATTAAAAAATGAAGGTTGGGTGGGGAAGAGG
CAGATATGAACACGTAGTGAGGATATGAATGGGTAAAAGGAACAGTCAAAGGGACAAAGAGATTAGACTC
GGAGACGATCGATGCTTATTAGTCAAGCAAGACACCTGATTACACTTGCTTAGAGATCTCTGTTTTGATG
AAAATGAGCTATGTGGACTAGTCATGAAAGAGATCTCTTTAGAGGAACAAAGCATTATTTATATTTTCTA
GCATTGCGTGTTGTTCAGATCAAGATGGAGTGTGATGTGATCGGTAAGAATTTTAGTTCTCTCTCCTCTT
GGCTTGGTGGTGCATGTCCTTTGAAAAAATCGAAACCTTGCTATGTAAATTGAATGTTGGGACTAGACGG
CTTTGTCAAATCATCCAAAAAAAACATAGGAAGACAAAGATAACTCAAAGGAGATGGAGAGAGCAATCAA
GAATTCCAATAGCAATTCAAGGATCAAAACTCCAACAGAGAAATTTCATTAAATTATCTCCTTTGCTGAA
TTTTGCGATATAATATTTGTTTCTTGTAAAAGCTATAATATTATAAAGCCAACTGACAATGATTTTCCTT
TATTGTAACTTAATTGATCTTGTGGCTAAAAAAT
>TCONS_00002984 gene=AT1G33415
ATCTCTTTCCCTGAACAAATGTCTTCTTGTTGCAGCGACGATGCTATTGCTTCTTCTTCTTCATCTTCTT
CACGATTCTTCTCTTCTTCTTCTTTATCGTTTTCACATGGCTGCTTCTAGTGCCAAAAACATTGGAGAAA
GATACTAGAGCTCCCAAGGAAGATTCTTCGAATGTTCTTTTTTCATCAATTCAATCTTGCCGTCGAGAGA
ATTATGGTCTTCGAGGGTTAGGGTTTTCAATTCTTATGAAGACGAGCCGAAATCAATCTGTTGAATTCGA
TGATTTTCTCGGATGAATGAAGGTTGTGATGCTTCCGTCGATCTTTGGTCGATTTATCTTGAGCAATAAG
CTTCAGAAATTCTTTGTCGCCATGGAAACGGCCTTTTAGGGAACAGATGAAATTATCAATTGCGCCTTGG
AGGGTTTGAAGAAATAAGTCAGGAAAGAACTATGATCAGGGCTTTCCCACCTTCTACCGAGGATGTCGAG
ACGCCCAGCAGATTGTCGACAAGATACAACTGCTTAGAATCTGCTTGATGTCTACTTGTTGTTTCATGAT
GATGGTTATTTGTTGCTTGCACAGAAGGACCTACTGAAAATCAACTCTTTTGAAGCTGTTGCACACTCAT
TAGAAACCTGATGCATCAAAGTCAAATGACCATATTCTGGCAGGAGCAGATGAGTTCTTGCCTCTCCTCA
TGTATGCTACAATCATGACAAATCCTGCGCACCTTGCATTCTTTTCTCAAGTTCATCCATCCAATTATAC
TGAAGGAAGGCAAAAATTGTCCCTGAGGATAAACCTTGTCTCGGACAAGTCATTTAAGAAGTTGTGCAGC
ACCGAGTAAGAAGGTAGAATCCGGTTCATCTACCAATCGGTATCTTTGAGCTTCTTGATTGCTCATAACA
GATCTGGAGTACCCCCATAATATGGAGGCAGACGCCAGTGACCTGGTTCTGAATGTGGAAGATGCTTAGA
GATTGCTGACTATACAAGGAAATGCTGGTGAGGCTTATGAATGAGGAGCAAGTAAAAAAGAAGAAGGAAA
GGAGATTTTTCTGAATCAAGAACGTTATGGACTAAGGCTATACATTAAGGAACTCAAAGATTATTGCGTG
AGAATCAAGAACGTACCTCTCTATAAGCGCATATGAGACACCAAAAGGACTGAATTTTGAGATTAAGAAA
CAAGTCTTGAATGTTGAGGAGATGTTATTTATATAAAATGAAAACAAGAATGTAGTTGCAGAACGGCAAT
GGCGTTTATGTTTTGCTTCTCTCTCTCAATCTGACTGTCTTGTCATGCAATGTACATGTCCCAACTAACT
ATTTCCATATAGTATAGATATT
>TCONS_00035902 gene=AT4G06701
AAAATTATTAGAAGTGAAATAGATGATTAGGTTACTCGTGAAACACTACATATTTCTTTCTTCTTCTTCC
CCGACTTGAGTTTTTCGGCGATGGGAGACGAGCAGCTGGCGATTGTGATGGCCGATCGTGAAAGAGATCG
AGAACTTTGATTCGCTTCGCTGATTCCGGCAACAAAGACGATGGTTAGTCGTTTTCTCATTTCAAGATTC
ATGTGAAATGAACAGTAGCTTTGGATCTGGAATTGGATTGTGATCTTATGCTTTAACTATTTTCTGCAAA
CTTTAAGTTTGTTCATTAAGGGTTTGGCATCGAAGAAGTTCATGAAAGGCTGATTACTGGCAGCTCTAGC
GCGATTTTTAAATCAGATCATCCCGCCATGACCTCACAAGCTTGTCTCTTCAGAATCAGCTCAAAGCAGA
CAGGAAAGAGGCGTTAAAGATTTGGTGCAAGCTGCGACTCTGTGATCACAACTCCACACCAAGTATTCTC
TTACATCGCACTCGTCGCTCCTGCACTCGTAGTTTCTTTGAATAGCCAATGAAGAGAGCTCTGATGTCAA
GCATCTCTACAAGAAAGAAGAATGGGTTCTTATCATATAAATATGTGCAATGGAGAAAATACAACACGTT
TGGATGGTCAACTCTATGAATCTGATAATCATATAAATTTCAAGCTTCTTAATTCTTTTAGTGTGATGGA
ATGTAAAATACTAATTAGTTAATTTCTTCTTGTTCGTGCAAATTTTTATGTGAAACTCATCGGTTTGCAA
ACAAGTTTTATTATTATGATAAATAAATAAAACATTATTTTTTG
>TCONS_00038210 gene=XLOC_025017
GAGAGAAAAAAGGTTTACAGGCACAAAGGAGGCTTCTCTCAGACGAAACGAATAAAGAACAAAAAAAAAA
GCTGAGAAGAATCCATAAAAGGTGACAAAAGCAAGAAGGAGAAGCAAACATGTATCCATATCTTGTCTTC
TGATTCACACACAAGAAAAGAATGGAGGGTATTGATCAGCATTACTGCAACAATGGTAGTGGGTTTCAAG
AAGAGCATTTTCTTTAGAGAAGAAGAAAAAATAGTTTCATAACTCTTCAATGTCGTTGATCAGATTCATT
TCTATGTCTTTAATGTAATAATCTCATTAAACAAAAAATAGTGTGACGGTTTGGGAAGTAGTGATATTGG
CGGAAAGGCTCAATCTCCTTGTCACATTATTAAATCACTTTCTTTGTTTTCTTCTCTTTAATTTTAATTT
AGAGGTATGATTTCTTACTTCATGTATTTAGTTATATAACTTGTTTTACATCTTGCTGAAAACAAAATT
>TCONS_00044584 gene=XLOC_029175
CAAATATCTGCTTATGTCAAAGTCATTAACCGACTCCAACGGCTACATTGAACAAACGGTTATCATTATA
GATCAAGACCTAATTAACACTTTGCTTATAAATACAGATTCTCACACGCAGCCTCTTCTAATTCTTCCTT
GAGAGAAAAAAAAAATCAAAAACTCTCTGATTCACGCATCTTCTTCTTCTTCTTTAATTTTCTTCTTGAG
AGAATCTCTTTATACAGAGACTCTGTGTGAATTCCGATGATCCATTATTGAAGAAGTGAAAAGTCGATGA
TGATGATGATCTCCTCTGCAACATGATGATCCATAAGAGTTGATTTCACTTCTCTCCGTTGAGTCGGTGG
AGCCAAGGCGGCTGTTAACGGCGACTAAACCACGTTTGTTCTCAACGATCCGTACGATTACGTCTTACGA
GGCGTTCTCAGCAAGCCATCTCTTGAACCCTCATGTTGCATATCGGCTTGGATTGGAGGTATGAGATTTG
CTAGCACGATTACTTTGGGAGAGAAAGCTTCGACTAAGGAGGAGGACGCGAATCAGAGGAAAACAGAGAA
GGAATCCACCGGTGGAGACCAAGGAATCGCGAATCAGAGGAAAACAGAGAACGAATCCACCGGTGGAGAT
CAAGGAATCGCGAGTTATTAGGGTTTCACAACCTTCAGGTATTATAAATATTAAATTAATATGACGTTGT
GAAATCTAACCGGATTTTGGATCCCGCCATTTAACCGTGGTCATTAGCGATTGCACAAATCCAACATGTT
TTTCACATCTTCATGTATATTTAGCATTTTTTTATTTTTTTTTCTTATAAAGTTTTCAACTCTTTCTTTT
TTTTTTTTTTTTTTAAAGTTCTATAAATACTAAATTAATATGACGTTGTGAAATGTAACTGGATTTTGGA
TCCCGCTATTTAACCGTGGTCATTAGCGATTCCACAAATCCAACATGTTTTTCACATCTTCATGTATATT
TAGCATTTTTTTTTTTTTTGTTATAAAATTTTCAACTCTTTTTTTTTTTAATTATAAAAAGTTCTATAAA
TACTAAATTAATATGACGTCGTGAAATCTAACCGGATTTTTGATCCCGCAATTTAACCATAGTCATTAGC
GATTCCATAAATCCAACATGTTTTTCACATCTTCATGTATATTTAATACTTCGTTTGAGTTTTTTTTCTT
ACAAATAATGTTTTAAGTAAATTGTATTGATTTTAAACTAAAACTTTTTTATCAACGAAATTGTTTATAA
AGAAAAAAAATATTAATTCTAAGTGTTGAATTTAAATACGTTGAAAATTAATCGGACTTGGCATCTCTTC
TTTTTAGTCCTTAAGTCTTGTGATGTCATAAGTTAAGTAAATCGTTTTTATTTTTATCTAAAATTTTTTA
ATCAATCAAATTGTTTAGAAAGAAAATTAATTTTAAGTATTAAATTTAAATACGTTGAAGACTAACTGGA
CTTGGTATCCCGGTTTTGGTCCATAGTTTTTGTGGTGTCATAAGTTCAACATGTTTTTCACATAATTTAC
ATAAAAGTGTTTTTTTGCAAATAAAGTTTTAAATTGTTTTTTTTATCTATAATGTCTTTAAGTAAAAGTC
AAAAACTTTGGAGGAAGCTTTTTGACAAATAAAGTTTTTTTACAAATAATGTTGCATGTTTAAAAGTCAA
AACATTGGAGGATTAAGCTTACATTATTTTCATCAAAATAATGATGATTTCGTTAACATAACAAGTGAGG
ATTTCTAACCACCATGCCACTGCAAATATAAAACCTATTGGAGTCTCTATCATGAGCCTAACCTAGAAGA
GGAAAAAAAAACATTTAACCATTCAAAAGATATTCAAAAGATTGTTTTGACATCAACTTGTTTCTCTGTA
AAAGATCAAGAAAGTGAAGAACAGAGTGATTGATATGCATCAAGGCAGAGTTTGAACTTCTCTTGTGCTC
CTGTGAATTTCCACCACATTTACCAAATTAGTTTCTGAAGATGATCGCAAGAAAACATGCAAAACCTTTT
TTTGACATTAAATGTATATATACCTGAGAAGGCCCTGGGTGTTTATCTGGATGCCATTTCAAAGCTGCAG
ACCTGAAGAAAATCTCTACTTCCTTTGGTGTGGAAGAGAAGATTGTGTAGAGCCTTTTTAGCATCAGAAC
GCTTCTCCTTAACCGTACATGTGTATCTTATAGAGTCCTGAGATCAAT
>TCONS_00020884 gene=AT2G43460
TGAAACGTGTAGGTTTTAGTGAATTAACCAAAAACCTAGCCTAAGCAAATCCACGAGATCAAGGACTTCC
TTCTGACAGCTAGAAGGAAAGATGCACGATCTGTGAAGATCAAGAGAAGCAAGGATATTGTCAAGTTTAA
GGTCAGATGCTCGAGGTACCTCTACACGCTCTGCGTCTTTGACCAAGAGAAAGCCGACAAGCTTAAGCAG
TCTCTTCCTCCAGGTTTGAGTGTACAAGACCTTTGAAGATGAAGCAAAGTTCTTCTGCAGATTGGAGTTC
CTTTGGTGACGAATCCTTTGCATCATTTTATAATTTCCTTAGGAGAGTTTATTTTGTGTCGTTAAATTTA
TGTTGAGACTTTTCGAGTTTGAGTGTGTTTTGGATTTAATTCAGTTTGAAAAACCAAATACGTTCTCAAC
TCTGGATTCAATTTGGATTTTTATTTTCAGACTTGAGAGTTGGTACCTTCTCCATCATTTATAATAACAA
TCACATTCATTAAATGAATCATAACCAAATTACTCCT
>TCONS_00026698 gene=XLOC_017366
AAGGAACAAAGGATAGTGAAAGCTGAAGAGTGGGATTCGTTTATGGAGTTTCAGAGTTTTTTTTGACTAA
GTGGCCTCTGTTTTTGATTCTTCAGTGGTCAATTTTGTGATGGGATTTGATTGAAATTGGAGAATGATTT
CATGAAATCTCTTCGGGCTGAGGTTGATTCATGACTCTTTCATTTTTCTAGTGTCTCATTGATGATAGAC
ATAAGAAGCATACTTAAGGCCATAGAGAGTGGTGAATTGGAGGCAATCAAGCCTTTGCCTTGGTACCCTA
AGAATCTTTCTTTTCACGGAAGGAGATTAGAAAAAACCAGATACTTGAGAGACTTTCAGCTGTCAAGAGA
CAAGGCCCGTTTTACTATCAGGTTAAAATCATGGTCAGCTTCTTGTCCCAAACCACATTGTTGCAAGGTT
TTGTAATAAATCTTGGCTCGATAATGCATTCAGAAACTTCTTCTACTCATATCTCAAAATATGTTTTGAA
TTCTAAACCCCATGGTTATCAATATAAAGAATATTAG
>TCONS_00022863 gene=AT3G17910
GTGGAGGCAAAAACCCTTTACCTCCGGGATCAAAATCTTGGGGAGAGACGAAGATGGCGACCTCGCTTTC
CAAAATCCTAACGAGATCGAACACTAAGAGATACTGGTGCTCTACTACAACAAGTATCTCTGCCTCTCCT
TCTTTACCGAAACAATTCTGGTCAAGACACTTCTCTGCCGTCGCTGACTCTTCCTCCTCTAGCTCCGCCG
CTCTTGGAAGCCAATCGAGTTCTTCTGCTCCACCTCAAGAGAACAAACGAGGGTCTAAGTGGTCACAATT
GTTGTTGTTCTTGCCTGGAGCGATTACCTTTGGTCTCGGGTCATGGCAGATCGTCAGGAGAGAGGAAAAG
TTCAAAACACTGGAGTATCAACAGCAACGGTTGAACATGGAACCAATAAAGCTAAATATAGACCATCCTC
TTGATAAGAATCTCAATGCTTTAGAATTTAGACGGGTTAGTTGCAAGGGTGTCTTTGACGAGCAAAGGTC
TATCTATTTGGGTCCACGGTCTAGGTCCATATCGGGAATTACTGAAAATGGATTCTTTGTCATCACACCT
CTAATGCCAATCCCCGGTGACCTGGATAGGTGAGGCATGCAATCGCCTATTCTGGTGAATCGTGGATGGG
TTCCTCGAAGTTGGAGAGAGAAGTCACAAGAATCCGCAGAGGCTGAGTTCATTGCAAACCAGTCAACAAA
AGCTAAATCACCGTCCAATGAACCAAAGTCCTGGTGGAAATTTTGGTCTAAGACGCCAGTGATTACCAAG
GAACATATATCTGCGGTTAAGCCTGTAGAAGTAGTTGGCGTAATCAGGGGAGGGGAGAACCCGAGCATAT
TTGTTCCATCCAATGATCCAAGTACCGGGCAGTGGTTCTATGTAGATGTTCCTGCGATGGCTCGAGCCGT
TGGCCTTCCTGAAAACACAATCTACGTAGAGGACGTCCATGAACATGTAGATCGGAGTAGACCGTATCCT
GTTCCGAAGGACATCAACACCTTGATCCGTAGTAAAGTCATGCCACAGGACCATCTGAACTACTCAATAA
CATGGTATTCTCTCTCGGCGGCTGTCACTTTCATGGCATACAAGAGACTGAAGGCAAAGCCTGTCCGCAG
ATAAGCACTCGCTGATCAAAATCAAATCGTATTCTTTTTGTCACTTGTCTGCTGAAGTAATAATTGCAGT
GGATAATTGGTTTTAGGTTATAAACTTTCATAAGAAAAAGGGACACAATTAAATCCTTAATGTTGTGGTA
ACTTAATAGAAATTTGTAGTTTTCTTTTTCTACGATGGAAGGAAAGTTCGAAATGGAAGCCATTTGTAGG
TAAAGAAGGTTGCAACGAATGCTTGTAATCACCATTGTTCTTTCTGGTAGACTTTCAGCAGAATTTGTCG
GTGTGAATTATGTATTACCTAGAAAAAGTCAATTTACGGTTC
>TCONS_00033170 gene=AT4G18593
ACTTAAACCGAACAGATTTGTCACGAAGAAGAAATCAGTGTAGCAGACACCATCCATCCCTGAGCAAAGG
AGTCTCTCCCGAAGCCGCAAGTCATGTACAGATGTAAGAAATGTAGAAGGATAGTTGCTATTGAGGAAAA
CATAGTCCCGCATGAACCAGGAAAGGGTGAAGAATGCTTTGCTTGGAAAAAGAGAAGTGGAAACTCTGAA
CAAGTGCAATGCTCTTCCATCTTTGTCGAGCCTATGAAATGGATGCAGACAATACATGATGGAATGGTGG
AAGAGAAGCTTCTATGTTTTGGATGTAACGGGAGATTAGGTTATTTCAACTGGGCTGGGATGCAATGTAG
CTGTGGTGCATGGGTTAATCCGGCTTTTCAGCTTAATAAAAGCCGAATAGACGAGTGTAAATCCGAGCCA
AACCCGAACCTGAATATGGAAACTTGATGAAAAAGGAGAAGATGTAAACTCTTGGATAACTAAAGATTGA
TAAAAAGATCAAATTAAAGCCTTATTGTATTGACTATCCCTAATGGGGTTTTTAGTTTCATTGTTTAAAT
TCAAACATAGAATTAGTTATGTGTA
>TCONS_00012027 gene=AT1G68862
TCGATCTACGCCGTGTCCCGCCGCGGAAACCCGACGGAGATGAATACCAAATTCAGATTCAGTCGATGAT
CGAGTAAGTCATTGCACCACCGGCGTAACATTATCTGGAGTCTGCGCATTGGTTCAGCTAGCTTGAGCTC
TGGATTCCAAACTGGAACAAGAGCTTTAACTCCAGAGTATGAACAAGTCCATTGGTCTTCTACAAGAGAG
AGTTTGAACTTTGAATAATGAGGAGAAACAACAAGGGGTTAAATTCTGCTGCCACTTTCTTCCTCTTTTA
GGTTTCAGGATTGTTTGATACATTTCTATATACTGTTGTGAAAGAAGCTACATGGTTCTCACTGCGTTGA
AAGGTGGAGAAGAATATTACAAACAGCTGCATGATTCTTGGTGCTCCTTGGAGGCTGATGAGTGCTAGGC
CATGAGGATGCATCAGAAGTCATTGAGTCATCGCTTTCATTGTTACTACTATCATCATCATCGTCATCAT
CATCATCTTCATCACCATCACCATCATCATCTACCTCTTTTACAGAGAAACCATCATCTTCTTCTTCATA
AACAACTTCAGAGTGGTGGTTTCCATGAAAGGTGTCTTCTATGTACATGGTCCATCCTGATTCGCAACTA
CTCTTCTCCTCAGCACCTCCATGAATTCTTGGAGACTCCATGGCTAACACAAAAGTGAACTTAGCTTCTT
TTTCTTTCTTTCTTAACGTTACGTACCTCAGCTTGTTCCAACCTCTTATTCTCTAATATAGCCTGTGTCT
CTCTCGCTGTCTTTGGCTCTGCTCTTCACCATCAATAAATACTTGTCCTCTTTTGTCTGATTTTATATTT
TCCTTTCTTGTGTTTCAGTATCAGGAAAAGCCGGAACCTATGGAATCACACTCATATAATTGAATACCAG
GAGTGAGTATCACCACATGGCAATCTTAGCACCATTGTTTTCGCTCAATTGAAGTACTACAAGACAAGCC
ATTTCAGATATATATCAAGGAGAGAAAGTGATTGTGGAGTCCATCTTGGTAAGTAACAGCTAAGCAAAGC
AAGTGTGGGAGAAATGAAACCATATAACATTAAAAACGGTGAAGGTGTAAGAAGAGTTTGACCCCTCTTT
TGAGCATTTAAGTTAAATCAGTTTTTGGCCTTTATGAAATTTGATCCTCATAGTACAAATAATAATACTC
ATTGTGGGTCTCATGAATGGAGATATATTAGGATTTATTAGAATTGTACACATCGTTAATGCCTCCAAGC
TTTGTTTTCTTTTAGGGACTCTCTTTGGATTTTCTCATGTGGGTCTTTGTACTACCATTCATCCTACACG
TGTGAGTACTGTTTCTCTATAATAATATCTTTTGTTTTGATTAGTAATTGGATTAGCTTACACTTAGGTG
GGTGAGAATAGTTGAGAAGAAAGAGAACATGGATTCACTTCTCTTTCACTCGAATATTACTTATGTTGTT
AGAAAATGGGGTCAAAGAACTTATTAGAGCTTAATAAGAAGTGCTTAGGTGGTTTTGTTGAAAGGTTAAA
AAAGGTGGGGATGTTTCTTATAGCACCAAACTTTTAGCTTTACTTTGAATGAGCCTGATTTTGTCAGGTA
TACTTCCCCATGTATTCATTTGTCTCTTACTTCATAAGTCACCCATGTGATGTGA
>TCONS_00019903 gene=AT2G33051
ACCAGATTATTCTATTTCAGTAAAGTCGAAAAGGAGATTTTATGACGCGACGACAGCGGAGCTATTGCGA
TCACCGTCACTCACTCTCGTCGACGTTTTGGTGGATGCCAGGAAGTTGAAACAGCGGGCTTTCGTGCATT
ACAAATCATCGGCTCGGGTTACTTGAAGAATCAGAGAAGAACCGAAGCAGTATGTCATAAGCGCCTCTAT
CTCAACAATCTACCATGACATTATCATCCAATAGAGAGATCGTAATTAAGGGAACCAAGAGTTACAGAAA
CTAGTCAACTTCTTTCTTACATCAGATTCATAAACAATCTAACTGGATCTACTTGCTTGCCCTTAGCTGG
ACCAAGTATCTTGACAAACCACTTCGGCTTGAATGAAGCAATAACGTGTGCCATTACCAATCCAAGTAAC
AGTCCAGGCCAATACCCGAAAAACACTGCTTTCCACTCAATCACTTCGTCCTCTTCTTCTTCTTCGTCTT
CTTCCTTGGGATATTTTGTTGGTGGCGCAACGCAACTTCCTTGGAGAGGAAGACCACAGAGACCTACATT
CCCTTCAAATGATGATTCAGCTTGCCCACTAAACTGTGGTCCCTGTGGTCTAGTGACTCGAGCTCCGTAA
CATTTGCCAAAGACATAGGAATATGGCCAGTGAAGGCGTTGTTCGATAAGTTGAGCGCTATCAATTCCTT
CAACAGACCAATAGACTCAGGAATCTGTCCTTCAAGTTTGTTTCCAGAGAAATCAATGGTGCTGTAGAAA
TTAACAAAGAAATTTGGTGGCAAGCTTCCAGTAAAGCTGTTATCTGACAATTCAAGTATCCGCAGCTCGG
GAAACGCGAGAGGACCTCGATCAGGAGGAGAGAGATGGCCGAAGAATCTGTTTGAACGGAGAGTCAAGAC
ATGCAAATTGGGTAGCGCCTTCAGCCAGAAAGGAAACGTGTCTTCAATTCTGTTGTTGTCAACACTCAGA
AACCTCAGAGAGGAGCAATTCAAAAGTGATTTTGGAAGCTTCCCGGTTAGTCGATTATAGCCAACGTCAA
GCGTCTGTGTCTTAGCACCGCTATGGAACTCGTCAGGATAGATCAAGGACGATGAGAGAGCTTCGGTTGC
AGATTGAGAGAGGTATGTTCCCTGTGAAACTATTGTTCCACGCAGACAAGTAGATCGAACCGAGTGGTGG
AGTAGGAAACGCTCCTGTCATGGAGTTATAGGCAAAATCTAGTAACTGCACTGATGAGTTAAGTAAAACT
TCTGAAGAACCTTCGAAACCAGTCAAAGAATTGTTAACAAGATTTGCTATGCTAAGACGAGGAAGCTTCC
AAAACCACTCAGGTACTTTCCCTTTGATTAGATTGTTGGAAATGTCTATATGCTCCAAGTTTTGAAGGGT
CTTAAAGATGTTTGGAAACTCGATAATGTCGCACTGGATCAAAATCAAGCTTATTAAGCTCAATGGAAAC
TCTGAATCTGAACTTAAACTGGCTGGTAATAACCTATTTTGACGAATATCAAAGACCAACAAAGATTTGA
GAGGAGCGAAGACGCGTAAGTCAATTGGGTGACTTATGTTTAGGGAAGCAAGTTCAAGATGGTTGAGGTT
TATGAGCTTTGAGATAGGCTCTATGATTTTTCCTTCAAATTGGTTAAACCCAAGGGACAAACGAACTAGC
TTAGATGAAGAAGAAGAGTTTGGGACATCAATAGAACCAGTGAGATGATTCTTTTTCAGATCAAGATAAG
ACAAGAAAGGCAAAGTGGGTAGTAAATCAAAAGGTATGGCTCCTGAGAATTGATTGTAAGAAAGGTCTAA
AAAGGAAAGCTTTGTTAGGTTTCTTACAGGTGGGAAACTACCAGTGAGCTCATTATGGGAAAGGTTTAAA
TGGGTAAGCAAGATAAGGTTACTAATTGAGGAAGGAACTTGACCAGTAAAGCTACTAGAGGCAAGAGACA
AAACCTCTAATCTGGTGAGATTGCTGAATTCAGAAGGGAGTGAAGAGGAAGTGAAGTTGTTGTGAGAGAG
ATTAAGGTAACGAAGCTGATGCAACTCAAAGAGACTACTGTTTGGTTTGAGAGTTCCAGTGAAGCAACCA
CTTGGGAGCTGAAGCTTCGTGACCGCACCAGTCGTGTTATCACACTGGACT
>TCONS_00035639 gene=AT4G03935
TTGCTTAGACCCTAGACCACATCATTGTCTTAAGACTTACATCAGCTACTCTACTATGTTGGAACTCCCA
ACTCCTTAATTCACTCTACATAACATCTTTGATTCTATAACACAACACTAATTAACTAAACATACTTGGG
CCTAATTCATCTGCAGCCCATTTTAACAAAACACAAAGCCCAACATCTCTTTTGTTGACTTTGTTCCTTG
CTCTTCTTTTACGCTTGAAGCTTCTTCTCTATTCTTCTCTTCTTCTCATAAAGCTTTCCTTATTGCAGGA
TTTAATCTAGGATTCACAATTCCAACACTCCCCTAAGAATCCTTAGATTAAATCCCCAATTCGATTTTAG
GGAATTCAATCTCATTGCTTCTTCTTCTCTTGGTGATTCGCCTCTTCTCTTGTGCGAATCCCTTTCACGA
TCTTTGGCACAGCTCACTGGTGAATTGGTGTTAAGTCTCGGTCTCTTGTCTTCCTCTTGGTGATTTTCTT
CTTATCACACAAAGACATTGGAGCTCTTGGGATTTCTCTTTCCCTCAAGCAGTCTCCATGTCTTCTCCGC
ATCTTCTCGGTGAGCCTCCCTCACGTCTCTTCCGGTTGTCGCTGCAACCTTCTTCAGCTTCCTCTCTCTC
AGGTACAATCTCAAGAAGAACAAAGATCAAACACAAAGAACAAAGAAGGAGAAAGCTTCTTGAAGAATAA
ACTCTCGTTTCTTCTCTTTCTCTCTAGAACTCTCTTTGTGTCTTGTCTCACACCTACATCCACATATATA
TATATATATATATATATATATGTGTGTGATGGACCACTTTTGTTCTTCTTTTCTTTATATTAACTCCGTC
TGGCCCAATAAAAGCCCAATGTTGTGTGTTTTGGTCAAACCCAATAACAATCTCCACCTTTTGACAACAA
CACACTTCCTCGACGACATCGACATCTCCGACAACCAACGTCATCTCTTTCTCATATCGTGAAACCAACA
CCACTGCCAGACTCCAACGACCTCCGGCGAACATACGAATTTTTCCCCGTCAGCCATCGTCTCCTCCTTT
CCCCACCGAGCTCTCTTGTTCTCGACATGGAGAAGATGGAGCTTGCCTTTCAATGACAAAATCAAACTCA
GATTCCGACTACTTTGATGGCTACCTCCGGCGAAAGCAACTGATAAGCCCTGATATGAAAAGAACAGAAA
GAAATGGAGGGAGAGAAGTATTGCACCTTTAAGGTAATGGGAATCCATAACCTATCCGCAACTGCAAACC
TTCACCTTTTGTTGGTTGCTCTTCGTTCTGGTGAAACAAGAGACTTCTCTTCGTCTCTCATCCAGGCCTC
TCGTCCGTGACACATCACAACATCACAGTCATCTTCACCATCAATTAACTCCGGCTGCGTTTAACTCCGA
CGAATCAGACCGCCACCATCACCGCTCAACTCATGTCTCCATTGGTGAGCTCCACCTCTTTTCCGGCGAA
TTCGACCATTGATTCCTCTGCAAATCTCAGCTATTGTATCTGGAATCGATCTCTTCTTTGAGATTTTTAG
AATTGGTAAAAGAACAAGAAAGCTTTAGATGTGCTGCGTAGAGCTGCAACTAAAGATGGTGGTCATTGCT
TTGGATGCTAAATGATGTGGAGAAGAATCAATTTCCTTCGGATTGTTCTTGAAAAGGGTTTAGTAGTCTG
TTTTTGCGGATGCTGATGTGATGTGGTTCATGAACTAATTTGCTTCTCAATGCTTTCAATATTTAATGCT
TTCTTATGATTTCTTTGTTGAGTTGCATTTGACTGAGAACTCTCGTGAGATGCTTCACATACTTACAAAG
TCTCAGTCTGCGCGCATGGAATGGTATTGTATATCAGAAGACCATTCAATATGGAGATGTTGTAGTAATT
GTCGCGTAGGCTTCTTTCTTATGCTTGTGTCTTTTCTATATTGTTGTGCAATCTGCTAGTTTTCCAGTAT
ATGGCAATTATAATATTGTATAGTTAGGTATTAGCATGAGGAATTCAGCTGACAATCGGTTGATTAAGGT
ATTTATCAATGGGATGGAGCCCATCACAACAAATATGATATGACTCAAAATTTGTTGTCCTTATTGTCTC
TCTCTTCTTTCTGGAATATTTTTGTATGCCTATGTTGATTTTTAAATCTCCCATAATACTCATTTTGTTG
CAGGTGAAAAAGTTTTAGCAAGCACAAAGTTGCAGCTCTTCAATGGAGATTATTAATTTAGAAATGCCAA
AAGATAGATTTGCTAGATATATGTATAATTGTTCAGTTATATTCATTGTAAAACAGATTTCTTTTTGGGC
GGCAATTGATTTTATAT
>TCONS_00038815 gene=AT4G36648
CGTCCATTACTCCCAACCCTCTATATATAACAACGCGTCGACCTAATTAAGTTCTCATACCCGCTTTATT
CATTGATTCATTCAATTTTTGTTCATCGTTTTCTCTAGATCTCTCTTCTATATAGTCCTCTCGGAGGTTT
TCCGATGAAGATCGTCACTGATCTCCTTCCGATCTACAGATCGGCGTCTTATACGAAGAGATCCAGAGGC
TCCGGTTGATTCCTCGTCAGAAGACGGATCGTCGCGGTTGAGCTCCGAAGATCGGTTGAAGATCTGATCT
GATCTTAGATCATGAACCGGCCTCGAGGTTCGTCAGATCTGCGTTACTGAGCTTTTGATGAGGTGATGAA
TGATGAATCCGTCAATTCTCTATGGAGCTAGAGAGATGAGAGGGTGAAGAAGAGAGAAGAAGCTGATATG
TGATATTGATGTGAGTTAAGTTGATTGATGGATGTATGAGATGTTTATAGGGACGATATAGTTCTGCGTA
AACATCTTTGTCATCCGACCTTTGCCATGACAGGTGCGCTTGCATGGCAGGTCACCAAAATCCTTAATAA
AAAAAAAAAGTTTCGTGTTGTCGAGGGGAGTTCGCACGGGGGATTTTTTTTGCCCGGGTTCTCCCCTCTT
GCGTGTGTGTCTTGCTTCTCGCTCTTCGTACACACTACCTTTGATCTCGATTCATTCACGTAAATTCTCT
CAATACCACAGAAATATTCTCGATCCGGATCTTAAGATCAGCGGATCTGGAGACAAGCTGGCCAAATCTT
AATCCAACATCCTCCAACCAAGGTACCTTCAATTTTGAGTTTAAATTCTCCGTTATTCTCTTTATTTGCA
TCATATAACAAACCTGACACCAAATATTTATTACAATCTCGAATCGGCCTTTATTTTTGAGCATGGAAAT
AGTTGCCTCATTTTCAAATTGACTGTTATAATACATTATTCACAAAGTACTTCTACCAAAGTATTCGTAG
GACCTTAAATTGTCTAATCGAACGGTTCCATGGCAGTTTGTTATATTCTCCACTTTATCTATCTACTGTT
GTTTGATGTTTGTACTTTTTCTGTAAGAATTCTCATTGGAAGAAATTGTACCCAGTTTTATGATTACGTA
AAGAAATATCAGTAGTGAATATTCTGACCTATTCTAGAAAATAGCGCTGTAGTATTTAGTCTCTCGTATG
GGTTTTACGATTTGGATTTATCACGGCTGCATTCATTAGCAAGAGCTATGGCTAGAGTAGCTAGCTCCTG
GAGAAGTAATACGAGTATCGAAGGTCTCTGATTTTTGATATGATGGCGTTTGGACTCGATTCGAGCCTGC
AGTTTCGATTGATATATACTCTGTTGTTGTATCATTTCGTACAGTAGTTTTTTTTAGACTTTTGCATTCT
GATGGGATCTTTCAAATTTAATAAGTCAGTTTCAGTTTATGCATTGATCATTGTTTGATATCATACAACT
CTGTGGTGTTACTACTTCAAATTAGTTCTATTTGATGATTTTATATATAAATTTCAAGTTTGATTTATAT
CTAATTTGGTTTTATTAAACTCTTGCAACCGTGGGCTTTCCGTCTTCAGGATGCTTCAAGTGGGGTGGAA
TATTGGAGCGACCATATTAGAAATGATTCTCGGTAGCCCATGGAGTTGATCCAAATAGGCAAGGGCAGCC
GTAAAAGGGCCTCTGTAAAATTTAGCATCTGCCACGGAGGAAGGTGGAATTGATCATTTTTAAAGCAACG
GCGTCTAAACATGGACTGACATCCTAAGTCCTAACTAGTTGTGTTATTTGGACTACAAGCAATAAGCAAG
GAGCATAATTCACTTAACAGTAATAAAAAAACATACTAATGAAAGATGACTGCAAAACTCTGTTAATCAT
TGTTGGGTTATGATATTTATCAAGGCTAACTCATTCACCATCTCTATGTATTCGTCATTTCTTAGTTGAT
AAAGAATATTTTTATAA
>TCONS_00029378 gene=XLOC_019180
CAAGAAAATGAAATTTATGGAAGTTCTCCCAATTTCCTCTTCTCAAAATTCAAACCTCCACTCCAACAAC
AATGGTCACTCATGCAATTTTAGGGATTTAGTCTTGTTTTCTTTGCTAATTTCAATTTCTCTCCCAATCA
GAAATTTCTCAATCTCTCTCTTTCTCTCAAATTTGCGGAAAAGGGGTTCCACAGCCTTTTGAGAAGAGAT
CTTCAATGTCTATGCAAGAGGAACAAAAACCCAGCCTATACGACCAACGTTGCTATGGCAGATGTTCTCA
AATCTCTTGAAAGTTGTCTGGAAGATTAACTCGGACGAAAGCCTTACCTTGAGATTTAGCTTCAGAGTCC
TTGACAAAAGTTATAGGAAATTCAATTAGCTTTCCAACGACGGTAATTTCAGGGCAATCAGAGCAGTACT
TCAAGATTTATGACCGATTTAGTGCACACATATCAATATGACGCGTCTAAAAAGTTTATCCGGAAACTTC
AAGATTTCAGACAAGAAGTTGTAGCGACTTAGTGCAGCGGGATCAGTACATCAATAGACTTTTTCATGAT
AAAATTATGGGCAGCATTACTGATCGAAGATTTTAATAACTGGAATGTGAAAACTGATGTAATGGCTCGG
AGTTATTAAAATTTAATGAGGTTGCAAAGAGTGAGAAGCGATGAAGAAAGCTGCCAAAAGGAAGTTGAAA
CCATATGTTGAGAAACCAATGAAGAAACAGCGGTCAAGGGGAAGGTGAAACCAGACGTTGTGAAGCTAGA
GAAGAGCAAGGACGGCTTAAAGACGAAAAAGACGACAATGGTTGCGAAAGACGGGTCTAGTGGTGGATTG
AAGCCGAAGAGGAAGAAGAGTGTGCTTTGGAAATGAGGCAAAGGAAGGCAAAGAAAAGTTTAATGATTTT
TCAAATTTTTATTACAAAGAACTTACAGCAGTGTAACGACAAAGTTATCTATACAACAGTCTAACGACAA
AGTTATATTTTCGTTTG
>TCONS_00045773 gene=AT5G11000
CCCAAATACAAAACTCCCGAAAATCTCTCTCTTTTATTCTTTCTTTCTTCTTCTTCTTCCCCAACTTGAA
AAAAAAAAGTAAACACGAAAATGTCTCCGTCTTGGCTCCGCCCAACCGCCGATCACAATCATCCTCCACC
GCAACCGCCGTCGCAATCACCGTCCCCTCTATCTTCCGGTGATCCGAATCTCACAACATGTCTCTACCAA
ACAGATCACGGCGTCTTCTATCTAACATGGTCCCGAACTTTCTTAGGAGGACACGCCGTGTTTATGTTTA
GATTCGAGAGTGATCCAGAAGCAGAGGAGGTTTGTGAAACGAAGAGGAAAGAAGAAGAAGATGAGAAAAA
TCGAAACGGTATCGTTTTATGGAAGCCGAAGAAGCAATGTGGAAATAGTTTTGGGATTAAAGGGATTGTT
GAGTGGAGGAAGATGAGGAAGAGATTTGTTAAGAGTAAGAGAAGTTCTTCGTCGTCTTCGATTTCGATGT
CGTCGGCTTCTTCGGCGTGTAGCTCGTCGGTTATGGAATGGGCTAGTAGTGCTGATGAGGCGGAGTACGG
CGGAGGAGGTTGTTCTGGTTCCGGTTCCGGCAATGGTCTTGGATTCTCATTACTGGTTTACGCTTGGATT
AAGTGAAAATATTCTTTTTCGAGGGAAATAAGAAGTTACTGTTTTCGGTTAATTTTTTTTTTTTAATATG
TTCTTCTTTCTTTTTTATATTAATTTTCCCTCTGAAATCACGTACGGACGAGAAGATATAAAAATATTGG
AGT
>TCONS_00031479 gene=XLOC_020555
CATCTGAATCTTACAAATGTTAAAAACACTGTTTTTTTTAATTCTCTTATTAGTTCTGCTCTTTCACTTG
AGTTCTCACTCAACATATCTATATATCTCAACATCCGAGAGAAGAACATAAAAGCATCATCTTACAGAGG
ATGCAAAAGTCTAGAGACTGTGTCTGGAGTTCTCCATCTTCTACTTGGCCAACCTTTGAAGTTAACCAGA
TTGTTTTGTCTAATTTTGTTTATTTTGATGAAAGATGGATGTATAGAAGTATATAGGATGTAGATTAAAA
TCGGTGATGTGTGTGTGTAGAGAGAAAGTAAACACACAAAAATGCAACGAAGTGTAGAGAGAGAGAGAGA
GAGAAAGAAGTGTAGAGAGAGAGAGAGGAGTGGTAGAGTGCAACGAAGAACGTAAACACACAAAAATGAC
TAACAATATCTACACATGGAACACAAAATTAAACGCCAACTTAATCGTGAAAGACTAAACGATCGCTAGG
TGAAATACATAAAAGTCGACTAACGCTAACTTAACCGCCAAAGACAAATTGCTATACAAACACACAAAAA
TGAGTATTGCCGTGGAACATCCACATAAGACGAAGCGAAGCAAAACAAAAATGACTAAACATATCGCTAC
ACAAAACACACAAAAATGATTGGCGGCCTGACTCTGGCATTAGTCGGAAGGCGTTCCAAACTCGGTTCAG
GCAGTGTGGTGGCCCACCTGGATCGGGAGAAGTTCCTAACGATGTGGAAACACACAAATTACTAGTATAT
ATCTAAATAGGTGGGCCAATGTCTTAGGATCTGTAATGTATCTACAGAGTACCACCAATACATGAACTTG
TGATATTTTAATATGTTTTTATGATCTTTAGATTTTTGTTTGTC
>TCONS_00007474 gene=XLOC_004761
ATTTCGAATTAAACTCGGCGATTTCGAAGTAATGGGTTTTGTTTTAGAAGTTCTCTGGTTGACCCTGAAG
AACAAGAGATCTGTTCGCGAGACCATTCAGGAAGAAGGGTTATATTCCACTCTCCACTTACCTCATAACC
TTCAAGGTCGGCGATTACGTCGATGTCAAGGTTAATGGAGCTATTCACAAGGGTATTCCTCATAAGTTCT
ACCATAGTCGTATTGGTCGTATCTGGAATCTCACTAAGCGTGCCGTTGGTGTTGAAGTCAACAAACAGAT
TAAGCACAGAATTATAAGGAAGAGGATACATGTACGTGTGGAGCATGTGCAACAGTCAAGGTGTGATGAG
GAGTTTAATCTCAGGAAGAAGCAGAACGATGTGCTTAAGGCTGCAACAGTCAAGGTGTGATGATGAGTTT
AGTCTCAGGAAGAAGCAAAACGATGTGTTTAAGACTGCTGCTAAAGCTAGATGTGAGACTATTAGCACTA
AGAGACAACCTAAAGGTCCTAAACCTTGTTTCATGGTTGAAGGTATGACCTTGGAGACTGTCACTCCCAT
TCCCAATGTTGTCAACGATCTCAAAGGTGGCTATTGAGTTGTTTCCATTTTTTTCATTCTCTTCTAAGAA
TTTTTGCACTTGCTTTGTTCTTTTTATGATTTTTTTG
>TCONS_00026171 gene=AT3G62500
AGGCACAATATATAGCCTAAGAAGCTTTTTTAATTTTTTTTTTTAAAGAAGAAAAGAGAGAGAATTGTTC
AATTGATGCGCGACGTCGGATTTGATGAAAAGGAAGTTTTCGACTTGGCGCCTACAACTACTTTTGTAGG
CCTGAAAATTCACAGTCTTCCCTCATCAGAACACAATATCTTTCTCCTCCTCTTTTGTCTTCCTTCGCCG
TCGATTTTAAGGTTTTATCTTCTCCGTAGTGAAAGCACTGATAATTTCTCCAAGGAATTTACGAGGAGGA
TTTGGTTTGTTTCTCCTGCGTGTTAGAGTTTTACGATTTCTCTGTCGTTTGATTTCTTAATTCTATCCTC
TGAGAGAACGAGAATTTGGTTTTCGTTTTCGAATTTAGGGTTGAAGAAGCGGTTTCGCATTGGGTTTGTT
GTCTATTGAGCCAATTTGCTAAAGGAATTGAAACGTTGCGAGTTTTTGTTTCCCGGAGGTCCGAAGTGCG
AATCTGTTTTGTTTAATGAAATTAGGGGTTTGGAATCGGAATTTGAATAGTCGTTTATGTTGACTACGCG
ATAATAGCTGAGATAGGACATGATTTTGAAACGGATTTTGACGACATTCGATAATCTGAATCTGAAGCGG
TGCAAAATTGATTTAGAAATTGAGTATGGTAGCCAAAAGGGTGAGATTATGGTGTATAAGAAGAGACAAC
GAGCAAGCGTTGATCAACCATGTAGCAGAGAACCCGGAGTTCTAACAAGTAGCTCAAGCTCCTTGACCAG
TAGAGAAGAATCTCAACAAGTGTGCTCTGACCAGTCCAAGTCTTCGCGTGGCAGAGTTCGAGCGGTTCCT
TCAAGGTTCAGGGACTCCATTGTTGGTACATGGAAATCCTTGAAGAGTCGCAAGGAAGAGTCGACGGAGA
CATGTATCTGGGGAAGCTCGAAATTGCATCGAAGCAAAGACCCGAAGCTGTTTCCACGTAAGGATAACGA
AGACAGCAGCGAAGTAGATTGCGATTACTGGGATGCTAACTTTGGTATGCCGAAAAAGTCCGACGCCTCG
CGTAAGGGCGTGTACAAACCAGAGGAATTTACAGTCGGCGATCTTGTCTGGGCCGGCTGTGGTACAAGCG
CCTGATGGGGTCTTGAAACATTGCGTCCCTGGCGCAATACGTGTCATGTTTTTTGGATTGGATGCCGATT
GGTGCCTTTGTGCTTGATTCTCGAACTTCACTCCTGACTGAGAGTTTGAGTGGTCGCCTGAAAGTCCCAA
AGGAAGGAACCATAGAACGGATGTTACAAAAATATTTACAGCTTGTGCGACCTGTTTGTGACCTCAGAAC
AATGCAAACTCTTGATGCTAGGCACATTGAACTCTTCCTTAGTGAAGGCTACAAAGATGGAAGCTGGGAC
TACAATCTGATTGGATCTCATAAGTTGCAGAAAAACGCAAGTGCAGCTTGTGGAGCCATATTTGACCTCA
AACACCATAAAGAATCTTCATCCTCAGGTATTCTCAACCTCAAGTCTTGGACCGGACAGCCAGATATTTC
CCAACCTAAAGCAGTTATCGCACCCCATGCAGTTGCTGTTCACACAAGATTGCGAGAAAACGAAGTTGCG
GAAATCCAATCAGTATTGTGGCATTTGCAAGAGAGTATGGCAGCCCTTCAAATGATGGAGATTGGGTTTA
TTGTGATGAGTGTGATGTATGGCCGTATGGGTGCGACAATAATTTATATAAGCGCTTTAAGGTACACCTT
CATGCATCTTAACTTTTGA
>TCONS_00009666 gene=AT1G34315
GTCACCTCCTTTAATTTTTTGCGTAGTTTTTCATTTCTTAGTTTTGTATCCTTCAGTTGTGGAAGCATGG
AGGTTTTTGATGTGGTGGAGCCGTGAGTTTCGAGGTTCAGATCTAGTAAGATTGTGCTTTGGTGTTTAGA
TCCGGCGGATCTGTTGGTCGTTAGTGTGCTCGGGTCACCGTTTTGTTTGCTGTTCACGAAGTGGAGCTAT
GGCTAGACTCAGCTCTGTCATGTGGGTCTCTTCCTTGTGCCTTGCGACATTGGAGGCTCTAGTTTCTTCT
GGCGATGGCTCCTTTCTCTTTCTTCCTCGGTAAATATGTGCATCATTGGATTGACTCTTCGATCTCTTGG
TATCTACCTCGTCTCTACTGTAATACCCCACTCCCACATAGTTGGGCCAATTTGTTTTGACATTATGATA
TAGCCCATAAATGGCTCAATCTCTTTTTGATGACAACAACAAGGGTTTTGTAAGTGTCATATATATTGGG
GTATCTCATACCCTAAACTAAGTCAGCCACCATCATCATTGTTGAGACGTGAGTTCGTGAGCCTTTGTTA
TCGTCGTCGTAGTCTCCGCATTATCAACGTCGAGAGAACCTATTGATATTCCACCCATTATTGTCTCCAT
AACCAAACTGCCATGATCTGGAAAGAAAAGAAAGGAGAAGAATAAGAATTGAGAAGATCGTGAAAGAGAA
GAAGAGAAGGAAGCGGAGATGAAGGCGGAAATGTGGCGTAGGAGAAGAGATCATCACCACCGCAAAGGAA
AGGCATTAAGAAATGGAAATTTCGTTTGTGTCATTAAGGAGAAGTGAGATGAAGCAGATCTAAGTAAAAT
CAGAGAATGGGCAAAGCAAAGAAGGAAGAAGAAGAGAAAAGAGGGAGGAAGAACAGTTTCAAGATGGGGT
TTTGTGAGACTCATTACTGTCTTTACAGAAAGTATCAGATGACGATTAAGGAGTTGTTCGAAAGATTACA
TTTCCAAGAATTTATAGCAACTGACGGACTTTGAATCGGGATTATGTTAGAGAAGTTATGTGCGTTTCTT
TCAGGACAAGTAACTGACGAAATATGTGGAATCCTAGAAAACAGTTTCGTACTAGCTTCTTCGAGCCAAC
GTTTGGAGGTCCGTAACAACTCTGATCGGAACGAAATTTGGTGGAGCGCTTCATGGTATTACTGGGTCGA
TAATCAACGGTGGGATTAAGTTTCTAACGGTTAGTTATTGACCTAAAACTATGTTTACGAGACAGTTTTA
TATGGAGTAAATCGTAACGAGTTTTATTGTTTGATGGCGCAAACGAGCTCGGATGGGGATGAAGCTTTGC
AGGAGCTTTTATGACTCATGGATTCAGATCCTGGTTGATGGAGAACCAAGTTAAAGCTGATGAGCATGTG
GTTACAGTAAAGATTGCCTAAGTGAAAAGAAAGGAGAATTGAGTCTTCATCTTCAATAGACCAAGGTTAG
TAAGCGTGAGGAATTGCGTGCAATATTTTGTTCGTGTGTGAAGTTCAAAGAAAACGTTTTTGGCAAGATC
AGATGAAAACATGCCGTCTTAGTCTATATGGCGGGGCAGTTGCTCAGGTTTAGTTGTCTCCCTCGTTTGG
GTTGTCGTCTCCCTCGTTTGGGCTTAAGCTTCTCTTCCTCGACTATATTACTTCGTTAGTTTGGGGTTGA
GCTTTTTGGTTATGTCTTGGATCTATCTCATTTAGTATTAAGCGATGTTTGGCTTAATTACTCGTTTGTT
ATGTGGGTCTTGATTATTTTACGGTTTATCCGGGAGACCCTTGACAAAGACTCTCATGGAGAAAGGTGCA
TCTTATGCGGAGAAGGCCAAGGTCCACTCTCTTGTTTGCGCCATTTGTGTTGAAGCCCGTTCTCATATAT
TAGCGGGAAGTCCTTATGGTGTGCTTCGAGAGCTTCCACAGTCTTGAGACAAGTTGGGTTTGGTTTTTGC
AATGTATCGAAAACTCCTTCCCTAGTTGTAGGTTATGGAAGATCATTGTGTTTCTCTGTAATTTAACTCT
CGTCTTGTTTCTTGTGGTTTGTAA
>TCONS_00048818 gene=AT5G48412
CTAATGTCAATAAACCGGATATTAGATTGATTCGGTTGGAAGGGGAAAAGATCAATTTCTCTCTCTTCTC
TCTCTTCAATTATTCAGAGAGAGGAACACGATCTTTGTTTCTCCATCCGGTTTGTTTACTAGTTTTGTCT
CTGTGTTGTGGTTTTAGGTGATTCGTCTTTGCCTAAACACAATTCTCTCCAACATAAGATTGATGAATAT
GATGCTTGAGTTCGTGAACCGTTGACGTTTAATTGGGAAGATTTTGAAGTTGAATTTCCATGAAGTTGAA
GATTTGTTTTTAGAGCTTTGGAATTGACAATTGCTATCACCGGATTCAACATGCATATCGCGGCGTTCTG
GGTTTCAATGGAGTCGACAATCTTCTTCGGCGGCGACCAGTGATTCTCCGATCTTCTTCTTCTCACGTGT
CTTCAGCACCTAACCTTTTCATGACACGTGTTTTAGGTTCTGTTTCAATGATTCTTCTTTCTTCCTGATG
CGGTTTCCTACTTGGGCTTCATAGTTGGGCTTGAAAAGTCTTACACTTATGTTTAGTTGAATTTGGCTCT
GTTGTTTGTCTCAAACTTTGGCTTATGTTGATATAACAAAATGGACACTCTTGTGACA
>TCONS_00003506 gene=AT1G43765
AGTGATACTCTTCGTCTTCTTCTTCCTCCGTCCCACCTTTGGAAAAGTTCTCGTGAGTCTTCTCTAATGT
CTGTACATGTCAAGGAACCTGTTTGTGAAACTTGTGGCGACATAGGTTTTGAAGAAGCACTTGTCTTTTG
TGACTCTTGTAAGATTGAGTCTATACACCGCTATTGCATAGGCATAACACCGACTCCTTTTACGGAATAC
ATAACTTGGATCTGTGAGGATTGTGATGAGAGTGACAGTGATTCTGATTGTAAAGAACTGGATCAGACTG
CTAAGCTTACACATATCTTGAAGAAGAGTGACAAAAAGAAGAAGAAGAGGAAGAAGAAGAGTAAATATCT
TGATAAATATATTTTAAAATTACGTCTGTTTATTGTAACTCTTCGTAGAAGTATTACTAACTAATAAATG
TGTTTCTATAGTCTCTTGTTTGATTATCTTTTTAATTATTCGGTTTTAACAAAAAAAATTATGATCTTTT
CAATTTAGAAGTTCATCTTATTTTTATTTTTAACAATAACTAAACAAAAATTATACTCATTTATGATG
>TCONS_00022000 gene=AT3G08980
CTGGTTCTCTGCTCTCATCCGCTTCACAAAATTGATTTGCGAGTCGTTGTGTTCCAACTCTCATTCTTTT
GCACCTGGATTTCTTCCATTTTCAGATGGTTCTATGAATGTTGCTGAGAATCAGATATTAGTTAGGCCAT
CTTGGACATGGGAATCCAGAATATTTTATGGCAAGTGGCGAAGAAATCATTCACTGGAAGTATTATAGGG
CTTACCATTTCAGATAGATGTTGTAGCGTTGTTCCAGTGAGAGGAGATTCCATGTCTCCCACATTTAATC
CCCAGCGGAATTCTTATTTAGATGATTATGTACTTGTGGACAAATTTTGCCTTAAGGATTACAAGTTTGC
GCGTGGTGATGTTGTAGTGTTCAGCTCTCCGACACATTTCGGAGATAGATACATAAAGAGGATAGTCGGG
ATGCCTGGTGAATGGATAAGTAGTTCTCGGGATGTGATCAGAGTCCCAGAAGGTCATTGTTGGGTAGAAG
GAGATAACAAAACTTCCAGCTTAGACTCAAGATCCTTTGGCCCTATTCCTTTGGGTTTAATTCAAGGAAG
GGTCACTCGTGTCATGTGGCCTCCTCAAAGAATAAGCAAGATCGGTCGATAATGCTAATGGAGAATGAAA
AGGACGTCTCCATGTTCCTCAAGATCTCTATGGGAATTCTCAAATTCACATTTCTATCCCATTTTTTTTT
TTTTAAATAGAAAAATAAACGACACTTAAATACTCCGTTCTCAAATCGGAACCAAAGTCACGTGTCAATG
ATACCAATTAACACTCTT
>TCONS_00002351 gene=XLOC_001450
ACAGAGGATTGAGACCAATACCACCAGAAAAGGGTATTTTACCTTTGGATCATTTGCATCAATGTGACAC
GGAGAAGAAAGGTTATCTTAACTGTCTCAAGTCTACTGGTCATAAGTCTGAGCAATGTAGGCATCTTTCA
AAGACGTATCTCGAGTGTCGGATGGCTAAGAATTTGATGGCAAAGCAAGATATGTCTGAGCTGGGATTCA
GTGGTGAATTACTGAACTGGATTCTACTGTGGAGAAAGAAAGATGAAAGTTTGCGATTATATATTGTGCT
GATCGATTTTGTGGAACACTTACATATTGAAATTTGAAGACTATATATTTATAACTCCAAGATTTTATTG
AGAT
>TCONS_00043227 gene=XLOC_028343
TAAAAGAGAATTCACAAATGAAGAGATTCCATCCATCAAGATCGATCTCAATAGCTCTGTTTCTGGTTTT
GTTAGCTTTCTTTAGCAGCAAGTTTCACATAGAGGGACATAGAGATTTGAGAGATTTGCAAATAAGCAAA
GAGATGAAGCAGAAGTCTCTTGGAGGTGAAGGAGATAGCTTACGGAAAATCCCGAGGAGTCGCTATAGCC
CCATACAGAACAAGAGAGGTCCAAGTAGGAAACATCAGATCACATCACATGAACCATAGATTTCATCTCT
AGTTTTTTATTTAGATCTTCTGATTTTTTGTATTTTTTTTTTGTTGTAGAATAGTATTGCCTACACTTGT
TTGTGAATGCAGCAATGTAGAGTTTGATACTGTTACTATTCTTAGAATGTTTTTTTCTTTTCTTACTGGA
AAGTCTTACTCTGATACTGTTCTATTGAGTCAAGGCTCTTTGTTTAGACCTCTAAGGAGTGTT
>TCONS_00030356 gene=XLOC_019880
ATCAGCCAATACTGCAGAAATCATCTCGCCTTGGATGCTATTGATTTCAGAATCAACTGCATTTGTATGA
ATCAGAAAGGACTTTATTGATCTTATGAGGAGCTTAAGTAATTGGGCAGTGGTGAATGATGATAACCCAA
AAAAGAAAGATTGGATGATAAAGACATGAAGAAAGTTTTATAGTTTGTGTCTTGTGTAGAATGGCTGCTC
AAGTGGTCTATATAGTTTGGAAAGAAACAGATAGGGATTATCAGGTATTTTTGGATGGTCTTGGCCTTGG
GAGGGTAAGGGATGCTCTATAACTCATTCCCAGGGCTACTTTTTGTTCTGTATTTGGTTTGTTCATGAAT
TGTT
>TCONS_00032428 gene=AT4G10845
AGTCTCTCTCTCTCATTTCTCTCGTTATTTCAAATCCCTAGATTTTTATTTTCGGCAAACATCTGAAGAA
GTTTATGATCACCGACGATTGTTTTCTCCGGCGACGATTCGACGATCAGACAATCGATTCCCTAATTCAG
ATGGGGATTTTGTTTGGATGGTCGTATCATCACCGACGGTGGAAGATGGCGGTAGATACGGAGGGCGGTG
GAGAGCCGTGAGGGATGAAGTTACGGAGGAAGCGGTGGTCGTGGCTGGTAATCGAAACAAAATCGTTGAA
GTCTTCTTTGCCTGAAAGAAGAAGAAGAAGACGGTTTATCTTCGCTCTTTGTGATTCGAGTTTTCTTTTG
GATGTCAATCTATTCACTTTCTGGACGGAGGAGACACTAATTGAGGACAAATCTTTATCATTTTGCACTT
GTAATGGAGAAAGATGGAGAAGATTGTTTTCTTTCTACAAGTTGCTGATGATTCTTAAAGAAACGTCGGA
TATGGAGAATCTGTTACAAATGGTTCACCTTTCAGGTTTGTTCATGGTTTGAGAGTCAATACAAACATTC
CCCAGCAGAAATCGACATGTTTTAGTAAGATAAACATGAATGTATCAAAGTATTGTAAATTTGATGCCCT
TGTTCCTAATCAGATCACTTCGTTCATATATTTCCGTCTTGAATTCAGTTAACAAATTTGTATTTTCAAC
TGGGAAGGAGCTTGAAAATATAGAACAAGAGAAGGAATTAGACCAACATGTTGTAAATTTAAAATTCCCT
GTGCTAATATATCAGCCAACCACGAACTCACTTATATATCGCAATGGAGCTCTGAAATGGTTGTGCATCA
TCTTAATGGAGTTCTGAAATGGTTGTGCATCATCTTCTTGTTTGCATCAGTCTCTGGTTATCGGAGTGTC
TTGAGGACTTTTTCTTAATTACCAGCATTTGTTGCGTCTTATGAGATCAATCTTCAGCTGAAAGATACAT
GGAGCATCAAGTGAATTCCTCCAAAGAAACAGATCATTGGGAAGAGCCGTTGTCTGAAGGATGAATTGAT
TTTAATTTCGTTTGCAATTTTTGCAACCAGTTTCTGAAGCAAGAGCCTCATGAATTCCTGGGGACCATGA
AACAAGGTACTCCTTTTTTTGTAAGTCCCTTTTTGAAAGATATTTCTTCATTTGTATTTCTTCTTCTCTC
TAATCTTTATCAAATCGGTCTTTCTCATCATTCTGATTTTTTTTTTGTTTTTGCCTTTCTTCTATGGCAT
TGGGGTTTACAAGAGGGAACCCTACTTTTAAAAGGAAAGAAACATTGGCAATCCTCATCTCTGGATTTCT
ATCAAATTTGTTTTTGTTCCTTTCTTCTGTGGTATTGAGGGTTTTGTACTTCCGCTGGATTACGAGAGGG
CACTCAAGTTTTCAAAGGTTTTGACTGGTTAGCGTCATAAAGGTAATAGTCTTGGTCATCGTGATATGCC
ATTAGAATTTGATGCTTCTCTGAGGTATGTCATTTGTTTAACTGTTACTAGTTAAAATGCATTACTGAGG
TTTGTTAATTGGTATTATTATTATCTTTTTTCTTTGCATGGACTTTAGGTATAGAATATTTGGTGAAAAA
CTCTCGCGGTTATTTTTTATTATGTTAGCATTCGGTGTTTCAAGAGTACATTGATGAAGTTTGCGCCTGA
ATGGGAAGAATAATTTCTCACATCCAATGTGTGATGGCTGCTATAGTTATGAGACAAGTTCTTAAACAGA
CCGTAAAAGAAGGGAATGCATCAACGACCTTTTAGCATGAATAGTTAGTCTCCCGGATGATTAGGATTGA
TCATAGTAGAGATATGAGAAGTTTGATGTTCCAATGGCCTACACTATAGAGCAACAATTATTGATGTTGG
AATAGCTTGGTCTGCAAGTTTTTACCGCTACCATTTGTTCTTGACTTCTTTCATGGGTTTTGGTTAGTAT
ATGCAGGGATTTGTTCTTCGGTTGGTTTACAAGAGGGAACTTAACTATGAAAAAGGGAAGAAGCTTGGGG
AAAAAAAGAACAAGAGAAGATCATGATCAGCTAAAGTTGAGTAATATTGATTTTTTTAATGAATTATGTT
ACTATTCTGCATCGTCTCTCCATTTGAATCTTGAGATTGATTTAAGTGTATTAAAATGTGTTACATTGGG
ACCTCAGATAGAGTATACTGGAGGGAGCTACTGATTCAGAAGATGCTCATCACAAAGACTTCCTTTACGC
TTGTTAGACAATAGACACCAATTTTCTTTTCTTTCAGTTTAATTTTCTTATTTGTTTGGTTGTCGGATCA
GGTTAAAAGATACCACGAACTCTCCTAGAAAACCGGAGTATATTGCAGTAGCAGGAGCAGATTGATGATT
GTGAAGCATGAACACGAGTATTGGAAATATGTAGAGGAAGGTTAAACCTGAGAGAGACACTACTTTGCCA
ACCGAGATATGCCAGAAACTTGAAGACCATTTGAGCTAGTGAGATCAATTAGAGGACCAGATTCATCCAA
TCATTGATAAGAGCCAGTACCAACCTGATAAACGAGATACAGCAACATCTATGTCAGCCCACAAAGCACG
AAGAGTACTTGATCAACCTCTTCCACATCCAGTTTCCCGAACCCGGAAAATCTGCATCCCAAAACAAAAT
ATAGCTGCATTCATGCATACATCCATACATGCATATATCCATACATGCATACATCCATACATGCATATAT
CCATACATGCATTCATGCATACATCCATACATGCATACATCCATACATGCATTCATGCATACATCCATAC
ATGCATTCATGCATACATCCATACATGCATTCATGCATACATCCATACATCCATACATGCATACATTCAT
ACATCCATACATGCATACATTCATACGTTCATGCATACATCCATACATGCATACATTCATGCATACATCC
ATACATGCATACATTCATACATTCATACATGCATACATTCATACATTCATTCATGCATACACATGCATAT
ATATTTGCTTTCTTGATTTATTGATTAGATCATTGCTTGCTACTTTAGTACATTTGCTAACAACTTGTTC
TTGTTTGTTTCTTGTGCTTATCTCAGTTTGTAACGTGCTTGCTTGTTTCTTGCACTGTTCACTTTATTCC
TTCTTTGTTTCATTGATTATTTGATCGTTGCTTGTCTTGTTTGTTTGTTTCCTTCTTGGTTCCTTGATTT
ATTTTACTTCATTGGGCAGCCTTCTTCTTGGATACTCGCTTACTTAATTGTTTCAATCAATTTCTTTACA
CACTCGTTTGCTTGTTTCCTTCTTTGATCATTTGGTTTTTCTTTTTCTTTTTTACTTTCGTCACTATTTC
TTACATGAACTTCTCTACTTGTTTCGTTGTTTGCTTACGATTTTCATTTGGTTACTCGCTTTCTTTTGCT
TTCTTTACTTCTTACATAGTTCCATTGCTTGCTTAGACGTAATTGTTTAAGAAAACATCTCCACAACATC
CTCCTTGTTCTTGCAAACTTCATTACTTAATTCCGTTTATGCGTATCTATTAAAATATCTACAACTCTTT
AGCGAAACTTTATAATCCACACTATACAATTTAATTTGCTTTATATGACATGTTTAGCAAAAAAAAATAC
AATTTGCTTTAATTTGGTTTTTATCCCCTTTTTCCATTGGATTATTATTATCTTTACAAAAAAAAGAAAA
ATAATGTTTTGCTCTGACATGTTCTAAAACTTGTGGATCAAAATATTAGTAAATAAAAAACTTATATGAT
TAAGTATTATTTGACACATCTCATGATCTAAATTAAATTCCATTCCCCTTTCATTTCCTTAATTCCACAA
TATGCAATTGTATTTTGGTTTTTTCCCCCTTAATTATTCTTTTTATCGGGACTTTTTGATATATGGTTAT
TTTTTCATAAGTGTCTTTTTCGTAACTTTCTGTAAAAATATTTAGGGTTATTTTTCTGTCATTGTGCCTC
TTTATTACAACTTTCTGTTATAATATCGATAGTTATCTTTTTCGTTTGTGTCTGTCGCATGTTTCCTTAT
GAATAGTTGTCCACTTAAATATTTGTAACTGTTGAACTATATATATTCCTCCTTCTTCTTAAGTAATTTC
TAAATTTTTGTTCTTTACCACAAATTATTTGTTTCATGATGAATCCAAAAACATGCCTTTTGCATTTCTG
AACGGTTTTGTTTTATTATCGCAACATTCATTTGGTAAAATGTTGACGGTCACTTTTTTTTGTTCATGTA
TCTTCATCGTAACTTTCTGCTAACATTGACGGTTATTTTTTCCGTTAAATACTTTTTTATCGCAATTTTT
CGTTTGTATCTTTGTCATTTTAATATTGACGGTTATTTTTTGTTGTGTTTTTTATCGCAACATTTTGTTA
AAATATTTACAATTACTTTTTTAGTTAGTGTATTTTCATCGTATCTTTCTATTTACATTGACGGTTATTT
TTTCCTTTAGTGTTTTCTTATCGCAATTTTTTATTTGTGTCTTTTTATCGTGACTTTCTGTTATTATCAA
CAGTTTCCATTTGTTTCTTTTTATCGTAACTTCGTAAAAATTATTTACAGTTATTTTTTTGGTTCTGTCT
CTTTTATCGTAACTTTTCGTGAAAATATTGACGGTTACTTTTATTCATATCTTTTCATCGTAACTTTTCA
TTAATATTGGAGGTTGTTTCGTTAGTTATGTCTTTTCATCCTAATTTTTTATTAACATTGATTGTTATTT
TTCTTTTAGTGTTTTGTTTATCGTAAATTTTCATAAAAATATTAAAAGATATTTTTCTTTGGTTGTGTCT
CTTTATTGCAATTTTCCGTTAAAACATTGATGGTTATGTTTTCGATTGTTTCATTTTATCTCAACTTTCT
GTTACAATATTGACAGTTACTGTTTTCGTTGATGTTTTTTCATCATAACTTTCCCTTAACATTGACTATT
ATATTTTTTGTTTTTGTTTTTTATCATAACTTTTCATAAAATTATTGACAGTTATTTTTTCTCGGTTATG
TATTTTCGTTGCAACTTTCCGTTATAATATTGACAATTATTTGTT
>TCONS_00042389 gene=XLOC_027814
AGTTGAACCACCATGGTTGTTCTTATCCCGTCGTGTTGACGTATTGTTGCGTTCGAAAGGATCCGAGAAC
TAGCAAAGTTGGAGAGAGCCAAGAGGTCACCGGAACTTCACCGGAGAATCACCGCGAGTCACCGGAAGTT
AGTCACTGTCATCGGAGCTGTCGTAGTCCATTGGCAAGGTCGTTAAGGCCACCGTGAGCTTGAACCGCTT
TGCCGAGCTGCCCAGGTGATCCGCCGAAAATAATCGCCGAGAAAGCCCGAGATTGTTCCTGAAGCCGTTT
TTGTTGTTCCTAGTTCAAAACCGAGGAATCAACCCATTTTGTTAAGGTTGGTTAAGTTGAGAGTTCGTTT
TCCATTATTAATTGGTAGTTTTGCGATGAAAGTTGGTTTTGAACCGGGCTAAGAAGTGAATACGTTGACC
AGCTCCTTGTACCAGATTCGGGTCCTTTCATTTTTAATCTCCATAATTAAACCAGCCGCGAGTCTTGAAG
AAGAAGTATGCAGTCGATAGTTTCTTTCTTCCAGAGAATATACATCGAAGCTTGATAGTGAAGCTATGCC
AACTGGGAAAAAGCGGAAGAATGAAAGGACGTTAATGAACAAAGATGTGAATGCCAAAAGATTGAAGAAA
GATGTGAAAAGGTGAGTTCTCAAAGGTTAGAGTGGAGTGAGGAAGACGAGATCCGTGTGCTACAAGGTAT
GATGGATTTCAAAGCTGTAACA
>TCONS_00012636 gene=AT1G76020
GAGAAAAAGTGTGAGTCAGAGAATAATGATTCGAGCGGTTCTCCTGTTCCTTGTCTTCGTCGTTGAGACG
AGAGTACAAGCGCAGCTAGTGCCGCCGGTGAGGCAAGATGGTTTCGTTTACCCACCGGGTCATCGTTTCG
ACCCGGATACTATACTAATTGAGGCGTATTTTGACCCGGTTTGCCCGGACAGTAGAGACTCTTGGCCGCC
ACTGAAGCAAGCTCTTCATCACTATGGATCTCGCGTTGCCCTTCTCCTCCATCTCCTTCCTTTACCGTCA
GTGATCTAAAATTCTCTCTTTGCCTTCATTCTTTGCTCTGAGCTTAATTCATGTATTGATCAATCGACAA
GTGGCTTAAGAAAGCTACCATGACAATGCCTATGTAACATCACGGGCCTTACACATTGTGAATACCGTAC
ACGCCAATGCTACCTTCAGTTTGCTGGAAGGGTTCTTCAAGCATCAGTCATTGTTTTACAACGCGCAAAC
ACAACTCCTTTCAAGACCTGCAGTTGTGGAGAAAATAGTCGAACTTGGAACAGTCTCGTTGGGGAACTCA
TATCAATCGGTTCTTAAATCCGGCTTCAGCGACAAAAAATCGGATCGTGCAACCAGAGTTTCCTTCAAGT
ATAGCGCTTCAAGAGGGGTTTATGGTACACCAACCTTCTACGTTAACGGGTTTGTATTGTCTGATGCTGC
TTCCCCTTCAAATTTTGGAGGATGGAAGAAAATCATTGATCCTCTGGTTCAAGCACATGAGATGGAAGAT
AACTTCATTCCCTTCCTTTGAAGATTTTAAGTGCTTTTGCTGTGTCAATTGTCATGGTATAATACTATCT
GTAATGTATAGACTTTCTCAAAACCTGTATGTTGCTCATTGTAAATTTGTAATAAAGGAAAGTGATCCAT
ATAAAAGTTGGCCAGCCCAGATTTATT
>TCONS_00026414 gene=AT3G02555
TATCTTGTTTCATCTTCTTTAGTCTTGTGAAAAATTTCTGTTTTTAGTATCGTCAATACTTTGTGTATTC
TTTGATATCTATTTCTGTGAAATTGGTTTCTTTTAGTCAATGTATTAGTTGGCATTTCTGCTTCTAAACA
CCCTTTTTATATCCATCTCTCTCTTTGAATTTCGATATGATCACCAAACGAGTTTTTGTCAATTCTCTCA
AATTCAACGGGACTCTGGACGAATTTAGGGCAAATTTGTTCAGATTTTACCAAATTAGGTGTTCTTCTGT
GGATAAAAGATGAATCATTGTAGCCTTCAGCAGAATGCATTCTTGTCTCGTGAAGAATCGAGAGGATTTG
TTCCTATCTATTCTCATCCAGTGGACTCTGTTGTTTGCCCTAAGCCCCGTCGTGCAAACAACGTTATTCG
TCCCTTTAGATTACATTTTAGTCTTTCAGGAGCTGATGATGTATGTGATTCTAAAGCCGGGGAAGATCTT
TTGGACATATTTCGTAGAAAGGAATCAGTATCATCTAGATCACCCCCATTTTTCCTTGGGTCTCCCCCTA
GCCGAGCAGCAAACCCGTTAGCTCAAGATGCACGCTTTGGAGATGAGAAACTCAACACTGTCTCACCCTC
ACTCTCCCCTCTTCTCCCATCTGCATCTCGTGTTAAAAGTGGTTGTGGTAGAATGAAGTTTGGGGTGAAA
CCAGCAACTGTTAGAGTAGAAGGGTTTGATTGCTTGAACAGGGACCGCCCAAACTCAAGTATCCCTGCCA
TGGCCTAGAAAGAAGAAGAAGGAACAAAGAGGATTCACAAAGTGTACATAAAATCCAGACTCAAAGACTC
CATTTTTTGAAGAAGTATATATAGTTTTGCAGAAGAAGAGGAAAAGGAAGATTAACGATCGCTCAAGCTT
TTACCGCAGTTTTCTGTGATTATGATGAGGTTCAATGTTGTGTATATATATGTATCTACCGTAATTAAGA
GGTAAGGTCGAGACTTTATGTGTTAACTTCTTATTTCTGAAGTCTCGTTGTAACATATTAAACCAATTTG
GGAGTGTTGTTCTCTTTTCTGTGTATAATAACCATTCTTCTTTTTTGGAGATTCTCAAGTCTTTGTAAAT
TGTAATCTTGATAAATTCAAAATGCTTTGTATTATTCGAACAA
>TCONS_00035785 gene=AT4G05631
ATGGATCAGCTGGTTATAGAAACATCTAGACATGAAGACTCAAGAATAAAGAAATGGTACATTCAAGTTA
GTGTGAGAATTTCTGCAAATAAGAAAGGGTGGTGCTTTGTGAGATGGTTCCAGGAGACATCTGTTATGGT
GGAAGAAATTCAGTATAAGGGTGTGAAGAGTCAAATTGAGAGCTTCTCTAGAAGCAAACTGCTAAAGAGT
AAAGAGACTGTTGGTGTAGCTACAAAGTGGAAAGAATTATGGATATATCAAGTGATAAGGTTCATACAGT
CAAGCGCACAAGGTTTTATGATTGAGAATTATAGAGACAGTGACAAAGAGGCAGTTCGCTCGGCAAGTGG
AGCTTTAGAGTTGAGGAGTTTCTCGGTTATCTTAAGTACAAAGACAAGGTCTGAGTATACTGGGTTTTCA
ACGCATCAGAGTTTCGAGAACGGGATGCTTGATGGTAGTTCAGACATTGGAGACGGTAAGAGACAAGTGC
AAGGTCTTGCAAAGAATTTGTCTGCGGTTCATTCACCTCAAGGGTTCAAATCTGTTGGATTGAAAGGGTT
TGCTGATTCAGAAGGGTTTCGAACCAGATTGAGCAAAAAGAGTTGTATCGGAAGTTTTCCTTTCTCTGTG
AAAGTTAGGAGGCATGTTTTGTTGGTAACATAGGCGGTGCAAAGTGATGCTCAAAGTTCAAACAAATCAC
TGTAAGTACAATCTCTAGTTAAATACATTTTACTACTAACGGGTTATTGGCTTAGATTGTTTTGCAGGAT
GAATCATTGACTGTTTCAGGATAGAAAAGCACAAGCGATCCAAGATATTTTTGCATAATGATTCAAGGGA
GAATTTGATTCAAAGTTCAGTGCACATGAAATGAATCAAAGGGCTAGCGAGGAATCGATCTGCAGAGGTT
AAAAAAGGATCCAGGCTGTGAAGGAAACAAGTGAAGCAAACATGAGTTTTTTGTTGACACAAGTCTGTGT
TAAAGTTGGTTCACAACTCAAGAAGTGATACTAGAACGTCGATGGTTCGGGAACGTCGGTGTGATTCACA
TCACAGCTATTTTTTTTCCATCGAAGATATGTTCACTAATGGTTGTTGAAGTGTGAAGATTGGAGTTGTC
AAGGTTAGAGCAAGTTTAAAGGGTTCTAAGGAGCAGCTGCGAGGAAGTCTTCAAGTAGAATCAAGACATG
TTGATTTTAAGATGCATTGAGGAAACAATTTTTCAAGGAAGCATTGAAGTTGAACGGTGAAGTTCAAGAT
GAGCGGTGAAGCTCAAGTACCGGAGATGGAATCCAAGAAGCTAGATAAGGAGCGTGAAGAAGATCGATGA
CAAGGTGGAGATTTGAAGGTTTAGTGTCATCCGATCTCAAGATATATGCTAAAGTGTGATAAGTATCTGA
AGCAATCAGAGGGTTTGACCCAAGCTTCCTTCATTGGCTCACGTGAGAAGCACACACGTGAGATTAGTAA
TAAGTCACAACTAGAAGGGTAAAAGGGTCTTTTATCATTGGCTCTGTATCTTCTTCTTCTCTACTCTTCT
TTGAGTATGTAACAGAATGAAACAGATAAGAGAAGCGTGACAACGAGACTACGCAAGTCGACGAGAGACG
TGAGCTTAGAGTTAGAGGTAGAGAGAGTAACTGGTTTTGTGTTGGTGAGTGAGAGAAAGCTTGAGAGTGA
CTGTAATCCGGTGAGCGATTGTAACGGTCACTTGTATGAGCTCGAGTTTGAGCTATGATCTAGTGGATTC
CGGAGTCAATCTCCGGCGAGACGTAGGGTTCCACACCGGAACCTGAACTCGTAAAATCTCGGTGTTCTTT
GTTTGCGTTTTTTCTATTTTCTTTCAAATCCCTAAACTAAGTC
>TCONS_00045560 gene=AT5G09225
ATTTCAGCTTGTAGGAATGTACATTTGTTGATGGAAGTTTCTTCAGAATTGATTTCAAAATCTCTGAGCT
GAAGATTCTTGACTTGGAACAAATATGCCTCACAGAACAAGGCCGTTGAAGGGACTCTTGCTTTTCACTG
GAATAAACTTTGTGTTGGTGCAGACCATTACTCCAGTCTATGACTTTGTCTGCTTCTTGCCTTACTGGGA
GAGAAGGAGAGAGCGAATCCGGCAGGAGCGTGAAGCCGCAGCTGCATCCTTAAACTCAACACAAAAAGCT
ACTCAAGCATCTGTTGGATGATGAACTCTTCTCTACATCTTCTCAGTCTCTTAAATCAGAATTCCTCTTT
GTAAGAAACTAGTTACCCTCTGATTACTGAATATCTGAGAAGGCATGTTCACATTTCTGCTCTGAGCTTA
GATTCATTGTAGCAAATCTTGAAAGTTTCTGTGGATTTTTCAAACACGTGTTATTAATCGTAGATACTTT
CAAAGATTCTG
>TCONS_00012126 gene=AT1G69935
ACAATCACTGAATAATCATCTGGTGTTACTCTCTCTGCTCACAAATGGCCGCAGCTACAACAACCTTATC
ATCATCTTCATCATCACCATCGCTAACTCTCATCAATGCCTCACACAGATTTGTCTCTGTAACTCCCTTC
TCTTCTAACTCTATATTCCTCCGCCGCCGATTCCGCCGCCTAAATCGCTCACTCGCTTCGTCTAGCTCCC
ACGCGATACGAATCAGACGATAGATTCTTCGGCGGTGGTGACAATTACGATGTTGTTCCCGATGACGACG
GATTTAGCGACGATGATGATGAAGAAGACGAAAGAGAAAGCAGTGTCGATCTTTTGATCAGATTCTTGAG
AAGCATGTTCAAGAAAGTCTCGAAACGAACTAAAAAAGCATCGCGACGGATTTTGCCAGCTGCCATGTCT
CCTCGACTCGTGTCTTTTGCAGTAGATGGGATATTGTTATTAGGTTCACTTTCCATTACAAGAGCATTTC
TTGAGGTAATATGCAATCTAGGAGGAACTGTGTTTACGGTGATTCTGCTGATACGGTTGTTCTGGGCGGC
AGCTTCGTTCTTCCAGACTTATGGGAACTCTTTTGGACCAAACCCGGTAAATTAAAACCTTGTTTTACTC
CCATTTGGGTGTGAGATGTTGTAACTCATGTCTTGTTACGTCAATTGGTAAAGGGAAATGTAAGATAAAT
GTGTGCATTAATATAGCTAGGGAATTATGTAGTTTATCAAGAGTTAGAAGACGAAACTAAGAAGATAAAA
GAATGTTTCCTGTAATGTTTCCTGATATTTGTTGTTCAACGTATGTGTAATTTTAATGAATACACCATTG
TGTTGTTATTACTATAACATGATGCAAAAAAGCTTTAGAAGAGTTG
>TCONS_00005615 gene=XLOC_003667
AATCAGAGGGTTTAAACAAATCTAATTCTCAAAATATATTAGGTTACCTCTCGTGTCTTGAACTTTGTGT
TACTAATAAACTTCCAGTCAAATGTTCTGAACAATGTTGGAAGCCTCCTCCCGAAATGAATTGCAAAGTT
GGTTGTGTTACTCATCGTTGTGTTTCTACTGAAAATCTTAATACAGAAGGAGATGCGAAAAAGACTATGA
TGTGTGTGGATTCATGTTCGGATATGTGCAATAGAAAGAAATAAAAGCGATAAAAATTAGTTTTATTCTG
TAACAATTGTTGTTTTAATAAAGATATATGAACATTGATTTGCTTTGATTTA
>TCONS_00022390 gene=AT3G13420
TATTTTGTTGCCTCTTCTGCAACGCGATCCCGCCAAAGACACTCTTTACTTTCTCCCTCACGAAAATTCT
CAAATCGTCGTTCTCTCTTGATTCACCGATTTCGTTCGCCGGAAAATTGCAATTTAGCATCAGAATCGTC
GAGCCATTTTGTATTATGAAAGTCCATTGAAGTAACAAGTAACGAGAGCTGCGAGGTTGAGATTTTACGA
TGCTTTGTGTTTCGTTACGAAATCGAATACATAATTGGCTTCGCGACTACGTTAGGCTCCAATCTGTCGT
TTTGATTCTTATCTATGCTCAGATAGGGTGCGCGTTGATCGGTTCACTAGGGGCATTGTACAATGGAGTC
GTGCTGATAAATTTGGCGATTGCGTTATTTGGGTTAGTAGCAATCGAGAGTAATAGCCAAAGTCTTGGCA
GAACCTATGCGGTTCTTCTTTTCTGCGCCATTCTTCTTGATGTCTCATGGTTCATTCTCTTCTCCAAAGA
GATTTGGAACATTTCATCTGATATGTATCAAGTCTTTTACATCTTCTCTGTGAAACTCACCCTGGCTATG
GAAATTGCTGGGTTCGTTGTGAGGCTATCGTCCTCTCTGTTATGGTTTCAGATCTATAGGCTGGGAGCTT
CTATTATAGACTCTCCATTTCCCCGTCAATCAGATTCAGATTTACGGAATAGCTTCTTAGAACCTCCTCT
TTTAGCTAGGCAACGTTCACGTGATCCAGAATTACGAAATAGCTTCTTACAGGCTCCTGCTATAGCTAAG
CAACGTTCACGTTCTGACGAAATCTTGGAAGATTCTATTGACGAACCTGCCTCCTACACTCCTCTGTTAG
ATGGCGGCCTAAGCAATATCACTTTGCCCAATGCAACACAGGTGATTAAGCACCATTCAGCTGGAGACAT
TTACAAAGGATCCCAATCATCTGCTGCAGAAGCCTCTCGAAAGAAGTCTCCTCTATCCAGATCCTTAGAA
GCACTTCATTCTAGTCTCTGTTGATAGAACATCTAATGATTGTGGACGTTTCCAACTCACTTTTGCAGGA
AGATAGCTTTTGTCACGAGCAACTTCATTCAACAATTCTAAGGCCATTCTTTGTTTTCAATTTGAAGAAT
CCAGATCCGAGATTTACATAGTGGATAACAAGCAAGAACAATGCCTTTATCATCATTCATTTTACTCGGA
ACTGTATAGAATTGGGGTTATTTGGACTACGAATGTACATTAGCATTCTTTTCTGTACATGAAAAATAGG
TGAATCGGAGGGTTAGTATAAACTTCAAAGATAGTTTTTTCATCCAAAATGTTTGGTAAACAGTGAAGTT
TTTATTGCAGATTTTTAAAGTAGCAACATGATTTGCCTATGGGGA
>TCONS_00039826 gene=XLOC_025997
CTTTCTCTTGTTTCGATTTCCATACCATATATATTTGACAAATCCATCGACTTAATTTGAAGACAGAAAA
CGATGGAGAATCCAACCGGACCTTGTCAGGTATGTGGGGATATCGGCTATAAGGATTTGATAATGACTTG
TTTCAACTGCAGAGAAGTTAGAGAACATATTTATTGCGCAGCAGTCTTGTTACGATCTGTACCCGGTATA
TGGTTATGTCAAGAGTGCAGAACCTCGACTCGCGTGTTACAGATATCGCATCATGTGAACAACTCAACTA
ATAGCGGTAAGAAAGAAACTTCTATGCCGGTTCAAAATGGTGGCTTGAGACTTCATCAGCCTCCTCATGT
ACCCATGTTGCTAGCACAATCATCTACTAATAAAGCTTCTTTGGTGCCCAATGATACATCTCCAATCAAG
AAACACCGACCACCTTTTTTGGCTTTTCCTTCTCCAAAAAGAAAACGTAGGACGCTTCGGCTTGCAGAAG
GACATACCGAAGAAACTAAACGTCAAAGCTCACATCCTTAAGTGTTTCGTCAAATTGATTAAGACATGTG
TGTTAACTTCTCCTGAGCCTCTCTTTGCTTTAAGTTGCTTAAGTGAGTGCATCTGTAATTAAGATTTTTA
GGGTTTCATCTTCCTTGGATCTCAAGTTACTTACAAGCTATGTGAGATTGGACT
>TCONS_00026416 gene=AT3G02555
CATTCATTACATAGCCGCTCTGTTTCTTCTTCTCTTTCCCTCACCCTTATCGCCGCTGTTTCGTCTTGAA
CAATCAGGTGTTCTTCTGTGGATAAAAGATGAATCATTGTAGCCTTCAGCAGAATGCATTCTTGTCTCGT
GAAGAATCGAGAGGATTTGTTCCTATCTATTCTCATCCAGTGGACTCTGTTGTTTGCCCTAAGCCCCGTC
GTGCAAACAACGTTATTCGTCCCTTTAGATTACATTTTAGTCTTTCAGGAGCTGATGATGTATGTGATTC
TAAAGCCGGGGAAGATCTTTTGGACATATTTCGTAGAAAGGAATCAGTATCATCTAGATCACCCCCATTT
TTCCTTGGGTCTCCCCCTAGCCGAGCAGCAAACCCGTTAGCTCAAGATGCACGCTTTGGAGATGAGAAAC
TCAACACTGTCTCACCCTCACTCTCCCCTCTTCTCCCATCTGCATCTCGTGTTAAAAGTGGTTGTGGTAG
AATGAAGTTTGGGGTGAAACCAGCAACTGTTAGAGTAGAAGGGTTTGATTGCTTGAACAGGGACCGCCCA
AACTCAAGTATCCCTGCCATGGCCTAGAAAGAAGAAGAAGGAACAAAGAGGATTCACAAAGTGTACATAA
AATCCAGACTCAAAGACTCCATTTTTTGAAGAAGTATATATAGTTTTGCAGAAGAAGAGGAAAAGGAAGA
TTAACGATCGCTCAAGCTTTTACCGCAGTTTTCTGTGATTATGATGAGGTTCAATGTTGTGTATATATAT
GTATCTACCGTAATTAAGAGGTAAGGTCGAGACTTTATGTGTTAACTTCTTATTTCTGAAGTCTCGTTGT
AACATATTAAACCAATTTGGGAGTGTTGTTCTCTTTTCTGTGTATAATAACCATTCTTCTTTTTTGGAGA
TTCTCAAGTCTTTGTAAATTGTAATCTTGATAAATTCAAAATGCTTTGTATTATTCGAACAA
>TCONS_00044656 gene=XLOC_029213
GATTTTCTTTTTGTCTTCTTCTTGATGCCTGTGAAGGTAAAGATGAACAAGACCGACTCTCTTAACTTCC
AGAGCTTCTTGGATCTTCTATGGAGATGTCCTTGTTCGGCTTTATGGATTGGTTTTAAGAAATCTCAGGT
TAGATAATGCAAAGGACTTGTTGCAGGACTCATACATTTTTCATATGATAGTAGCAGAACAAATTTGATC
AAAGGCACTTTCTGAATTCTGATTTAGTACAGGATCGCCCTCTGGTCTTCGAGCAACTCAGGATCCTTAC
TGATGCTGATGAAATTTTCAACACAAGCATCTTGGAATTCTCTTAAATTTTGAAACCTTATGATCTACTT
TATGGAAAAGACACAGAAGAAAAGGACAAGAAATGCCATCTGGTCCAATGCAGAGGCAGTGGGGAGAAAG
TCTTGTAGGTTTCAAAGATGGTGGATATTTAGATCATTTTCTGCACCAACCTCTCCCCTAACAAGCTCCT
TTCAATTTTCAACAAAATGTCAACATCAAGCCTGTCACCAGTATATATATAGTCTCTAGCGACATGAATC
CGTGAACCACAGGATTTAGTACTATCTTGAATTGTGTCCGAGAAGAAGATTGTATAGGACTGTAAGTGGT
TATACCGTACGTATATGAGAGAATAAAGAAGAGAAAAGCA
>TCONS_00044091 gene=AT5G59400
AGTGAAGAAGAAGAAGATATTTGTTGCTGATGGCGGGTACTTGCACTTCGATAAGGCCTCGTCTCATTGG
CTCTTCTTCAATTGTTGAGCTTTCAAGGTTGATTAATCGAGCTGGAGTTCCTTTCTCTGTACGATTCTCT
ACAAGAACCAGAGCCCTCCACGGTGGTGGTTTAACCGCACCTACCTCTCGTGAGGAAGGTCCTTCTTGTA
TCTTCGTTGGACCTATTGATTCTGCTCGCAAAGAAACTCTAGAAGCTCTTTATCGCCAAGCTAAGGATGC
GTATTACAATGGCAAGCCTTTGATAGTTGATGACATGTTTGACAGAGTTGAGCTAAAGCTTCGGTGGTAT
GGTTCAAAATCTGTTGTCAAGTATCCTCGGTGTAGTCTACTAAGACAGTCAACATATGCTGATGCAGAGG
ACAGGATGATGCATCGCAAGTTCTCCTGTTAGCTACCGTATGGATTATGATTTTCTTATTTGGTAGTTCG
GCATGTGTTTTACCCACGATATATGGCGTCGGCCTGGTTTATGGAGGAGATCCGTTTGACTCAGGGCTTG
TCTATAGCAGTCAGTTGTCATCTTCTGTGCCTATTTTGTCAAAGTTTAATGGCATCCTCCTCTCCGTGCT
AGGGCCTGCTTTTGGATATCCGATTGCATCTTCTGCAGTAAGAGTACTTAAAGGGTTATGGAGAAATGAC
TTAACGGCTCTAAAAGGAGACTGCCCGAATTGCGGGGAAGAGGTTTTCGCATTTGTGAGATCCGATCAAT
CGAACCGATCAGCTCACAAAGCCGACTGTCATGTCTGTGAGTGCACCTTGGAGTTCCGTACCAAAGTAGA
GGTAGATAAATCTGCCTCACGATTGGGGAGAAAATGGGTTTACGGTAGGATATACCTTGTTTCACGGCCA
AGGAGAGATCGGCGTTCAAAGTTTACATAATTCTAACAAAAGAAGAAAGATTTTTTTGGGATGGTTTCTA
CTCAATTGTGTATTGTAAAAATGATACTATAGAAAGCTTTTGTAACATTCAAAAGATTCATAAAAATTGT
TACTATAACGTTTTGTCTCTTGTAGCCTTATCTTCAGACAGTTTACAAAAACAAACAAAAGAACAAAAAG
ATTCGTTCC
>TCONS_00038359 gene=XLOC_025103
CTTCCTGATTCTTCTTATTCTTCCTAGACTTATTTTGAGTAAACCTCACAAACCCTAATTTTTGATCGGA
ACCGCTTCGTTTCCGATTCTAGGCACATTGGGAAGAGATATCGCGAGGAAGGAAGGTTTGGATAATGAGA
AGGCGGGTTCACTGGCTCCGTCGACCAGTTCTAGGAACATTGGGAAGAGATATATCAAGAACAAAAGCCA
CCGTCTCTTTTGACGAGAAAGATCTTAAGTACAATAGAAATTCTAACTTTACTGCTGATTCAATCTAGGA
AATTTAGAGTTAATGGTTGCTGGTCGTGGTGAGGATAATGAAAATGAAATGGGGATAATATTGAGGAAGA
TGAAGAGGATGCAGAGGATGAATAAGCAGAGTCTGATGCTTCAACATTTGGTATTATTTTCATAATCTTA
TTTGTTCTTGATTACGCAATGATTGTAGTTTGTCGCCATAACTTGAAAGCTGGTTGATTGGAATGGAGAA
GTTTGCAACACAAGCAATATTGATTGTCTTTTTCTCCATTGAATTGCTTTTGCTTCGTATGATTTTGCTT
TGACTAGCTT
>TCONS_00020582 gene=AT2G40205
CGTGAAATCGCCGATTAGGGTTCTGAGCAAAAGAGTTTCTCCGCCATGAGAGCTAAGAAGAAGCGAATGA
GGAGGCTGAAGAGGAAGAGACGAAAGATGAGACAGCGATCTAAGTAGACTCATCTTCAAGACCTTCCCTG
TTTCTGTCTTTTCGCTTAAATCCTAAGTACTTTTGTCTGAACTTGTTTCAGTTAAGTTATTCCTTGTTGT
TGGATTGTTATGGATTCTCAATTAATGTTAAAGCTTAATCTATCTACTC
>TCONS_00028988 gene=AT3G29644
AAAAAATTCCGGCGAAACTTACTCTCCACACTCGCCGGCGCATTCTTTGCCATCTCCGGGATCATCTCCG
TTTTCGTCGTCGCCGGCGATTTCTTTGCCTTCTCTGTGGTCGGCGCCATCGTGTCCAAAGTCACTTGAAT
CTTCTTCAATCACCGTCGTGACCACTCATCTCAACCTCCCTTCCTTCTCCGCCACCAAAACCGCCAAGCT
TGACTCGAATGTGTCGTCGTTAACAGAGAACATCAGCCACTGAACAATATCTCTTCATTGTTTTTTATCT
ATATTATATCTGTGGTGTAGCTTCTTAATGGAAACCGATGAAGGCATCACGAGTATGAGTTCAAACATTA
ATAAGGAGTATCCGAAGCGCTTATTCAGACATGGTAGAGAGCCTCTTGTTGGAAAAGTCAACAACTTCTG
CAAAACAGCTCTCCTCAAGAGAATCAAGAAAGCTATGCCACTAGAGTATAAGGAAGTGAAGAGTGATCCT
CTGTTTGCACATGTCTTTGCCATATTTGAAAACCGTTTAGGATACTCTGTTTGCATAGCTTACTGTCTAG
ACAGTTGGTAACTAGGAAGAAACATGAACTCTGGTTTGTGTTTGGAAACAAGCCTCTTCGATTTTCTATG
CAAATACCATGAGATGCCAAT
>TCONS_00040756 gene=AT5G19480
CAGAAGAAGAAGAAAAAGAAATCGCGATTTTATAACGCCATTGTTTGAGGAAACTCCTAATCCATTCTCA
AACCCTAGTTACTTCCTTCTCGAACGTTCCTCGATATTCCCGCGGGAAATTCACGACCAAGAGCAATCCG
TTTTCCAGATTAGGGTTTATATCTCTGGGTTGCGATGAGATCTGCCTCGTGAAGTCATTTTAATCAACAA
CAACAAAAAAATATGGAATCAGAGAGCGTTAAGTTTGGAGGTCCTAGAGAATTGGGTGGTGCACTAGATC
TTATAACACAATACAAGTTGTTGCCACACCATGAATTCTTTTGCAAGAGATCACTTCCAGAGTCACTGTC
AGATGCTCATTATCTTCATAATTTGGTTGGAGACACAGAGATTAGAAAAGGAGAAGGAATGCAATTAGAT
CAGCTTATTCCTAATGCATCACTTAGTAGCCGAGATACGAATGCTCGCATCCAACCTTTTGTTCTTGATG
AACTTAAGGAGGCTTTTGAGCTTAATGATACAGCTCCTGTTGAATTGCCTCCAAGAAGGGAGCTCCTACC
ACTGTATCAAAATCAAAAAGTGAGTCAAAAGATAAGGATAGGAAACATAGAAAACATAAAGACAAGAAGG
AGAAAGATAGGGAACATAAGAAGCACAAGCACAAGCATAAAGATAGGATCAAAGATAAGGATAAAGACAA
GGATCGAGACAAAAAGAAGGAAAAAAGTGGACACCATGATAAGAAAAGGAAGAACAATGGGACTGAAGAT
GCTGATGACGTTCAGAGGCACAAAAAGAGTAAGCATAAGAGCTCAAAGCTTGATGAGATGGGAGCGATGT
AGGTTGGAGGCTGAAGCCGTGCACACTTTCATTTTTGTATTGCACACCCAAGGTGTCATGGAGAGGCTTA
GAAGCAGCTAACTTTGTTAGGTTTAATCTCTAAATAAAAATTGCATTGTGGGAGAAGTTAGGAGGGGTTA
AGCAACGAAAAGTTCGCCAAGAAGAATCACAACTTGTACATTTTGTTACACTTTAAACAAGCTATGAAGT
TTATCTATTCTCGTGACTATTTAAACAGAAAGGTTTCATACATTCGAAATCATTTACTCTGAAATTTATC
GAATCTGAAGGCATGTGACT
>TCONS_00045190 gene=XLOC_029566
GTACCTTGGACACGTGTCAGTAGGCGGGAGAATCGGATTCCTCGACTCTTATCTCACGCTAAACCGGCGA
TTCTCCGCCTCCCGCCGCCGCTTCGTCTATCTCTATGGCCTCCGTTGCGAACACTGAACTGCTCAATACG
CTTCTACTGTATCTTCCTCATAAGCCTTCGCGAGGTTTCTGAGTCGCTGCTCTGTGTATCCACCGCCGTA
AAAAGCTCTCCTTTTTCCTCTCCGATTCTTCTTCTGTCGACTTTGTCTCCATCCTCGGATCATGATGACG
GGAATAGGAGCCGTTTGATTGAGTTGGAGGATTTAGAGGTGGCGAAAAGAAGCATAAAGAGATTCTTCCA
TTTCCAAGCGCAACACATGATAAGAAAGTGAAAAGGATCAATCAAGGAACAAGTACGGAAAAGATTGAGA
ATCTCTGTAATAAGGATCATCTGTTTTTGGAGGTCCTTGGATGTTTACTTGATCAGGACGTGGCAGAGGC
AATGAACAGACTTTTGTCACCAAAAAACGCTGTTGTGATGATTGATAATCTACTATCAGAACATACTGCA
CTACATCAAACCAAGTCTCATACACATCATAGCAAGCATTCTTTCCATATCAAATCAATAACAGAGTGTC
CAGAGATTCATACCGTTCTATTGCAGTAGGGACATCTCATTGGCTTATCTACTGGAAAAAGGAAGGGTGC
TTGAGTGTTCCGTTAGGACCAGCAAAAACAATGGAAAGTGGTGATCATGATGTTTAGAACACCAAACTCG
CCGTCTCTACAATATTAGTTCTGGTCTAGGTTTTGATCTTCAATAATAGCTGTGGTCGGAAGGAGTAATT
AGGGTAAAACATAAGGGCGAAGACAAGAATGTGTAGAGCATGTGATTTGTTCAAGCTTTAACATGTGGAT
GTCTTATTTTTAATGACTGCTCTTTAATATGTGGGTTTTGTTTGCGCATTTTTCACTTGCGGGTTATATT
TTTCAAAAGTAGTAAATGATGGGACCATTATAAAAAGGATGTTATTAGGACTCCAGAAAGGAAATTGATT
TTATGGAAAATCACCTTTTTACCTCAAAGTTTTAAT
>TCONS_00047066 gene=XLOC_030699
ATGACCGTTTGAAGAAGACCGTTTGAAGAACAATTATAACGTTCCAAGTCTCTCTCTCTGATTTCTCTCG
TTATTTCGAATCCCTAAATTTTTATTTTCGGCAAACATCTGAAGAAGTTTATGATCACCGACGATTGTTT
TCTCCGGCGACTATTCGACGATCAGACAATCGATTCCCTAATTAAGATGGTTTTGAAAGATCATTAACGA
TCGCGAGACTTTACGATTGAGGGGATTTTGTTTGGATGGTCGTAGCATCACCGACGGTGGAGGATGGCGG
[truncated: 474,416 more chars]
