# Supplementary material for: Cell lineage-specific transcriptome analysis for interpreting cell fate specification of proembryos
Source: Nat Commun. 2020 Mar 13;11:1366. doi: 10.1038/s41467-020-15189-w (PMC7070050; doi:10.1038/s41467-020-15189-w)
Supplement: Supplementary file 9 — Supplementary Data 6 [file 41467_2020_15189_MOESM9_ESM.txt]

> lncRNA1 (TCONS_00053954 gene) 
GAGCCAAAAACATGTGAAGTTCAGGCTCACAAAGGTGATACGATCAAGGTGCACTATAGGGGGAAACTTACTGATGGAACTGTATTCGATTCGAGTTTTGAAAGGGGTGATCCGTTTGAGTTTAAATTAGGAAGTGGTCAGGTTATCAAAGGTTGGGATCAAGGTTTGCTAGGAGCGTGTGTAGGTGAGAAGAGGAAGTTAAAGATACCTGCTAAACTTGGATATGGAGAACAAGGCTCTCCACCTACTATCCCCGGTGGTGCAACACTGATCTTTGACACAGAGCTTATTGCGGTAAATGAAAAACCAGCTGGTGGTGAAGAATACGGAGGGGATGAAGATGATGAGGGATATGGAAATGACGAGCTATGATCCGGTCTCCGTTCTTTAACGATTTTGCTTCAAGAGTTCTCTGGATAATACAAAGAAACCATCTATGGGAGGGTTTTTTCTAGTCTTTTGGCTTTTAGGCGTAAAGACTGCAGATGATTGTTATGGTGATATTTAACATTTTCTTTTCATAATTGGCTCAACTTCAATTAGTTAGCCAAAGCAAATTACACAGTACGGCTTAGCGACCTCAATGGTGATCTA

>lncRNA2 (TCONS_00053219) 
TGAGAGGTATCCAAATGATCTATCCAAAAGAGCCAAGATTCACTCAGTTTTGGATTGGCATCACACCAATTTACGTCGTGGTGCAGCTGGATATGTTCTGAATAGTGTACTAGGTCCAGCTCTCGGTCTTCCTCTGAATCCGAAAGCAGCTGCTGAAGCTGAGCAGTTACTAACAAAGTCTCTGTCCACTCTAGAGACTTTTTGGCTTAAGGGCAATGCTAAATTCTTGCTCGGAAGCAACCAACCATCTATAGCTGATCTCAGCCTTGTATGCGAACTTATGCAGCTGCAGGTTTTGGATGACAAAGATCGTCTTAGATTGCTCAGCACTCATAAGAAAGTTGAACAATGGATTGAGAATACGAAAAAAGCAACAATGCCTCACTTTGATGAGACCCATGAGATCCTTTTCAAAGTCAAAGAAGGATTCCAGAAGCGGCGAGAGATGGGAACCTTATCTAAACCGGGTCTTCAATCCAAGATCTAAGAACTTAGAACAAAACTTTGGCAAAACCGGTTTCAGGGGTCAGTCACTGGTTCGTTGAAGAAAAGCCGATTATCTCCTATTCTCCATTGTAAGAAAAATAAGGAATGTAATAATCACTTGTTTTTTGAACTATATGTAATAATCACTTTATCAAAGGTTTTTACCGAACCCGAGCATTTTGAACATCACAACATGAAGGTTTAGATTTATATGTAAATTATAGTTGAACC

>lncRNA3 (TCONS_00049579 gene) 
ATCAGGAGCGAGAATGGCGGGAGGAGGAAACTTTATTGCGAGAGTGATCTCATACGTTGCGAACGAGTTCATAGTTAATGGTTTGGCAAACAGCCATGCTTTCCAGAGATTTGCTGTGAGGACTTCAAAGAGAATAGAAAACCTCTCTAAAATGGCTGCAGAGAACAGGGAGAAAGTCGCTCAGCAAATGGAAGAATTTGCCAAGAACATTGACTCCACGAAGAAACCCTGATCATTCTAGTGTGGAATCTTAAAACCTCAGTAAATCACATGGGTCAGCTCAAGTAGGGAGGTCTGTTTATCTTTGTATAAAGAATGTTAAAAAGTAATAAGCTTGTGGATTAAACAACCAGTGATCTTTTGGTGCTGTTTCTCTTCTCTTAAACCCAACTCTTCCGGAGTGACTAACCACTGTATGAAGGAATTTCTATCGTCTTTTGCTTCCTACTTATTTGTAGAGC

>lncRNA4 (TCONS_00035714 gene) 
GTCAGGACCGAATTTGAATGGATTGTTTGGAAGACAATCTGGAACAACTCCAGGATATTCTTACTCTGCTGCTAACAAAAGCATGGCTGTGAATTGGGAGGAGAAGACTCTTTACGATTACTTGTTGAATCCTAAGAAGTACATCCCTGGAACAAAAATGGTGTTTCCTGGACTGAAAAAACCGCAAGATCGTGCCGATCTCATCGCTTATTTGAAGGAAGGTACTGCTTAGACAGGCTCGTCCAGATATATGAAGCTGGCATTTTTTTTTCTCACAGCTAAATAAAATCAGACCAAAAATATTATGGTCATGAACTGCTTTTTGTATGGTCTTTTATTCTTTCTTTCTTTTTACGTTGTTGAAGAGGCTAGTTGCCTCTTATAAAGTGGAATATTCGTTATTGATGTGAAGAGCTAAGAACCAATTTCCACCACGATAGTCATGAGATTTTCCTAATTC

>lncRNA5 (TCONS_00031870 gene)
GCTTACCAGACGACGAACAAGAGAGCTAGTGGACCTAAGTGCCCTGTTACTGGCAAGAGAATCCAAGGGATTCCGCATTTGAGACCTGCTGAGTACAAAAGGTCAAGGTTGGCAAGGAACGAGAGGACAGTGAATCGTGCATATGGTGGTGTTCTATCTGGAGTTGCTGTTAGGGAGAGGATCGTCAGGGCCTTCTTGGTTGAAGAACAGAAGATTGTGAAGAAGGTTTTGAAGCTTCAGAAGGCGAAAGAGAAGACTGCACCAAAGAGTTAGAAGAAAACTTTTTGGAGTCTTATAAGATCTATGGAGAAACTTATTTTGTAGGGATCGATAGACATGAGTTTTTGTTCACGAAAAAAAGAGGCAAATGTTTGTTTTTTGATAATTTCTGAGTTCTGTTTTGTTCTCCATTCAGATTTTACTTTCTCAAAGTGTCTCCGTTTGTGTTCATTGGTCTTTTTTTTTTTCACTGGAAATATAGATTTCATTG

>lncRNA6 (TCONS_00030557 gene) 
GTAAGGCAAGGTTGAAACAGACAGAGACAAGCAATATGATTACTGTGTGTATGGTACTGACATTGCTACAAGTTATGGAGCTGGTGCATTTGTTCTTCTCTTTGTAAGCCAAGTCCTTATTATGGCTGCTAGTCGTTGCTTCTGTTGTGGAAAGTCTCTTAACCCTGGCGGTTCAAGAGCTTGTGCCATTATTCTCTTCCTCATTTGCTGGGTGTTTTTCTTGATCGCTGAGATGTGTTTGCTTGCGGCATCAATCAGAAATGCGTACCACACACAGTATAGAAAGATGTGGAAAGTTGAAGATCCACCAAGCTGTGAAGTTATAAGGAAAGGAGTTTTTGCAGCTGGTGCTGCATTCACACTCTTCACCGCCATTGTCTCTCAGTTCTACTACGTTTGCTACTCTCGTGCTAGAGATGCGTACCAGAATCCCTCCTACTAAAAATGTCAACTTCCACAGCAAGCAAACGTTTAAGCATCAAGAGTTGGAATTTGTCTTTTTGTGTTTGTTTAGTATTGTCCAGTGTTTAGTTATCCTATCAGGATGTTTAGGTTTTATGTTGTCTCTTAAGCAAACACTGATATGTTATATTCTAAGATTCGTATATTGTTATGTTCTCTGTTGTAATGTGTGAATGAATACTAAAGAATAGAAAACCATGATTTGTTGTGATCACTGTTTT

>lncRNA7 (TCONS_00023316 gene)
GATTTTACTGAATAGTGGTGGTCATCATACTAGTGAAGATTATGCTGTGAGAGGCAAAGAACCAAAGGATGAAGTTCAAATCTACACTTGGAAAGATGCCAGTCTTCGCGAGCTAACAGATTTGGTTAAAGAAGTTTCTGTAGCAGCTAGGAGAAGGAATGCTAGATTGTCTTTTGCGTTTGTTTATCCTAACAATAAAGGTGGCTATAATGTGAGAGAGGTTGGGGAGACGATGGCTTATCCAAACCGAAAACAACCAGATGACAGTAAAACGCTTTCCGAACTTCCGTTTGAGATTGGAGATTATCTGGATGTGGCAATTTACTAGGAGGTTTCTGTTTCTTGTTAAGTGGGATTTGGGTGCGTGCACAATGGAAGAAGTACACATTCATATGGTTGTATCATCTTAAACTTCGTTTAGACATGTTTGTATTTTTTGGATCTAGTCTATGTACTAATGTCTAATGGTTTAGTATGTTATCCTGCTTTTTTTGTTTAACGTGTTTTCTTTTCTAAAGAACCAAAAAAAAGATGGAAGAACTCAAGCCATTTTATATACAAAAAGGTATAAATTTAGACTATCTATAGACTATAGCACA

> lncRNA8 (TCONS_00013224)
GTTCTGAGAAACGACGACGAGAAGAAGAAGATTTAGCTGACGAAAACTACAACAACAATGGTGAAGGTTTTGACTTACTTTGGGATGACATTGGCCGCTTTCGCCTTTTGGCAATCCATGGACAAAGTTCATGTCTGGATCGCTCTTCATCAAGACGAGAAGCAAGAAAGAATGGAGAAGGAAGCGGAGGTAAGGCGAGTTAGAGCAGAGCTGCTACGGAAAGCTAGAGAGGAGGATCCACTTGCCTGATCTTCTTCTGCAGTCATGCTTTTGGGTGTCTTAATCATATCAATTCACTTCTCCTGCACATTTTGTCTTTACTGTTATGGACCAAAATTGAGTTTGCATAAAGTGACATTACCATATATGCTTTTGAATGTGGGATGATGATGAATAATTGTGTCTTTTGTTGTTCTTCTTAACTAATGAAACAACTAGTGGAGAAGTT

>lncRNA9 (TCONS_00006378 gene) 
TTGATCCAGTGTCAGCTACCTGAAACGGGATTTCTAAAGAGAAAGTTTGCTTGTGACTGAAAACCCGCATACAAGATAATCACCGGGGCAAAAAAATGAGTTTTGCATGCCTCGTGTGCCATAGTGTAGAGAGCCCATCCCACTCATTTAGAAGCTACTCTGTTTCTAGCTCAGACAACGAGGGAAGATGCTCTGTGATTGCAAGCTGCCTCACAAGGAAATCACTCATTCAAGCTGCAAGATCGAACCCTTTCCCTGCATCGTCATCAAAGGTAACCCCACAACCCAATTTCCAAGCAGGTGAAGGAGCCTCACCACGGTTAGTACGAAGCCGTGCAGTGAGAAGAGACATTGTCAGAGACTGGAACTTCAACGAAATTGAGACAGAGCTTTGAAATCAGATCTGACTCTTCTCTTAGGAATAGTATTAGTTTGTTCATCAACTGTTCTTTTGTACCTCGTGTTCAAAGTTTTGTATTTGGCTTAGAAGAATGCTTTTACAAACCAATAATCTAATATTTTCCTGGCCGTTTATTGAA

>lncRNA10 (TCONS_00003235 gene) 
GACACTACATTGGCGATGGGACCAACAGAATCGGACAAGATTGCTCAAAAGATGATATTGTTCTCTTTCAAGGCTCAACAAATCCACTTCCTAGTGGAGTTCCTTCATATACAGTTGAGATCTTCAACTCTTGTGTCTCGGATTGCAATATAGCAGAGATCCACGTCAGTTGTGGCTGGTTCAGCTCAGTCAGACTGGTTAACCCTCGAGTTTTCAGGCGACTCGACTACGACGATTGTCTGGTTAACGATGGTCAACCTCTTGGTCCTGGACAGTCACTCTCCTTTCAATATGCTAACAGCTTCTCTTACCCTCTCTCTGTTGCTTCAGTCTCTTGCTTCTGATTTTAGATACTATACCAAGTTTGGTCATTTCCACAAGACTCAAAAAATGAGAAGTATTTTGGTATTGTACTTCATGTAGTGGATTAGATTCTAACTTCAGGTAGCAGTTGAACAATGTTGCTAATGTTATTGTCAAGAAAGAGTTATTTAATTTAATGATAAGCCAAAACAAACCTTCATAGT

>lncRNA11 (TCONS_00001927) 
ATCTCCTAAAGCTATTTCAAGAAGTAAAAGATCATTGACAGAAAAAGAAAATTTCTTGGAGAACATTGACAGAAAAAGAAAATTTCTTGGATAAACACACACATACATGTGCTTTTATATATGCATGTCTCTGAAATATGAAGATTTTTAGTTGGGTTCAAAGAAAGCTTAGCGGAAAGAAGCGTGTGCCTACTTCAGATTCTTCTCAAGAACCATCAAGTCCTCCTTTGAGTAAAGAAGTCCAAGGTTTGCCTCAAGACGAAGAAACCTTCTTAGCCATCGGAACACTTGGAAACAATATCTTCCCCAAGCAAGAAGAAGAAGAAGAAGAAACAGATTCTAGCAAAGATATAACTCCGGTTAATACAGATGTTACTATCGGGAAGAAGAAATCGCTTTCTTTTCTTCTCAAGAAGATGTTTGTTTGCACAAGTGGCTTCAAAACTCCACCTCCTCTTCTTGATTTATCTAGAGGAGATTCATTGCACAACACACGAATGGAAAAGATGCTAAGGACAATACTCAACAAGAAGATACATCCACAACGTTCAAATTCTATAGCAAAGAAGTACTTGGAAAGTAATCATAAGATTATGGATGAAGCTCGTTCAAGTGTTGACGCCAACAAATGGGTCAAGACTGATTCTGAA
>lncRNA12 (TCONS_00001349 gene) 
CGTCTCGATCATATCTTAGAGAGGAGAAGAAGAAGAAGAAGAAAAATAAAAGAAATGATGAAGACGAAAAGTGAAGTGTTGATCTTTTTCTTCACTCTAGTATTGCTTTTAAGCATGGCTTCAAGTGTTATTTTAAGAGAAGATGGTTTTGCTCCTCCTAAACCATCTCCCACCACACATGAGAAAGCAAGTACTAAAGGTGACAGAGATGGAGTAGAGTGCAAGAATTCAGACAGTGAAGAAGAATGTCTTGTGAAGAAAACAGTAGCTGCTCACACCGATTACATCTATACACAAGATTTAAACCTATCTCCTTGAAACAAGAACTATTACTCTTTGTCTTTTATTTAGCAAACTATATGCATAAGCCTTTGAAAGGAGCTTCTCGCCCTCAAACTCAGCTCTTCATGTTCTTTGTTCTTTTTTTCATAAGCTTCGTTTAATGTATCTCCTAAGGGTGTGACGTAGGCAGCATGGTTTTAGCTGGGCTATAGACGACCAAGAAACTAACCCTTCGAACAAAAAAACTTAATTGGGCTTTTGACTTTGGTTTAGGCCCAAATCGAAGCTTATGGTCATCCTGTAACGAAGTAAACATGCAGAAGGTTAAAACTTAAAAGGATAAAGAAGAAAGGCACTATCACCAGGAGCCTCCACCTCCCTTTGTCTAATTTCATTTCAACTACCAATACCATTA

>lncRNA-13 (TCONS_00054358 gene) 
CGAAAGTCTCGATCTTTGCCCACATAAACCAGGAATACGACCTATAATTTGGATGTGAGTTTTGAATCAGAAGAACATGCTTTGATTGCTTATACATCATTGGCTGTTGATAAAGAGTTGCAGCCTGATAAGGTGAGAAGAGTTATGTCAGTATCAAACAACAAGCTTTCTGTGCACTTTGAAGCAATAGAGGCAAGGCTGCTTCGCGCTTCGTTCTCTGCATTTGTAGACGTTCTTACACTGGCCACAAGAACAATTCAAGAATTTGGTCAAAAGTAAAACACCAATATGAAGAGAAAAAAGCTTGATTCTTTCTCATTACTCTTCAAGAACTCAAAATTACATTGTGTTTTGGTGTTTCTTCTTCGAGCTCAAATCATCTTGGGGTTTTCACAGATTTATTCAAACAATGTACTCCCAAGATTATTATTGGGAGTATTATTATGTAGTGCGAACTCGATTTGAGAAGTGAAAAAAAGATGGTTACATTTAAAGCT

>lncRNA14 (TCONS_00047561 gene) 
AAGCCCATACGGGCAAAAGAACCTGCTCCCAAAGTTGGCTCTGCAACAGAACAGAACTCTTAATTGTAGTAACACTAATGTATCCACTCACAGTCTCACAGTTTCCAACTCTCCTCAAACACCATCTTAAACTTGACTTCTCTTCTACTTCTCATCTTCACACTTGCCCTTTTAAACTCATCCTCTCAAGCCCACAACACTCACATTCTCTTTCTCTCCCTCTCGGTCTTCAGCTCAAGATAACATAGAATGGAAGATCATTACCATCAAGTAGAAGTGGAGGGAGAAGAAGAGATCAAGCCAAGCAAAGAAGCCAACAAGACAGACGAAAACACATCATCATTAAGAATATTCCCCTGCCTCTTTTGTTCTAGAAAGTTCCATAGCTCCCAAGCCCTAGGAGGCCACCAGAACGCCCACAAGAAGGAGCGAACCGCTGCTAGAAGAGCCAAAAGGGCTTATGATTTTGTCAACAACAATGACTTCCTTCACACGTTACCTGTTTTCTTATCCTCTCCCTCTCAACATCACTTGACCATCTTAGGCTACCCTGCTTCTGCCTCCGTTGCCTGTTTTCCGACGGTTCATCCCGACCATCCGATTTTCAAATCCAGTGGTTCTCATGTCGTGTTGGCTACATCCCACCAAGGTAGAGATTGCAAAGGAGGGTACTGTTGTCAACAACGTGTAGACATTTTGGATCATCATTATAACGTGGTCAATAGTGACAAGGGTAAAGATCAGTGTCTTGATCTCTCCCTACATTTGTGATTTTAGCATTATCATTTGTTAGTTATGGTCTTGCCAAAATTGACTACAAACTGTTCCATCCGTATCCTGATTTTAATTGGTATTCCGAGAAATAATGGACGATATATAGTGATTAAACTATTTGTAATTCTTTTACGTTTTTTTTGGTTTATCATTCTTGAAATCTTT

>lncRNA15 (TCONS_00038806) 
AACAAAATAGATCTCCACCGTTGATCGTGTCAGGGAGGACGAAACCCTAATCATCGGACGCCTCTTCTCTCTCACTATATAAAGACCGCATCCTCTACTTCTTCATAATAGGAGCCTCTGTAATTTTGTAGTAGTCTGTCCGATTCTTCTCAACGATTTTTGTATTCATCGAGTCAATTGTTCCTGTGTTTTCATTGATTAGATCTTGTGAATATAGTCTTTATAGCTTTGGTTAGAGTTTTCTTATTGGTTAATGATGATAAATCCAAAGGCTTGTTTTTCAAACATTCGCAGTGGCCGCCTAAGAGCTTTCGCCTTTCGCCAGGCTTGAGAGTTAATGCTGTTTTATCCTTCCTTGGATGTCTGAAACTTTTGTATCTAAACCTGTATTGTTTTGTTTTCTATTAGGGTTTTAGATTTGGGACTAAGTTATTCAATGTCCCATTAGCAGAATTGATTTCTCTTAGTGCTTAATAGGATTGAACAAAGTCCCTCAAATCTTGATCCATCTGTCACTTTGTCAGCAGTCTTAATTGGTTTCTTGCTGATCATTATATGATGGGAAATAACATATAATCTCGATTTTGATTAATTGGTAGAATTGCTTAATATTGGTCGATGAGGATAAGATGAAGGCTTGTTTCTCAAAACATTCGCAGTGGCCGCCTAAGGCTTTCGCCTTTCGCCGGGCTTGAGAGCTTATGATGTTTTTATCCTTCCTTGGATGTCTGAGACCAATTATGTTTTAGTTAGATGATTGTTGCTGTTAGTTTTCGGTTGATGAGGATTATATTAAGGCTTGTTTCTCAAAACATTCGCAGTGGCCGCCTAAAGCTTTCGCCTTTCGCCAGGCTTGAGAGCTAATGCAGCTTTATCCTTCCTTGGATGTCTGAAACCGATGAATGTTTTAATTCTCGTTTTTATGTTTTTGTCTGTAAGAAAGATCAATGATGATAAACTTAAGGCTTGTTTCTCAAAACATTCGCAGTGGCCGCCTAAAGCTTTCGCCTTTCGCCGGGCTTGAGAGTTAATGCAGCTTTTATCCTTCCTTGGATGTCTGAGATCTTTATTCACTCTATCGATTATCTTGTCTGTTTAGGTTATTCCTTCTAGTAGATTATTATCGTCTATTTTTTGTGTTGAATTTGCAGGTAATTTCTTGGTGGTAGCTTCTTCGCTTTACTGGCTTTTGGAGAAAGAGTTCCTTACGTTTCCTGTAATTTCCTTTAATCTGTAAAAATCATTGTCAGATTTATTTACAATCTGTAAAGAGTTCTTTGTTGTAAACAATTTTGTTCATTGGTGATGAAATTTTGTTCTCATTATGAATTTTATTTGTGATGAA

>lncRNA16 (TCONS_00029864 gene)
GTTTTGATGAATGGTTTCTTGGAGATTTTTCTTTTGCAAAATGTACCCTGACTTGGGATTCTCCGGCGAGACAACCACAACTGAGACTTTTGTCTTGGGCGTTGCACCGGCGATGAAGAATCAGTACGAGGCTTCAGGGGAGAGTAACAACGCTGAGAACGATGCTTGCAAGTGTGGATCTGACTGCAAGTGTGATCCTTGCACCTGCAAGTGAAGAAGCCTTTTTAAATAAGCAGAGATAATCGAGTCTCTTTAATTAATTAAGTTATTCAATAAGTAAACCATATATAGGATGGTGTTTTTAGGTTTGGTTTATGTGTAATAATGGCTTCAGCTTATCTTTTAGCCGATCATTGTCTTTTGTGTTTGTTTTGATCATATCTTTTAGATGTCTAGCAACTCTGCCATGTGATGAGTTTGTACTTCCAGTGGAATGATAATAATATTATAGTTTTAAATCTCTTT

>lncRNA17 (TCONS_00022839 gene) 
AAGACATTTATCAAAAACAAAAAGAGTTGATAAACTACAGTAATGGAAAATGAGGGTTCATGATCAACGGCTGAGATTTGATGTCACACCCAAGCCGATGGGTTTGAACGGAAGTTCTTTGATCACGGCAAGATCCGTCGCACTTCTTCTCTTTCTCTCTCTGCTTCTTCTGATTCTGCCACCGTTCCTGCCGCCGCTTCCACCGCCTCCGGCGACACTCCTCCTCCTTCCTCTACTCCTCATGATTCTCCTCATTTTCTTGGCTTTTTCTCCTTCTAATGAGCCCAGCCTCGCCGTTGAACCTCTCGACCCCTGATGTCGGCGACTTGCGTTGCGAACCGTCCGTACATACATAATATGCATTACACAAATATGTCTAATTGTGTCTCTATGTGTATGTTATTCAGGAGCAGATTAAGGGCTTTTAGTTTTAGTTTCGTGCAAGTAAGATCATGTCATGTGATAGATCTCCGAGTTTTTCTTTTCAAGGATTTCGTGTAAATTTAGTTTTTAATTACTTTCTATGAGCAATTTTATTTTTCAATTCAATTCGTTTTTTCTATTCTTGTTTTGTAGAAGAATTTTGTTTTATCAGCGTCACATTATGAATTGTAGAAGAATAATTTTAAAATGCAGTAGAAGCCTTCATGTCACATACGTATTTTATACGTATGAGTGTGTATCAGTGTTCCCCGCCAATGCAATGAAGTGGCAGACTCTTTGGACAAAATGAGTTATCAAAGACTCTATTTTCCATGTTCT

>lncRNA18 (TCONS_00020065 gene)
AGTGTCTCTCATTTTATGTCACTCATAAAATTGCTATGTTTTCTACTTAGAAATCACTACTTGTTTTTGAACTCTCTTACTCTTTCAAAATGGCTTCCACAAATGTTGAATTCACGTGCTATGTTGGCAATTTGGAGTCGGACACAGAAGAAAATGATCTTAAGAATGCATTTTCTCAGTTTGGTGACGTTATACATTCTAATGTCATTTGCGAAAGAGATTATGAATATTTTGATTATGAAAACGGCTACGAATATGACCTTCCGGTCTCTGTGACAACGAGGAAGGTATATGGATTTGTTAGTTTCAAAGATGAGAAATCAATGAAGGATGCCATTAAGGGTTAAAGACCATTAATGTTCAACAGTCTCACTCATCTCGCAGGAGTCGTCCTCGTCATGAAGGTGGACGTGTTGGTTCGAAAAGGTCTTAGAAGATCAAAATGGTTATATAAGAAATAAGGTTTGGTATCAATTATCAAAAAAAATAAGAAAATAAAATAAGATTTAAGTCTTTGTAACCAGTATTCTAGAAGGTGGTGCTTTGAATAAAGTGGTAATAATTTGAGAAGTTATTCTTAAAATCTCTTCTTTTTTAATTCTATAAAATAATATTGACATTATCAAATGGAGAGAGG

>lncRNA19 (TCONS_00015057) 
TCTTTCCTTCTCTATGTTCAACAAAACTTTGAGTTTCTTCTTACTGGCTAATAAAATGGTTATATAACGAACCCACGAATGATTACCACGCAAAGCTTGTTTTGAAGCCTCTATGTCCAGAAAGGAAGTGGAAGTTTATATATGAGCCGCTACACCAAGAAGTTCGTGTTTTATCGAAGAAGATTCCTGTCACCAGATTTCTAAACCTCCAGGTTTTTTTTGTTGTATGCCTTCTTGTGTCTCTTTGTGGAAGGTGGAAATACATGTGTTGTAATCTTATCATATGCAGGTTGGTGTTGGACATAACTTTCAAATGAATGCAATTGGTTGGAAATGGAAGCTTACTTCATGTTTGGGTGGAGATGGTGTGTCTCGGATTCGAAATAAAACTACTCTTGGTCTTAGTCCTGGTATCGATTTCCGGTTTGGATGGAGAGCTGATTTTGTACTCCCAGAGGTTACTGGGGCCCTTGGTACTGAGGAACCGTTATTCAACATGAGCTCCGGGCGTTTAGAGGCATCACTAGACAGAGTAGAGGCCATTGTAACCCATTCAGATTATCTATAGCCAATCCGTACCTTTCGTGTGCAAACGAGGACGAGATCTTGCATTATCAGAAGGCAAACATGTGAAAGCACAAGCACTTTGGTGTTCACAACCAAAACATAAGAATGTCCATAAGATTTTGCTTCAGAGAGATATGCTGAAAGCACAAGCACTAGTGGGTAGTTTCATCAGTTATTATACTATCTGGTAATCACTAGTTTGATGGACGTTCATACAATGCATCTAAAGAAATGTATAATCGTTGGATCGTTGATACAAGTTAGGTTAGATAATGTATATGCCAAATCTAGTATATGGCATAGCGTTTTCTAAAATAAAACCTTGGATTTGCAGGTTTGTAGATGGTTCCGAAATGATCAAATT

> lncRNA20 (TCONS_00007525 gene) 
TGAATGCTTTCTTCATCTTCATGAACTTGATTGTTGGCAGTTGTTTTGTTTGACCTAGAAAAGTTGTTCTTTTCTTACTTCAAGGATTTGGTTGGACAAGAAGTGACGGTTGAGCTGAAGAATGATTTAGCCATAAGAGGAACTCTTCACTCAGTTGATCAGTATCTGAATATCAAGCTCGAGAACACTAGGGTTGTTGACCAGGACAAGTACCCTCACATGCTTTCAGTGAGAAACTGTTTCATCAGAGGATCTGTGGTAAGGTACGTGCAGTTACCTAAAGATGGAGTCGATGTTGATTTGCTTCACGACGCAGCTAGAAGAGAAGCTAGGGGTGGCTGATTCTGAAATATCTTTGTATCTCCAAAACTTGAATACTTTTCATTCGGCGTAATGGCTTTATAATGAATATTTCCCTGATGTAGAGCCAATGGTATGGCCATGAATCTTGTTCCATTTTATTAACAATGGATAATTTAATTTCTTTTCCTCGTTCAAATGAAAAGCTTATTAAAGCCTA
