# Supplementary material for: Cell lineage-specific transcriptome analysis for interpreting cell fate specification of proembryos
Source: Nat Commun. 2020 Mar 13;11:1366. doi: 10.1038/s41467-020-15189-w (PMC7070050; doi:10.1038/s41467-020-15189-w)
Supplement: Supplementary file 10 — Supplementary Data 7 [file 41467_2020_15189_MOESM10_ESM.xlsx]

## Sheet: TF in ACL and BCL
Gene ID	FPKM					TF Family
	Zy24	AC	BC	32E	32S
AT1G01010	2.34	1.13	6.12667	2.53	2.15	NAC
AT1G01060	5.09	1.21	7.50333	7.59667	5.75333	MYB_related
AT1G01260	5.28	18.5233	8.63	9.19667	14.9133	bHLH
AT1G01350	38.6467	62.27	39.4867	62.6233	48.38	C3H
AT1G01720	138.88	238.41	218.213	152.443	395.297	NAC
AT1G02230	0.16	13.6067	0	0.306667	2.24667	NAC
AT1G03040	89.53	108.783	25.4	83.5733	104.337	bHLH
AT1G03970	22.9767	29.09	14.1333	33.09	78.0133	bZIP
AT1G04990	39.9667	24.4633	24.3467	6.41333	208.24	C3H
AT1G05710	21.99	19.76	1.08667	30.73	15.2667	bHLH
AT1G06070	27.0933	5.63	10.09	47.6467	18.29	bZIP
AT1G06850	13.5467	10.08	14.55	7.55667	8.69333	bZIP
AT1G06910	31.09	10.5967	14.0333	14.2467	9.42333	MYB_related
AT1G07520	12.7667	28.3267	12.24	16.1	28.24	GRAS
AT1G07530	3.35	3.31	16.4167	10.3433	15.9233	GRAS
AT1G07980	43.1267	46.87	25.6967	34.2067	26.7533	NF-YC
AT1G08000	11.8333	9.26333	0.0833333	26.0667	3.10333	GATA
AT1G08010	79.83	41.9567	27.83	53.74	39.52	GATA
AT1G08810	0	4.12333	0	0	0	MYB
AT1G08970	101.72	119.103	97.1933	96.8033	45.97	NF-YC
AT1G09530	27.7567	39.9267	14.4267	10.49	4.69667	bHLH
AT1G09710	11.8667	10.2367	7.34333	8.41333	11.09	MYB_related
AT1G09770	33.8533	66.0933	68.7033	60.28	34.0467	MYB
AT1G10120	0	6.10333	0.406667	18.4433	1.23667	bHLH
AT1G10170	12.12	12.53	45.8267	14.42	23.6833	NF-X1
AT1G10240	4.95	8.21333	24.94	10.2333	5.04667	FAR1
AT1G10320	9.98333	6.38667	7.76667	5.09333	4.41333	C3H
AT1G10610	3.97667	5.50667	0.0566667	1.12667	3.36333	bHLH
AT1G11510	399.2	150.083	227.503	12.8	59.36	GeBP
AT1G12610	19.7567	54.92	26.9067	5.12667	57.87	ERF
AT1G12980	35.4	39.5367	9.36667	73.4833	0.92	ERF
AT1G13450	30.1867	42.92	58.2067	22.2267	39.0133	Trihelix
AT1G13960	15.8067	4.59333	4.03333	5.02	0	WRKY
AT1G14350	0.513333	22.0667	0	4.89	0	MYB
AT1G14410	109.823	116.647	84.6167	134.647	22.5533	Whirly
AT1G14685	93.68	43.4467	35.8767	60.42	56.5567	BBR-BPC
AT1G15720	21.6367	26.9433	21.4833	25.3033	5.34	MYB_related
AT1G15790	254.553	177.767	63.2833	16.4967	4.88	bHLH
AT1G16060	5.76	1.86	2.52	1.88	6.63333	AP2
AT1G16640	1.58667	2.44667	0	4.21333	6.95	B3
AT1G17040	19.5133	18.08	21.5567	8.59333	6.85	STAT
AT1G17460	22.52	8.69333	1.92	14.4133	4.10333	MYB_related
AT1G17520	46.08	9.70667	8.73	21.1167	18.5767	MYB_related
AT1G17590	4.6	4.06	14.3533	8.30667	0	NF-YA
AT1G17920	163.877	114.167	83.8667	80.7867	22.5533	HD-ZIP
AT1G18330	6.50333	33.1433	2.06333	48.28	62.98	MYB_related
AT1G18750	38.3367	23.57	8.68333	8.96	0.736667	M-type_MADS
AT1G18790	3.5	1.10667	2.67333	4.08	0	Nin-like
AT1G18960	0	1.06333	0	0.0433333	0	MYB_related
AT1G19000	34.7933	33.42	18.7867	44.59	84.1033	MYB_related
AT1G19210	0	33.9833	0	22.4133	18.5233	ERF
AT1G19350	0.01	3.41	0.613333	43.2967	12.83	BES1
AT1G19490	28.75	36.6467	13.5167	20.8867	10.76	bZIP
AT1G19850	0	10.4633	41.8133	150.757	39.3267	ARF
AT1G20640	1.9	23.9433	13.2633	15.6367	8.82	Nin-like
AT1G20980	8.90667	18.2933	22.0033	11.2467	10.1433	SBP
AT1G21200	6.76667	1.91333	0.943333	6.83667	5.26667	Trihelix
AT1G21450	6.96667	2.16	0.22	7.82333	21.38	GRAS
AT1G21970	482.593	602.907	404.76	314.127	808.357	NF-YB
AT1G22070	3.35667	9.2	0.07	5.54	3.39333	bZIP
AT1G22190	15.3133	4.80333	2.43	79.5867	60.92	ERF
AT1G22810	7.86	4.64667	3.91333	1.24	11.58	ERF
AT1G22985	17.7433	9.66667	24.6167	3.74333	130.163	ERF
AT1G25470	12.54	5.74	0.853333	13.21	7.14333	ERF
AT1G25550	0	2.73667	0	1.05667	0	G2-like
AT1G25580	15.9867	25.2233	9.96	26.47	4.40333	NAC
AT1G26260	0	1.10333	0.27	3.99667	9.13	bHLH
AT1G26680	0	1.85333	1.28333	1.47333	1.65	B3
AT1G27360	5.54333	1.74333	1.49	3.24333	4.13667	SBP
AT1G27730	3.8	8.86333	2.08667	6.6	55.6267	C2H2
AT1G28300	219.223	114.233	205.68	69.66	1.14	B3
AT1G28420	2.69	1.51667	11.4967	4.67333	1.4	HB-other
AT1G28520	22.9667	18.2433	35.0833	8.18333	69.0367	VOZ
AT1G29560	2.84	2.63667	0.01	1.26	2.34	C3H
AT1G29962	0	2.74667	0	0.866667	0	M-type_MADS
AT1G30330	8.54333	6.79667	9.40333	18.31	22.98	ARF
AT1G30490	0.21	3.1	1.19333	10.4333	3.05	HD-ZIP
AT1G30500	20.94	10.5667	0.09	2.84667	12.7467	NF-YA
AT1G30970	130.27	59.6267	109.34	78.1833	35.1267	C2H2
AT1G32150	33.98	11.9367	49.5533	14.3433	19.0367	bZIP
AT1G32330	16.9967	17.0833	20.8933	23.89	10.5833	HSF
AT1G32360	1.41	6.5	2.33	3.59333	15.4167	C3H
AT1G32640	0.0266667	2.16667	0.693333	28.52	18.0233	bHLH
AT1G32730	25.83	21.0733	43.2833	35.1133	15.3867	SRS
AT1G32870	36.1	35.4267	45.2	21.3533	70.0367	NAC
AT1G33060	3.56667	22.86	9.40667	5.91667	6.71667	NAC
AT1G34180	33.58	27.5533	21.0567	3.57	6.25	NAC
AT1G34190	31.2633	29.03	44.6867	19.0033	34.8667	NAC
AT1G34370	5.92667	60.56	10.7067	73.12	83.7567	C2H2
AT1G42990	116.197	43.3133	101.423	58.81	319.157	bZIP
AT1G43700	50.93	15.9933	93.9833	40.8967	48.5233	bZIP
AT1G44810	42.9533	93.3467	106.987	109.94	24.57	GeBP
AT1G45249	10.86	9.10333	0.263333	6.11667	14.1867	bZIP
AT1G47760	0	15.97	5.48667	4.45	7.59667	M-type_MADS
AT1G47870	13.1933	22.7133	24.9933	22.0667	8.68	E2F/DP
AT1G49010	1.44	2.24	0	0.296667	3.21	MYB
AT1G49120	26.9433	2.06333	12.6667	1.13	0.49	ERF
AT1G49130	12.4233	1.92	0	0.59	0	CO-like
AT1G49475	108.3	209.127	123.517	169.667	749.073	B3
AT1G49480	39.61	87.4567	24.65	74.81	67.34	B3
AT1G49560	0	5.39	0.383333	5.21333	0.96	G2-like
AT1G49950	131.987	131.353	78.0833	90.43	89.2433	MYB_related
AT1G50600	0	9.37	12.0367	5.81333	15.82	GRAS
AT1G50640	25.8767	12.23	4.58667	23.32	24.7433	ERF
AT1G51070	53.2567	124.053	37.95	19.41	310.02	bHLH
AT1G51140	7.91333	9.27333	7.49333	2.96333	0.46	bHLH
AT1G51190	100.047	19.9767	115.89	41.2167	17.72	AP2
AT1G51600	5.16667	15.1367	27.6	30.5933	19.7933	GATA
AT1G52150	0.46	3.35333	0.986667	28.73	3.02667	HD-ZIP
AT1G52880	0.01	1.94333	0	0.0333333	0	NAC
AT1G52890	5.22333	1.77	0.24	0.0166667	0	NAC
AT1G53170	0	4.57667	34.8367	33.89	5.82667	ERF
AT1G53910	64.9967	48.4067	42.1933	94.3933	75.4967	ERF
AT1G54060	20.4567	18.6433	8.72	29.93	9.05667	Trihelix
AT1G54160	0	4.94333	4.98667	47.0533	210.897	NF-YA
AT1G54830	70.7833	71.2033	78.13	69.46	135.133	NF-YC
AT1G55110	0.00666667	1.26	0	0.133333	0	C2H2
AT1G56170	32.7833	201.22	71.3467	272.99	1272.34	NF-YC
AT1G58100	0	35.4367	6.65	37.0233	12.87	TCP
AT1G58110	7.66	3.90667	0	11.17	11.46	bZIP
AT1G58220	6.94667	10.8667	3.09	11.3433	8.58667	MYB_related
AT1G59640	52.1433	3.47	44.7133	0.863333	0	bHLH
AT1G59750	2.26667	25.71	40.3733	51.1867	35.1633	ARF
AT1G61730	117.253	84.9633	122.76	88.5133	27.66	GeBP
AT1G62990	14.5167	3.78667	0	0.0966667	0.02	TALE
AT1G63100	0.02	37.37	11.66	91.4567	11.0033	GRAS
AT1G64105	61.96	30.71	33.1	6.14	23.8833	NAC
AT1G64380	0	1.05667	0	0.703333	2.54667	ERF
AT1G64530	6.24	3.41667	10.02	5.7	5.53	Nin-like
AT1G66420	0	3.28667	0	56.8833	52.18	GeBP
AT1G66600	0	1.68667	0	0	0	WRKY
AT1G66810	11.41	33.4433	18.63	2.53667	0	C3H
AT1G67100	0	2.61667	0	112.937	158.29	LBD
AT1G67310	2.47	7.82333	12.55	6.6	6.71667	CAMTA
AT1G67970	4.30667	4.84667	11.2333	6.72	1.99	HSF
AT1G68120	51.3333	49.8767	21.6567	20.8433	12.4167	BBR-BPC
AT1G68320	314.87	93.7267	330.81	45.8767	952.883	MYB
AT1G68510	9.06333	26.68	0	3.41333	116.933	LBD
AT1G68550	5.17333	22.0967	20.8867	31.46	9.1	ERF
AT1G68640	0	2.24667	0	38.7167	0	bZIP
AT1G68670	90.8233	43.5767	25.5	25.2333	5.28	G2-like
AT1G68810	0	17.7067	0.603333	51.2233	0	bHLH
AT1G68920	27.2	11.33	9.31667	21.5533	5.79333	bHLH
AT1G69010	14.0433	31.0267	26.88	28.1967	20.74	bHLH
AT1G69170	4.40333	1.27	0	1.26667	1.91	SBP
AT1G71030	1.95	5.95667	1.15667	0	17.79	MYB_related
AT1G71130	38.87	16.9633	7.71333	15.3133	16.9433	ERF
AT1G71200	4.41333	3.24667	1.93	0.58	1.06667	bHLH
AT1G71260	273.5	335.65	201.43	257.99	74.5867	Whirly
AT1G72010	5.28667	5.42667	6.26	5.19	2.00667	TCP
AT1G72050	103.937	104.56	103.727	92.3333	18.63	C2H2
AT1G72360	0	18.98	7.19667	2.98667	0.64	ERF
AT1G72650	24.2733	9.77	12.4667	14.8733	10.85	MYB_related
AT1G72740	44.0433	22.6367	38.7067	27.64	27.6333	MYB_related
AT1G72830	0.0666667	67.9033	31.22	108.447	212.213	NF-YA
AT1G73360	26.8133	32.02	39.4167	13.9433	57.38	HD-ZIP
AT1G73730	2.79	9.45	11.7467	8.47667	15.7233	EIL
AT1G74250	50.1233	22.1433	36.1933	36.1267	25.15	C2H2
AT1G74480	6.99	51.0933	0	10.64	0	Nin-like
AT1G74840	18.33	33.06	57.8	41.1467	24.0033	MYB_related
AT1G74930	14.4433	11.2433	3.15667	23.5367	35.8433	ERF
AT1G75080	25.8933	35.7933	16.7733	52.5833	22.8767	BES1
AT1G75340	25.14	47.48	67.3733	47.98	39.9433	C3H
AT1G75390	14.89	1.52333	17.52	0.0633333	21.3033	bZIP
AT1G76320	3.67667	8.48333	0.253333	10.4267	11.84	FAR1
AT1G76580	7.86333	1.16333	4.40333	5.37667	2.90333	SBP
AT1G76880	1.86	4.54	1.03	1.92	2.52	Trihelix
AT1G77080	57.1867	34.3667	60.84	35.2067	108.5	MIKC_MADS
AT1G77450	9.56333	6.14667	0.693333	31.6267	54.7167	NAC
AT1G77570	9.03667	3.08	4.38	2.48333	0.0866667	HSF
AT1G77640	0	4.19333	0	5.03667	0.186667	ERF
AT1G77850	32.49	36.8933	20.0733	4.66	7.42	ARF
AT1G78080	141.043	64.3833	28.2167	98.3367	98.4067	ERF
AT1G78540	55.83	34.3467	17.24	14.89	2.42667	STAT
AT1G78600	51.6033	25.8167	44.1633	26.2367	64.58	DBB
AT1G78700	96.5067	5.49333	0.616667	4.18333	2.65333	BES1
AT1G80010	10.7333	12.33	2.70667	11.1433	9.81	FAR1
AT2G01060	76.5467	114.777	110.897	100.15	124.013	G2-like
AT2G01370	45.5433	19.36	0.546667	1.32333	0	GeBP
AT2G01760	0	6.30667	17.26	1.04	0.223333	ARR-B
AT2G01930	21.06	18.3567	17.3567	19.05	12.0967	BBR-BPC
AT2G02740	102.79	127.88	54.9967	85.2567	17.6833	Whirly
AT2G02820	17.64	12.33	22.16	2.84	0.58	MYB
AT2G03060	29.63	2.79667	0	8.27333	6.38	M-type_MADS
AT2G13960	6.16667	17.0467	0	0.36	3.19667	MYB_related
AT2G16485	17.8067	12.29	5.78333	14.0367	5.66667	C3H
AT2G16770	59.0767	43.13	42.62	23.4633	21.5733	bZIP
AT2G17150	0.0266667	5.81333	0	1.59667	0.233333	Nin-like
AT2G18160	25.6467	12.69	38.1467	10.3033	53.1467	bZIP
AT2G19810	2.05333	36.9933	30.79	32.9967	214.64	C3H
AT2G20110	35.9233	18.18	43.6267	12.32	1.74333	CPP
AT2G20280	88.59	71.9533	71.8667	88.68	40.86	C3H
AT2G20400	48.7267	35.8167	64.07	7.36667	34.34	G2-like
AT2G20613	2.91	1.92	3.25	0.146667	5.99333	GeBP
AT2G20880	0	3.72667	0	0.0566667	0	ERF
AT2G21230	8.85667	22.39	8.19	13.7933	12.57	bZIP
AT2G21240	46.3433	23.63	31.1867	20.3167	32.23	BBR-BPC
AT2G21320	12.1933	4.96	0	11.1767	10.48	DBB
AT2G22300	6.76667	10.4767	45.0267	5.63333	15.5467	CAMTA
AT2G23290	49.48	21.54	15.84	18.8333	81.0233	MYB
AT2G23320	8.35	15.6767	48.2533	41.92	58.73	WRKY
AT2G23340	13.4667	13.1733	12.0367	13.18	29.4467	ERF
AT2G24570	24.76	22.1767	9.48667	79.8567	161.697	WRKY
AT2G24645	1.86667	58.2333	7.50333	25.0167	106.68	B3
AT2G24680	33.2333	30.2467	7.47	10.0467	0	B3
AT2G24681	2.00333	1.88333	0	0.233333	0	B3
AT2G24690	10.73	2.14667	1.50667	3.75667	2.81	B3
AT2G24790	40.2533	58.6467	13.0633	21.0933	12.4233	DBB
AT2G24830	25.03	8.83333	13.44	14.4233	11.1067	C3H
AT2G25180	0.0433333	6.42333	22.2433	23.37	6.10667	ARR-B
AT2G25650	46.3733	28.1633	17.65	28.9667	54.89	GeBP
AT2G25900	35.6733	25.58	23.3267	27.6933	9.46333	C3H
AT2G26150	23.14	210.287	31.7933	158.453	186.323	HSF
AT2G27050	0.0466667	22.6833	0.01	11.64	0.3	EIL
AT2G27470	64.6767	64.9333	76.28	77.1467	35.99	NF-YB
AT2G28450	34.44	41.1633	18.42	33.1	7.55667	C3H
AT2G28550	0.00666667	8.55667	4.78	18.01	14.0733	AP2
AT2G29065	10.3767	9.46	7.64667	3.02	9.84	GRAS
AT2G30340	5.17	2.94	7.45333	0.346667	5.21	LBD
AT2G30470	18.6733	24.1233	16.02	18.6	25.7267	B3
AT2G30590	0.00666667	13.44	1.74333	96.27	14.7533	WRKY
AT2G31220	0	4.36667	0	1.89333	0	bHLH
AT2G31230	13.0267	10.3433	83.6667	22.88	59.2433	ERF
AT2G31370	29.3133	35.1933	16.47	31.06	23.38	bZIP
AT2G32250	7.62333	2.87	8.87667	5.6	1.18667	FAR1
AT2G32930	13.3767	6.99667	7.80667	8.46	20.0633	C3H
AT2G33500	0	1.14333	3.05	25.3133	11.7633	CO-like
AT2G33550	4.67	2.16	13.3433	2.88	3.91333	Trihelix
AT2G33835	8.28333	4.08	7.68	8.00667	6.05	C3H
AT2G33860	0.0433333	2.8	0	89.2767	2.85667	ARF
AT2G34140	0	2.31667	0	2.83667	3.22667	Dof
AT2G34440	1.88	15.71	5.54	0.75	3.33333	M-type_MADS
AT2G34710	2.76667	9.23	0.203333	83.6767	1.73333	HD-ZIP
AT2G34720	58.74	30.12	61.0033	49.9367	23.5	NF-YA
AT2G35310	3.11	3.73	0	10.76	0	B3
AT2G35430	8.65667	62.3933	9.06	40.4233	1.45667	C3H
AT2G35530	59.74	34.0233	97.4833	44.5333	64.13	bZIP
AT2G35550	21.9867	17.8367	13.7833	5.74333	51.7633	BBR-BPC
AT2G36010	8.34	12.5333	6.97667	29.89	5.13667	E2F/DP
AT2G36340	54.6367	79.39	9.41	28.8733	0.87	GeBP
AT2G36400	0	1.5	0	50.3033	1.14333	GRF
AT2G36890	130.08	14.5567	118.53	13.2233	186.57	MYB
AT2G36960	2.67667	13.9267	9.54333	8.79333	8.21333	MYB_related
AT2G37000	15.28	3.44	3.22667	3.02	0	TCP
AT2G37060	18.7233	55.6933	66.7367	64.2833	47.2	NF-YB
AT2G37120	29.14	40.31	49.9367	45.3967	120.727	S1Fa-like
AT2G37430	0.37	1.88667	1.41667	0.696667	29.4567	C2H2
AT2G37630	6.46667	6.11	0	10.7733	4.29333	MYB
AT2G37650	3.75667	8.99667	0.103333	2.85333	9.60667	GRAS
AT2G38250	4.36333	2.52333	1.20667	0	38.1567	Trihelix
AT2G38340	2.34	3.24	7.13	5.49667	23.9367	ERF
AT2G38880	52.7833	67.5067	65.9367	44.14	40.4933	NF-YB
AT2G39880	21.37	77.2567	54.9067	17.3333	4.36667	MYB
AT2G40140	0.01	2.89333	0.00666667	17.9267	20.7067	C3H
AT2G40200	0	9.88	0	0.85	1.35333	bHLH
AT2G40220	38.6067	54.5233	0.28	46.5467	0.523333	ERF
AT2G40340	77.4267	38.3967	2.20333	25.9933	25.5767	ERF
AT2G40350	0	2.13667	0	0.356667	0	ERF
AT2G40620	114.337	88.12	81	60.5433	52.2933	bZIP
AT2G40950	28.46	17.8333	32.4267	23.89	27.7633	bZIP
AT2G41240	0	1.26667	0	0.67	0.513333	bHLH
AT2G41710	0.886667	2.99333	7.28	14.3	29.2467	AP2
AT2G41835	9.32667	31.09	40.1167	13.92	12.2	C2H2
AT2G41900	24.5233	41.9567	29.2367	61.1	29.1067	C3H
AT2G42300	20.21	6.74333	1.36	24.61	19.8567	bHLH
AT2G42400	42.15	50.0767	21.09	27.6267	31.74	VOZ
AT2G43280	20.36	8.68667	23.0233	15.6933	14.29	FAR1
AT2G43500	4.46667	1.19	0.266667	3.82667	7.75	Nin-like
AT2G44430	7.36	6.69333	2.51333	9.46667	6.23	MYB_related
AT2G44730	23.3333	5.29333	7.34	20.2167	8.44667	Trihelix
AT2G44840	0	1.08667	0	5.88667	0.53	ERF
AT2G44910	0	35.6967	160.443	80.78	262.007	HD-ZIP
AT2G45480	2.49667	6.43667	0	32.57	0	GRF
AT2G45680	0	1.26667	2.55	6.11	0.596667	TCP
AT2G45880	7.51333	1.03667	6.03333	9.1	7.15	BES1
AT2G46310	91.9433	57.5233	92.88	43.96	16.31	ERF
AT2G46400	2.69	8.32333	0	11.42	8.94	WRKY
AT2G46410	0.27	12.11	0.98	20.4	1.45333	MYB_related
AT2G46510	0.04	4.78	0.02	5.65667	5.80667	bHLH
AT2G46530	2.30667	1.17667	0	9.38	0	ARF
AT2G46810	11.9433	3.44333	0	0.836667	0	bHLH
AT2G46830	6.47333	2.9	5.52	13.16	32.7033	MYB_related
AT2G47070	2.21	21.9133	10.6967	9.15333	9.23	SBP
AT2G47210	60.0467	59.2367	59.6833	76.8433	60.35	MYB_related
AT2G47260	0	1.30667	1.73333	5.59667	14.93	WRKY
AT2G47520	25.8167	194.673	8.32	83.6333	57.87	ERF
AT2G47850	62.39	26.8033	6.43667	29.3767	69.6433	C3H
AT2G47890	3.17667	18.9967	10.0767	1.28333	28.3167	DBB
AT3G01330	100.22	70.23	70.4467	26.37	7.36	E2F/DP
AT3G01470	13.5133	3.38333	0	0.713333	5.75	HD-ZIP
AT3G01600	16.96	25.96	27.0867	17.84	0	NAC
AT3G02830	31.1533	15.6633	59.0467	6.53333	77.34	C3H
AT3G02990	6.42667	2.46667	0.383333	23.74	0	HSF
AT3G04070	0	7.15667	0	0	0	NAC
AT3G04450	1.98	1.20333	1.02333	2.48	0.526667	G2-like
AT3G04670	39.1367	32.89	30.8133	55.14	15.6167	WRKY
AT3G04850	34.6067	26.1567	13.69	19.88	0	CPP
AT3G04930	12.74	11.4	21.8967	18.03	23.6233	GeBP
AT3G06250	11.81	5.83667	0	7.47667	4.70667	FAR1
AT3G06410	7.24667	16.4733	6.06333	10.8533	27.8167	C3H
AT3G06590	0.613333	10.3867	0.0433333	3.04667	5.14	bHLH
AT3G06740	31.9467	55.16	20.4533	53.98	8.14333	GATA
AT3G07500	2.19333	3.57333	0	4.58	3.63	FAR1
AT3G07650	23.4267	6.77667	9.25333	5.70667	29.0633	CO-like
AT3G08505	16.01	1.84333	8.92333	4.43333	17.1433	C3H
AT3G09230	16.15	18.4133	1.87667	13.57	9.57	MYB
AT3G09370	5.24333	17.5633	15.5267	10.8767	6.94333	MYB
AT3G09735	36.3167	70.2767	37.88	75.0333	181.55	S1Fa-like
AT3G10030	36.7633	27.78	38.7433	28.75	24.9867	Trihelix
AT3G10480	15.4967	32.9133	4.96667	22.86	25.1433	NAC
AT3G10490	11.5967	33.93	20.47	34.36	18.65	NAC
AT3G10500	8.21	5.35333	16.9267	12.9933	12.0667	NAC
AT3G10800	31.0433	27.7033	40.4567	32.07	98.2833	bZIP
AT3G11020	1.26667	46.06	13.1433	12.7	20.27	ERF
AT3G11100	26.5967	7.41667	20.03	13.1933	13.6933	Trihelix
AT3G11260	1.34333	1.15	0.61	3.79333	48.84	WOX
AT3G11440	3.94	12.55	9.68333	1.88333	3.90333	MYB
AT3G11450	29.4367	41.7467	42.0333	46.1133	11.11	MYB
AT3G12130	68.88	59.0867	52.57	80.1	64.43	C3H
AT3G12250	11.5667	1.05333	9.97667	7.88667	2.68667	bZIP
AT3G12480	71.99	33.85	72.3033	47.1667	45.96	NF-YC
AT3G12680	28.1367	13.7433	28.35	30.47	15.4467	C3H
AT3G12820	11.1933	16.5033	8.23	0.676667	98.9	MYB
AT3G13040	36.3933	15.7633	15.25	17.78	19.7933	G2-like
AT3G13540	17.2467	1.74667	0	0.0666667	0.196667	MYB
AT3G14180	32.0933	32.95	32.0933	50.35	25.4433	Trihelix
AT3G14230	43.0167	30.0033	26.6033	67.1767	118.137	ERF
AT3G15030	0	1.21667	0	2.04333	0.103333	TCP
AT3G15210	3.88	20.1167	19.12	96.2167	148.467	ERF
AT3G16857	0.00666667	8.05	4.69667	30.8467	9.96	ARR-B
AT3G16870	73.26	118.693	87.8667	104.707	3.95333	GATA
AT3G16940	1.74	19.2533	22.5033	9.9	2.07333	CAMTA
AT3G18100	1.39333	17.5933	2.30667	3.60667	4.88	MYB
AT3G18380	52.9133	52.1667	26.4367	83.82	26.8933	HB-other
AT3G18960	176.217	140.88	223.647	97.8533	541.72	B3
AT3G18990	60.8	49.2733	45.69	55.3533	72.3867	B3
AT3G19184	73.64	58.9767	0.473333	29.2833	0	B3
AT3G19290	6.99	15.2767	18.2067	11.6567	12.2633	bZIP
AT3G19360	41.64	33.2967	41.9	16.8267	2.10667	C3H
AT3G19510	8.87667	8.03	1.14333	14.01	2.5	HB-PHD
AT3G19580	48.36	10.6333	17.31	8.06333	129.317	C2H2
AT3G19860	59.8333	51.1267	45.2133	31.1067	41.5567	bHLH
AT3G20310	16.31	7.85667	17.1967	11.8667	28.4433	ERF
AT3G20770	22.3967	20.8367	1.96667	44.4933	83.27	EIL
AT3G20840	3.27667	1.52333	24.22	104.427	44.1433	AP2
AT3G20910	52.69	56.9433	57.2933	47.67	83.6033	NF-YA
AT3G21175	54.2567	40.69	24.7933	41.6667	18.8633	GATA
AT3G21270	0.2	11.73	0.446667	0.823333	0.15	Dof
AT3G21430	13.6733	4.99	12.5667	5.64	5.78	MYB_related
AT3G21810	10.2867	1.19	1.71	12.1633	10.8267	C3H
AT3G21880	0	5.08333	0	0	0	CO-like
AT3G22100	42.02	8.72667	48.76	34.07	12.97	bHLH
AT3G22170	11.5267	15.71	36.4667	16.5767	12.9433	FAR1
AT3G22760	194.877	176.227	75.6533	76.25	98.9233	CPP
AT3G22780	28.3067	52.47	28.3933	62.03	24.5833	CPP
AT3G23210	24.8233	5.31	39.87	7.71667	10.63	bHLH
AT3G23690	5.15	9.96667	3.57667	16.3067	16.9267	bHLH
AT3G24050	65.2933	49.5733	21.0833	69.7867	66.2233	GATA
AT3G24120	19.6967	50.7733	0.903333	33.9333	15.9067	G2-like
AT3G24490	34.31	21.5533	15.8033	56.4533	22.9133	Trihelix
AT3G24860	26.3233	24.97	1.79	34.7967	20.2733	Trihelix
AT3G25890	5.43	2.08667	15.79	25.37	12.0633	ERF
AT3G25990	0.0266667	4.86	0	0.393333	2.09	Trihelix
AT3G26744	249.89	331.13	175.607	188.257	161.783	bHLH
AT3G28910	64.81	301.887	38.59	182.77	219.25	MYB
AT3G44750	291.04	689.077	408.893	594.923	14.11	C2H2
AT3G46070	13.79	12.23	0	0.103333	1.4	C2H2
AT3G46080	101.113	14.8267	5.31	1.84667	227.007	C2H2
AT3G46600	27.8433	10.92	2.15667	4.76	48.61	GRAS
AT3G46640	27.05	35.4467	21.7833	35.6567	32.2833	G2-like
AT3G46770	0.07	5.39333	0	0	0	B3
AT3G47500	2.90667	5.58667	10.5533	0.676667	2.3	Dof
AT3G47640	12.7	23.3667	15.8067	12.3033	32.6933	bHLH
AT3G48160	29.68	26.0733	29.5567	43.3333	2.83333	E2F/DP
AT3G48430	11.45	27.1267	9.00667	18.5733	4.52667	C2H2
AT3G48440	101.76	86.6933	28.34	41.41	33.97	C3H
AT3G48590	18.06	9.04333	11.0267	5.79333	11.5533	NF-YC
AT3G49530	66.16	37.7433	35.44	38.1833	91.3833	NAC
AT3G49850	35.4733	25.1467	3.73667	25.4467	41.7367	MYB_related
AT3G50060	35.4833	30.6433	61.46	14.1733	10.18	MYB
AT3G50410	64.1267	97.9933	79.04	131.433	26.7867	Dof
AT3G50870	6.22667	236.66	71.6933	167.177	0	GATA
AT3G51060	0	1.88	0	15.4867	0	SRS
AT3G51080	24.8133	39.7333	93.14	48.0867	11.67	GATA
AT3G51120	2.61667	4.82	14.97	4.12667	3.14	C3H
AT3G51910	11.4633	75.8867	3.14	194.28	58.8233	HSF
AT3G52250	7.64	7.59	3.01333	6.35	5	MYB
AT3G53340	59.4367	46.5633	28.19	67.6767	37.9733	NF-YB
AT3G53370	45.6	7.51667	27.0567	3.30667	90.79	S1Fa-like
AT3G54220	39.1567	32.09	45.1467	39.6333	45.8233	GRAS
AT3G54320	17.63	35.8967	3.55333	31.29	59.55	AP2
AT3G54620	114.863	63.1	18.89	23.5467	102.387	bZIP
AT3G54810	31.0733	75.6667	21.4967	18.6633	49.0733	GATA
AT3G55980	0.05	9.15	1.00333	36.6433	41.06	C3H
AT3G56660	0	2.8	0	0.113333	0	bZIP
AT3G56850	57.78	45.46	21.73	52.62	46.1833	bZIP
AT3G56970	0	3.12667	0.02	0	0	bHLH
AT3G57230	4.64	6.62	17.9733	5.04333	13.09	MIKC_MADS
AT3G57390	116.573	19.61	7.37333	3.98333	4.49667	MIKC_MADS
AT3G57480	3.88333	7.82333	0.383333	1.71333	18.79	C2H2
AT3G57800	30.1033	8	4.85333	24.11	11.5333	bHLH
AT3G57980	8.53333	6.51333	4.65333	5.70667	2.32667	MYB_related
AT3G58630	28.6333	27.14	18.2733	23.7133	30.7267	Trihelix
AT3G58710	3.77	1.91333	0	0.0966667	0	WRKY
AT3G59470	26.66	20.25	31.29	14.76	18.4933	FAR1
AT3G59580	0	2.11667	0	0.456667	0	Nin-like
AT3G60030	7.6	11.0067	1.44	8.16	8.06667	SBP
AT3G60110	7.01333	3.04	0.333333	2.05333	7.03333	MYB_related
AT3G60390	0	7.61333	54.4633	69.24	84.27	HD-ZIP
AT3G60530	12.8967	29.0667	20.0467	87.82	6.32333	GATA
AT3G60630	16.2233	12.3767	2.56667	4.72333	3.32667	GRAS
AT3G61150	5.42333	4.00333	0.00666667	0.336667	0	HD-ZIP
AT3G61630	46.44	56.0267	86.27	43.7633	35.9133	ERF
AT3G61830	110.063	177.707	81.9567	66.19	37.2367	ARF
AT3G62420	49.5967	69.8667	28.4867	26.2633	22.94	bZIP
AT3G63350	0	22.39	48.3	61.6433	5.8	HSF
AT4G00210	88.4267	25.4233	34.7833	9.83333	87.3833	LBD
AT4G00238	57.3267	54.4333	62.27	84.08	64.1633	GeBP
AT4G00250	77.4033	105.323	33.9833	64.4533	35.5867	GeBP
AT4G00260	19.0767	39.7	0	11.08	25.3433	B3
AT4G00270	23.5467	11.7033	4.25667	23.3567	118.557	GeBP
AT4G00390	929.15	420.303	321.88	162.41	112.987	GeBP
AT4G00730	14.7567	14.3733	14.9667	3.64667	0.28	HD-ZIP
AT4G01120	3.70667	11.5633	13.4433	21.9133	19.03	bZIP
AT4G01250	7.73	67.7	0.39	107.807	86.51	WRKY
AT4G01260	211.373	293.067	86.1433	27.66	2.42667	GeBP
AT4G01280	25.1933	20.13	17.0667	21.1933	21.5367	MYB_related
AT4G01540	2.63	1.46333	2.11	0.59	5.66	NAC
AT4G01550	0	1.26667	0	0.733333	46.91	NAC
AT4G01580	34.3667	129.193	45.8867	117.767	259.127	B3
AT4G02560	23.1167	8.12	11.2867	12.6267	7.35333	HB-other
AT4G02590	0.01	11.3567	19.2433	27.5033	28.6433	bHLH
AT4G02640	54.6667	23.06	18.8233	25.04	51.15	bZIP
AT4G03250	9.22333	10.07	0.47	5.90667	8.54	HB-other
AT4G04890	47.2067	2.25	12.7233	105.13	113.057	HD-ZIP
AT4G06634	36.7467	37.1667	49.18	20.84	16.0033	C2H2
AT4G09960	0.02	2.52	0.0866667	17.94	7.25333	MIKC_MADS
AT4G11070	3.34667	7.08333	4.94667	3.24667	4.02	WRKY
AT4G11140	35.4867	26.8567	51.4933	31.41	0	ERF
AT4G11250	0	1.06667	0	0.0666667	3.44333	M-type_MADS
AT4G11660	14.3933	11.3533	10.0833	22.8967	20.1467	HSF
AT4G12240	8.09	17.7167	6.34667	7.25333	0	C2H2
AT4G12750	11.7433	10.8233	5.76	7.95	1.45	HB-other
AT4G12850	16.1667	13.31	1.25	4.92	6.96333	FAR1
AT4G13040	19.7967	5.54667	1.17	19.4967	20.8	ERF
AT4G13640	4.47	28.14	16.6467	42.6767	33.5633	G2-like
AT4G13980	1.50667	6.81667	12.6467	7.82667	20.2067	HSF
AT4G14410	22.2033	34.8367	25.4967	16.7033	24.0567	bHLH
AT4G15090	5.2	11.2867	18.16	11.5367	4.18	FAR1
AT4G16110	13.0667	2.36	6.84667	1.72667	4.16	ARR-B
AT4G16141	63.2233	116.123	110.62	329.367	6.26	GATA
AT4G16150	7.30333	14.0367	4.48	5.46667	15.5767	CAMTA
AT4G16430	18.9367	7.62667	11.2867	18.2133	22.7067	bHLH
AT4G16780	48.0967	1.58	6.36	28.4233	24.7333	HD-ZIP
AT4G17230	19.0433	57.1767	12.2767	27.77	38.5433	GRAS
AT4G17490	0	9.34333	0	20.83	11.4133	ERF
AT4G17500	2.40333	24.4	0	6.05333	0.763333	ERF
AT4G17570	0.00666667	6.31	6.66	2.27	10.4367	GATA
AT4G17710	0	4.37333	0	0.913333	0	HD-ZIP
AT4G17750	8.50333	1.33667	0	6.03	3.01667	HSF
AT4G18170	81.6267	2.81333	134.667	1.05667	168.907	WRKY
AT4G18880	3.18	1.76333	0.0366667	1.88333	1.40333	HSF
AT4G19630	15.6633	23.92	27.7733	5.34	1.46	HSF
AT4G19990	0.216667	10.17	8.01	2.1	3.65333	FAR1
AT4G20380	100.393	36.8867	73.5967	51.42	185.51	LSD
AT4G21550	10.3333	9.25	13.4667	4.35	3.76	B3
AT4G21610	11.79	10.8667	18.3833	21.4733	27.09	LSD
AT4G21750	63.1833	62.2967	72.9033	95.2433	21.88	HD-ZIP
AT4G23750	0	8.79333	0	56.77	2.31	ERF
AT4G23810	0	1.22	0	0.833333	0	WRKY
AT4G23980	5.21	13.5367	10.1833	21.7033	17.59	ARF
AT4G24020	0.39	5.01667	0.143333	3.42333	9.19	Nin-like
AT4G24240	62.3367	37.85	20.2467	79.86	1.45667	WRKY
AT4G24470	127.433	56.5667	67.4133	64.9467	77.3733	GATA
AT4G25210	80.3967	118.303	101.01	138.647	66.2833	GeBP
AT4G25440	6.17333	16.2733	6.46333	6.98667	16.8333	C3H
AT4G25470	0	2.25333	0	1.34667	34.5133	ERF
AT4G25480	0	2.69	0	0.156667	2.25667	ERF
AT4G25490	0	2.75333	0.226667	14.2333	136.147	ERF
AT4G25530	0.0433333	1.99333	0	0.0833333	0	HD-ZIP
AT4G25610	24.09	13.4933	30.58	10.4967	9.97	C2H2
AT4G26170	1.88667	7.62333	10.6	2.40667	0	HRT-like
AT4G26640	26.5233	11.0133	5.02333	17.9967	19.1667	WRKY
AT4G27410	1.62	6.08667	0.683333	1.85667	1.38333	NAC
AT4G27950	10.34	46.3233	35.4167	8.14667	0	ERF
AT4G28610	46.3167	72.1167	27.5067	48.03	54.0867	G2-like
AT4G29000	14.9433	8.84	8.57333	14.9267	4.77333	CPP
AT4G29930	0	3.88	0.266667	0.86	0	bHLH
AT4G29940	11.7167	10.2	21.84	12.6133	4.33667	HB-PHD
AT4G30935	21.2567	34.0467	50.3667	24.48	18.9267	WRKY
AT4G30980	7.10667	7.39667	0.0133333	15.8433	0.65	bHLH
AT4G31060	0.01	4.1	6.46333	1.37333	2.51	ERF
AT4G31270	9.08	9.33667	8.72333	10.8967	25.6933	Trihelix
AT4G31550	38.8767	80.29	98.1467	49.0167	152.353	WRKY
AT4G31615	61.17	184.223	190.6	117.83	138.357	B3
AT4G31620	0	2.54333	1.33667	13.7767	0.103333	B3
AT4G31630	10.82	6.79	0	0.34	0	B3
AT4G31660	0	5.11	0.39	74.4233	0	B3
AT4G31680	5.62	74.3367	22.5767	6.88333	15.8967	B3
AT4G31800	0.02	14.4967	22.8833	13.1167	2.55667	WRKY
AT4G31920	0.0466667	1.55	0	7.47667	0.376667	ARR-B
AT4G32010	8.27	11.45	6.48	16.5633	12.4867	B3
AT4G32040	5.29333	11.95	25.98	11.6033	58.85	TALE
AT4G32730	10.0533	7.90667	13.2067	14.3567	4.78667	MYB
AT4G33280	10.22	7.18667	2.94667	7.76333	88.7967	B3
AT4G34000	74.7433	36.2267	41.57	5.15667	6.31	bZIP
AT4G34410	9.33	21.54	12.66	9.98667	20.2633	ERF
AT4G35040	14.8033	6.93	10.0467	16.5367	19.71	bZIP
AT4G35580	2.77333	6.50333	0.12	13.1267	7.14333	NAC
AT4G35590	91.5333	38.29	45.83	24.6733	23.76	Nin-like
AT4G36240	0	5.34333	0	4.11	0	GATA
AT4G36730	22.2233	3.74	9.7	12.0433	24.85	bZIP
AT4G36780	11.2667	10.8667	10.79	9.00667	8.08	BES1
AT4G36900	11.7333	39.9767	17.44	32.2167	49.3267	ERF
AT4G36920	64.24	33.2433	54.38	63.9933	1.39	AP2
AT4G36930	9.25333	30.9267	50.22	50.51	127.78	bHLH
AT4G36990	0.05	3.66667	13.2667	9.42667	7.57333	HSF
AT4G37180	5.39	26.5467	44.4567	23.5767	32.4933	G2-like
AT4G37260	23.3567	38.9033	10.6267	96.01	140.72	MYB
AT4G37540	60.4167	123.8	66.9867	64.72	12.6533	LBD
AT4G37740	0	3.13667	0	82.13	0	GRF
AT4G38070	2.36333	26.1767	4.94333	14.8633	0.02	bHLH
AT4G38180	3.15	10.7967	9.04333	6.55	3.23	FAR1
AT4G38900	24.53	22.9867	3.17667	8.24	17.9733	bZIP
AT4G38960	31.0167	15.88	10.12	13.97	18.6133	DBB
AT4G39160	34.7367	35.7467	9.15	26.34	9.20333	MYB_related
AT5G01310	12.78	10.1667	11.5867	11.3267	11.45	bHLH
AT5G02320	3.40667	1.25667	0	5.14	2.38	MYB
AT5G02470	37.8867	35.61	44.0667	50.8633	19.22	E2F/DP
AT5G02840	25.26	20.8067	6.05	19.9133	27.88	MYB_related
AT5G03415	32.1933	21.3833	17.2433	30.1767	26.73	E2F/DP
AT5G03740	1148.24	691.133	555.673	606.853	168.983	C2H2
AT5G04240	6.56	4.43333	3.65	4.89667	5.93333	C2H2
AT5G04410	60.9033	45.5267	47.7267	58.8667	84.6533	NAC
AT5G04760	4.88	20.1933	0.186667	13.4533	13.2333	MYB
AT5G05410	95.0833	224.987	86.2133	142.2	262.51	ERF
AT5G05660	13.0767	22.3267	24.22	25.9433	18.0867	NF-X1
AT5G06110	82.5167	70.21	70.52	82.4667	12.4267	MYB
AT5G06770	16.53	7.95667	16.04	10.9	7.95667	C3H
AT5G06950	38.69	22.1067	65.48	29.87	18.6567	bZIP
AT5G06960	3.76667	8.43333	0	15.51	6.47667	bZIP
AT5G07580	0.473333	3.25667	0	0.49	0.686667	ERF
AT5G08130	15.36	26.34	12.7967	13.9433	3.60333	bHLH
AT5G08141	3.16333	120.723	2.03667	5.02333	4.01667	bZIP
AT5G08190	73.49	124.673	80.8433	75.52	68.2267	NF-YB
AT5G08330	0	1.01	0	5.21667	30.08	TCP
AT5G08520	23.1	11.72	31.5633	12.6733	13.66	MYB
AT5G08790	64.3	200.41	123.267	149.683	250.793	NAC
AT5G09330	78.7667	77.8	120.073	45.56	30.9033	NAC
AT5G09410	29.72	8.73667	22.0767	11.0233	21.6667	CAMTA
AT5G10140	75.9067	33.9033	12.5233	19.6133	29.64	MIKC_MADS
AT5G10970	13.2667	17.3133	10.71	3.46	2.40333	C2H2
AT5G11260	11.0033	12.5933	12.9467	24.7967	52.72	bZIP
AT5G11270	16.54	26.0733	10.2867	18.6933	4.64	HB-other
AT5G11510	21.1933	59.52	31.4233	12.33	0.62	MYB
AT5G12840	33.7633	14.9867	44.0233	26.5667	35.58	NF-YA
AT5G12850	11.9633	28.0933	46.24	22.79	10.2033	C3H
AT5G13790	27.7833	72.5367	49.3633	79.5267	139.703	MIKC_MADS
AT5G13910	0	5.18333	0	0	0	ERF
AT5G14140	38.2367	60.8233	39.2133	27.2633	16.1333	C2H2
AT5G14280	18.85	12.3	2.91667	10.2933	19.7567	GeBP
AT5G14960	6.14333	9.03	25.7933	13.1367	4.98667	E2F/DP
AT5G16540	20.4333	8.01333	10.3467	5.43333	14.8	C3H
AT5G16820	24.1067	12.19	0.153333	7.28333	6.08333	HSF
AT5G17300	3.50667	22.65	10.69	17.91	2.88667	MYB_related
AT5G17430	206.43	243.133	181.15	118.737	122.43	AP2
AT5G17490	27.1433	11.02	12.5233	7.32	0.693333	GRAS
AT5G18270	0	5.50333	0	0.0466667	0	NAC
AT5G18550	1.92	13.41	2.65667	7.94667	11.34	C3H
AT5G18830	20.3	11.1867	8.81	9.78	15.3167	SBP
AT5G18960	7.17333	6.17	8.31333	10.3567	6.72333	FAR1
AT5G19790	6.96333	3.62667	0	0.433333	0	ERF
AT5G20730	1.09	3.58	6.87333	4.39	2.74	ARF
AT5G21120	9.28667	3.65333	0	0.163333	0	EIL
AT5G22220	39.37	25.4533	8.66333	6.72667	10.09	E2F/DP
AT5G22290	23.1533	31.4767	15.3567	22.85	37.9733	NAC
AT5G22570	9.00333	1.41	0	0.226667	1.72333	WRKY
AT5G23090	43.7267	33.9767	44.88	37.3433	45.6467	NF-YB
AT5G24590	17.3533	35.4033	38.5533	58.2967	182.247	NAC
AT5G24930	67.0733	25.9067	60.7467	30.26	138.833	CO-like
AT5G25470	15.42	4.93333	4.81333	5.31667	147.17	B3
AT5G25475	11.34	44.9133	1.54333	66.7133	3.36667	B3
AT5G25790	13.87	1.24333	14.49	1.3	1.66667	CPP
AT5G26749	7.94	15.5967	11.04	14.13	4.84333	C3H
AT5G26880	72.7167	91.0767	62.2	71.27	40.7567	M-type_MADS
AT5G28040	20.59	18.6733	12.3933	12.85	22.6	GeBP
AT5G28530	8.80333	12.99	0	4.01	8.33667	FAR1
AT5G28770	0.81	14.8167	13.5767	12.9967	11.49	bZIP
AT5G29000	40.1267	12.6133	2.85	5.22	18.2667	G2-like
AT5G32460	70.01	54.4533	27.5333	10.8833	6.26333	B3
AT5G37020	0	9.6	20.87	27.2967	9.89	ARF
AT5G38140	8.62667	7.49667	25.7833	1.23	3.24667	NF-YC
AT5G38860	18.2933	21.2933	15.4767	16.35	25.7633	bHLH
AT5G39660	3.23667	4.54667	0.853333	5.75	3.63	Dof
AT5G40880	65.68	47.2733	22.4767	23.72	19.41	C3H
AT5G41020	21.9	26.1033	6.72	28.0533	9.89667	MYB_related
AT5G41030	0.203333	4.79667	0	1.60333	0	TCP
AT5G41090	0	3.03333	3.1	0.24	0	NAC
AT5G41315	0.00666667	1.25	0	2.04	1.45333	bHLH
AT5G41920	12.0867	12.0367	0	4.95	12.0833	GRAS
AT5G42520	19.4067	14.8367	28.0067	24.02	29.1867	BBR-BPC
AT5G42700	68.7133	77.7867	122.867	78.0633	0.603333	B3
AT5G43170	9.67	3.3	4.34	3.56667	6.17	C2H2
AT5G43250	17.5933	46.9	40.4867	25.9967	3.16667	NF-YC
AT5G43270	15.7333	3.03333	20.99	6.99	1.72	SBP
AT5G44080	23.9633	11.09	22.42	21.6167	20.1967	bZIP
AT5G44180	6.79667	5.92333	7.24333	9.20667	6.96667	HB-other
AT5G44210	0	1.83667	0	4.76	1.39	ERF
AT5G44260	0	4.45	5.63667	1.23333	0	C3H
AT5G45050	0.47	1.48667	2.88333	1.90667	3.70667	WRKY
AT5G45300	5.96667	22.2167	32.1867	18.7867	12.4067	BES1
AT5G45420	56.04	47.0867	108.3	64.3067	48.7	MYB_related
AT5G45710	5.72	3.75333	15.0667	9.73667	3.08667	HSF
AT5G45980	414.797	8.45333	350.04	0	428.543	WOX
AT5G46880	61.0133	83.4333	63.0967	74.2067	176.99	HD-ZIP
AT5G47140	1.45667	2.65667	5.46333	1.68333	7.33667	GATA
AT5G47220	0	3.51	1.67667	2.05333	0	ERF
AT5G47230	0.0266667	4.43333	1.34333	16.1867	4.13333	ERF
AT5G47390	33.5433	6.86333	26.41	13.7167	42.2833	MYB_related
AT5G47640	9.26333	16.3533	2.1	17.4833	14.45	NF-YB
AT5G47660	61.5233	55.7533	42.4867	46.75	12.4867	Trihelix
AT5G48250	36.29	31.9133	29.4767	17.64	19.39	CO-like
AT5G49300	53.6933	61.84	54.92	9.26	7.69	GATA
AT5G50470	33.03	50.7867	0.493333	1.89667	0	NF-YC
AT5G50480	29.4567	21.6133	36.6033	0.0266667	4.85	NF-YC
AT5G51910	5.83	13.2567	21.6333	11.7867	0.0233333	TCP
AT5G51980	48.98	30.3067	66.27	57.58	44.2133	C3H
AT5G52010	4.76667	10.5333	12.3567	12.7867	7.9	C2H2
AT5G52020	7.12667	6.85	9.13	0.07	54.1433	ERF
AT5G52510	6.26333	5.46	7.91333	6.38667	40.8633	GRAS
AT5G52660	17.0867	10.9967	0.986667	13.34	15.0733	MYB_related
AT5G53290	4.43333	75.11	15.26	32.1367	0	ERF
AT5G54680	299.027	159.57	280.997	163.643	222.713	bHLH
AT5G56200	0	4.53333	0	0	0	C2H2
AT5G56270	57.97	2.6	41.8267	3.38333	26.3267	WRKY
AT5G56780	0	5.64	0	5.59667	0	HRT-like
AT5G57150	10.4867	6.98	6.8	8.91667	19.61	bHLH
AT5G58010	0	6.05333	0	0.0233333	0	bHLH
AT5G58080	0.61	5.64667	0	0.163333	0	ARR-B
AT5G58280	45.4467	19.7533	49.51	47.2567	0.533333	B3
AT5G58340	27.8467	4.96667	16.1167	8.73333	11.9433	MYB_related
AT5G58620	16.2067	65.1067	46.1967	29.9	54.63	C3H
AT5G59340	229.467	113.217	158.437	121.373	0.8	WOX
AT5G59570	2.9	1.88667	2.23667	8.41333	7.42	G2-like
AT5G59820	386.237	236.883	57.0833	210.013	238.733	C2H2
AT5G60120	44.4133	11.34	25.53	14.3333	5.77667	AP2
AT5G60450	15.52	12.21	9.34667	28.7	15.4633	ARF
AT5G60690	5.58667	8.34	8.09667	43.7433	2.76667	HD-ZIP
AT5G60830	0	3.37333	8.74	0.303333	0	bZIP
AT5G60850	0.0166667	2.84	0	0.223333	118.037	Dof
AT5G61590	0	2.07333	0	0.106667	0	ERF
AT5G61620	6.07	2.42	0.653333	0	0	MYB_related
AT5G62000	17.3567	112.133	71.0833	93.5233	100.313	ARF
AT5G62020	8.64667	30.95	3.44	61.2533	68.2067	HSF
AT5G62470	0	132.577	1.49667	126.52	67.99	MYB
AT5G62610	2.22	19.3267	22.8833	18.7233	19.38	bHLH
AT5G63260	60.08	47.43	19.0567	33.8067	109.5	C3H
AT5G63280	21.38	10.0167	17.4533	15.14	21.42	C2H2
AT5G63420	17.9933	25.7733	25.6467	19.1967	8.91	Trihelix
AT5G63470	12.5933	13.98	27.4867	18.6933	47.02	NF-YC
AT5G63790	143.423	126.673	124.68	172.43	513.63	NAC
AT5G64060	56.4533	27.5867	3.69	27.0367	27.54	NAC
AT5G64220	7.62333	15.1967	22.1333	8.63667	6.10333	CAMTA
AT5G65050	135.91	46.9867	58.41	34.17	125.43	MIKC_MADS
AT5G65060	26.88	12.1967	6.40667	6	16.7033	MIKC_MADS
AT5G65310	0.89	9.56667	0	2.31	0.02	HD-ZIP
AT5G65510	0	16.7333	17.9467	37.2233	4.35333	AP2
AT5G66320	29.9767	29.1567	41.9067	33.5367	54.5233	GATA
AT5G66350	0	2.04667	0	53.82	0.403333	SRS
AT5G66730	43.1667	42.62	50.78	51.61	77.7733	C2H2
AT5G66770	8.97667	21.1833	19.4467	21.3167	4.66	GRAS
AT5G66940	0	86.1067	53.5033	534.637	0.0433333	Dof
AT5G66980	0	7.33333	0	0.233333	0	B3
AT5G66990	104.057	669.963	44.09	104.043	0	Nin-like
AT5G67000	0.48	9.34333	0	1.26333	0	ERF
AT5G67300	74.62	120.323	38.37	33.0667	77.2867	MYB
AT5G67420	3.54	2.54667	19.9767	9.51	0	LBD
AT5G67580	17.8567	11.7033	4.70333	8.79333	40.6133	MYB_related
AT1G01520	0	0	9.32333	0.416667	0.45	MYB_related
AT1G04370	0	0.423333	6.62333	0.08	2.75	ERF
AT1G14920	11.74	0.393333	6.45333	3.01667	2.93	GRAS
AT1G18400	0	0.286667	5.97333	13.0133	0.0833333	bHLH
AT1G26870	0	0	1.05	0	0	NAC
AT1G27370	5.40333	0	12.4367	3.57333	3.04667	SBP
AT1G28460	0	0	49.3833	0	10.1567	M-type_MADS
AT1G52520	9.34	0.933333	12.33	6.39	3.32667	FAR1
AT1G53230	0	0	4.92667	1.05667	2.57667	TCP
AT1G56010	2.19	0	5.01333	1.07333	1.45	NAC
AT1G68200	0.116667	0.836667	24.2667	1.12	0	C3H
AT1G69490	0	0	10.4867	0.286667	0	NAC
AT1G71520	7.28667	0.816667	7.95667	0.13	32.62	ERF
AT1G75410	4.12667	0.56	7.48667	0	0.306667	TALE
AT1G76350	4.13333	0	6.34667	5.47	3.41667	Nin-like
AT2G01430	0.193333	0.193333	30.0733	3.58	173.06	HD-ZIP
AT2G04880	0.00666667	0.363333	15.1667	12.92	5.21667	WRKY
AT2G20180	3.93	0	10.96	0.633333	0	bHLH
AT2G22840	0.146667	0	1.49	28.3167	11.7233	GRF
AT2G24430	1.87667	0	2.68667	0.45	0.52	NAC
AT2G26940	33.95	0.26	10.2	0	13.1733	C2H2
AT2G27110	0.243333	0	4.13	6.36333	2.42	FAR1
AT2G31210	0	0	5.58333	0.16	0.786667	bHLH
AT2G31280	1.73	0.606667	2.74667	4.69333	1.8	bHLH
AT2G32370	0.73	0.08	20.9533	0	0.323333	HD-ZIP
AT2G33880	227.913	0.536667	632.523	92.4767	291.823	WOX
AT2G35640	2.44	0	2.77333	2.66667	3.72	Trihelix
AT2G38090	0.486667	0.08	1.54	1.69	1.79	MYB
AT2G41070	2.22667	0.35	3.54667	7.94333	0.643333	bZIP
AT2G42830	0	0	11.69	0.123333	0	MIKC_MADS
AT2G45410	0	0	6.29667	0	8.34333	LBD
AT2G47190	0	0	9.29333	0	114.663	MYB
AT3G02380	6.24	0	3.27333	0.37	3.11	CO-like
AT3G02550	15.6867	0.556667	45.5433	43.7633	59.0867	LBD
AT3G10040	2.66333	0.35	4.67	5.82	29.69	Trihelix
AT3G16160	16.7833	0	4.68333	0.72	0	CPP
AT3G16280	0.0133333	0.763333	1.41	0.336667	5.51	ERF
AT3G26620	4.45333	0.2	4.45667	0	0.1	LBD
AT3G26660	0.0633333	0	6.15333	0	0	LBD
AT3G26790	0	0	20.41	7.49	367.25	B3
AT3G50700	0	0	12.7933	1.65	0.143333	C2H2
AT3G50750	6.71667	0.683333	10.4267	0.513333	0.95	BES1
AT3G60580	0	0	58.6633	1.46333	61.44	C2H2
AT4G00610	31.8533	0	22.2967	0	1.13333	GeBP
AT4G06598	7.39667	0.516667	5.82	4.66667	14.2033	bZIP
AT4G12020	4.21	0.603333	7.31333	0.996667	6.67667	WRKY
AT4G14540	18.1067	0.43	2.20667	0.0833333	0	NF-YB
AT4G14770	2.90333	0	2.64667	3.03333	0.946667	CPP
AT4G21080	0	0.126667	1.67333	0	0	Dof
AT4G32800	0.01	0.713333	12.4533	3.09667	0.06	ERF
AT4G35550	0.0133333	0.973333	10.82	5.40333	12.6733	WOX
AT4G38910	0.996667	0.346667	14.2233	6.82	16.79	BBR-BPC
AT5G04340	0	0.02	8.42333	3.15333	58.6267	C2H2
AT5G05550	11.95	1.00333	8.48333	7.19333	6.34	Trihelix
AT5G06100	10.0067	0.03	8.36	3.40667	6.22	MYB
AT5G06420	8.77	0.456667	1.29333	4.26	1.89	C3H
AT5G06839	0	0	4.08333	0.0466667	15.2333	bZIP
AT5G07100	0	0	10.8133	0.11	2.81333	WRKY
AT5G09780	0	0	1.37	0.0733333	0	B3
AT5G10510	0.716667	0	11.7033	20.6833	7.81333	AP2
AT5G11050	0	0	3.45	0.136667	0	MYB
AT5G16560	4.42333	0	9.16	8.60667	0	G2-like
AT5G39750	0	0	3.00667	0.02	0	M-type_MADS
AT5G47670	0	0.51	7.44333	1.11	701.97	NF-YB
AT5G48670	0.01	0	15.0967	1.83	15.1533	M-type_MADS
AT5G49200	9.91	0	1.91667	1.16333	1.22	C3H
AT5G52600	0	0.303333	2.45667	0.17	0.896667	MYB
AT5G57390	7.88667	0	10.62	41.6467	35.1733	AP2
AT5G59450	2.87	0	6.70667	19.81	9.03667	GRAS
AT5G65070	4.25333	0.446667	2.71333	0.116667	0	MIKC_MADS
AT5G65130	0	0	19.68	0.09	9.40667	ERF
AT5G65230	6.65	0	13.1433	4.02	2.26667	MYB
AT5G67110	5.11	0.703333	1.78333	2.86333	0.883333	bHLH
AT5G67180	8.78667	0.61	49.7133	0.533333	0	AP2
AT1G02250	1.90667	0	0.02	3.71333	0.18	NAC
AT1G05230	0.163333	0	0	1.27667	0.0333333	HD-ZIP
AT1G06040	2.61333	0	0	13.5433	37.74	DBB
AT1G12260	6.91	0	0	1.02333	0	NAC
AT1G12860	0	0	0	10.0467	0	bHLH
AT1G13260	0.00666667	0.113333	0	1.43333	0	RAV
AT1G14600	0	0	0	5.79667	0	G2-like
AT1G14687	0.0166667	0	0	9.94333	0.563333	ZF-HD
AT1G16530	0	0.92	0	4.58667	0	LBD
AT1G19220	0.01	0	0	1.11667	2.52667	ARF
AT1G22640	0	0	0	12.0867	1.37	MYB
AT1G23380	0	0.0533333	0	3.68333	17.7867	TALE
AT1G24590	0	0	0	3.3	0	ERF
AT1G25560	9.35333	0.596667	0	1.84667	0	RAV
AT1G28050	5.98333	0	0.52	3.76	6.29	CO-like
AT1G28310	0.00666667	0	0	14.3833	0	Dof
AT1G28360	0	0	0	16.8933	0	ERF
AT1G28370	0	0	0.0233333	2.07667	2.21	ERF
AT1G29950	0.37	0.0166667	0	53.51	13.7933	bHLH
AT1G31320	0	0.266667	0	7.53667	0	LBD
AT1G32240	0	0.01	0	7.71	8.73333	G2-like
AT1G35460	0.0233333	0	0	8.38	11.6233	bHLH
AT1G36060	0.0233333	0.11	0	105.087	36.5267	ERF
AT1G44830	0	0	0	1.41667	1.36667	ERF
AT1G49720	15.9733	0.706667	0	3.21	11.87	bZIP
AT1G50420	0	0.97	0	1.24	0	GRAS
AT1G51700	0	0	0.54	1.50333	224.06	Dof
AT1G62975	0	0	0	1.45333	0	bHLH
AT1G64620	0	0	0	21.7433	0	Dof
AT1G68840	0.566667	0	0	2.99333	0	RAV
AT1G69600	0	0	0	7.95667	0.686667	ZF-HD
AT1G71692	0	0	0	13.0267	0	MIKC_MADS
AT1G74430	0	0.356667	0.33	1.77667	0.44	MYB
AT1G75710	0	0	0	8.96667	13.98	C2H2
AT1G76420	0	0.08	0	10.76	0	NAC
AT1G80580	0	0	0	5.31	0	ERF
AT1G80840	0.03	0	0	2.38	1.26333	WRKY
AT2G03340	0	0	0	4.53667	1.47667	WRKY
AT2G04890	0.416667	0	0.0966667	2.55	2.05	GRAS
AT2G17950	0	0	0	8.56667	0	WOX
AT2G18350	0	0	0	18.1	9.37333	ZF-HD
AT2G18380	0	0	0	14	0	GATA
AT2G22430	0.0166667	0.05	0	15.3567	0.0533333	HD-ZIP
AT2G22540	0.0233333	0	0	13.4	0	MIKC_MADS
AT2G24260	0.766667	0	0	17.0467	0	bHLH
AT2G24650	4.73667	0.643333	0.483333	4.34667	4.43	B3
AT2G24700	0	0	0.0933333	9.47	13.5767	B3
AT2G28350	0.0466667	0.00666667	0	1.92	40.3167	ARF
AT2G28510	0	0	0	5.08667	0	Dof
AT2G28610	0	0.493333	0	9.86333	15.6467	WOX
AT2G30250	1.03667	0.0733333	0	1.16333	0	WRKY
AT2G31730	0	0	0	3.41	0	bHLH
AT2G35700	0	0.386667	0	5.17	4.99333	ERF
AT2G37590	0	0.0133333	0	9.24	0	Dof
AT2G38470	6.90333	0.02	0	9.32667	0.0266667	WRKY
AT2G41130	0	0	0	5.11	0	bHLH
AT2G42150	0	0	0	2.08333	0	MYB_related
AT2G45160	0	0.813333	0	16.4833	0.4	GRAS
AT2G45190	0	0	0	10.2367	0	YABBY
AT2G46270	1.92667	0	0	1.22333	22.8267	bZIP
AT3G03660	0	0	0	9.92	0	WOX
AT3G05690	0	0.543333	0	2.25667	35.0033	NF-YA
AT3G06160	0	0	0	25.1233	0	B3
AT3G10760	13.4933	0	0.0233333	1.80333	8.34333	G2-like
AT3G14020	0	0	0	4.72667	170.913	NF-YA
AT3G15170	0	0	0	2.02667	0	NAC
AT3G16350	0.0133333	0	0	1.24	0.996667	MYB_related
AT3G16770	0.113333	0.296667	0	4.93667	1.28667	ERF
AT3G19070	0	0	0	4.40333	0	G2-like
AT3G19500	89.42	0	0	14.7633	0.0966667	bHLH
AT3G24650	0	0	0	19.6667	3.28333	B3
AT3G25710	0	0	0	47.6167	0	bHLH
AT3G27010	10.6467	0	0	1.91333	2.66	TCP
AT3G28920	0.01	0	0	2.91	0.38	ZF-HD
AT3G45610	0	0	0	7.21667	0	Dof
AT3G47600	0	0.49	0.213333	76.62	149.927	MYB
AT3G50650	0.00666667	0.01	0	1.58667	0.0366667	GRAS
AT3G50890	0	0.343333	0	16.7267	43.6033	ZF-HD
AT3G54390	0.01	0	0	1.93333	0	Trihelix
AT3G55730	11.7267	0.206667	0.0333333	4.21667	8.53	MYB
AT3G56400	0.01	0	0	1.66	0	WRKY
AT3G56770	0	0	0	47.0433	0	bHLH
AT3G57920	0	0	0.706667	4.75333	0	SBP
AT3G61250	0	0	0	5.90667	0	MYB
AT4G08250	0	0	0	1.03333	2.99667	GRAS
AT4G09180	3.43333	0	0.0333333	8.28667	0	bHLH
AT4G09460	0.0133333	0	0.0866667	2.60667	1.64	MYB
AT4G16610	0	0	0	5.18667	2.97333	C2H2
AT4G18450	0	0.243333	0	1.35667	0	ERF
AT4G18890	0.01	0	0	3.89333	0	BES1
AT4G24060	0.01	0	0	2.80667	0	Dof
AT4G27240	0.08	0.48	0	1.9	1.04333	C2H2
AT4G27330	13.5133	0	0	1.48	26.0333	NZZ/SPL
AT4G29190	0	0	0	3.79	144.043	C3H
AT4G31640	0.976667	0	0	1.63667	0	B3
AT4G31650	0	0	0	1.02	0	B3
AT4G32880	0.00333333	0.0133333	0	3.51667	0.01	HD-ZIP
AT4G34400	0.243333	0	0	1.87667	0.133333	B3
AT4G34990	0.0133333	0	0	16.8967	2.00333	MYB
AT4G35900	0	0	0	5.74667	53.16	bZIP
AT4G37650	0.0133333	0	0	25.6667	0	GRAS
AT4G38620	0.01	0.0133333	0	2.75	3.54	MYB
AT4G39070	0	0	0	1.87667	0	DBB
AT5G01380	3.59667	0	0	1.19667	0	Trihelix
AT5G02460	0	0.0133333	0	59.4967	0	Dof
AT5G03720	0.113333	0.04	0	1.30667	4.04	HSF
AT5G05090	0	0	0	3.09	20.4267	G2-like
AT5G06250	0	0	0	2.56667	0	B3
AT5G10030	0	0	0	1.10333	0.83	bZIP
AT5G12330	0	0.0133333	0	30.5033	0	SRS
AT5G14000	0	0.0966667	0	37.32	5.26	NAC
AT5G14010	0	0	0	2.27333	0	C2H2
AT5G15210	0.01	0	0	25.72	0.63	ZF-HD
AT5G15840	0	0	0	3.90667	0.566667	DBB
AT5G19490	0	0	0	4.26	0	NF-YC
AT5G23280	0	0.0166667	0	1.09	0	TCP
AT5G26950	0	0.256667	0	1.03667	0.91	M-type_MADS
AT5G35770	0	0	0	65.9067	0.0366667	SAP
AT5G37260	0	0.02	0	20.9	18.8667	MYB_related
AT5G42630	0	0	0	7.31667	10.6667	G2-like
AT5G42780	0	0.02	0	6.24	41.7	ZF-HD
AT5G46760	1.37	0	0	7.52667	0.07	bHLH
AT5G47370	0	0.03	0	3.07667	1.02667	HD-ZIP
AT5G49520	0	0	0	9.27667	0.57	WRKY
AT5G50915	0	0	0	8.84667	0	bHLH
AT5G51190	0.0166667	0	0	3.35333	2.9	ERF
AT5G52830	0	0	0	1.41333	0	WRKY
AT5G53950	0	0	0	28.35	0	NAC
AT5G60200	0.01	0.04	0	16.61	0	Dof
AT5G60890	0	0	0	1.41333	0.0566667	MYB
AT5G62430	12.0433	0.06	0	1.32667	0.906667	Dof
AT5G65330	0	0	0	1.45667	0	M-type_MADS
AT5G65640	0	0.04	0	1.52	0.13	bHLH
AT5G67190	0.0266667	0	0	12.9267	0	ERF
AT1G02030	0	0	0	0.113333	5.60667	C2H2
AT1G02220	3.05	0	0	0	17.8033	NAC
AT1G06180	0	0	0	0.0233333	9.16333	MYB
AT1G12890	0	0	0	0.0733333	1.07333	ERF
AT1G16490	0.33	0	0	0.276667	7.06667	MYB
AT1G18860	0	0	0	0	10.5367	WRKY
AT1G19700	0.01	0	0	0.31	4.74667	TALE
AT1G19790	0	0	0	0.07	14.7067	SRS
AT1G26590	0	0	0	0.17	1.03667	C2H2
AT1G29160	0	0	0	0.853333	1.24	Dof
AT1G32540	0	0.02	0	0.0533333	4.93	LSD
AT1G33240	0	0	0	0	7.27333	Trihelix
AT1G33280	0	0	0	0	47.9567	NAC
AT1G33760	0	0	0	0.31	8.33	ERF
AT1G46480	0	0	0	0.0433333	3.93	WOX
AT1G48195	0	0	0	0.2	1.8	C3H
AT1G59810	0	0	0	0.0266667	4.73	M-type_MADS
AT1G62300	17.2833	0.01	0	0.0333333	11.2267	WRKY
AT1G65620	3.51333	0	0	0	22.57	LBD
AT1G66350	0	0	0	0.66	4.08	GRAS
AT1G68130	0	0	0	0.513333	24.4167	C2H2
AT1G70000	0	0	0	0.443333	40.1767	MYB_related
AT1G71450	0	0.143333	0	0.33	34.6633	ERF
AT1G76870	0	0.6	0	0.78	4.10667	Trihelix
AT1G79580	0	0	0	0	1.06333	NAC
AT2G01570	0.0166667	0	0	0.26	2.35333	GRAS
AT2G22850	0	0	0	0	1.01333	bZIP
AT2G25000	1.58667	0	0	0.58	3.45667	WRKY
AT2G28160	0	0	0	0.04	2.95	bHLH
AT2G28200	0	0	0	0.0833333	3.47	C2H2
AT2G40970	0	0	0	0.713333	1.95667	G2-like
AT2G42430	0	0	0	0	4.20333	LBD
AT2G42660	0	0.256667	0	0.03	44.8833	G2-like
AT2G45420	0	0	0	0	35.9567	LBD
AT3G04100	0	0	0	0	9.45	M-type_MADS
AT3G09600	0	0	0	0.09	1.08667	MYB_related
AT3G20880	0	0	0	0.416667	118.483	C2H2
AT3G23240	5.9	0	0	0	4.16	ERF
AT3G46090	33.2567	0	0	0.696667	7.25333	C2H2
AT3G52440	0	0	0	0	8.75667	Dof
AT3G57670	0	0	0	0.0566667	80.89	C2H2
AT4G16750	0	0	0	0.0833333	20.96	ERF
AT4G17880	0	0	0.336667	0.536667	2.09	bHLH
AT4G18020	0	0	0.0166667	0.32	20.87	ARR-B
AT4G22680	0.01	0	0	0	2.06333	MYB
AT4G23550	0	0	0	0	5.53667	WRKY
AT4G30080	2.64333	0	0.91	0.01	33.2767	ARF
AT4G32890	8.69	0	0	0.0166667	32.0967	GATA
AT4G34590	0.0133333	0	0	0.0233333	3.65333	bZIP
AT4G34680	0	0	0	0.356667	21.5833	GATA
AT4G35270	0.146667	0	0.633333	0.0566667	6	Nin-like
AT4G36620	0	0	0	0.603333	1.41333	GATA
AT5G03150	0	0	0	0.75	9.04	C2H2
AT5G07500	0	0	0	0.646667	37.8967	C3H
AT5G10280	4.68333	0.533333	0	0	9.32333	MYB
AT5G15850	0	0	0	0	7.1	CO-like
AT5G20240	0	0	0	0	1.44333	MIKC_MADS
AT5G21960	0	0	0	0.413333	2.96	ERF
AT5G39610	0	0	0	0	1.97	NAC
AT5G45260	1.15	0	0.0333333	0.95	1.2	WRKY
AT5G46350	0	0	0	0	2.68	WRKY
AT5G51790	0	0	0	0	43.3333	bHLH
AT5G51990	0	0	0	0.436667	3.87333	ERF
AT5G53980	0	0	0	0.483333	1.93667	HD-ZIP
AT5G57660	3.38333	0	0	0.313333	13.25	CO-like
AT5G61270	0	0	0	0.0366667	2.28	bHLH
AT5G61600	0.0233333	0.0333333	0	0.733333	4.83333	ERF
AT5G61890	0	0	0	0	17.2767	ERF
