# Supplementary material for: Cell lineage-specific transcriptome analysis for interpreting cell fate specification of proembryos
Source: Nat Commun. 2020 Mar 13;11:1366. doi: 10.1038/s41467-020-15189-w (PMC7070050; doi:10.1038/s41467-020-15189-w)
Supplement: Supplementary file 11 — Supplementary Data 8 [file 41467_2020_15189_MOESM11_ESM.xlsx]

## Sheet: Sheet
TF	TF_family	Hit_number	Total_number	Gene IDs
AT1G01060	MYB_related	3	7177	AT1G20030,AT3G46970,AT4G09020
AT1G01260	bHLH	27	7177	AT1G16710,AT1G24330,AT1G31410,AT1G52510,AT1G52520,AT1G52710,AT1G56200,AT1G60790,AT2G38025,AT2G38040,AT2G39170,AT2G45685,AT3G06868,AT3G08840,AT3G16170,AT3G59500,AT3G60730,AT4G16370,AT4G17615,AT4G19230,AT4G24200,AT4G35590,AT5G16800,AT5G47900,AT5G49100,AT5G52980,AT5G60930
AT1G01720	NAC	6	7177	AT1G01670,AT1G07780,AT1G59640,AT1G78610,AT4G39100,AT5G06000
AT1G02230	NAC	18	7177	AT1G03440,AT1G79910,AT2G29040,AT2G38340,AT2G38830,AT2G41730,AT2G47890,AT3G16200,AT3G22630,AT3G26720,AT3G45730,AT3G46080,AT3G46090,AT3G52115,AT4G15955,AT5G40080,AT5G59820,AT5G66010
AT1G02250	NAC	14	7177	AT1G10220,AT1G23460,AT1G67220,AT2G35470,AT2G38830,AT2G46480,AT3G16200,AT3G45730,AT3G46070,AT4G01220,AT4G03550,AT4G18450,AT5G40080,AT5G59820
AT1G06070	bZIP	12	7177	AT1G12390,AT1G32400,AT1G68580,AT1G70090,AT2G29560,AT3G12100,AT3G58640,AT4G23730,AT4G30270,AT5G03660,AT5G11740,AT5G23530
AT1G06180	MYB	32	7177	AT1G04200,AT1G09575,AT1G12460,AT1G31230,AT1G48850,AT1G62000,AT1G74040,AT1G76310,AT2G01140,AT2G23050,AT2G36880,AT2G45300,AT2G46800,AT3G04780,AT3G06850,AT3G13070,AT3G13820,AT3G18990,AT3G27110,AT3G48870,AT3G50040,AT4G39235,AT4G39530,AT5G14160,AT5G22630,AT5G24760,AT5G26600,AT5G41690,AT5G42860,AT5G47100,AT5G48930,AT5G54810
AT1G06850	bZIP	12	7177	AT1G72510,AT2G07680,AT2G31010,AT2G41640,AT2G47480,AT3G07480,AT3G14350,AT4G02100,AT4G02130,AT4G02630,AT4G21020,AT4G22350
AT1G08010	GATA	21	7177	AT1G08660,AT1G18580,AT1G31730,AT1G50000,AT1G54150,AT1G74330,AT1G78915,AT2G19670,AT2G21600,AT3G01340,AT3G08930,AT3G14172,AT3G17390,AT3G26400,AT3G60860,AT4G12770,AT4G14300,AT4G14920,AT4G34490,AT5G17190,AT5G18700
AT1G08810	MYB;MYB_related	23	7177	AT1G33470,AT1G53570,AT1G65930,AT1G71830,AT2G01760,AT2G19600,AT2G45870,AT3G05990,AT3G51400,AT3G52460,AT3G61550,AT3G61680,AT4G16100,AT4G24130,AT4G34250,AT4G39050,AT5G03890,AT5G05130,AT5G19025,AT5G24270,AT5G47870,AT5G54530,AT5G67210
AT1G09530	bHLH	98	7177	AT1G07150,AT1G07660,AT1G10960,AT1G15150,AT1G15290,AT1G17220,AT1G19000,AT1G19110,AT1G25520,AT1G27760,AT1G28540,AT1G30300,AT1G33240,AT1G33612,AT1G43670,AT1G44350,AT1G47380,AT1G52220,AT1G52230,AT1G56220,AT1G58210,AT1G64640,AT1G67090,AT1G73860,AT1G73920,AT1G74450,AT1G78560,AT1G78895,AT1G79040,AT2G02810,AT2G04350,AT2G13680,AT2G18170,AT2G20610,AT2G21300,AT2G21380,AT2G28800,AT2G31010,AT2G34650,AT2G36895…
AT1G09770	MYB	1	7177	AT1G53710
AT1G10120	bHLH	138	7177	AT1G02840,AT1G03630,AT1G06200,AT1G06680,AT1G08660,AT1G10350,AT1G10560,AT1G10960,AT1G12460,AT1G12920,AT1G15290,AT1G16190,AT1G16570,AT1G21920,AT1G22710,AT1G30290,AT1G31410,AT1G31420,AT1G32760,AT1G47380,AT1G48430,AT1G52510,AT1G52520,AT1G52710,AT1G60600,AT1G69480,AT1G70090,AT1G72820,AT1G72990,AT1G74310,AT1G75170,AT1G78150,AT1G78560,AT1G78895,AT1G79350,AT1G80120,AT2G01420,AT2G22600,AT2G22900,AT2G23350…
AT1G12260	NAC	10	7177	AT1G01470,AT1G05370,AT1G22880,AT1G31370,AT2G29040,AT2G33180,AT3G46090,AT3G60410,AT4G24910,AT5G61090
AT1G12610	ERF	7	7177	AT1G10560,AT1G17070,AT1G26270,AT2G28900,AT4G22330,AT4G33060,AT5G64480
AT1G13260	RAV	4	7177	AT2G35795,AT3G52050,AT4G18520,AT5G61090
AT1G13450	Trihelix	16	7177	AT1G26270,AT1G51420,AT2G16070,AT2G16600,AT3G11760,AT3G26810,AT3G28920,AT3G54830,AT3G60390,AT4G24740,AT4G25880,AT4G29190,AT4G38740,AT4G39260,AT5G11090,AT5G11790
AT1G15720	MYB_related	2	7177	AT1G60200,AT2G20440
AT1G16490	MYB	24	7177	AT1G04200,AT1G06460,AT1G12460,AT1G31230,AT1G47900,AT1G75840,AT2G01140,AT2G33880,AT2G38860,AT2G45300,AT3G04780,AT3G11820,AT3G13070,AT3G13820,AT3G18990,AT3G19910,AT3G48870,AT3G54950,AT4G37930,AT4G39235,AT4G39530,AT5G02100,AT5G24760,AT5G42860
AT1G18330	MYB_related	15	7177	AT1G48920,AT1G54410,AT1G65700,AT1G71000,AT2G18170,AT2G21660,AT2G22540,AT2G40840,AT3G17390,AT3G56720,AT4G13250,AT4G34960,AT5G01880,AT5G42900,AT5G44340
AT1G18960	MYB_related	22	7177	AT1G12050,AT1G13980,AT1G76440,AT2G06510,AT2G25890,AT2G26710,AT2G33120,AT2G40720,AT2G43900,AT3G05130,AT3G08670,AT3G14740,AT3G59300,AT4G00650,AT4G13990,AT4G16850,AT4G27070,AT4G36648,AT5G15790,AT5G23190,AT5G24450,AT5G55990
AT1G19000	MYB_related	25	7177	AT1G07150,AT1G08180,AT1G45230,AT1G56700,AT1G65370,AT1G75690,AT2G24550,AT3G03660,AT3G05100,AT3G07630,AT3G19800,AT3G52150,AT3G56920,AT4G01320,AT4G10080,AT4G17740,AT4G30690,AT4G31510,AT4G38870,AT5G02150,AT5G10710,AT5G49980,AT5G53170,AT5G56100,AT5G61590
AT1G19210	ERF	54	7177	AT1G01990,AT1G15870,AT1G15900,AT1G17420,AT1G18540,AT1G26640,AT1G58200,AT1G59940,AT1G61340,AT1G71740,AT1G74380,AT1G74950,AT1G76310,AT1G77280,AT1G77480,AT2G02860,AT2G03020,AT2G04280,AT2G15400,AT2G20370,AT2G22120,AT2G37310,AT2G40180,AT3G03100,AT3G05720,AT3G21190,AT3G24180,AT3G25900,AT3G53500,AT3G53990,AT3G58100,AT3G62810,AT4G01570,AT4G13720,AT4G14800,AT4G16520,AT4G17350,AT4G18030,AT4G19010,AT4G25520…
AT1G19350	BES1	153	7177	AT1G07470,AT1G10600,AT1G15290,AT1G18460,AT1G19490,AT1G21790,AT1G23820,AT1G31410,AT1G31420,AT1G33360,AT1G42990,AT1G48100,AT1G48830,AT1G51400,AT1G52220,AT1G52710,AT1G54200,AT1G54850,AT1G55520,AT1G56165,AT1G56600,AT1G64140,AT1G64142,AT1G67785,AT1G69460,AT1G70090,AT1G70710,AT1G72020,AT1G72250,AT1G74450,AT1G74840,AT1G75440,AT1G76570,AT1G77800,AT1G78560,AT1G79630,AT1G80120,AT2G01422,AT2G03040,AT2G04270…
AT1G19790	SRS	11	7177	AT1G18850,AT2G05120,AT2G34260,AT3G15357,AT3G62260,AT4G36730,AT5G04895,AT5G09590,AT5G20600,AT5G53770,AT5G65090
AT1G19850	ARF	17	7177	AT1G01240,AT1G04360,AT1G10090,AT1G14910,AT1G26650,AT1G73740,AT2G03440,AT2G16365,AT2G46930,AT3G07940,AT3G11540,AT4G30890,AT5G03870,AT5G16770,AT5G54855,AT5G58660,AT5G61560
AT1G20640	Nin-like	13	7177	AT1G03150,AT1G26830,AT1G31190,AT1G60160,AT2G07715,AT3G44770,AT3G60440,AT4G22233,AT4G24580,AT4G34240,AT4G35360,AT5G10700,AT5G43730
AT1G20980	SBP	7	7177	AT1G21550,AT1G62780,AT3G18490,AT3G20180,AT4G14200,AT5G04840,AT5G59980
AT1G22070	bZIP	27	7177	AT1G01225,AT1G16870,AT1G16880,AT1G25550,AT1G49850,AT1G68670,AT1G70530,AT1G75270,AT2G18230,AT2G23890,AT2G34340,AT2G39400,AT3G06740,AT3G07330,AT3G44190,AT3G44680,AT3G48050,AT3G59765,AT4G17500,AT4G30810,AT5G09800,AT5G16970,AT5G17290,AT5G25070,AT5G25080,AT5G51830,AT5G63790
AT1G22640	MYB	5	7177	AT1G08250,AT1G48850,AT2G27820,AT4G10940,AT5G15170
AT1G22810	ERF	116	7177	AT1G04940,AT1G04945,AT1G05850,AT1G06840,AT1G07950,AT1G08210,AT1G08845,AT1G15240,AT1G15830,AT1G15900,AT1G16000,AT1G18690,AT1G20100,AT1G20550,AT1G20693,AT1G23220,AT1G23970,AT1G26640,AT1G32050,AT1G33260,AT1G44780,AT1G50310,AT1G50510,AT1G51630,AT1G52890,AT1G53785,AT1G55880,AT1G56080,AT1G59520,AT1G59940,AT1G62970,AT1G65550,AT1G67940,AT1G68920,AT1G71490,AT1G72090,AT1G74380,AT1G76560,AT1G77480,AT2G01730…
AT1G25550	G2-like	5	7177	AT1G20640,AT1G33850,AT1G49560,AT5G20360,AT5G27150
AT1G27360	SBP	5	7177	AT1G05030,AT1G23790,AT2G04240,AT3G05480,AT3G54010
AT1G27730	C2H2	10	7177	AT1G27730,AT1G32860,AT1G62680,AT1G64850,AT1G71380,AT2G01420,AT4G16060,AT5G45472,AT5G53140,AT5G65520
AT1G28300	B3	5	7177	AT2G39440,AT4G19230,AT4G24090,AT5G26980,AT5G45830
AT1G28360	ERF	26	7177	AT1G06380,AT1G31410,AT1G34360,AT1G57680,AT1G64110,AT2G13440,AT2G18250,AT2G21090,AT2G31230,AT2G46900,AT3G01820,AT3G01980,AT3G07560,AT3G12670,AT3G14080,AT3G15200,AT3G19150,AT3G24040,AT3G51270,AT3G53890,AT4G01100,AT4G21770,AT4G26480,AT5G47030,AT5G51960,AT5G58030
AT1G28370	ERF	249	7177	AT1G01830,AT1G06210,AT1G07960,AT1G08280,AT1G08660,AT1G08840,AT1G09795,AT1G10370,AT1G11390,AT1G14030,AT1G14310,AT1G14810,AT1G14970,AT1G15000,AT1G15825,AT1G16190,AT1G17880,AT1G18460,AT1G19485,AT1G19950,AT1G21200,AT1G21610,AT1G23700,AT1G23890,AT1G24793,AT1G25145,AT1G26160,AT1G28540,AT1G29230,AT1G29320,AT1G31360,AT1G31790,AT1G31860,AT1G32120,AT1G32630,AT1G33415,AT1G34020,AT1G47900,AT1G50500,AT1G51965…
AT1G29160	Dof	27	7177	AT1G17560,AT1G30972,AT1G33470,AT1G51610,AT1G56080,AT1G69790,AT1G77460,AT1G79920,AT2G31280,AT2G35050,AT2G38000,AT2G38690,AT2G44430,AT3G07760,AT3G12950,AT3G21690,AT3G25090,AT3G47810,AT3G51110,AT3G59570,AT4G18372,AT4G18580,AT4G37608,AT5G02950,AT5G45590,AT5G54430,AT5G61000
AT1G30490	HD-ZIP	1	7177	AT1G18670
AT1G32150	bZIP	270	7177	AT1G01720,AT1G02670,AT1G02700,AT1G03090,AT1G04420,AT1G05100,AT1G06570,AT1G07870,AT1G10090,AT1G10960,AT1G11480,AT1G12150,AT1G14290,AT1G14345,AT1G15290,AT1G15800,AT1G16740,AT1G18610,AT1G18740,AT1G19140,AT1G19220,AT1G19490,AT1G20225,AT1G20890,AT1G21440,AT1G21680,AT1G21790,AT1G21900,AT1G22770,AT1G22860,AT1G26270,AT1G26665,AT1G27330,AT1G28530,AT1G28540,AT1G29330,AT1G30300,AT1G30520,AT1G30610,AT1G31330…
AT1G32240	G2-like	5	7177	AT1G56423,AT2G18730,AT2G26660,AT3G52930,AT5G66880
AT1G32640	bHLH	4	7177	AT1G52510,AT1G52520,AT2G38025,AT2G38040
AT1G32870	NAC	47	7177	AT1G02520,AT1G05060,AT1G05370,AT1G05680,AT1G13140,AT1G13310,AT1G20350,AT1G23550,AT1G24095,AT1G30475,AT1G67220,AT2G18260,AT2G29040,AT2G33210,AT2G35480,AT2G35890,AT2G41730,AT2G46310,AT3G01600,AT3G03700,AT3G04440,AT3G04660,AT3G07910,AT3G13900,AT3G45730,AT3G46080,AT3G53040,AT3G58150,AT3G59820,AT3G60410,AT3G61620,AT4G20010,AT4G25200,AT4G33170,AT4G38710,AT4G39740,AT5G17830,AT5G19360,AT5G24630,AT5G24640…
AT1G33240	Trihelix	1	7177	AT1G19835
AT1G34180	NAC	44	7177	AT1G02520,AT1G05370,AT1G13140,AT1G19210,AT1G19690,AT1G22650,AT1G23550,AT1G54560,AT1G67220,AT1G79550,AT1G79560,AT2G18190,AT2G18260,AT2G21640,AT2G29040,AT2G35480,AT2G41730,AT3G01600,AT3G03700,AT3G04440,AT3G13900,AT3G22370,AT3G27880,AT3G47660,AT3G53040,AT3G58150,AT3G59820,AT3G60410,AT3G61620,AT3G61630,AT4G25200,AT4G26180,AT4G35190,AT4G39740,AT5G02220,AT5G18270,AT5G19550,AT5G24640,AT5G51430,AT5G51440…
AT1G34190	NAC	35	7177	AT1G04870,AT1G07400,AT1G13140,AT1G18960,AT1G54560,AT1G67220,AT1G74870,AT1G78320,AT2G18260,AT2G21640,AT2G26780,AT2G29040,AT2G33855,AT2G35470,AT2G46310,AT3G10670,AT3G10730,AT3G13900,AT3G14290,AT3G45730,AT3G47660,AT3G58150,AT4G01220,AT4G25200,AT4G26270,AT4G28380,AT4G31480,AT4G33170,AT4G35190,AT4G39230,AT5G24630,AT5G24640,AT5G37140,AT5G51440,AT5G54560
AT1G34370	C2H2	6	7177	AT1G15825,AT2G33570,AT4G11220,AT4G12010,AT5G02460,AT5G64220
AT1G35460	bHLH	9	7177	AT1G03900,AT1G22100,AT1G32540,AT1G50750,AT1G56200,AT2G41473,AT4G32830,AT5G16750,AT5G52840
AT1G36060	ERF	56	7177	AT1G03310,AT1G08845,AT1G26640,AT1G29470,AT1G33260,AT1G51630,AT1G58200,AT1G59940,AT1G61340,AT1G62970,AT1G71740,AT1G74030,AT1G74380,AT1G74950,AT1G76310,AT1G77480,AT1G80560,AT1G80670,AT2G02860,AT2G04280,AT2G18915,AT2G20370,AT2G21290,AT2G22125,AT2G37310,AT2G38330,AT2G38360,AT3G03100,AT3G05720,AT3G21190,AT3G22180,AT3G22320,AT3G24180,AT3G25900,AT3G26580,AT3G53400,AT3G53402,AT3G53500,AT3G53990,AT4G14800…
AT1G42990	bZIP	8	7177	AT1G01225,AT2G44980,AT3G09300,AT3G48050,AT4G30810,AT5G17290,AT5G47220,AT5G51830
AT1G43700	bZIP	14	7177	AT1G18640,AT1G26208,AT1G32400,AT1G61900,AT1G72510,AT2G31010,AT2G47440,AT2G47780,AT3G12110,AT3G51550,AT4G40050,AT5G03660,AT5G11740,AT5G23530
AT1G44830	ERF	183	7177	AT1G01930,AT1G05860,AT1G06750,AT1G07010,AT1G07960,AT1G08280,AT1G08840,AT1G12050,AT1G12800,AT1G14970,AT1G15000,AT1G16270,AT1G17530,AT1G18500,AT1G18560,AT1G20110,AT1G20720,AT1G24040,AT1G24793,AT1G25145,AT1G26650,AT1G28440,AT1G32530,AT1G34020,AT1G50500,AT1G52510,AT1G55190,AT1G55810,AT1G68862,AT1G69070,AT1G70710,AT1G71790,AT1G71940,AT1G73360,AT1G74040,AT1G74370,AT1G75680,AT1G76050,AT1G76160,AT1G79730…
AT1G45249	bZIP	294	7177	AT1G01240,AT1G01720,AT1G02670,AT1G02700,AT1G03090,AT1G04420,AT1G05100,AT1G06570,AT1G06680,AT1G07870,AT1G10090,AT1G10590,AT1G10960,AT1G11480,AT1G15290,AT1G17220,AT1G18610,AT1G19140,AT1G19210,AT1G20110,AT1G21680,AT1G22710,AT1G22860,AT1G24600,AT1G26665,AT1G28530,AT1G28540,AT1G29330,AT1G30300,AT1G32550,AT1G32900,AT1G33240,AT1G33360,AT1G44446,AT1G49870,AT1G50430,AT1G52230,AT1G53670,AT1G54500,AT1G54780…
AT1G47870	E2F/DP	15	7177	AT1G11960,AT1G17340,AT2G20250,AT2G20260,AT2G38720,AT2G41450,AT3G42660,AT3G46160,AT3G48490,AT3G50910,AT3G58580,AT4G31400,AT5G15760,AT5G43530,AT5G62600
AT1G49010	MYB	32	7177	AT1G03630,AT1G08380,AT1G19660,AT1G19720,AT1G42970,AT1G54410,AT1G54500,AT1G64200,AT1G64720,AT1G72640,AT1G73885,AT2G15890,AT3G05090,AT3G07310,AT3G08740,AT3G17770,AT3G23080,AT3G25920,AT3G26650,AT3G57180,AT3G62010,AT4G01800,AT4G02210,AT4G14890,AT4G19100,AT4G32650,AT4G37290,AT4G39040,AT5G02490,AT5G25840,AT5G27320,AT5G54730
AT1G49480	B3	214	7177	AT1G02370,AT1G03060,AT1G04050,AT1G04370,AT1G05065,AT1G06790,AT1G07430,AT1G08540,AT1G09300,AT1G09370,AT1G10820,AT1G12330,AT1G12600,AT1G13030,AT1G13609,AT1G13930,AT1G18300,AT1G18630,AT1G19010,AT1G21190,AT1G22190,AT1G24100,AT1G27770,AT1G28460,AT1G28960,AT1G29820,AT1G30100,AT1G31990,AT1G33240,AT1G33560,AT1G35720,AT1G47395,AT1G47500,AT1G48370,AT1G48740,AT1G52420,AT1G52570,AT1G53165,AT1G53400,AT1G58025…
AT1G49560	G2-like	9	7177	AT1G04520,AT3G02910,AT3G14260,AT3G27260,AT4G26510,AT5G36120,AT5G43460,AT5G48580,AT5G61580
AT1G49720	bZIP	205	7177	AT1G01670,AT1G01720,AT1G02040,AT1G02670,AT1G03600,AT1G03630,AT1G04410,AT1G06680,AT1G07670,AT1G10960,AT1G13640,AT1G14010,AT1G14345,AT1G16300,AT1G18740,AT1G19000,AT1G19210,AT1G19490,AT1G19660,AT1G20450,AT1G22070,AT1G22180,AT1G22710,AT1G22750,AT1G23190,AT1G24580,AT1G27300,AT1G27600,AT1G28395,AT1G30690,AT1G34630,AT1G43670,AT1G49670,AT1G51745,AT1G52220,AT1G52230,AT1G53170,AT1G53670,AT1G54100,AT1G54200…
AT1G49950	MYB_related	2	7177	AT1G28120,AT4G36195
AT1G50640	ERF	152	7177	AT1G01448,AT1G02890,AT1G02960,AT1G06200,AT1G06840,AT1G07950,AT1G08845,AT1G11020,AT1G14140,AT1G15830,AT1G16430,AT1G16740,AT1G18690,AT1G21190,AT1G25360,AT1G26750,AT1G29320,AT1G30690,AT1G31800,AT1G31870,AT1G32610,AT1G33410,AT1G43245,AT1G49540,AT1G50310,AT1G50510,AT1G55880,AT1G58684,AT1G58983,AT1G62970,AT1G65550,AT1G71490,AT1G73940,AT1G75810,AT1G76560,AT1G77170,AT1G77480,AT1G80670,AT2G01220,AT2G01730…
AT1G51140	bHLH	10	7177	AT1G17810,AT1G24280,AT1G30110,AT1G73540,AT2G46225,AT4G18820,AT4G25870,AT5G16760,AT5G20790,AT5G64330
AT1G51600	GATA	86	7177	AT1G06710,AT1G09300,AT1G10510,AT1G11540,AT1G12330,AT1G15720,AT1G16640,AT1G16810,AT1G19490,AT1G20880,AT1G21610,AT1G27461,AT1G35340,AT1G35750,AT1G36370,AT1G53770,AT1G56280,AT1G63160,AT1G64583,AT1G77850,AT1G78420,AT1G78620,AT1G80420,AT2G02090,AT2G02410,AT2G03550,AT2G04500,AT2G06850,AT2G20300,AT2G20710,AT2G21950,AT2G22310,AT2G24010,AT2G25320,AT2G32240,AT2G36460,AT2G38250,AT2G39170,AT2G40840,AT2G44690…
AT1G51700	Dof	38	7177	AT1G16170,AT1G19880,AT1G27420,AT1G28000,AT1G30972,AT1G50840,AT1G59550,AT1G60930,AT1G64040,AT1G67720,AT1G77460,AT1G79920,AT2G18910,AT2G31280,AT2G31570,AT2G40840,AT2G41820,AT2G44430,AT3G01270,AT3G08040,AT3G12760,AT3G13800,AT3G20310,AT3G21690,AT3G51110,AT3G59100,AT4G18580,AT4G28650,AT4G30880,AT4G32020,AT4G35190,AT4G35230,AT5G11100,AT5G11510,AT5G17980,AT5G40280,AT5G61000,AT5G63490
AT1G52150	HD-ZIP	4	7177	AT1G01790,AT3G28050,AT5G48820,AT5G67250
AT1G52880	NAC	9	7177	AT1G01180,AT1G31880,AT1G67920,AT1G77730,AT1G77890,AT4G27020,AT5G18490,AT5G24060,AT5G46640
AT1G52890	NAC	5	7177	AT1G21450,AT1G49250,AT2G23430,AT4G30810,AT5G03220
AT1G53170	ERF	261	7177	AT1G03910,AT1G04020,AT1G04635,AT1G06210,AT1G06750,AT1G07960,AT1G08280,AT1G08840,AT1G09795,AT1G10370,AT1G11390,AT1G12050,AT1G12800,AT1G14030,AT1G14310,AT1G14345,AT1G14970,AT1G15000,AT1G15825,AT1G16190,AT1G17530,AT1G17880,AT1G18500,AT1G19740,AT1G19950,AT1G20065,AT1G20410,AT1G21000,AT1G21160,AT1G23700,AT1G23890,AT1G26160,AT1G27210,AT1G28540,AT1G29230,AT1G29320,AT1G31360,AT1G31790,AT1G31835,AT1G32530…
AT1G53230	TCP	24	7177	AT1G29640,AT1G61100,AT1G67230,AT2G17150,AT2G35880,AT3G14100,AT4G03400,AT4G09970,AT4G16370,AT4G27410,AT4G29530,AT4G34040,AT4G36220,AT4G36780,AT4G37820,AT4G39210,AT5G02200,AT5G11260,AT5G11550,AT5G13570,AT5G27030,AT5G47640,AT5G57410,AT5G58520
AT1G53910	ERF	136	7177	AT1G01448,AT1G02890,AT1G02960,AT1G03070,AT1G03540,AT1G03905,AT1G04630,AT1G06530,AT1G06840,AT1G07950,AT1G08210,AT1G10700,AT1G13910,AT1G14640,AT1G16740,AT1G19730,AT1G22260,AT1G23410,AT1G25220,AT1G26750,AT1G26870,AT1G31840,AT1G33280,AT1G50510,AT1G51510,AT1G51650,AT1G55820,AT1G55880,AT1G56180,AT1G56200,AT1G62970,AT1G65290,AT1G69380,AT1G70750,AT1G71140,AT1G71860,AT1G73940,AT1G74030,AT1G75210,AT1G75330…
AT1G55110	C2H2	33	7177	AT1G18190,AT1G27980,AT1G30475,AT1G50420,AT1G62520,AT1G76990,AT2G06925,AT2G26710,AT2G29940,AT2G38185,AT3G02830,AT3G11400,AT3G13000,AT3G14570,AT3G15530,AT3G23580,AT3G24860,AT3G48410,AT3G50800,AT3G59150,AT4G00165,AT4G00490,AT4G17280,AT4G21500,AT4G24110,AT4G37930,AT4G39360,AT5G10280,AT5G39940,AT5G42250,AT5G49120,AT5G52170,AT5G67300
AT1G59640	bHLH	226	7177	AT1G01720,AT1G02040,AT1G02840,AT1G06210,AT1G07470,AT1G07510,AT1G10560,AT1G10590,AT1G10960,AT1G11840,AT1G12460,AT1G14345,AT1G15290,AT1G16190,AT1G16590,AT1G16710,AT1G17220,AT1G17810,AT1G18460,AT1G19000,AT1G19110,AT1G19490,AT1G19660,AT1G21440,AT1G21920,AT1G22860,AT1G23070,AT1G24580,AT1G27600,AT1G28530,AT1G28540,AT1G31410,AT1G31420,AT1G33350,AT1G47970,AT1G48430,AT1G49780,AT1G51400,AT1G52220,AT1G52618…
AT1G59750	ARF	17	7177	AT2G20780,AT2G22450,AT2G42320,AT2G45460,AT2G46520,AT2G47070,AT3G14720,AT3G26950,AT4G04340,AT4G19410,AT4G27720,AT5G06390,AT5G06700,AT5G37540,AT5G39785,AT5G49720,AT5G60920
AT1G62300	WRKY	29	7177	AT1G09560,AT1G15530,AT1G44970,AT1G48210,AT1G64280,AT1G73970,AT2G03590,AT2G18650,AT2G21160,AT2G30040,AT2G30100,AT3G44735,AT3G47670,AT3G60250,AT4G20140,AT4G20930,AT4G21170,AT4G21410,AT4G22850,AT4G23970,AT5G02410,AT5G05230,AT5G05460,AT5G07370,AT5G08310,AT5G12200,AT5G23340,AT5G42440,AT5G65683
AT1G64620	Dof	18	7177	AT1G14920,AT1G17560,AT1G30972,AT1G50840,AT1G51610,AT1G77460,AT1G79920,AT2G31280,AT2G35050,AT2G38690,AT2G44430,AT3G08040,AT3G15460,AT3G15800,AT3G57100,AT4G11440,AT4G18580,AT5G54430
AT1G65620	LBD	154	7177	AT1G01510,AT1G01920,AT1G02330,AT1G07960,AT1G08720,AT1G10560,AT1G10740,AT1G11040,AT1G12050,AT1G12880,AT1G14230,AT1G14970,AT1G15825,AT1G18560,AT1G20580,AT1G20890,AT1G21610,AT1G22710,AT1G47056,AT1G47900,AT1G54930,AT1G55250,AT1G55890,AT1G56180,AT1G58150,AT1G63850,AT1G64110,AT1G64950,AT1G67792,AT1G69070,AT1G70630,AT1G71020,AT1G74040,AT1G74380,AT1G75340,AT1G79260,AT1G79730,AT1G80550,AT2G01820,AT2G04540…
AT1G66420	GeBP	8	7177	AT1G65230,AT2G15890,AT3G05150,AT3G15630,AT3G26650,AT4G14500,AT4G18950,AT5G65207
AT1G66600	WRKY	7	7177	AT1G01960,AT1G28440,AT2G47210,AT3G27110,AT3G61300,AT5G13100,AT5G16050
AT1G68200	C3H	2	7177	AT5G03720,AT5G26940
AT1G68320	MYB	2	7177	AT1G12000,AT5G20290
AT1G68550	ERF	246	7177	AT1G02870,AT1G03910,AT1G06210,AT1G07960,AT1G08280,AT1G08840,AT1G09795,AT1G10370,AT1G12050,AT1G14030,AT1G14810,AT1G15825,AT1G16190,AT1G17880,AT1G18460,AT1G18773,AT1G19485,AT1G19950,AT1G20065,AT1G21200,AT1G21610,AT1G26160,AT1G28540,AT1G29230,AT1G31360,AT1G31790,AT1G31860,AT1G32120,AT1G32630,AT1G33415,AT1G34020,AT1G34360,AT1G47900,AT1G50500,AT1G51965,AT1G53760,AT1G54630,AT1G55810,AT1G55890,AT1G57720…
AT1G68670	G2-like	3	7177	AT2G29560,AT3G14260,AT5G36120
AT1G69010	bHLH	151	7177	AT1G01720,AT1G05805,AT1G06570,AT1G11720,AT1G12150,AT1G16190,AT1G16590,AT1G16710,AT1G18740,AT1G19490,AT1G20510,AT1G21790,AT1G22180,AT1G30300,AT1G31420,AT1G34630,AT1G43670,AT1G49780,AT1G52510,AT1G52520,AT1G54100,AT1G54500,AT1G60600,AT1G60630,AT1G60790,AT1G62780,AT1G63720,AT1G69340,AT1G69480,AT1G71090,AT1G72820,AT1G72990,AT1G74310,AT1G77450,AT1G78700,AT1G79650,AT2G01810,AT2G04350,AT2G21300,AT2G22240…
AT1G69490	NAC	7	7177	AT1G30640,AT2G19810,AT2G23430,AT3G62600,AT4G36648,AT5G03220,AT5G05410
AT1G70000	MYB_related	7	7177	AT2G07727,AT2G17880,AT3G55480,AT4G17740,AT4G27450,AT4G36040,AT5G24352
AT1G71450	ERF	276	7177	AT1G01510,AT1G01920,AT1G01930,AT1G03300,AT1G03910,AT1G05840,AT1G07119,AT1G07290,AT1G07960,AT1G08840,AT1G11510,AT1G12050,AT1G14030,AT1G14230,AT1G14345,AT1G14970,AT1G15000,AT1G15440,AT1G15825,AT1G16270,AT1G18500,AT1G18560,AT1G18680,AT1G20065,AT1G20580,AT1G21160,AT1G21600,AT1G22710,AT1G23400,AT1G23540,AT1G23700,AT1G24706,AT1G29230,AT1G29240,AT1G30510,AT1G30910,AT1G34020,AT1G47900,AT1G48650,AT1G49600…
AT1G72010	TCP	76	7177	AT1G04990,AT1G05860,AT1G06040,AT1G07890,AT1G10940,AT1G12230,AT1G13260,AT1G15740,AT1G15800,AT1G15970,AT1G17120,AT1G17560,AT1G17580,AT1G19220,AT1G20880,AT1G27460,AT1G31320,AT1G54130,AT1G56600,AT1G60890,AT1G69270,AT1G73110,AT1G74710,AT1G76160,AT1G77390,AT1G78700,AT1G78760,AT2G01150,AT2G26650,AT2G40800,AT2G41890,AT3G01510,AT3G13870,AT3G14930,AT3G17020,AT3G19130,AT3G23150,AT3G58730,AT3G60870,AT4G01860…
AT1G72050	C2H2	314	7177	AT1G01520,AT1G02730,AT1G03220,AT1G03290,AT1G03475,AT1G04110,AT1G04660,AT1G05805,AT1G06710,AT1G07960,AT1G08010,AT1G09420,AT1G09995,AT1G10450,AT1G10510,AT1G11660,AT1G12330,AT1G13910,AT1G14970,AT1G15720,AT1G16810,AT1G17420,AT1G18310,AT1G18680,AT1G19490,AT1G20970,AT1G21160,AT1G21610,AT1G23980,AT1G26690,AT1G27470,AT1G30640,AT1G30860,AT1G31500,AT1G44830,AT1G48315,AT1G51200,AT1G51980,AT1G53770,AT1G53885…
AT1G72360	ERF	185	7177	AT1G02870,AT1G06210,AT1G07960,AT1G08840,AT1G12050,AT1G14810,AT1G16190,AT1G16270,AT1G18460,AT1G18500,AT1G19485,AT1G19950,AT1G19980,AT1G21610,AT1G22710,AT1G23400,AT1G23700,AT1G24340,AT1G24793,AT1G25145,AT1G31835,AT1G34020,AT1G34360,AT1G47056,AT1G47900,AT1G50500,AT1G51965,AT1G53760,AT1G54630,AT1G55810,AT1G55890,AT1G57720,AT1G58150,AT1G64110,AT1G67792,AT1G68140,AT1G69070,AT1G72320,AT1G73230,AT1G73470…
AT1G72740	MYB_related	287	7177	AT1G01510,AT1G01520,AT1G03530,AT1G04050,AT1G04900,AT1G06380,AT1G06410,AT1G08880,AT1G09320,AT1G09820,AT1G10270,AT1G16350,AT1G16520,AT1G16800,AT1G18080,AT1G18320,AT1G20110,AT1G20795,AT1G20910,AT1G22780,AT1G22985,AT1G23100,AT1G23540,AT1G23820,AT1G24520,AT1G27390,AT1G28060,AT1G29900,AT1G30240,AT1G31020,AT1G32330,AT1G33420,AT1G33680,AT1G33970,AT1G34030,AT1G36310,AT1G36990,AT1G43765,AT1G44890,AT1G48900…
AT1G73360	HD-ZIP	2	7177	AT1G06390,AT2G02780
AT1G73730	EIL	2	7177	AT1G27040,AT1G36370
AT1G74480	Nin-like	14	7177	AT1G52820,AT1G69480,AT1G80540,AT2G41540,AT3G07730,AT3G20770,AT3G51230,AT3G61830,AT4G12570,AT4G24970,AT4G24972,AT5G09850,AT5G10130,AT5G37160
AT1G74840	MYB_related	12	7177	AT1G75690,AT3G05100,AT4G01320,AT4G10080,AT4G17740,AT4G26485,AT4G27450,AT4G30690,AT4G33666,AT5G10710,AT5G47220,AT5G61590
AT1G74930	ERF	24	7177	AT1G03080,AT1G04130,AT1G17530,AT1G20070,AT1G52690,AT1G58210,AT1G74050,AT2G23945,AT3G01510,AT3G09920,AT3G13870,AT3G13880,AT3G14880,AT3G15670,AT3G17470,AT3G23920,AT4G25670,AT4G25672,AT4G29940,AT5G02770,AT5G40540,AT5G51260,AT5G56880,AT5G58020
AT1G75080	BES1	89	7177	AT1G03250,AT1G06570,AT1G10430,AT1G12250,AT1G16710,AT1G18460,AT1G19490,AT1G24330,AT1G28360,AT1G31420,AT1G34630,AT1G44446,AT1G47970,AT1G49780,AT1G50010,AT1G52710,AT1G63500,AT1G63720,AT1G69340,AT1G72020,AT2G01980,AT2G04350,AT2G29390,AT2G34650,AT2G35620,AT2G38650,AT2G38660,AT2G38905,AT2G39450,AT2G40300,AT2G45685,AT2G45720,AT2G46790,AT3G04470,AT3G06760,AT3G21220,AT3G25780,AT3G45230,AT3G46450,AT3G48070…
AT1G75390	bZIP	143	7177	AT1G04410,AT1G04980,AT1G05500,AT1G06680,AT1G07430,AT1G17460,AT1G20696,AT1G20890,AT1G22750,AT1G23020,AT1G29395,AT1G42480,AT1G64110,AT1G68050,AT1G70950,AT1G71960,AT1G72510,AT1G73170,AT1G76030,AT1G78020,AT1G80420,AT2G02800,AT2G15695,AT2G17700,AT2G18876,AT2G21060,AT2G21960,AT2G22080,AT2G23670,AT2G24020,AT2G30010,AT2G31230,AT2G32920,AT2G33540,AT2G38465,AT2G39170,AT2G39190,AT2G39280,AT2G40400,AT2G42590…
AT1G76420	NAC	11	7177	AT1G13140,AT1G67220,AT2G35890,AT2G46310,AT3G47660,AT3G56360,AT3G60966,AT5G17830,AT5G51840,AT5G52170,AT5G61090
AT1G76870	Trihelix	37	7177	AT1G04710,AT1G06140,AT1G07510,AT1G18190,AT1G18750,AT1G27900,AT1G30580,AT1G48440,AT1G55210,AT1G78420,AT2G02750,AT2G03730,AT2G31410,AT2G32690,AT2G36295,AT2G36360,AT2G37190,AT3G18870,AT3G24160,AT3G30841,AT3G47650,AT4G23540,AT4G24490,AT4G32295,AT4G33140,AT5G02040,AT5G03285,AT5G04910,AT5G06350,AT5G45920,AT5G50420,AT5G57015,AT5G60120,AT5G61228,AT5G61230,AT5G62840,AT5G65480
AT1G76880	Trihelix	7	7177	AT1G19835,AT1G23465,AT2G47830,AT2G47960,AT3G60600,AT4G07960,AT4G29080
AT1G77080	MIKC_MADS	5	7177	AT3G36659,AT5G39785,AT5G53890,AT5G54380,AT5G63480
AT1G77640	ERF	62	7177	AT1G01360,AT1G03310,AT1G04940,AT1G04945,AT1G05850,AT1G19940,AT1G20550,AT1G26640,AT1G32050,AT1G45015,AT1G51630,AT1G55880,AT1G68920,AT1G70590,AT1G71860,AT1G74030,AT1G74380,AT1G75860,AT1G77480,AT2G02860,AT2G04280,AT2G18450,AT2G18915,AT2G21290,AT2G22125,AT2G22450,AT2G22900,AT2G34300,AT2G38330,AT2G38360,AT2G39260,AT2G42880,AT3G06150,AT3G13360,AT3G17250,AT3G21190,AT3G22180,AT3G24840,AT3G27310,AT3G53400…
AT1G78080	ERF	33	7177	AT1G03080,AT1G04130,AT1G10090,AT1G17530,AT1G21600,AT1G52690,AT1G58210,AT1G71730,AT1G74370,AT2G20370,AT2G20880,AT2G41630,AT2G42110,AT2G42710,AT3G01510,AT3G13870,AT3G17470,AT3G23920,AT3G53040,AT3G57157,AT4G14790,AT4G17530,AT4G19020,AT4G22320,AT4G26980,AT4G27070,AT4G38270,AT5G18820,AT5G19820,AT5G23850,AT5G51260,AT5G56880,AT5G64660
AT1G78700	BES1	69	7177	AT1G06570,AT1G07980,AT1G12250,AT1G19490,AT1G24330,AT1G27700,AT1G30120,AT1G31410,AT1G33360,AT1G48830,AT1G50000,AT1G52710,AT1G54860,AT1G64140,AT1G64142,AT1G69460,AT1G72020,AT1G72030,AT1G75060,AT2G01980,AT2G03040,AT2G14800,AT2G17560,AT2G34650,AT2G35620,AT2G35800,AT2G35820,AT2G38650,AT2G38660,AT2G38820,AT2G38905,AT2G47920,AT3G04240,AT3G05500,AT3G06760,AT3G07250,AT3G11330,AT3G12010,AT3G12012,AT3G14590…
AT1G79580	NAC	14	7177	AT1G13140,AT1G32880,AT1G67220,AT2G18260,AT2G33855,AT2G38340,AT2G46310,AT3G45730,AT3G47660,AT3G58820,AT4G01220,AT4G33170,AT5G11100,AT5G61090
AT1G80840	WRKY	32	7177	AT1G14010,AT1G15530,AT1G21900,AT1G32130,AT1G48210,AT1G50520,AT1G59960,AT1G69450,AT1G80450,AT2G03590,AT2G06025,AT2G18650,AT2G23320,AT2G25290,AT2G30100,AT3G29075,AT3G59320,AT3G62830,AT4G12840,AT4G16563,AT4G20140,AT4G23850,AT4G23970,AT4G29170,AT4G30360,AT5G08310,AT5G12200,AT5G16880,AT5G42440,AT5G44090,AT5G52530,AT5G59460
AT2G01060	G2-like	22	7177	AT1G08650,AT1G25550,AT1G69330,AT2G16430,AT2G23790,AT2G39780,AT2G41710,AT3G04120,AT3G19970,AT3G21560,AT3G52930,AT3G55440,AT3G62420,AT3G62422,AT4G03960,AT4G23530,AT4G36850,AT5G41080,AT5G47210,AT5G52580,AT5G63130,AT5G66880
AT2G01570	GRAS	84	7177	AT1G01730,AT1G02110,AT1G02140,AT1G03990,AT1G07220,AT1G09815,AT1G15750,AT1G16210,AT1G31880,AT1G36380,AT1G50260,AT1G53950,AT1G55090,AT1G55270,AT1G60680,AT1G61350,AT1G67730,AT1G71010,AT1G75360,AT2G04350,AT2G04865,AT2G17660,AT2G21120,AT2G26710,AT2G26910,AT2G29940,AT2G33170,AT2G34420,AT2G38250,AT2G39820,AT2G40100,AT2G40690,AT2G40820,AT2G42500,AT2G45740,AT3G02830,AT3G03340,AT3G08760,AT3G09980,AT3G15460…
AT2G01930	BBR-BPC	88	7177	AT1G01350,AT1G01730,AT1G02880,AT1G03457,AT1G03740,AT1G08810,AT1G09270,AT1G09740,AT1G14710,AT1G15750,AT1G17920,AT1G20610,AT1G20670,AT1G20691,AT1G22620,AT1G32740,AT1G49010,AT1G60730,AT1G62520,AT1G67770,AT1G76020,AT1G77610,AT1G79910,AT1G80870,AT2G02820,AT2G19260,AT2G19620,AT2G21120,AT2G24240,AT2G24390,AT2G24790,AT2G32990,AT2G35550,AT2G37240,AT2G38130,AT2G45400,AT2G47850,AT2G47900,AT3G03340,AT3G07510…
AT2G02820	MYB	84	7177	AT1G01650,AT1G09560,AT1G13360,AT1G19210,AT1G22650,AT1G24120,AT1G31930,AT1G58220,AT1G62870,AT1G66900,AT1G70610,AT1G71070,AT1G74930,AT1G75200,AT1G75640,AT1G77480,AT1G78040,AT1G79060,AT2G07170,AT2G22240,AT2G26520,AT2G27820,AT2G27860,AT2G28950,AT2G32970,AT2G33510,AT2G34730,AT2G37630,AT2G41550,AT2G42190,AT2G45720,AT2G45850,AT2G45880,AT2G46060,AT3G08720,AT3G12320,AT3G14620,AT3G18524,AT3G18535,AT3G25870…
AT2G03340	WRKY	24	7177	AT1G06840,AT1G21380,AT1G34750,AT1G46480,AT1G68940,AT1G79360,AT2G30020,AT2G33580,AT2G34470,AT2G41110,AT3G02180,AT3G07780,AT3G09400,AT3G12020,AT3G60200,AT4G20000,AT4G34180,AT4G36105,AT4G37910,AT5G07040,AT5G07150,AT5G45670,AT5G52170,AT5G54860
AT2G04880	WRKY	5	7177	AT2G17930,AT2G35510,AT3G06520,AT3G29810,AT5G27520
AT2G17950	WOX	3	7177	AT3G11720,AT5G01570,AT5G23140
AT2G18160	bZIP	163	7177	AT1G03905,AT1G04410,AT1G04980,AT1G05500,AT1G06680,AT1G07430,AT1G12160,AT1G17460,AT1G20696,AT1G22750,AT1G22930,AT1G23020,AT1G28530,AT1G29395,AT1G30290,AT1G42480,AT1G44575,AT1G54850,AT1G55520,AT1G58200,AT1G64110,AT1G68050,AT1G70950,AT1G71710,AT1G71960,AT1G72510,AT1G73170,AT1G73570,AT1G74320,AT1G74730,AT1G76030,AT1G77000,AT1G78020,AT1G78900,AT2G02800,AT2G15695,AT2G17700,AT2G18876,AT2G20370,AT2G21060…
AT2G18350	ZF-HD	4	7177	AT4G32840,AT5G04990,AT5G13980,AT5G64200
AT2G18380	GATA	5	7177	AT2G05170,AT2G24765,AT2G42750,AT3G06868,AT3G15710
AT2G20110	CPP	7	7177	AT1G54930,AT1G78300,AT2G25900,AT2G28740,AT4G04880,AT4G37110,AT5G20990
AT2G20180	bHLH	192	7177	AT1G03630,AT1G03687,AT1G08660,AT1G09870,AT1G10350,AT1G10560,AT1G12810,AT1G14290,AT1G15150,AT1G15170,AT1G15180,AT1G16190,AT1G16540,AT1G17210,AT1G18360,AT1G19000,AT1G19140,AT1G19490,AT1G19660,AT1G19980,AT1G20515,AT1G20770,AT1G21440,AT1G22180,AT1G22750,AT1G22850,AT1G24580,AT1G28530,AT1G30290,AT1G30550,AT1G31420,AT1G52220,AT1G52618,AT1G54500,AT1G55480,AT1G60600,AT1G67300,AT1G69800,AT1G70580,AT1G71080…
AT2G20400	G2-like	23	7177	AT1G08650,AT1G09780,AT1G69340,AT1G70900,AT2G14680,AT2G16430,AT2G26310,AT2G39780,AT2G41710,AT3G02040,AT3G04120,AT3G55440,AT3G62420,AT3G62422,AT4G24900,AT4G35750,AT5G08030,AT5G41080,AT5G47170,AT5G47750,AT5G49640,AT5G60680,AT5G63130
AT2G21230	bZIP	6	7177	AT1G06475,AT1G61430,AT1G61900,AT2G47780,AT3G58640,AT5G11740
AT2G22300	CAMTA	7	7177	AT1G19940,AT1G20440,AT3G12060,AT4G01360,AT4G25470,AT5G50530,AT5G50640
AT2G22430	HD-ZIP	3	7177	AT3G21720,AT3G29375,AT4G24972
AT2G22540	MIKC_MADS	2	7177	AT1G50690,AT2G31480
AT2G23290	MYB	7	7177	AT1G05060,AT1G11320,AT1G67920,AT4G27020,AT5G02560,AT5G04620,AT5G19900
AT2G23320	WRKY	22	7177	AT1G21380,AT1G30110,AT1G34750,AT1G46480,AT1G68940,AT1G79360,AT2G30020,AT2G33580,AT2G34470,AT2G41110,AT3G02180,AT3G07780,AT3G09400,AT3G12020,AT3G60200,AT4G27852,AT4G37910,AT5G01890,AT5G03555,AT5G07150,AT5G45670,AT5G54860
AT2G23340	ERF	36	7177	AT1G01360,AT1G01990,AT1G08510,AT1G26640,AT1G29470,AT1G33260,AT1G51630,AT1G58200,AT1G61340,AT1G74380,AT1G80560,AT2G02860,AT2G04280,AT2G18915,AT2G20370,AT2G22900,AT2G38330,AT3G01610,AT3G06030,AT3G06770,AT3G13360,AT3G15390,AT3G18165,AT3G21190,AT3G27230,AT4G01026,AT4G14800,AT4G25520,AT5G05170,AT5G11890,AT5G18810,AT5G19440,AT5G57100,AT5G58000,AT5G64480,AT5G67190
AT2G24260	bHLH	84	7177	AT1G01500,AT1G07150,AT1G15140,AT1G15150,AT1G15290,AT1G16190,AT1G18740,AT1G19490,AT1G21750,AT1G24330,AT1G27330,AT1G27700,AT1G28530,AT1G28540,AT1G31410,AT1G31420,AT1G33240,AT1G52510,AT1G52520,AT1G52710,AT1G54500,AT1G54840,AT1G54850,AT1G56200,AT1G56220,AT1G59980,AT1G64140,AT1G64142,AT1G67090,AT1G67300,AT1G68650,AT1G72250,AT1G74450,AT1G78560,AT1G80120,AT2G04270,AT2G34650,AT2G35620,AT2G36895,AT2G38025…
AT2G24430	NAC	17	7177	AT1G13140,AT1G53850,AT1G67220,AT1G78320,AT2G03667,AT2G18260,AT2G33060,AT2G35470,AT2G41730,AT2G46310,AT3G13900,AT3G47660,AT3G58820,AT4G35190,AT5G06930,AT5G51440,AT5G55270
AT2G24570	WRKY	34	7177	AT1G01650,AT1G16720,AT1G19380,AT1G21380,AT1G25580,AT1G34750,AT1G46480,AT1G51850,AT1G59970,AT1G69520,AT1G72220,AT1G79360,AT2G20880,AT2G33580,AT2G41110,AT2G42350,AT2G46410,AT3G02180,AT3G07780,AT3G12020,AT3G48570,AT3G56800,AT3G57760,AT4G27852,AT4G28490,AT4G37910,AT5G07040,AT5G07150,AT5G24790,AT5G53560,AT5G57030,AT5G58650,AT5G59470,AT5G66900
AT2G25000	WRKY	21	7177	AT1G01660,AT1G01960,AT1G17850,AT1G19240,AT1G26650,AT1G28440,AT1G61370,AT1G71696,AT2G02960,AT2G23450,AT2G47210,AT3G13330,AT3G27110,AT3G27416,AT3G56730,AT4G02730,AT4G32105,AT4G34150,AT5G13150,AT5G16050,AT5G56230
AT2G30250	WRKY	25	7177	AT1G06840,AT1G34750,AT1G46480,AT1G70330,AT1G73250,AT2G33120,AT2G35810,AT2G41110,AT2G47210,AT3G02180,AT3G25070,AT3G48570,AT3G56800,AT3G60200,AT4G08850,AT4G20000,AT4G25380,AT4G34180,AT4G36105,AT5G01890,AT5G07150,AT5G07360,AT5G53550,AT5G54860,AT5G66280
AT2G30340	LBD	54	7177	AT1G02890,AT1G02960,AT1G07170,AT1G07220,AT1G07320,AT1G18690,AT1G21700,AT1G23390,AT1G27000,AT1G33280,AT1G47056,AT1G51650,AT1G52260,AT1G55880,AT1G58684,AT1G58983,AT1G59359,AT1G62970,AT1G72090,AT1G74030,AT1G79650,AT2G23670,AT2G35050,AT2G35490,AT2G37980,AT2G40080,AT3G04350,AT3G08620,AT3G10670,AT3G15260,AT3G50080,AT3G54100,AT3G54510,AT3G58790,AT4G11870,AT4G13720,AT4G18465,AT4G25030,AT4G28210,AT4G30935…
AT2G30590	WRKY	20	7177	AT1G21380,AT1G30110,AT1G34750,AT1G46480,AT1G68940,AT1G76970,AT1G79360,AT2G30020,AT2G41110,AT3G02180,AT3G07780,AT3G09400,AT3G21630,AT3G60200,AT4G27852,AT4G37910,AT5G01890,AT5G07150,AT5G12010,AT5G19690
AT2G31220	bHLH	39	7177	AT1G01360,AT1G05500,AT1G08510,AT1G19940,AT1G20100,AT1G26640,AT1G29470,AT1G51630,AT1G74380,AT2G22125,AT2G22900,AT2G38360,AT2G40280,AT2G42320,AT2G42880,AT3G01610,AT3G06030,AT3G06770,AT3G13360,AT3G21190,AT3G25500,AT3G58790,AT4G18030,AT4G26940,AT4G32350,AT4G33960,AT5G05170,AT5G09810,AT5G11890,AT5G18810,AT5G24330,AT5G35160,AT5G38730,AT5G40830,AT5G49215,AT5G58000,AT5G64480,AT5G65810,AT5G67190
AT2G31230	ERF	204	7177	AT1G01100,AT1G03530,AT1G04635,AT1G06750,AT1G07960,AT1G12050,AT1G12520,AT1G12800,AT1G14810,AT1G15825,AT1G16190,AT1G18500,AT1G18773,AT1G19950,AT1G20065,AT1G21000,AT1G21160,AT1G21610,AT1G23700,AT1G23890,AT1G26160,AT1G27400,AT1G29230,AT1G31835,AT1G32530,AT1G32630,AT1G34020,AT1G34360,AT1G47900,AT1G48650,AT1G50500,AT1G51370,AT1G52230,AT1G53760,AT1G54630,AT1G55810,AT1G55890,AT1G57680,AT1G57720,AT1G58150…
AT2G33550	Trihelix	20	7177	AT1G21840,AT1G55325,AT1G60640,AT1G64880,AT2G03150,AT2G40450,AT3G19790,AT3G22590,AT3G60820,AT4G13800,AT4G15020,AT4G15640,AT4G25315,AT4G26795,AT4G30220,AT5G08230,AT5G28850,AT5G52810,AT5G57280,AT5G66005
AT2G33860	ARF	6	7177	AT1G09575,AT1G66345,AT2G40090,AT3G09870,AT4G21280,AT5G08080
AT2G35530	bZIP	289	7177	AT1G01670,AT1G03470,AT1G03630,AT1G03905,AT1G04410,AT1G05500,AT1G06680,AT1G08720,AT1G09870,AT1G10350,AT1G10560,AT1G11840,AT1G12160,AT1G14290,AT1G16300,AT1G17120,AT1G17460,AT1G18330,AT1G18740,AT1G19000,AT1G19490,AT1G19660,AT1G19980,AT1G20100,AT1G20230,AT1G20696,AT1G22750,AT1G22850,AT1G24580,AT1G27300,AT1G28540,AT1G29390,AT1G30290,AT1G32900,AT1G49670,AT1G50020,AT1G52220,AT1G53170,AT1G53670,AT1G55480…
AT2G35700	ERF	50	7177	AT1G01360,AT1G03310,AT1G04190,AT1G05850,AT1G08845,AT1G18540,AT1G26640,AT1G29470,AT1G33260,AT1G50170,AT1G51630,AT1G73940,AT1G74030,AT1G77480,AT1G80670,AT1G80930,AT2G02860,AT2G04280,AT2G22125,AT2G22900,AT2G23340,AT2G30560,AT2G38330,AT2G42120,AT2G45820,AT3G06030,AT3G06150,AT3G21060,AT3G21190,AT3G26580,AT3G51750,AT3G53400,AT3G53402,AT4G15830,AT4G15910,AT4G18240,AT4G19610,AT4G25210,AT4G33500,AT4G35730…
AT2G36010	E2F/DP	39	7177	AT1G20720,AT1G22880,AT1G28300,AT1G44900,AT1G75150,AT1G77470,AT1G80190,AT1G80720,AT2G20250,AT2G31270,AT2G41450,AT2G45160,AT2G45280,AT3G12160,AT3G12170,AT3G27630,AT3G42660,AT3G46940,AT3G46950,AT3G48490,AT3G52630,AT3G59410,AT3G59550,AT4G01080,AT4G02900,AT4G31400,AT5G05330,AT5G08020,AT5G10390,AT5G23420,AT5G24330,AT5G24340,AT5G40460,AT5G43080,AT5G47770,AT5G62600,AT5G65070,AT5G65090,AT5G67100
AT2G37590	Dof	18	7177	AT1G27520,AT1G28000,AT1G51355,AT2G30960,AT2G38060,AT3G02290,AT3G54260,AT4G16370,AT4G33070,AT4G37220,AT5G09445,AT5G10360,AT5G10450,AT5G18610,AT5G19260,AT5G38160,AT5G41360,AT5G42200
AT2G38090	MYB	8	7177	AT1G80630,AT2G24550,AT3G02460,AT3G23710,AT3G48420,AT5G08470,AT5G42950,AT5G63200
AT2G38340	ERF	35	7177	AT1G07960,AT1G10370,AT1G55020,AT1G66500,AT1G71000,AT1G71730,AT1G79650,AT1G79800,AT2G22125,AT2G39100,AT2G42320,AT2G45970,AT2G47070,AT3G05220,AT3G05240,AT3G25140,AT3G26950,AT3G27770,AT3G52290,AT3G52450,AT3G57157,AT4G02500,AT4G02890,AT4G03430,AT4G05320,AT4G12650,AT4G13110,AT4G18280,AT4G21150,AT4G27020,AT4G27720,AT4G30100,AT4G30996,AT5G03720,AT5G58410
AT2G38470	WRKY	25	7177	AT1G06840,AT1G21380,AT1G30110,AT1G34750,AT1G46480,AT1G68940,AT1G79360,AT2G30020,AT2G33580,AT2G34470,AT2G41110,AT3G02180,AT3G07780,AT3G09400,AT3G12020,AT3G25070,AT3G56800,AT4G20000,AT4G34180,AT4G36105,AT4G37910,AT5G07150,AT5G13030,AT5G52170,AT5G54860
AT2G38880	NF-YB	3	7177	AT2G45250,AT4G13590,AT5G64905
AT2G40220	ERF	18	7177	AT1G34110,AT1G52930,AT1G60850,AT1G64110,AT1G68140,AT2G02980,AT2G07725,AT2G20060,AT2G26430,AT3G57300,AT3G57560,AT4G26190,AT4G26480,AT4G30290,AT5G14850,AT5G19050,AT5G55580,AT5G58210
AT2G40340	ERF	173	7177	AT1G01725,AT1G01940,AT1G02960,AT1G03070,AT1G04370,AT1G04940,AT1G04945,AT1G05600,AT1G05720,AT1G06840,AT1G06960,AT1G07320,AT1G07950,AT1G08210,AT1G08410,AT1G08770,AT1G08845,AT1G10320,AT1G11020,AT1G13910,AT1G14600,AT1G15830,AT1G16000,AT1G16430,AT1G18260,AT1G18690,AT1G20550,AT1G21700,AT1G23220,AT1G23410,AT1G24050,AT1G25360,AT1G26470,AT1G29395,AT1G31800,AT1G32370,AT1G32610,AT1G36070,AT1G51630,AT1G55090…
AT2G40620	bZIP	3	7177	AT1G68580,AT4G23730,AT5G63640
AT2G42400	VOZ	3	7177	AT1G11630,AT2G23790,AT3G53350
AT2G42430	LBD	8	7177	AT1G80060,AT2G38120,AT3G46590,AT3G49890,AT5G01310,AT5G43880,AT5G45370,AT5G57740
AT2G44840	ERF	113	7177	AT1G02860,AT1G03530,AT1G04635,AT1G09950,AT1G12520,AT1G14810,AT1G17880,AT1G19740,AT1G19950,AT1G21000,AT1G23700,AT1G27210,AT1G28370,AT1G29230,AT1G31190,AT1G31835,AT1G32530,AT1G34360,AT1G50500,AT1G52230,AT1G53760,AT1G57720,AT1G60850,AT1G64110,AT1G70910,AT1G73820,AT1G74040,AT1G75335,AT1G75340,AT1G79260,AT1G80600,AT2G04540,AT2G16650,AT2G16930,AT2G20060,AT2G21280,AT2G21960,AT2G23070,AT2G24500,AT2G25800…
AT2G45190	YABBY	1	7177	AT5G27380
AT2G45410	LBD	7	7177	AT2G46520,AT3G08620,AT3G49890,AT5G01310,AT5G23130,AT5G45370,AT5G57740
AT2G45420	LBD	18	7177	AT1G16445,AT1G18670,AT1G71280,AT1G75340,AT2G01820,AT2G04540,AT2G05220,AT2G40710,AT3G04490,AT3G27090,AT3G45400,AT3G51300,AT4G29310,AT5G19060,AT5G42390,AT5G47180,AT5G56740,AT5G66350
AT2G45680	TCP	68	7177	AT1G04150,AT1G04310,AT1G05850,AT1G05860,AT1G06040,AT1G11545,AT1G14290,AT1G14687,AT1G17120,AT1G18400,AT1G20880,AT1G23330,AT1G31320,AT1G51140,AT1G52290,AT1G56430,AT1G60890,AT1G62370,AT1G63640,AT1G76160,AT1G76460,AT1G77390,AT2G01180,AT2G32400,AT2G39570,AT2G41830,AT2G46830,AT3G02050,AT3G04670,AT3G06500,AT3G13750,AT3G19130,AT3G46620,AT3G50340,AT3G54810,AT3G57880,AT3G58730,AT3G62980,AT3G63020,AT4G14200…
AT2G46270	bZIP	213	7177	AT1G01720,AT1G02670,AT1G02700,AT1G03090,AT1G04420,AT1G05100,AT1G07870,AT1G10090,AT1G10960,AT1G11480,AT1G12150,AT1G14345,AT1G15800,AT1G16740,AT1G19220,AT1G20225,AT1G21670,AT1G21900,AT1G22770,AT1G22860,AT1G26665,AT1G27330,AT1G29330,AT1G30300,AT1G30520,AT1G31330,AT1G32640,AT1G33240,AT1G44446,AT1G48410,AT1G50450,AT1G52230,AT1G54780,AT1G56170,AT1G56220,AT1G58210,AT1G61340,AT1G67090,AT1G67785,AT1G67920…
AT2G46400	WRKY	21	7177	AT1G19380,AT1G30110,AT1G59580,AT1G76900,AT2G30020,AT2G41110,AT3G02180,AT3G14470,AT3G48570,AT3G56800,AT3G57645,AT3G62230,AT4G27852,AT5G01890,AT5G07040,AT5G07150,AT5G07360,AT5G19750,AT5G25050,AT5G53360,AT5G53550
AT2G46510	bHLH	1	7177	AT3G47080
AT2G47070	SBP	2	7177	AT2G19310,AT2G22300
AT2G47260	WRKY	7	7177	AT1G23710,AT1G41830,AT3G13330,AT3G50860,AT4G25380,AT5G03555,AT5G57590
AT3G01470	HD-ZIP	1	7177	AT2G20950
AT3G02990	HSF	17	7177	AT1G55300,AT1G79920,AT2G02760,AT2G26150,AT2G27340,AT2G29500,AT3G10800,AT3G24500,AT4G11660,AT4G22670,AT4G25200,AT5G04410,AT5G12110,AT5G51430,AT5G52640,AT5G53400,AT5G58110
AT3G04070	NAC	14	7177	AT1G18830,AT1G21000,AT1G30630,AT2G15230,AT3G06780,AT3G54180,AT4G08180,AT4G14030,AT4G23050,AT4G33240,AT5G02650,AT5G47810,AT5G49015,AT5G63085
AT3G06740	GATA	19	7177	AT1G10510,AT1G16640,AT1G20880,AT1G35750,AT1G36370,AT2G02930,AT2G38250,AT2G40840,AT2G44360,AT3G49360,AT3G58640,AT3G61800,AT4G26540,AT4G29950,AT5G01370,AT5G13090,AT5G27860,AT5G35080,AT5G61480
AT3G09230	MYB	5	7177	AT1G03780,AT1G32920,AT4G02010,AT4G38020,AT5G11600
AT3G09600	MYB_related	9	7177	AT1G02880,AT1G51090,AT1G56300,AT1G71000,AT2G21660,AT3G05430,AT4G05460,AT4G17140,AT5G24470
AT3G09735	S1Fa-like	23	7177	AT1G03860,AT1G19290,AT1G55300,AT1G74320,AT1G79920,AT2G02760,AT2G26140,AT2G26150,AT2G29400,AT2G29500,AT3G09440,AT3G10800,AT3G24500,AT3G25230,AT4G11660,AT4G22670,AT5G04410,AT5G12110,AT5G47160,AT5G51430,AT5G52640,AT5G55450,AT5G58110
AT3G10030	Trihelix	18	7177	AT1G05370,AT1G15240,AT1G22470,AT1G25360,AT1G30825,AT3G12260,AT3G12290,AT3G12870,AT3G23090,AT3G24200,AT3G49550,AT3G53620,AT4G02730,AT4G12230,AT4G15910,AT4G38070,AT4G39140,AT5G24240
AT3G10480	NAC	33	7177	AT1G02520,AT1G13140,AT1G30475,AT1G52450,AT1G54560,AT1G67220,AT1G72720,AT2G18260,AT2G29040,AT2G33051,AT2G33855,AT2G35480,AT2G38340,AT2G41730,AT2G46310,AT3G01600,AT3G03700,AT3G04440,AT3G13900,AT3G22370,AT3G46080,AT3G47660,AT3G53040,AT3G60410,AT3G60966,AT3G61620,AT4G20010,AT4G33170,AT4G39740,AT5G17830,AT5G24630,AT5G51430,AT5G52170
AT3G10490	NAC	32	7177	AT1G04870,AT1G13140,AT1G54560,AT1G67220,AT1G69630,AT1G71410,AT2G18260,AT2G21640,AT2G29040,AT2G35890,AT2G38340,AT2G46310,AT3G13900,AT3G17980,AT3G45730,AT3G46070,AT3G47660,AT3G53040,AT3G58820,AT3G60966,AT4G01220,AT4G16745,AT4G18450,AT4G21980,AT4G31730,AT4G33170,AT5G24640,AT5G51440,AT5G52880,AT5G57820,AT5G59820,AT5G61090
AT3G10500	NAC	32	7177	AT1G20350,AT1G54560,AT1G67220,AT1G67250,AT1G72610,AT1G79910,AT2G18260,AT2G29040,AT2G32600,AT2G33855,AT2G35470,AT2G35480,AT2G38340,AT2G41730,AT2G46310,AT3G04660,AT3G10730,AT3G13900,AT3G45730,AT3G46070,AT3G58150,AT3G60410,AT3G61898,AT4G15165,AT4G26180,AT4G33170,AT4G35190,AT5G19360,AT5G38650,AT5G51440,AT5G60750,AT5G67385
AT3G10800	bZIP	261	7177	AT1G01670,AT1G03630,AT1G03905,AT1G04410,AT1G05500,AT1G06680,AT1G08720,AT1G10350,AT1G10560,AT1G12160,AT1G12990,AT1G16590,AT1G17120,AT1G17460,AT1G18260,AT1G19000,AT1G19490,AT1G19660,AT1G19980,AT1G20230,AT1G20770,AT1G22750,AT1G22850,AT1G23070,AT1G23200,AT1G23310,AT1G28530,AT1G28540,AT1G29395,AT1G30290,AT1G42480,AT1G44575,AT1G49670,AT1G50020,AT1G51400,AT1G52220,AT1G53670,AT1G54850,AT1G55150,AT1G55520…
AT3G11020	ERF	36	7177	AT1G01360,AT1G01990,AT1G02960,AT1G09794,AT1G16740,AT1G20100,AT1G26640,AT1G29470,AT1G50510,AT1G51630,AT1G56200,AT1G62970,AT1G66510,AT1G71740,AT1G74030,AT1G74380,AT1G79660,AT1G79790,AT1G80670,AT2G02860,AT2G04280,AT2G29940,AT2G32320,AT2G38330,AT2G42320,AT3G04770,AT3G05250,AT3G21190,AT3G22180,AT3G26580,AT4G13720,AT4G25520,AT5G06120,AT5G24330,AT5G54860,AT5G65880
AT3G11440	MYB	6	7177	AT1G52160,AT3G15355,AT4G27020,AT5G06380,AT5G40250,AT5G51150
AT3G12130	C3H	11	7177	AT1G02145,AT1G05490,AT1G69420,AT2G20860,AT2G44430,AT3G17860,AT3G50310,AT4G26690,AT4G28650,AT5G23150,AT5G62070
AT3G12250	bZIP	29	7177	AT1G01225,AT1G16870,AT1G16880,AT1G22275,AT1G23465,AT1G25550,AT1G49850,AT1G68670,AT1G75270,AT1G75450,AT2G18230,AT2G23890,AT2G34340,AT2G39400,AT3G17940,AT3G44190,AT3G44680,AT3G48050,AT3G59765,AT4G17500,AT4G24160,AT4G30810,AT5G09800,AT5G11860,AT5G16970,AT5G17290,AT5G25080,AT5G51830,AT5G63790
AT3G12820	MYB	34	7177	AT1G04200,AT1G06560,AT1G12460,AT1G13020,AT1G31230,AT1G47900,AT1G48850,AT1G62000,AT1G74040,AT2G01140,AT2G23050,AT2G27820,AT2G36880,AT2G38860,AT3G01910,AT3G04780,AT3G06850,AT3G13070,AT3G18990,AT3G27110,AT3G48870,AT4G10030,AT4G39235,AT4G39530,AT5G09910,AT5G22630,AT5G24760,AT5G26600,AT5G41690,AT5G42860,AT5G47100,AT5G48880,AT5G48930,AT5G54810
AT3G14180	Trihelix	93	7177	AT1G01920,AT1G06380,AT1G16800,AT1G16830,AT1G17850,AT1G17860,AT1G18640,AT1G18890,AT1G23360,AT1G26650,AT1G29260,AT1G30755,AT1G48280,AT1G50500,AT1G51140,AT1G54840,AT1G55500,AT1G59580,AT1G59610,AT1G62260,AT1G63240,AT1G69600,AT1G70770,AT1G73090,AT1G73180,AT1G73820,AT1G74900,AT1G78730,AT1G79030,AT1G79650,AT2G01905,AT2G02810,AT2G20330,AT2G21280,AT2G31200,AT2G33490,AT2G35600,AT2G36305,AT2G42230,AT3G06660…
AT3G15030	TCP	1	7177	AT4G00900
AT3G15170	NAC	25	7177	AT1G02520,AT1G13140,AT1G13310,AT1G20350,AT1G67220,AT2G24420,AT2G29040,AT2G33051,AT2G35480,AT2G41730,AT2G46310,AT3G13080,AT3G26720,AT3G47660,AT3G58820,AT3G60410,AT3G60966,AT4G38710,AT5G17830,AT5G51430,AT5G52090,AT5G52170,AT5G60750,AT5G61090,AT5G63010
AT3G15210	ERF	159	7177	AT1G04870,AT1G06730,AT1G07119,AT1G08280,AT1G08840,AT1G09795,AT1G09950,AT1G14030,AT1G15820,AT1G15825,AT1G16190,AT1G17880,AT1G19485,AT1G19740,AT1G19950,AT1G23700,AT1G27210,AT1G31190,AT1G31360,AT1G31460,AT1G33330,AT1G34020,AT1G34360,AT1G47056,AT1G47900,AT1G51965,AT1G52260,AT1G53760,AT1G55810,AT1G55890,AT1G57720,AT1G62422,AT1G64110,AT1G67792,AT1G68140,AT1G69070,AT1G75340,AT1G75660,AT1G79075,AT1G80600…
AT3G16280	ERF	32	7177	AT1G01360,AT1G13390,AT1G15020,AT1G26640,AT1G29470,AT1G51630,AT1G55300,AT1G58200,AT1G74380,AT2G04280,AT2G22125,AT2G22795,AT2G22900,AT2G34300,AT2G38360,AT3G06030,AT3G13360,AT3G21190,AT3G44680,AT3G58790,AT4G01026,AT4G18030,AT4G28550,AT4G33960,AT5G05170,AT5G11890,AT5G24330,AT5G33280,AT5G55000,AT5G57100,AT5G58000,AT5G67190
AT3G16770	ERF	35	7177	AT1G17880,AT1G19950,AT1G29950,AT1G29952,AT1G34360,AT1G54680,AT1G57680,AT1G61570,AT1G64110,AT1G68140,AT2G16650,AT2G26810,AT2G31230,AT2G39280,AT2G44730,AT2G46900,AT3G07560,AT3G08730,AT3G15200,AT3G18740,AT3G23940,AT3G45638,AT3G53890,AT3G58660,AT3G60960,AT4G01100,AT4G14310,AT4G26480,AT4G35570,AT5G17410,AT5G19820,AT5G37850,AT5G47030,AT5G49560,AT5G67290
AT3G20310	ERF	273	7177	AT1G01510,AT1G01930,AT1G07290,AT1G07960,AT1G08840,AT1G09420,AT1G10560,AT1G12050,AT1G14030,AT1G14310,AT1G14345,AT1G14970,AT1G15000,AT1G15825,AT1G16190,AT1G16270,AT1G18500,AT1G18560,AT1G18680,AT1G18773,AT1G20065,AT1G21160,AT1G21200,AT1G21610,AT1G22710,AT1G23400,AT1G23540,AT1G23700,AT1G26160,AT1G28440,AT1G29240,AT1G29320,AT1G30910,AT1G33415,AT1G34020,AT1G34360,AT1G47900,AT1G48390,AT1G51370,AT1G52510…
AT3G20770	EIL	3	7177	AT1G67050,AT3G15130,AT3G58720
AT3G20840	AP2	8	7177	AT1G36950,AT2G03590,AT2G23820,AT2G38160,AT3G45050,AT3G53410,AT5G58730,AT5G60580
AT3G21175	GATA	40	7177	AT1G03750,AT1G10510,AT1G11540,AT1G12640,AT1G13270,AT1G16640,AT1G20880,AT1G35750,AT1G50520,AT1G53770,AT1G61210,AT1G66840,AT1G73710,AT2G02930,AT2G04500,AT2G04620,AT2G20300,AT2G23080,AT2G25320,AT2G27750,AT2G34690,AT2G38250,AT2G46990,AT3G02875,AT3G04590,AT3G12960,AT3G24570,AT3G26670,AT3G28460,AT3G48830,AT3G51930,AT3G61690,AT4G14805,AT4G21720,AT4G23440,AT4G29950,AT4G30993,AT5G27860,AT5G56130,AT5G61480
AT3G22170	FAR1	82	7177	AT1G01650,AT1G09330,AT1G09560,AT1G09740,AT1G13360,AT1G19400,AT1G31930,AT1G51660,AT1G53290,AT1G58220,AT1G62870,AT1G66900,AT1G68060,AT1G70090,AT1G73540,AT1G74930,AT1G75310,AT1G76140,AT1G76990,AT1G77490,AT1G78700,AT1G79080,AT2G17480,AT2G19600,AT2G20300,AT2G20400,AT2G22240,AT2G25850,AT2G26520,AT2G27860,AT2G32970,AT2G38040,AT2G40300,AT2G40950,AT2G42500,AT2G43330,AT2G44770,AT2G45160,AT2G45720,AT2G45850…
AT3G22780	CPP	11	7177	AT1G23030,AT2G03290,AT3G23890,AT3G57530,AT4G15802,AT4G33200,AT4G33250,AT4G37120,AT4G38070,AT5G17160,AT5G44520
AT3G23210	bHLH	269	7177	AT1G01720,AT1G03630,AT1G03990,AT1G05340,AT1G06200,AT1G06680,AT1G07470,AT1G07510,AT1G07590,AT1G10090,AT1G10350,AT1G10560,AT1G10600,AT1G10960,AT1G11840,AT1G12990,AT1G13740,AT1G14345,AT1G15290,AT1G16190,AT1G16570,AT1G19210,AT1G19490,AT1G21920,AT1G22180,AT1G22710,AT1G22850,AT1G22860,AT1G24170,AT1G27300,AT1G28530,AT1G28540,AT1G30290,AT1G31410,AT1G31420,AT1G33240,AT1G33360,AT1G42990,AT1G43670,AT1G48430…
AT3G23240	ERF	101	7177	AT1G02780,AT1G03530,AT1G04635,AT1G14810,AT1G14970,AT1G15820,AT1G16190,AT1G17880,AT1G19770,AT1G19980,AT1G23700,AT1G29230,AT1G31835,AT1G33360,AT1G34360,AT1G47056,AT1G50500,AT1G53760,AT1G54630,AT1G55810,AT1G55890,AT1G55930,AT1G57720,AT1G58150,AT1G64110,AT1G67430,AT1G73230,AT1G73260,AT1G75200,AT1G75335,AT1G75340,AT1G79260,AT2G01250,AT2G01820,AT2G04540,AT2G06990,AT2G14530,AT2G16650,AT2G17030,AT2G20060…
AT3G23690	bHLH	101	7177	AT1G04630,AT1G05030,AT1G05805,AT1G06850,AT1G07660,AT1G12460,AT1G16190,AT1G16590,AT1G17220,AT1G17280,AT1G19110,AT1G23820,AT1G27760,AT1G30300,AT1G30510,AT1G31420,AT1G32550,AT1G32760,AT1G44350,AT1G47380,AT1G48440,AT1G52450,AT1G52690,AT1G60790,AT1G62780,AT1G64140,AT1G64142,AT1G69330,AT1G71520,AT1G75690,AT1G78560,AT1G78650,AT1G79040,AT1G79350,AT1G79630,AT2G01420,AT2G20515,AT2G22900,AT2G23348,AT2G29560…
AT3G24050	GATA	71	7177	AT1G02816,AT1G08845,AT1G09930,AT1G10500,AT1G11790,AT1G12520,AT1G12750,AT1G14310,AT1G15900,AT1G17330,AT1G18690,AT1G29990,AT1G45165,AT1G47970,AT1G64990,AT1G67940,AT1G68340,AT1G78170,AT1G78680,AT2G02980,AT2G20270,AT2G27400,AT2G33835,AT2G34980,AT2G37240,AT2G42770,AT2G45860,AT2G46280,AT3G02080,AT3G09410,AT3G10850,AT3G11900,AT3G13782,AT3G17140,AT3G17626,AT3G26115,AT3G26640,AT3G26680,AT3G49720,AT3G50685…
AT3G24120	G2-like	6	7177	AT1G03780,AT3G13480,AT4G16265,AT5G14050,AT5G41800,AT5G63390
AT3G24650	B3	4	7177	AT4G25650,AT5G08480,AT5G46230,AT5G59360
AT3G25990	Trihelix	11	7177	AT2G03890,AT2G16070,AT2G21660,AT2G46510,AT3G11760,AT3G26810,AT3G28920,AT3G60200,AT3G60390,AT3G62980,AT5G15210
AT3G26620	LBD	8	7177	AT1G20440,AT1G53710,AT1G66500,AT2G01280,AT2G47850,AT3G27930,AT5G53310,AT5G66460
AT3G26790	B3	10	7177	AT1G04700,AT1G17810,AT1G55690,AT3G05600,AT3G26100,AT3G27025,AT3G28150,AT4G28703,AT5G61270,AT5G61890
AT3G27010	TCP	72	7177	AT1G04310,AT1G04550,AT1G16530,AT1G17580,AT1G19220,AT1G20070,AT1G20880,AT1G31320,AT1G48610,AT1G49600,AT1G54385,AT1G60890,AT1G63640,AT1G76460,AT1G77390,AT2G01150,AT2G01180,AT2G27385,AT2G30590,AT2G32930,AT2G39570,AT2G45430,AT2G46830,AT2G46920,AT2G47890,AT3G02050,AT3G04670,AT3G08760,AT3G12120,AT3G18890,AT3G19130,AT3G46620,AT3G58730,AT3G60870,AT3G63280,AT4G14350,AT4G23490,AT4G24520,AT4G25050,AT4G25070…
AT3G28910	MYB	25	7177	AT1G19397,AT1G28815,AT1G33470,AT1G49580,AT1G55290,AT2G04400,AT2G23810,AT2G35155,AT2G38540,AT2G44730,AT3G06670,AT3G11210,AT3G16370,AT3G46620,AT3G51600,AT3G52460,AT3G61550,AT4G17480,AT4G24130,AT5G02400,AT5G05130,AT5G19025,AT5G47350,AT5G51460,AT5G67210
AT3G28920	ZF-HD	9	7177	AT1G02060,AT1G18390,AT1G55525,AT1G74480,AT2G47900,AT3G10720,AT5G14330,AT5G23580,AT5G61412
AT3G45610	Dof	16	7177	AT1G02140,AT1G12260,AT1G13930,AT1G51355,AT1G66490,AT1G74720,AT2G35040,AT3G15610,AT3G54260,AT4G01960,AT4G17600,AT4G18590,AT4G26470,AT4G26590,AT5G18610,AT5G44790
AT3G46070	C2H2	34	7177	AT1G02370,AT1G10210,AT1G13380,AT1G15120,AT1G20330,AT1G20340,AT1G23220,AT1G32760,AT1G53070,AT1G65090,AT1G65730,AT1G66050,AT1G69360,AT1G79880,AT1G80880,AT2G07170,AT2G29670,AT3G04120,AT3G08620,AT3G15530,AT3G15730,AT3G46970,AT3G61310,AT4G14713,AT4G15620,AT4G30980,AT4G32890,AT5G05200,AT5G06940,AT5G10400,AT5G13010,AT5G48660,AT5G59020,AT5G61600
AT3G46090	C2H2	3	7177	AT2G41500,AT3G15020,AT5G45780
AT3G46640	G2-like	9	7177	AT1G15885,AT1G78040,AT3G27880,AT3G46630,AT3G55480,AT3G62400,AT4G15490,AT5G09910,AT5G42980
AT3G47500	Dof	14	7177	AT1G33470,AT1G50840,AT1G77890,AT2G22475,AT2G26710,AT2G38690,AT2G44430,AT3G15800,AT3G47810,AT3G50310,AT4G18372,AT5G13630,AT5G51640,AT5G62810
AT3G47600	MYB	13	7177	AT2G23050,AT2G41170,AT2G45860,AT3G08640,AT3G18990,AT3G26618,AT4G37880,AT5G02280,AT5G04590,AT5G15860,AT5G17220,AT5G24760,AT5G42860
AT3G48160	E2F/DP	60	7177	AT1G04020,AT1G04730,AT1G08250,AT1G09320,AT1G12430,AT1G16070,AT1G20225,AT1G20720,AT1G20750,AT1G22660,AT1G26220,AT1G29630,AT1G55540,AT1G63160,AT1G67630,AT1G68710,AT1G74150,AT1G77860,AT2G01120,AT2G14050,AT2G33000,AT2G38720,AT2G45870,AT3G01370,AT3G05905,AT3G07420,AT3G09230,AT3G09660,AT3G18524,AT3G19210,AT3G19620,AT3G23740,AT3G29300,AT3G48540,AT3G56250,AT3G56870,AT4G02070,AT4G11960,AT4G12620,AT4G13670…
AT3G48430	C2H2	17	7177	AT1G13230,AT1G47578,AT1G76880,AT2G38760,AT2G40490,AT3G02520,AT3G10840,AT3G23240,AT3G50410,AT3G57630,AT4G15770,AT4G17740,AT4G21460,AT4G21700,AT5G13680,AT5G53250,AT5G57700
AT3G49530	NAC	5	7177	AT2G29330,AT2G40860,AT4G14420,AT4G35840,AT5G54440
AT3G50060	MYB	6	7177	AT1G05170,AT2G33590,AT4G05460,AT5G02960,AT5G13920,AT5G55970
AT3G50410	Dof	31	7177	AT1G04400,AT1G09940,AT1G11680,AT1G29950,AT1G29952,AT1G51355,AT1G55610,AT1G77660,AT2G06050,AT2G34310,AT3G19960,AT3G58130,AT3G60100,AT4G00440,AT4G15165,AT4G17710,AT4G32600,AT4G36650,AT4G36680,AT4G38960,AT5G02170,AT5G08780,AT5G09445,AT5G17620,AT5G17970,AT5G21482,AT5G22210,AT5G27920,AT5G47060,AT5G52070,AT5G57060
AT3G50700	C2H2	24	7177	AT1G07220,AT1G22500,AT1G50840,AT2G23360,AT2G26710,AT2G34420,AT2G43990,AT3G07740,AT3G13000,AT3G13750,AT3G50340,AT3G60200,AT4G15545,AT4G24110,AT4G31430,AT4G34160,AT4G36970,AT4G37240,AT4G39360,AT5G05930,AT5G07790,AT5G14790,AT5G39940,AT5G49215
AT3G51060	SRS	3	7177	AT1G74060,AT2G33793,AT4G03130
AT3G51080	GATA	14	7177	AT1G32220,AT1G50010,AT1G54140,AT1G54290,AT2G37585,AT3G07990,AT3G46540,AT3G49640,AT3G57430,AT4G21830,AT5G37630,AT5G53150,AT5G55230,AT5G65030
AT3G52440	Dof	7	7177	AT1G05490,AT1G06140,AT2G44430,AT2G48010,AT3G01740,AT5G03330,AT5G09800
AT3G56400	WRKY	27	7177	AT1G17890,AT1G32130,AT1G34370,AT1G47840,AT1G48370,AT1G51800,AT1G69450,AT1G71200,AT1G80450,AT2G03590,AT2G30100,AT2G32700,AT2G37790,AT3G03000,AT3G62120,AT3G62220,AT4G16563,AT4G20140,AT5G02410,AT5G05230,AT5G12200,AT5G16210,AT5G23340,AT5G27100,AT5G42440,AT5G43100,AT5G65683
AT3G56850	bZIP	369	7177	AT1G01060,AT1G01670,AT1G01720,AT1G02040,AT1G02700,AT1G03630,AT1G03905,AT1G04410,AT1G05340,AT1G05500,AT1G06680,AT1G08720,AT1G09870,AT1G10090,AT1G10350,AT1G10560,AT1G10600,AT1G11840,AT1G12160,AT1G13640,AT1G13740,AT1G14290,AT1G16540,AT1G16590,AT1G17120,AT1G17210,AT1G17460,AT1G18330,AT1G18460,AT1G18740,AT1G19000,AT1G19490,AT1G19660,AT1G19980,AT1G20100,AT1G20230,AT1G20450,AT1G20696,AT1G22180,AT1G22750…
AT3G57230	MIKC_MADS	5	7177	AT1G32490,AT2G30960,AT2G32295,AT2G40810,AT5G13320
AT3G57920	SBP	5	7177	AT1G01650,AT4G24260,AT4G31730,AT5G01732,AT5G15410
AT3G58630	Trihelix	186	7177	AT1G01910,AT1G02370,AT1G04100,AT1G05750,AT1G08660,AT1G08730,AT1G10700,AT1G11870,AT1G16810,AT1G16830,AT1G17890,AT1G18940,AT1G22730,AT1G30910,AT1G35220,AT1G44446,AT1G48280,AT1G50510,AT1G53530,AT1G53770,AT1G54370,AT1G54850,AT1G55250,AT1G56000,AT1G59580,AT1G60200,AT1G62130,AT1G63640,AT1G63970,AT1G64170,AT1G64510,AT1G69020,AT1G71990,AT1G73360,AT1G73750,AT1G74730,AT1G74780,AT1G75130,AT1G77410,AT1G77860…
AT3G60030	SBP	1	7177	AT5G03310
AT3G60530	GATA	26	7177	AT1G04430,AT1G09630,AT1G10950,AT1G13960,AT1G50000,AT1G50010,AT1G67760,AT1G74330,AT2G28520,AT2G48020,AT3G07580,AT3G20150,AT3G20440,AT4G12770,AT4G21830,AT4G23440,AT4G34490,AT4G38545,AT5G13530,AT5G16300,AT5G19770,AT5G27950,AT5G36250,AT5G42150,AT5G50440,AT5G56280
AT3G61150	HD-ZIP	1	7177	AT5G02650
AT3G61250	MYB	24	7177	AT1G12460,AT1G48850,AT1G74040,AT2G23050,AT2G36880,AT3G01910,AT3G04780,AT3G06850,AT3G08630,AT3G09820,AT3G13070,AT3G18990,AT3G27110,AT4G10030,AT4G39235,AT4G39530,AT5G13580,AT5G17220,AT5G22630,AT5G24760,AT5G26600,AT5G42860,AT5G48930,AT5G54810
AT3G62420	bZIP	129	7177	AT1G04410,AT1G04980,AT1G05500,AT1G06680,AT1G07430,AT1G15970,AT1G17460,AT1G20696,AT1G22750,AT1G23020,AT1G29395,AT1G42480,AT1G44750,AT1G58200,AT1G64110,AT1G68050,AT1G70950,AT1G71210,AT1G71960,AT1G72510,AT1G73170,AT1G74860,AT1G76030,AT1G78020,AT1G80420,AT2G02800,AT2G15695,AT2G17700,AT2G18876,AT2G21060,AT2G21960,AT2G22080,AT2G23670,AT2G24020,AT2G31230,AT2G32920,AT2G33540,AT2G39170,AT2G39280,AT2G40400…
AT4G00250	GeBP	22	7177	AT1G01240,AT1G19660,AT1G33290,AT1G49540,AT1G55960,AT1G78890,AT2G42190,AT3G05090,AT3G07310,AT3G09210,AT3G17770,AT3G19790,AT3G56910,AT4G02770,AT4G19100,AT4G26555,AT4G30680,AT5G10700,AT5G33300,AT5G44080,AT5G48590,AT5G55970
AT4G00270	GeBP	3	7177	AT2G21600,AT2G28600,AT3G52770
AT4G00730	HD-ZIP	2	7177	AT2G02780,AT5G63440
AT4G01250	WRKY	36	7177	AT1G01650,AT1G19380,AT1G21380,AT1G25580,AT1G30110,AT1G34750,AT1G46480,AT1G59970,AT1G63230,AT1G69520,AT1G73250,AT1G74790,AT1G76970,AT1G79360,AT2G33580,AT2G41110,AT2G46410,AT3G02180,AT3G07780,AT3G12020,AT3G21630,AT3G48570,AT3G56800,AT3G57760,AT3G58620,AT3G60200,AT4G08980,AT4G23550,AT4G27852,AT4G28380,AT4G28490,AT4G37910,AT5G07040,AT5G15870,AT5G54860,AT5G58650
AT4G01280	MYB_related	8	7177	AT1G06460,AT1G56300,AT2G21660,AT3G05430,AT3G09390,AT4G17140,AT5G24470,AT5G66880
AT4G01540	NAC	12	7177	AT1G67220,AT2G33855,AT2G38340,AT2G38830,AT2G45920,AT3G26720,AT4G01220,AT4G15955,AT5G13210,AT5G57160,AT5G59820,AT5G63010
AT4G01550	NAC	16	7177	AT1G10220,AT2G34670,AT2G35470,AT2G45920,AT2G46480,AT3G10200,AT3G45730,AT3G46080,AT3G51300,AT4G01220,AT4G15955,AT5G08730,AT5G13210,AT5G52090,AT5G57160,AT5G59820
AT4G11660	HSF	33	7177	AT1G01920,AT1G14200,AT1G18330,AT1G26270,AT1G30070,AT1G31485,AT1G55310,AT1G59590,AT1G66080,AT1G71000,AT1G74310,AT1G80520,AT2G02750,AT2G26140,AT2G26150,AT2G29500,AT2G46230,AT3G07770,AT3G12050,AT3G23990,AT3G24495,AT3G51910,AT3G53830,AT3G63350,AT4G15545,AT4G24280,AT4G25200,AT4G26780,AT4G33660,AT4G38060,AT5G03210,AT5G03740,AT5G09590
AT4G14410	bHLH	54	7177	AT1G06680,AT1G19110,AT1G24170,AT1G25220,AT1G30290,AT1G30300,AT1G52220,AT1G52230,AT1G52450,AT1G52510,AT1G52520,AT1G74450,AT1G79040,AT1G79630,AT2G21300,AT2G34650,AT2G38025,AT2G38040,AT2G38740,AT2G45880,AT3G07390,AT3G16910,AT3G25110,AT3G47080,AT3G51830,AT3G56100,AT3G57520,AT3G60540,AT3G60900,AT3G60910,AT4G01880,AT4G01883,AT4G05020,AT4G13940,AT4G16490,AT4G17640,AT4G19230,AT4G19710,AT4G23650,AT4G24190…
AT4G14770	CPP	17	7177	AT1G09815,AT1G13320,AT1G19840,AT2G06850,AT2G22610,AT2G33793,AT3G19050,AT3G23890,AT3G60190,AT4G15802,AT4G21280,AT4G31680,AT4G33200,AT4G37120,AT4G38070,AT5G17160,AT5G60930
AT4G15090	FAR1	132	7177	AT1G01650,AT1G03300,AT1G09560,AT1G09740,AT1G13360,AT1G19394,AT1G19396,AT1G19400,AT1G21900,AT1G24120,AT1G31930,AT1G51660,AT1G58220,AT1G62870,AT1G63460,AT1G66900,AT1G68060,AT1G68580,AT1G69910,AT1G70090,AT1G70610,AT1G72280,AT1G73540,AT1G74930,AT1G75200,AT1G75310,AT1G76140,AT1G76990,AT1G77480,AT1G77490,AT1G78040,AT1G79060,AT1G79080,AT2G07170,AT2G17480,AT2G19600,AT2G20300,AT2G20400,AT2G22240,AT2G24360…
AT4G16110	ARR-B	3	7177	AT1G67930,AT4G27000,AT5G22600
AT4G16150	CAMTA	37	7177	AT1G12610,AT1G18740,AT1G20110,AT1G20440,AT1G34000,AT1G51140,AT1G56180,AT1G63740,AT1G66510,AT1G74450,AT1G78230,AT2G17660,AT2G41110,AT2G41460,AT2G42740,AT3G03630,AT3G07760,AT3G12550,AT3G54390,AT3G56800,AT3G62580,AT4G01950,AT4G04210,AT4G17610,AT4G19200,AT4G21570,AT4G34410,AT4G36515,AT5G01710,AT5G01712,AT5G05370,AT5G17190,AT5G24590,AT5G24970,AT5G45350,AT5G54650,AT5G64850
AT4G16430	bHLH	8	7177	AT1G31410,AT1G31420,AT1G52510,AT1G52520,AT2G38025,AT2G38040,AT4G16370,AT4G24200
AT4G16750	ERF	117	7177	AT1G03300,AT1G06750,AT1G08840,AT1G09950,AT1G16190,AT1G16270,AT1G18500,AT1G20065,AT1G20110,AT1G24793,AT1G25145,AT1G26650,AT1G29230,AT1G31360,AT1G32530,AT1G34020,AT1G52520,AT1G61140,AT1G61570,AT1G64980,AT1G69070,AT1G71730,AT1G74040,AT1G74370,AT1G77122,AT1G80680,AT2G02780,AT2G04540,AT2G16760,AT2G20060,AT2G20770,AT2G20780,AT2G25800,AT2G30870,AT2G31920,AT2G37320,AT2G37585,AT2G40220,AT2G42320,AT2G44410…
AT4G17490	ERF	192	7177	AT1G03530,AT1G04635,AT1G07960,AT1G08280,AT1G08840,AT1G09795,AT1G12050,AT1G12520,AT1G12800,AT1G14030,AT1G14810,AT1G14970,AT1G15820,AT1G16190,AT1G16270,AT1G17880,AT1G18460,AT1G18500,AT1G19485,AT1G19770,AT1G19950,AT1G21160,AT1G21610,AT1G23700,AT1G26160,AT1G26230,AT1G29230,AT1G30755,AT1G31835,AT1G34020,AT1G34360,AT1G50500,AT1G53760,AT1G54630,AT1G55810,AT1G55890,AT1G57680,AT1G57720,AT1G58150,AT1G60080…
AT4G17880	bHLH	27	7177	AT1G16710,AT1G24330,AT1G31410,AT1G52510,AT1G52710,AT1G56200,AT1G60790,AT2G38025,AT2G38040,AT2G39170,AT2G45685,AT3G06868,AT3G08840,AT3G16170,AT3G45230,AT3G59500,AT3G60730,AT4G17615,AT4G19230,AT4G24200,AT4G35590,AT5G02200,AT5G08790,AT5G47900,AT5G49100,AT5G52980,AT5G60930
AT4G18170	WRKY	42	7177	AT1G15530,AT1G16130,AT1G17890,AT1G32130,AT1G34370,AT1G47840,AT1G48370,AT1G51800,AT1G59960,AT1G69450,AT1G71200,AT1G73680,AT1G80450,AT2G02860,AT2G03590,AT2G04430,AT2G17760,AT2G18650,AT2G21550,AT2G21840,AT2G23320,AT2G30100,AT2G37790,AT3G47670,AT3G62120,AT3G62830,AT4G00340,AT4G16563,AT4G20140,AT4G23850,AT4G23970,AT4G24290,AT4G29170,AT4G30360,AT5G02410,AT5G05230,AT5G08310,AT5G12200,AT5G13020,AT5G16210…
AT4G18450	ERF	160	7177	AT1G01940,AT1G02890,AT1G02960,AT1G03540,AT1G03740,AT1G04940,AT1G04945,AT1G06840,AT1G06960,AT1G07950,AT1G08845,AT1G11020,AT1G14140,AT1G16430,AT1G16650,AT1G16740,AT1G17665,AT1G18690,AT1G20060,AT1G20480,AT1G21700,AT1G23410,AT1G24040,AT1G26870,AT1G27390,AT1G31800,AT1G31840,AT1G31870,AT1G32610,AT1G33280,AT1G49540,AT1G50310,AT1G52220,AT1G53785,AT1G55880,AT1G56180,AT1G58684,AT1G58983,AT1G59359,AT1G62970…
AT4G18880	HSF	18	7177	AT1G07400,AT1G14205,AT1G71000,AT2G02750,AT2G02760,AT2G26140,AT2G26150,AT2G28000,AT2G29400,AT2G33735,AT2G35160,AT2G47520,AT3G10800,AT3G12050,AT3G23990,AT4G11660,AT5G25930,AT5G51430
AT4G18890	BES1	110	7177	AT1G07080,AT1G07980,AT1G18460,AT1G19490,AT1G23190,AT1G24330,AT1G27700,AT1G30120,AT1G31410,AT1G31420,AT1G33360,AT1G48830,AT1G52710,AT1G56165,AT1G56200,AT1G56600,AT1G64140,AT1G64142,AT1G69460,AT1G72020,AT1G72250,AT1G75060,AT1G78560,AT2G01980,AT2G03040,AT2G04350,AT2G14800,AT2G17560,AT2G24420,AT2G34650,AT2G35620,AT2G35800,AT2G35820,AT2G36895,AT2G38040,AT2G38140,AT2G38650,AT2G38660,AT2G38820,AT2G38905…
AT4G21080	Dof	4	7177	AT1G05520,AT2G46230,AT5G04660,AT5G09800
AT4G23550	WRKY	21	7177	AT1G21380,AT1G30110,AT1G34750,AT1G46480,AT1G68940,AT1G76970,AT1G79360,AT2G30020,AT2G33580,AT2G34470,AT2G41110,AT3G02180,AT3G07780,AT3G09400,AT3G12020,AT4G27852,AT4G37910,AT5G01890,AT5G03555,AT5G12010,AT5G19690
AT4G23750	ERF	50	7177	AT1G08380,AT1G12520,AT1G14810,AT1G17880,AT1G19950,AT1G34360,AT1G53760,AT1G55810,AT1G61570,AT1G68140,AT1G72320,AT2G06990,AT2G07725,AT2G16650,AT2G19600,AT2G20130,AT2G26810,AT2G27530,AT2G31230,AT2G39800,AT2G40430,AT2G43360,AT2G44730,AT2G46900,AT3G07560,AT3G08730,AT3G18740,AT3G19360,AT3G22480,AT3G45400,AT3G52140,AT3G53890,AT3G58660,AT4G01100,AT4G04614,AT4G04940,AT4G14310,AT4G22000,AT4G26480,AT4G27490…
AT4G24020	Nin-like	1	7177	AT3G24090
AT4G24240	WRKY	24	7177	AT1G15530,AT1G17890,AT1G32130,AT1G34370,AT1G47840,AT1G51800,AT1G59960,AT1G69450,AT1G71200,AT1G73740,AT1G80450,AT2G03590,AT2G06025,AT2G21840,AT2G28200,AT2G37790,AT3G59470,AT3G63370,AT4G16563,AT4G30360,AT5G02410,AT5G08310,AT5G27100,AT5G42440
AT4G24470	GATA	136	7177	AT1G04570,AT1G05850,AT1G07790,AT1G09810,AT1G11210,AT1G14790,AT1G14900,AT1G17710,AT1G17880,AT1G20230,AT1G24170,AT1G25580,AT1G26850,AT1G32130,AT1G32450,AT1G49600,AT1G52870,AT1G56600,AT1G61620,AT1G63980,AT1G67360,AT1G70090,AT1G70590,AT1G72480,AT1G73010,AT1G75730,AT1G77250,AT1G77580,AT1G80400,AT1G80490,AT2G16640,AT2G17570,AT2G18230,AT2G20110,AT2G22670,AT2G23348,AT2G23430,AT2G24570,AT2G28740,AT2G30100…
AT4G25470	ERF	19	7177	AT1G09950,AT1G10090,AT1G53200,AT1G65450,AT1G79650,AT2G23120,AT2G29700,AT3G01560,AT3G05905,AT3G11540,AT3G12490,AT3G13720,AT3G19830,AT3G25140,AT4G13990,AT4G30100,AT4G32190,AT5G15970,AT5G49530
AT4G25480	ERF	44	7177	AT1G09950,AT1G10090,AT1G20110,AT1G26650,AT1G32230,AT1G65450,AT1G74370,AT1G76590,AT1G79650,AT1G80510,AT2G03440,AT2G20370,AT2G23120,AT2G29700,AT2G40780,AT2G42320,AT2G47850,AT3G05905,AT3G11540,AT3G12490,AT3G13720,AT3G18740,AT3G26950,AT3G48190,AT3G52290,AT3G57780,AT3G60740,AT4G01400,AT4G12650,AT4G13750,AT4G13990,AT4G27720,AT4G29720,AT4G30100,AT4G30996,AT4G36010,AT5G07920,AT5G13200,AT5G15970,AT5G18820…
AT4G25490	ERF	28	7177	AT1G09950,AT1G10090,AT1G26650,AT1G32230,AT2G20370,AT2G23120,AT2G24820,AT2G40780,AT2G42320,AT2G42520,AT3G05905,AT3G11540,AT3G12490,AT3G23300,AT3G25140,AT3G26950,AT4G00740,AT4G02570,AT4G13110,AT4G13990,AT4G27720,AT4G30100,AT5G11790,AT5G13200,AT5G23150,AT5G49530,AT5G61170,AT5G66270
AT4G26640	WRKY	28	7177	AT1G03410,AT1G05205,AT1G11925,AT1G69450,AT1G72280,AT1G80450,AT2G03590,AT2G17760,AT2G21160,AT2G40180,AT2G45000,AT2G47200,AT3G03000,AT3G22845,AT3G60250,AT3G62120,AT4G20140,AT4G20930,AT4G21410,AT4G23460,AT4G23740,AT5G12200,AT5G14320,AT5G23340,AT5G42440,AT5G54850,AT5G65683,AT5G66270
AT4G27950	ERF	261	7177	AT1G01920,AT1G01950,AT1G03650,AT1G03910,AT1G05840,AT1G06210,AT1G07010,AT1G07119,AT1G07290,AT1G07960,AT1G08840,AT1G09420,AT1G12050,AT1G12370,AT1G14810,AT1G14970,AT1G15825,AT1G16190,AT1G17880,AT1G18460,AT1G18500,AT1G18560,AT1G18680,AT1G19485,AT1G19740,AT1G19950,AT1G20110,AT1G21610,AT1G22710,AT1G23540,AT1G23700,AT1G24340,AT1G24793,AT1G26160,AT1G27190,AT1G31360,AT1G31790,AT1G32630,AT1G33330,AT1G33360…
AT4G29000	CPP	3	7177	AT1G30010,AT3G44820,AT5G41980
AT4G30080	ARF	3	7177	AT3G57440,AT4G24800,AT5G15300
AT4G30980	bHLH	121	7177	AT1G02840,AT1G05100,AT1G06680,AT1G07980,AT1G10430,AT1G12160,AT1G12460,AT1G15290,AT1G16190,AT1G16570,AT1G18740,AT1G19140,AT1G19350,AT1G19660,AT1G20510,AT1G24580,AT1G27760,AT1G30290,AT1G31410,AT1G31420,AT1G47970,AT1G51140,AT1G52230,AT1G52710,AT1G54110,AT1G64140,AT1G64142,AT1G67792,AT1G69010,AT1G70090,AT1G72040,AT1G72820,AT1G73060,AT1G74490,AT1G75170,AT1G76340,AT1G77660,AT1G78895,AT2G22600,AT2G25460…
AT4G31060	ERF	107	7177	AT1G01540,AT1G05860,AT1G08840,AT1G09950,AT1G11710,AT1G12370,AT1G18560,AT1G25145,AT1G26650,AT1G52630,AT1G55860,AT1G55890,AT1G69070,AT1G74040,AT1G74370,AT1G78040,AT1G79075,AT1G79260,AT2G01710,AT2G04540,AT2G20370,AT2G21280,AT2G21710,AT2G22410,AT2G22450,AT2G25800,AT2G33400,AT2G37320,AT2G38660,AT2G39270,AT2G40380,AT2G42320,AT2G44410,AT2G44820,AT2G44980,AT2G45460,AT2G46520,AT2G47070,AT3G02740,AT3G05240…
AT4G31550	WRKY	26	7177	AT1G17890,AT1G32130,AT1G34370,AT1G47840,AT1G48370,AT1G51800,AT1G59960,AT1G69450,AT1G71200,AT1G73740,AT1G73970,AT1G80450,AT2G03590,AT2G21840,AT2G28200,AT2G37790,AT3G59470,AT4G12840,AT4G16563,AT4G20140,AT4G30360,AT5G02410,AT5G08310,AT5G12200,AT5G27100,AT5G42440
AT4G31800	WRKY	18	7177	AT1G08480,AT1G25580,AT1G59970,AT1G68940,AT1G76900,AT2G32380,AT2G34470,AT2G41110,AT3G02180,AT3G08880,AT3G13330,AT3G27110,AT4G02730,AT4G36105,AT5G03555,AT5G07040,AT5G13150,AT5G45670
AT4G31920	ARR-B	2	7177	AT3G07260,AT3G57650
AT4G32730	MYB	44	7177	AT1G03780,AT1G06475,AT1G15730,AT1G20610,AT1G26760,AT1G35610,AT1G64350,AT1G76310,AT1G77250,AT3G03140,AT3G11520,AT3G12870,AT3G14190,AT3G15620,AT3G25980,AT3G43210,AT3G50630,AT3G51720,AT3G52340,AT3G53380,AT3G56360,AT3G56810,AT3G58110,AT3G60740,AT4G11080,AT4G13940,AT4G15830,AT4G34480,AT4G35620,AT4G38060,AT5G03870,AT5G06150,AT5G08430,AT5G13840,AT5G25090,AT5G27450,AT5G36710,AT5G36800,AT5G37010,AT5G41110…
AT4G32800	ERF	38	7177	AT1G04430,AT1G05860,AT1G09950,AT1G26650,AT1G52630,AT1G74370,AT1G78040,AT2G20370,AT2G22450,AT2G33400,AT2G42320,AT2G45460,AT2G47070,AT3G07300,AT3G14720,AT3G17640,AT3G23300,AT3G26950,AT3G48190,AT3G53620,AT3G57780,AT4G01400,AT4G02500,AT4G12650,AT4G19410,AT4G26480,AT4G27720,AT4G29720,AT4G30100,AT4G30996,AT4G36010,AT5G06700,AT5G18820,AT5G37540,AT5G38720,AT5G40540,AT5G49720,AT5G60920
AT4G32890	GATA	11	7177	AT1G04750,AT1G50000,AT2G26680,AT2G30050,AT3G08930,AT3G26780,AT3G60860,AT4G12650,AT5G19770,AT5G53150,AT5G60790
AT4G33280	B3	11	7177	AT1G52530,AT2G20980,AT2G29510,AT3G12280,AT3G19220,AT3G57440,AT4G02460,AT4G18470,AT5G06580,AT5G44635,AT5G48120
AT4G34410	ERF	82	7177	AT1G02890,AT1G03150,AT1G06840,AT1G10020,AT1G13800,AT1G17640,AT1G23290,AT1G25360,AT1G30890,AT1G49170,AT1G51510,AT1G52890,AT1G53785,AT1G55880,AT1G56180,AT1G58684,AT1G58983,AT1G59520,AT1G67230,AT1G68140,AT1G71860,AT1G73940,AT1G80560,AT2G02230,AT2G19600,AT2G22250,AT2G23430,AT2G27880,AT2G37310,AT2G38330,AT2G38550,AT2G39410,AT2G40080,AT2G47090,AT2G48120,AT3G06470,AT3G09410,AT3G09660,AT3G12260,AT3G12870…
AT4G34590	bZIP	125	7177	AT1G01720,AT1G02700,AT1G03090,AT1G04420,AT1G05100,AT1G07870,AT1G10090,AT1G11480,AT1G17070,AT1G18610,AT1G19660,AT1G20270,AT1G21670,AT1G22770,AT1G25570,AT1G29330,AT1G31330,AT1G32640,AT1G48410,AT1G50450,AT1G55670,AT1G56220,AT1G58210,AT1G61340,AT1G62180,AT1G67920,AT1G71220,AT1G76020,AT1G76100,AT1G79340,AT2G07680,AT2G18340,AT2G21950,AT2G22010,AT2G22170,AT2G28940,AT2G33180,AT2G35880,AT2G38400,AT2G39290…
AT4G36620	GATA	10	7177	AT1G15885,AT1G74330,AT2G05170,AT3G15710,AT3G23660,AT3G26730,AT4G15475,AT5G25610,AT5G26990,AT5G47640
AT4G36730	bZIP	90	7177	AT1G03905,AT1G07670,AT1G08720,AT1G10350,AT1G12300,AT1G18260,AT1G20100,AT1G20350,AT1G20890,AT1G23070,AT1G23200,AT1G27300,AT1G28530,AT1G30290,AT1G30690,AT1G51400,AT1G54850,AT1G55510,AT1G55520,AT1G69830,AT1G71350,AT1G73920,AT1G74840,AT1G77810,AT1G79450,AT2G01490,AT2G15970,AT2G19400,AT2G20370,AT2G21060,AT2G21430,AT2G23370,AT2G23670,AT2G24440,AT2G36895,AT2G37240,AT2G39280,AT2G41240,AT2G46225,AT2G47230…
AT4G36780	BES1	63	7177	AT1G06570,AT1G08460,AT1G12250,AT1G24330,AT1G27700,AT1G31420,AT1G32760,AT1G33350,AT1G47970,AT1G48840,AT1G50010,AT1G53163,AT1G64140,AT1G64142,AT1G67300,AT1G72020,AT1G72030,AT2G17570,AT2G35620,AT2G37478,AT2G37480,AT2G38650,AT2G38660,AT2G42260,AT3G06760,AT3G06868,AT3G08840,AT3G15640,AT3G15790,AT3G26910,AT3G48070,AT3G57880,AT3G59490,AT3G59500,AT4G02360,AT4G10040,AT4G12840,AT4G12850,AT4G14960,AT4G16370…
AT4G36900	ERF	44	7177	AT1G03150,AT1G16190,AT1G17880,AT1G28140,AT1G33415,AT1G34360,AT1G57720,AT1G61570,AT1G64110,AT1G68140,AT1G73230,AT1G79075,AT1G79260,AT1G80600,AT2G01190,AT2G02980,AT2G16650,AT2G31230,AT2G31530,AT2G46900,AT3G14080,AT3G15200,AT3G45638,AT3G57560,AT3G57660,AT3G60880,AT4G01100,AT4G21900,AT4G22000,AT4G22330,AT4G26480,AT4G32160,AT4G33985,AT5G07760,AT5G19820,AT5G20920,AT5G26180,AT5G44450,AT5G47660,AT5G49400…
AT4G36930	bHLH	72	7177	AT1G15150,AT1G17220,AT1G19000,AT1G19110,AT1G19210,AT1G27330,AT1G27700,AT1G27760,AT1G28540,AT1G30300,AT1G31410,AT1G32900,AT1G33612,AT1G44350,AT1G52220,AT1G53163,AT1G54840,AT1G57540,AT1G72040,AT1G74450,AT1G77450,AT1G78000,AT1G78895,AT1G79040,AT2G04270,AT2G04350,AT2G04400,AT2G18170,AT2G21300,AT2G38025,AT2G38040,AT2G46790,AT2G46800,AT3G02550,AT3G08730,AT3G09060,AT3G11590,AT3G12320,AT3G18290,AT3G27470…
AT4G37180	G2-like	11	7177	AT1G76880,AT1G79030,AT2G01680,AT2G19460,AT3G44220,AT4G00905,AT4G32940,AT5G02220,AT5G11160,AT5G36120,AT5G41680
AT4G37260	MYB	1	7177	AT5G06380
AT4G38620	MYB	20	7177	AT1G04200,AT1G08250,AT1G12460,AT1G48850,AT1G62000,AT2G29980,AT2G31400,AT2G36880,AT2G44160,AT3G04780,AT3G06010,AT3G06850,AT3G11800,AT3G48870,AT4G39235,AT4G39530,AT5G41690,AT5G42860,AT5G47700,AT5G55131
AT4G38910	BBR-BPC	57	7177	AT1G03740,AT1G08810,AT1G09270,AT1G09740,AT1G14710,AT1G15750,AT1G17920,AT1G20460,AT1G20670,AT1G29980,AT1G31410,AT1G33360,AT1G49010,AT1G49600,AT1G73210,AT1G74400,AT1G80870,AT2G02820,AT2G19260,AT2G19620,AT2G21120,AT2G24240,AT2G24790,AT2G24960,AT2G25830,AT2G26570,AT2G40765,AT2G42500,AT2G47850,AT3G06410,AT3G07650,AT3G11170,AT3G12280,AT3G16060,AT3G20200,AT3G22880,AT3G26700,AT3G52240,AT3G57500,AT3G57870…
AT5G01380	Trihelix	118	7177	AT1G02990,AT1G03120,AT1G03630,AT1G07150,AT1G07470,AT1G12250,AT1G12990,AT1G19180,AT1G19720,AT1G20110,AT1G20515,AT1G22860,AT1G23750,AT1G25220,AT1G30300,AT1G32550,AT1G32900,AT1G33350,AT1G44350,AT1G50010,AT1G52220,AT1G52890,AT1G53800,AT1G54100,AT1G54200,AT1G56165,AT1G62950,AT1G69480,AT1G70710,AT1G74090,AT1G74840,AT1G74950,AT1G75200,AT1G76440,AT1G79440,AT2G04400,AT2G16600,AT2G17560,AT2G18340,AT2G20890…
AT5G02320	MYB	36	7177	AT1G03780,AT1G15730,AT1G16070,AT1G18550,AT1G20610,AT1G20930,AT1G26760,AT1G30690,AT1G31335,AT1G76310,AT1G77250,AT3G03140,AT3G05230,AT3G05330,AT3G11520,AT3G15620,AT3G25980,AT3G26050,AT3G50060,AT3G50630,AT3G52340,AT3G56810,AT3G60740,AT4G02800,AT4G11080,AT4G30130,AT4G33260,AT4G38060,AT5G03870,AT5G06150,AT5G13840,AT5G25090,AT5G36710,AT5G36800,AT5G38300,AT5G63650
AT5G02460	Dof	41	7177	AT1G01300,AT1G02000,AT1G17420,AT1G24350,AT1G51550,AT1G63610,AT1G64040,AT1G64625,AT1G65710,AT1G68550,AT1G68552,AT1G68920,AT2G01210,AT2G25950,AT2G30970,AT2G31230,AT2G31570,AT2G34590,AT2G39675,AT2G41410,AT3G03440,AT3G06140,AT3G08040,AT3G12760,AT3G20310,AT3G23255,AT3G51690,AT3G51930,AT4G10840,AT4G35230,AT4G39040,AT5G11510,AT5G14760,AT5G17300,AT5G24890,AT5G35560,AT5G41390,AT5G42310,AT5G56030,AT5G65170…
AT5G02840	MYB_related	5	7177	AT1G56300,AT2G21660,AT3G09390,AT5G24470,AT5G62360
AT5G03150	C2H2	24	7177	AT1G12500,AT1G19700,AT1G48280,AT1G54210,AT1G62420,AT2G20300,AT2G20510,AT2G26440,AT2G30740,AT3G12965,AT3G23570,AT3G27540,AT3G46830,AT3G54440,AT4G13970,AT4G15560,AT4G27730,AT4G29190,AT5G07290,AT5G39220,AT5G39930,AT5G51990,AT5G53090,AT5G56260
AT5G04410	NAC	8	7177	AT1G08970,AT1G15800,AT1G25260,AT4G01360,AT4G12040,AT4G35730,AT5G25240,AT5G67110
AT5G04760	MYB	9	7177	AT1G08520,AT1G48350,AT1G49780,AT2G37000,AT3G07260,AT3G08940,AT4G16390,AT4G17560,AT5G54540
AT5G05090	G2-like	1	7177	AT3G13600
AT5G05550	Trihelix	194	7177	AT1G01350,AT1G04340,AT1G04390,AT1G05750,AT1G06210,AT1G06515,AT1G08660,AT1G08730,AT1G10700,AT1G11870,AT1G11905,AT1G13220,AT1G13630,AT1G13800,AT1G14140,AT1G15860,AT1G16810,AT1G16830,AT1G17890,AT1G18940,AT1G20560,AT1G22730,AT1G29250,AT1G47056,AT1G50500,AT1G53530,AT1G53770,AT1G54370,AT1G54850,AT1G55250,AT1G55860,AT1G56000,AT1G60200,AT1G61770,AT1G62422,AT1G63970,AT1G64170,AT1G64510,AT1G71990,AT1G73360…
AT5G06100	MYB	2	7177	AT3G15360,AT5G16860
AT5G06839	bZIP	31	7177	AT1G01225,AT1G16870,AT1G16880,AT1G23020,AT1G23465,AT1G25550,AT1G42480,AT1G49850,AT1G68670,AT2G18230,AT2G23890,AT2G46270,AT3G07960,AT3G09300,AT3G25250,AT3G25882,AT3G44190,AT3G44680,AT3G48050,AT3G48240,AT3G53090,AT4G03150,AT4G03390,AT4G30810,AT4G35180,AT5G11930,AT5G17100,AT5G25070,AT5G40660,AT5G47220,AT5G51830
AT5G06950	bZIP	26	7177	AT1G01225,AT1G25550,AT1G29640,AT1G68670,AT1G75270,AT2G18230,AT2G23890,AT2G34340,AT2G39400,AT2G44980,AT3G17940,AT3G25250,AT3G48050,AT3G62980,AT4G10940,AT4G17500,AT4G30810,AT5G01030,AT5G03290,AT5G05060,AT5G09800,AT5G16970,AT5G17290,AT5G25070,AT5G51830,AT5G63790
AT5G06960	bZIP	28	7177	AT1G01225,AT1G16870,AT1G16880,AT1G25550,AT1G29640,AT1G49850,AT1G68670,AT1G70530,AT1G75270,AT2G18230,AT2G23890,AT2G34340,AT2G39400,AT3G06740,AT3G12690,AT3G44190,AT3G44680,AT3G48050,AT3G59765,AT4G17500,AT4G30810,AT5G09800,AT5G16970,AT5G17290,AT5G25070,AT5G25080,AT5G51830,AT5G63790
AT5G07100	WRKY	39	7177	AT1G01650,AT1G21380,AT1G46480,AT1G51850,AT1G59970,AT1G63230,AT1G73250,AT1G79360,AT2G33580,AT2G34470,AT2G41110,AT2G46410,AT2G47210,AT3G02180,AT3G07780,AT3G12020,AT3G13330,AT3G21630,AT3G25070,AT3G27110,AT3G48570,AT3G56800,AT3G57760,AT3G62230,AT4G08980,AT4G13430,AT4G20000,AT4G25380,AT4G28380,AT4G28490,AT4G37910,AT5G07040,AT5G07150,AT5G13150,AT5G15870,AT5G52170,AT5G54855,AT5G58650,AT5G66280
AT5G08130	bHLH	138	7177	AT1G01720,AT1G02840,AT1G05805,AT1G06570,AT1G07740,AT1G12150,AT1G12800,AT1G15750,AT1G16190,AT1G16570,AT1G18460,AT1G18740,AT1G19490,AT1G20510,AT1G22180,AT1G22460,AT1G30300,AT1G31420,AT1G34630,AT1G36160,AT1G43670,AT1G48100,AT1G48430,AT1G54100,AT1G56200,AT1G56220,AT1G60430,AT1G60630,AT1G60790,AT1G62780,AT1G67792,AT1G69340,AT1G72820,AT1G74310,AT1G74450,AT1G76660,AT1G77450,AT1G78560,AT1G79060,AT1G79090…
AT5G08330	TCP	87	7177	AT1G02660,AT1G04990,AT1G05860,AT1G06040,AT1G07890,AT1G10280,AT1G12230,AT1G13260,AT1G14687,AT1G15800,AT1G15970,AT1G17120,AT1G17560,AT1G17580,AT1G20880,AT1G27460,AT1G31320,AT1G51140,AT1G52890,AT1G54130,AT1G56600,AT1G74710,AT1G76160,AT1G76460,AT1G77390,AT1G78700,AT1G78760,AT2G18860,AT2G22430,AT2G26650,AT2G32950,AT2G33310,AT2G35600,AT2G40800,AT2G41770,AT2G41890,AT3G01470,AT3G01472,AT3G01510,AT3G02050…
AT5G08520	MYB	17	7177	AT1G20350,AT1G53000,AT1G56700,AT1G64520,AT1G67700,AT1G75690,AT2G24550,AT2G38130,AT3G23710,AT3G47070,AT3G62410,AT4G12800,AT4G30690,AT4G31510,AT5G02150,AT5G27380,AT5G54540
AT5G09410	CAMTA	60	7177	AT1G03970,AT1G08010,AT1G12380,AT1G18330,AT1G23820,AT1G24095,AT1G28280,AT1G28370,AT1G61860,AT1G62870,AT1G66400,AT1G73540,AT2G20635,AT2G21170,AT2G35658,AT2G38410,AT2G41680,AT2G46060,AT2G47070,AT3G01810,AT3G03140,AT3G06760,AT3G12550,AT3G15530,AT3G19720,AT3G51950,AT3G54000,AT3G55960,AT3G55980,AT3G56120,AT3G56480,AT3G58850,AT3G59080,AT3G60620,AT3G61530,AT3G63090,AT4G01290,AT4G09970,AT4G21540,AT4G23850…
AT5G10030	bZIP	14	7177	AT1G01720,AT1G25550,AT1G29590,AT2G22010,AT2G26590,AT2G28720,AT2G38400,AT3G44680,AT3G49790,AT4G10940,AT4G24100,AT5G13760,AT5G24470,AT5G64660
AT5G10140	MIKC_MADS	4	7177	AT1G22620,AT3G01240,AT3G19790,AT4G35840
AT5G10280	MYB	8	7177	AT1G08250,AT1G10670,AT1G48850,AT2G17265,AT3G48870,AT3G53220,AT4G10940,AT5G15170
AT5G10510	AP2	6	7177	AT1G14920,AT1G16080,AT3G03170,AT4G24470,AT4G28060,AT5G51120
AT5G11260	bZIP	82	7177	AT1G03270,AT1G04410,AT1G04980,AT1G07430,AT1G15970,AT1G17460,AT1G22750,AT1G23020,AT1G29395,AT1G42480,AT1G64110,AT1G70950,AT1G71960,AT1G72510,AT1G74860,AT1G76030,AT1G78020,AT2G15695,AT2G17700,AT2G21960,AT2G23670,AT2G23790,AT2G30010,AT2G39170,AT2G39681,AT2G40400,AT2G46270,AT3G02540,AT3G03680,AT3G07360,AT3G09550,AT3G14990,AT3G15620,AT3G17940,AT3G20970,AT3G24495,AT3G26210,AT3G28430,AT3G44190,AT3G46040…
AT5G11510	MYB	46	7177	AT1G02730,AT1G03780,AT1G06475,AT1G08560,AT1G15730,AT1G15750,AT1G18370,AT1G20610,AT1G22260,AT1G26760,AT1G35610,AT1G64350,AT1G74580,AT1G76310,AT1G77250,AT2G37340,AT3G03140,AT3G11520,AT3G12870,AT3G15620,AT3G25980,AT3G43210,AT3G52340,AT3G53380,AT3G60740,AT4G13940,AT4G14320,AT4G15830,AT4G28950,AT4G30130,AT4G33260,AT4G34480,AT4G38060,AT5G03870,AT5G06150,AT5G08430,AT5G13840,AT5G19630,AT5G25090,AT5G27450…
AT5G13790	MIKC_MADS	7	7177	AT1G32490,AT2G33130,AT2G39350,AT2G40810,AT3G27025,AT5G14680,AT5G50210
AT5G13910	ERF	287	7177	AT1G02780,AT1G02870,AT1G03910,AT1G04870,AT1G05900,AT1G06210,AT1G07119,AT1G07960,AT1G08460,AT1G08840,AT1G12050,AT1G14030,AT1G14460,AT1G14810,AT1G14970,AT1G16190,AT1G16270,AT1G17880,AT1G18560,AT1G18680,AT1G19485,AT1G19950,AT1G20410,AT1G21200,AT1G21610,AT1G22710,AT1G23100,AT1G23700,AT1G24793,AT1G25145,AT1G31360,AT1G31790,AT1G33360,AT1G34020,AT1G34360,AT1G47056,AT1G47900,AT1G49620,AT1G50380,AT1G51965…
AT5G14960	E2F/DP	26	7177	AT1G16520,AT1G20065,AT1G20230,AT1G20760,AT1G26330,AT1G27880,AT1G72620,AT1G77630,AT1G80710,AT2G16780,AT2G23370,AT2G40550,AT3G02920,AT3G15160,AT3G18730,AT3G19220,AT3G57440,AT4G17760,AT4G18470,AT4G23860,AT4G35050,AT5G14550,AT5G18700,AT5G40460,AT5G44635,AT5G57450
AT5G16820	HSF	14	7177	AT1G14205,AT1G74320,AT1G79920,AT2G02760,AT2G26150,AT3G08700,AT3G12580,AT3G18720,AT3G24500,AT4G11660,AT4G22670,AT4G25200,AT5G04410,AT5G58110
AT5G17300	MYB_related	17	7177	AT1G48920,AT1G65700,AT1G69830,AT1G71000,AT1G73980,AT2G18170,AT2G21660,AT2G36470,AT2G40840,AT3G09540,AT3G56720,AT3G61580,AT4G27310,AT4G34960,AT5G01880,AT5G42900,AT5G44340
AT5G17430	AP2	123	7177	AT1G03220,AT1G06475,AT1G06850,AT1G09020,AT1G11593,AT1G14830,AT1G15750,AT1G17330,AT1G20020,AT1G20090,AT1G27970,AT1G28370,AT1G29750,AT1G31990,AT1G47240,AT1G48370,AT1G54130,AT1G55840,AT1G58602,AT1G61350,AT1G72410,AT1G73220,AT1G73980,AT1G76880,AT1G77840,AT1G79720,AT1G79810,AT2G01150,AT2G03530,AT2G19260,AT2G24240,AT2G24390,AT2G28350,AT2G28860,AT2G31210,AT2G35160,AT2G35610,AT2G35650,AT2G39240,AT2G40510…
AT5G18270	NAC	14	7177	AT1G13140,AT1G67220,AT2G35480,AT2G35890,AT2G38340,AT2G46310,AT3G47660,AT3G53040,AT3G58820,AT5G17830,AT5G24630,AT5G52170,AT5G60750,AT5G61090
AT5G18830	SBP	5	7177	AT1G45207,AT1G54080,AT3G13330,AT5G48730,AT5G64310
AT5G19790	ERF	186	7177	AT1G01830,AT1G02330,AT1G03910,AT1G04870,AT1G05750,AT1G06210,AT1G07290,AT1G08340,AT1G08840,AT1G14345,AT1G16190,AT1G17880,AT1G18680,AT1G20065,AT1G24040,AT1G28140,AT1G31410,AT1G31790,AT1G31835,AT1G33280,AT1G34020,AT1G34360,AT1G51965,AT1G52930,AT1G53330,AT1G54840,AT1G55190,AT1G55810,AT1G60080,AT1G61570,AT1G64140,AT1G64142,AT1G69070,AT1G69710,AT1G71000,AT1G74040,AT1G74380,AT1G75340,AT1G77770,AT1G77860…
AT5G20240	MIKC_MADS	22	7177	AT1G08540,AT1G19115,AT1G22620,AT1G22730,AT1G25500,AT1G52320,AT1G59820,AT1G69840,AT1G74310,AT2G22230,AT2G46110,AT2G46455,AT2G47160,AT3G20190,AT3G59150,AT4G13495,AT4G19100,AT4G23920,AT5G22740,AT5G38420,AT5G65200,AT5G67570
AT5G22220	E2F/DP	9	7177	AT1G20720,AT1G78910,AT2G17620,AT3G15520,AT3G17998,AT3G18000,AT4G20010,AT5G11740,AT5G62600
AT5G22570	WRKY	16	7177	AT1G01970,AT1G03410,AT1G05205,AT1G53720,AT1G74780,AT2G21160,AT2G46225,AT3G15518,AT4G03080,AT4G21410,AT4G23460,AT4G23740,AT5G16060,AT5G55130,AT5G58430,AT5G66810
AT5G23280	TCP	40	7177	AT1G04990,AT1G05850,AT1G14270,AT1G15970,AT1G17120,AT1G25480,AT1G70610,AT1G73110,AT1G74710,AT1G76160,AT1G77390,AT1G78760,AT1G79720,AT2G26650,AT2G39570,AT2G40480,AT2G41550,AT2G41890,AT3G13750,AT3G27210,AT3G54050,AT3G60870,AT3G62400,AT3G63430,AT4G00231,AT4G04955,AT4G14350,AT4G23490,AT4G35750,AT4G38760,AT5G02150,AT5G14230,AT5G23100,AT5G40250,AT5G40700,AT5G52330,AT5G53500,AT5G56260,AT5G61900,AT5G65470
AT5G28770	bZIP	91	7177	AT1G02840,AT1G06680,AT1G06850,AT1G17210,AT1G17460,AT1G20890,AT1G22270,AT1G23200,AT1G28540,AT1G30290,AT1G44575,AT1G52220,AT1G53400,AT1G53670,AT1G54850,AT1G67785,AT1G68050,AT1G71210,AT1G74200,AT1G74450,AT1G77810,AT1G78020,AT1G78900,AT2G15970,AT2G17700,AT2G24020,AT2G33845,AT2G39170,AT2G39280,AT2G46225,AT2G46270,AT2G47230,AT3G02040,AT3G03680,AT3G05520,AT3G07360,AT3G07460,AT3G09550,AT3G09660,AT3G13170…
AT5G29000	G2-like	18	7177	AT1G08650,AT1G70900,AT2G16430,AT2G26310,AT2G39780,AT2G41710,AT3G02040,AT3G55440,AT3G62420,AT3G62422,AT4G24900,AT4G35750,AT5G41080,AT5G47170,AT5G47750,AT5G59820,AT5G60680,AT5G63130
AT5G37020	ARF	4	7177	AT1G19110,AT1G47310,AT2G40280,AT5G55000
AT5G38860	bHLH	149	7177	AT1G02840,AT1G03630,AT1G06200,AT1G06680,AT1G08660,AT1G10560,AT1G12920,AT1G15750,AT1G16190,AT1G16570,AT1G19110,AT1G19490,AT1G21920,AT1G22180,AT1G24170,AT1G28530,AT1G30290,AT1G30300,AT1G31410,AT1G31420,AT1G50450,AT1G52450,AT1G52510,AT1G52520,AT1G52710,AT1G60600,AT1G67792,AT1G69010,AT1G69330,AT1G69480,AT1G70090,AT1G71350,AT1G72820,AT1G80120,AT2G01430,AT2G01810,AT2G04270,AT2G20610,AT2G23348,AT2G23350…
AT5G39610	NAC	25	7177	AT1G05370,AT1G13140,AT1G19210,AT1G22650,AT1G23550,AT1G67220,AT2G18260,AT2G29040,AT2G33051,AT2G35480,AT2G41730,AT3G13900,AT3G22370,AT3G27880,AT3G46090,AT3G47660,AT3G51670,AT3G60410,AT4G35190,AT5G24640,AT5G46680,AT5G51440,AT5G52170,AT5G55210,AT5G61090
AT5G39660	Dof	2	7177	AT2G01450,AT2G35920
AT5G42520	BBR-BPC	290	7177	AT1G04150,AT1G04310,AT1G05470,AT1G07650,AT1G08210,AT1G08820,AT1G09730,AT1G11545,AT1G12220,AT1G12760,AT1G16310,AT1G16680,AT1G17050,AT1G17140,AT1G17620,AT1G18150,AT1G18650,AT1G19840,AT1G21090,AT1G24300,AT1G26110,AT1G26770,AT1G26920,AT1G27290,AT1G27430,AT1G27760,AT1G28300,AT1G31040,AT1G31120,AT1G32240,AT1G33240,AT1G41830,AT1G43710,AT1G43850,AT1G48620,AT1G49600,AT1G49910,AT1G51570,AT1G52570,AT1G53000…
AT5G44210	ERF	196	7177	AT1G01448,AT1G01670,AT1G01725,AT1G01940,AT1G02100,AT1G02960,AT1G03150,AT1G04370,AT1G04940,AT1G04945,AT1G06200,AT1G06840,AT1G07950,AT1G08210,AT1G08770,AT1G08845,AT1G10700,AT1G13910,AT1G14140,AT1G14990,AT1G16000,AT1G16430,AT1G18260,AT1G18540,AT1G18690,AT1G19730,AT1G20550,AT1G21190,AT1G21700,AT1G23410,AT1G25360,AT1G26750,AT1G27000,AT1G29390,AT1G30890,AT1G43245,AT1G50310,AT1G51510,AT1G51650,AT1G55820…
AT5G45300	BES1	180	7177	AT1G02816,AT1G07080,AT1G07470,AT1G10600,AT1G11840,AT1G12250,AT1G16710,AT1G19490,AT1G21410,AT1G21790,AT1G23190,AT1G24330,AT1G27600,AT1G31230,AT1G31410,AT1G31420,AT1G32900,AT1G34630,AT1G42990,AT1G43670,AT1G44350,AT1G44446,AT1G47970,AT1G49780,AT1G52890,AT1G56165,AT1G56170,AT1G56200,AT1G56340,AT1G56600,AT1G60430,AT1G64140,AT1G64142,AT1G67300,AT1G67792,AT1G69010,AT1G69480,AT1G72020,AT1G72030,AT1G72820…
AT5G46350	WRKY	35	7177	AT1G01650,AT1G21380,AT1G25580,AT1G30110,AT1G34750,AT1G46480,AT1G51850,AT1G59970,AT1G64380,AT1G69520,AT1G76970,AT1G79360,AT2G02010,AT2G20880,AT2G26420,AT2G33580,AT2G42350,AT2G46410,AT3G02180,AT3G07780,AT3G09400,AT3G21630,AT3G48570,AT3G52190,AT3G57760,AT3G58620,AT3G60200,AT4G23550,AT4G27852,AT4G28490,AT4G37910,AT5G03555,AT5G19690,AT5G57030,AT5G58650
AT5G46760	bHLH	53	7177	AT1G15140,AT1G15150,AT1G15290,AT1G18740,AT1G19000,AT1G33240,AT1G52220,AT1G52230,AT1G52510,AT1G52520,AT1G54840,AT1G54850,AT1G56200,AT1G56220,AT1G60790,AT1G62950,AT1G74450,AT2G38025,AT2G38040,AT2G43480,AT3G02140,AT3G05520,AT3G08640,AT3G11590,AT3G16170,AT3G20910,AT3G27470,AT3G50920,AT3G53380,AT3G59670,AT4G00490,AT4G05020,AT4G24190,AT4G24200,AT4G24260,AT4G25570,AT4G25580,AT4G31070,AT4G31080,AT4G36820…
AT5G47220	ERF	242	7177	AT1G01930,AT1G07960,AT1G08840,AT1G09300,AT1G12050,AT1G12520,AT1G14030,AT1G14310,AT1G14345,AT1G14810,AT1G14970,AT1G15000,AT1G15825,AT1G16190,AT1G18500,AT1G19770,AT1G19950,AT1G20065,AT1G21160,AT1G21610,AT1G22710,AT1G23700,AT1G23890,AT1G24040,AT1G26160,AT1G28540,AT1G29230,AT1G31835,AT1G31860,AT1G32530,AT1G32630,AT1G33415,AT1G34020,AT1G34360,AT1G47900,AT1G51370,AT1G52230,AT1G52510,AT1G53760,AT1G54630…
AT5G47230	ERF	277	7177	AT1G01950,AT1G02870,AT1G06210,AT1G07010,AT1G07960,AT1G08280,AT1G08660,AT1G08840,AT1G09795,AT1G10370,AT1G11390,AT1G11510,AT1G12050,AT1G14030,AT1G14310,AT1G14810,AT1G15825,AT1G16190,AT1G18460,AT1G18500,AT1G18680,AT1G19950,AT1G20065,AT1G21000,AT1G21160,AT1G21610,AT1G23540,AT1G23700,AT1G24793,AT1G25145,AT1G26160,AT1G28440,AT1G28540,AT1G29320,AT1G31790,AT1G31860,AT1G32530,AT1G32630,AT1G33280,AT1G33415…
AT5G47370	HD-ZIP	3	7177	AT5G05160,AT5G60730,AT5G67070
AT5G47390	MYB_related	22	7177	AT1G01240,AT1G19660,AT1G33290,AT1G78890,AT2G42190,AT3G05090,AT3G07310,AT3G09210,AT3G10740,AT3G17770,AT3G27160,AT3G48500,AT3G56910,AT4G01310,AT4G09040,AT4G19100,AT4G26555,AT4G30080,AT5G10700,AT5G33300,AT5G44080,AT5G48590
AT5G47660	Trihelix	3	7177	AT1G61520,AT1G69250,AT2G03800
AT5G49300	GATA	5	7177	AT1G21610,AT1G33240,AT1G53770,AT4G25940,AT5G61480
AT5G51190	ERF	170	7177	AT1G01448,AT1G01725,AT1G02890,AT1G02960,AT1G03540,AT1G04630,AT1G06720,AT1G06840,AT1G07950,AT1G08210,AT1G08770,AT1G08845,AT1G10140,AT1G10700,AT1G13910,AT1G14300,AT1G15830,AT1G16000,AT1G16740,AT1G17665,AT1G18690,AT1G20550,AT1G23030,AT1G26870,AT1G29340,AT1G31840,AT1G33280,AT1G33350,AT1G49540,AT1G50310,AT1G50510,AT1G52630,AT1G52890,AT1G55820,AT1G55880,AT1G56180,AT1G56200,AT1G56220,AT1G59520,AT1G59600…
AT5G51910	TCP	46	7177	AT1G03470,AT1G04310,AT1G19350,AT1G29670,AT1G31320,AT1G33420,AT1G63640,AT1G71110,AT1G71220,AT1G72310,AT1G76460,AT1G77390,AT2G05760,AT2G23985,AT2G45430,AT2G45685,AT2G46920,AT3G04670,AT3G08760,AT3G12120,AT3G15730,AT3G19130,AT3G56370,AT3G58730,AT4G14350,AT4G25260,AT4G25670,AT4G25672,AT4G27870,AT4G30190,AT4G37440,AT5G02200,AT5G08330,AT5G11260,AT5G13290,AT5G18590,AT5G19160,AT5G20380,AT5G20420,AT5G20490…
AT5G51990	ERF	25	7177	AT1G01360,AT1G10560,AT1G13860,AT1G24620,AT1G26270,AT1G26640,AT1G27760,AT1G29395,AT1G29470,AT1G51090,AT1G59760,AT1G60790,AT1G64760,AT1G79660,AT2G40770,AT2G42320,AT3G13360,AT3G60750,AT4G32350,AT5G13190,AT5G18810,AT5G19025,AT5G39410,AT5G64480,AT5G66280
AT5G52020	ERF	36	7177	AT1G04190,AT1G05500,AT1G10560,AT1G26640,AT1G29470,AT1G51630,AT1G59760,AT1G64105,AT1G71440,AT1G78480,AT2G04280,AT2G20990,AT2G22125,AT2G40480,AT2G45820,AT2G47840,AT3G01810,AT3G06510,AT3G06770,AT3G21190,AT3G25440,AT3G44430,AT3G60750,AT3G61260,AT4G18030,AT4G27430,AT5G01780,AT5G05170,AT5G19025,AT5G38730,AT5G40830,AT5G49215,AT5G54850,AT5G56760,AT5G58000,AT5G66280
AT5G52660	MYB_related	8	7177	AT1G06460,AT1G56300,AT2G21660,AT3G05430,AT3G09390,AT4G31850,AT5G24470,AT5G66880
AT5G52830	WRKY	26	7177	AT1G15530,AT1G17890,AT1G27770,AT1G32130,AT1G34370,AT1G47840,AT1G51800,AT1G69450,AT1G71200,AT1G73740,AT1G80450,AT2G03590,AT2G21840,AT2G23320,AT2G37790,AT3G44735,AT3G62120,AT3G62220,AT4G16563,AT4G20140,AT5G02410,AT5G05230,AT5G08310,AT5G16210,AT5G27100,AT5G65683
AT5G53950	NAC	17	7177	AT1G13140,AT1G13310,AT1G67220,AT2G29040,AT2G32600,AT2G33855,AT2G35480,AT2G35720,AT3G03310,AT3G47660,AT3G58820,AT3G60410,AT3G60966,AT4G38710,AT5G17830,AT5G19360,AT5G52170
AT5G56270	WRKY	9	7177	AT1G01960,AT1G06520,AT1G28440,AT2G47210,AT3G27110,AT3G61300,AT4G14500,AT4G23895,AT5G16050
AT5G58080	ARR-B	5	7177	AT1G73210,AT3G22890,AT3G46080,AT5G01820,AT5G57440
AT5G60120	AP2	2	7177	AT3G55530,AT3G63440
AT5G60850	Dof	11	7177	AT1G03730,AT1G06140,AT1G64750,AT2G26080,AT2G42485,AT3G51110,AT3G52920,AT4G22090,AT4G24590,AT4G26690,AT5G06100
AT5G61270	bHLH	235	7177	AT1G03630,AT1G03990,AT1G06680,AT1G07150,AT1G07510,AT1G07590,AT1G07660,AT1G10090,AT1G10350,AT1G10560,AT1G10960,AT1G11840,AT1G12160,AT1G14290,AT1G14345,AT1G15150,AT1G15290,AT1G16190,AT1G17210,AT1G17220,AT1G18460,AT1G19000,AT1G19720,AT1G21680,AT1G21750,AT1G21770,AT1G22850,AT1G22860,AT1G23070,AT1G24580,AT1G28530,AT1G28540,AT1G30290,AT1G30300,AT1G31410,AT1G32760,AT1G33240,AT1G49870,AT1G51400,AT1G52220…
AT5G61600	ERF	263	7177	AT1G01100,AT1G01930,AT1G07960,AT1G08770,AT1G08840,AT1G12050,AT1G12520,AT1G14030,AT1G14310,AT1G14345,AT1G14970,AT1G15290,AT1G15825,AT1G16190,AT1G16270,AT1G19740,AT1G19950,AT1G20065,AT1G21160,AT1G21610,AT1G22710,AT1G23700,AT1G26160,AT1G29230,AT1G29240,AT1G30910,AT1G31790,AT1G31835,AT1G31860,AT1G32530,AT1G32630,AT1G34020,AT1G34360,AT1G47056,AT1G47900,AT1G49600,AT1G51370,AT1G52230,AT1G53760,AT1G54630…
AT5G61620	MYB_related	16	7177	AT1G53000,AT1G64520,AT1G65370,AT1G75690,AT2G24550,AT3G05100,AT3G23710,AT3G50960,AT3G56920,AT4G17740,AT4G30690,AT4G31510,AT5G02150,AT5G49980,AT5G56100,AT5G61590
AT5G62000	ARF	11	7177	AT1G04360,AT1G10090,AT1G11090,AT2G03440,AT2G39240,AT3G18370,AT4G13990,AT4G30825,AT4G32190,AT4G34160,AT5G54855
AT5G62020	HSF	7	7177	AT1G74240,AT1G79920,AT3G04120,AT3G24500,AT3G44590,AT4G11660,AT5G58110
AT5G62470	MYB	7	7177	AT1G23970,AT3G04940,AT3G18990,AT3G26618,AT5G05080,AT5G15860,AT5G42770
AT5G63260	C3H	10	7177	AT1G06140,AT1G16840,AT2G44430,AT3G01740,AT3G18990,AT4G20000,AT5G03330,AT5G09800,AT5G57180,AT5G62070
AT5G64060	NAC	32	7177	AT1G16000,AT1G23550,AT1G67220,AT1G71010,AT1G72720,AT2G21640,AT2G35480,AT2G38340,AT2G41730,AT2G46310,AT2G46480,AT3G01600,AT3G03700,AT3G04440,AT3G10500,AT3G10730,AT3G13080,AT3G13900,AT3G15040,AT3G45730,AT3G46160,AT3G47660,AT3G60410,AT4G01220,AT4G12735,AT4G25200,AT4G26180,AT4G26270,AT4G33170,AT5G02220,AT5G17830,AT5G55270
AT5G64220	CAMTA	15	7177	AT1G55620,AT1G67220,AT2G32800,AT2G45850,AT3G11810,AT3G19540,AT3G28720,AT3G60620,AT3G61530,AT4G11220,AT4G32530,AT5G01710,AT5G01712,AT5G25590,AT5G38140
AT5G65130	ERF	249	7177	AT1G01930,AT1G04635,AT1G06750,AT1G07010,AT1G07960,AT1G08840,AT1G10370,AT1G12050,AT1G12800,AT1G14970,AT1G15000,AT1G15290,AT1G15820,AT1G15825,AT1G16190,AT1G16270,AT1G17530,AT1G17880,AT1G18500,AT1G18680,AT1G19740,AT1G20065,AT1G20110,AT1G21160,AT1G21200,AT1G21610,AT1G22710,AT1G23400,AT1G23540,AT1G24793,AT1G25145,AT1G26160,AT1G26650,AT1G28440,AT1G28540,AT1G29230,AT1G31790,AT1G32630,AT1G33415,AT1G34020…
AT5G65310	HD-ZIP	6	7177	AT1G12060,AT3G03000,AT3G29375,AT3G54530,AT4G09000,AT4G24972
AT5G65510	AP2	5	7177	AT1G06630,AT2G24830,AT3G57680,AT5G11350,AT5G22760
AT5G66730	C2H2	32	7177	AT1G30475,AT1G62520,AT2G17720,AT2G18730,AT2G26710,AT2G38185,AT2G38800,AT2G39705,AT2G43990,AT3G02830,AT3G13000,AT3G14570,AT3G23580,AT3G24860,AT3G48410,AT3G50340,AT3G50410,AT3G50800,AT4G00490,AT4G15545,AT4G21500,AT4G24110,AT4G31430,AT4G36970,AT4G37930,AT4G39360,AT5G10280,AT5G39940,AT5G49120,AT5G52170,AT5G55250,AT5G65450
AT5G66940	Dof	11	7177	AT1G07010,AT1G18075,AT1G51355,AT1G55610,AT3G08580,AT4G00440,AT4G01960,AT4G22520,AT4G29273,AT4G32600,AT5G09445
AT5G67000	ERF	74	7177	AT1G02960,AT1G06840,AT1G22260,AT1G29320,AT1G43245,AT1G50310,AT1G51650,AT1G55080,AT1G55880,AT1G62790,AT1G62970,AT1G68920,AT1G73885,AT1G73910,AT2G07701,AT2G17020,AT2G17360,AT2G19600,AT2G22250,AT2G23350,AT2G27880,AT2G28840,AT2G35050,AT2G37310,AT2G38330,AT2G40080,AT2G43210,AT2G46020,AT3G01640,AT3G01920,AT3G03100,AT3G04350,AT3G09410,AT3G09660,AT3G10390,AT3G10670,AT3G15260,AT3G18880,AT3G22180,AT3G22230…
AT5G67190	ERF	130	7177	AT1G03300,AT1G05860,AT1G06750,AT1G07960,AT1G08280,AT1G08840,AT1G16270,AT1G18500,AT1G20720,AT1G21380,AT1G21680,AT1G24793,AT1G25145,AT1G26650,AT1G28440,AT1G29230,AT1G50500,AT1G58210,AT1G62780,AT1G69070,AT1G71730,AT1G71940,AT1G73360,AT1G74040,AT1G74370,AT1G75680,AT1G76050,AT1G76320,AT1G80680,AT2G02780,AT2G04540,AT2G06510,AT2G14835,AT2G17250,AT2G20060,AT2G22410,AT2G25800,AT2G31920,AT2G37585,AT2G38660…
AT5G67300	MYB	8	7177	AT3G09230,AT3G17040,AT4G22970,AT4G24840,AT5G05000,AT5G11630,AT5G12200,AT5G66850
AT5G67580	MYB_related	190	7177	AT1G01150,AT1G01510,AT1G03060,AT1G03530,AT1G04050,AT1G06530,AT1G09520,AT1G09690,AT1G09820,AT1G10270,AT1G13870,AT1G14300,AT1G16800,AT1G18080,AT1G23410,AT1G24650,AT1G24706,AT1G26900,AT1G28060,AT1G28420,AT1G29260,AT1G29940,AT1G30240,AT1G34030,AT1G36310,AT1G36990,AT1G52500,AT1G52905,AT1G56110,AT1G64600,AT1G65030,AT1G66510,AT1G67530,AT1G71130,AT1G72820,AT1G74250,AT1G75230,AT1G77390,AT1G77570,AT2G03110…
