# Supplementary material for: Cell lineage-specific transcriptome analysis for interpreting cell fate specification of proembryos
Source: Nat Commun. 2020 Mar 13;11:1366. doi: 10.1038/s41467-020-15189-w (PMC7070050; doi:10.1038/s41467-020-15189-w)
Supplement: Supplementary file 12 — Supplementary Data 9 [file 41467_2020_15189_MOESM12_ESM.xlsx]

## Sheet: AC Portion
GeneID	FPKM					Gene name	Annotation	GO(biological_process)	GO(cellular_component)	GO(molecular_function)
	Zy24	AC	BC	32E	32S
AT3G62780	11.08	10.4167	0	0.263333	0.953333	*	Calcium-dependent lipid-binding (CaLB domain) family protein	GO:0008150(biological_process);	GO:0005575(cellular_component);	GO:0003674(molecular_function);
AT5G47050	16.8067	1.85	0	0.353333	0.266667	*	SBP (S-ribonuclease binding protein) family protein	*	GO:0005634(nucleus);	*
AT1G53350	2.18667	1.68	0	0.83	0.633333	*	Disease resistance protein (CC-NBS-LRR class) family	GO:0006952(defense response);	*	GO:0005524(ATP binding);GO:0043531(ADP binding);
AT3G58710	3.77	1.91333	0	0.0966667	0	WRKY69	WRKY DNA-binding protein 69	GO:0006351(transcription, DNA-templated);GO:0006355(regulation of transcription, DNA-templated);	GO:0005634(nucleus);	GO:0003700(transcription factor activity, sequence-specific DNA binding);GO:0043565(sequence-specific DNA binding);
AT3G61150	5.42333	4.00333	0.00666667	0.336667	0	HDG1	homeodomain GLABROUS 1	GO:0006351(transcription, DNA-templated);GO:0006355(regulation of transcription, DNA-templated);GO:0048497(maintenance of floral organ identity);	GO:0005634(nucleus);	GO:0003677(DNA binding);GO:0003700(transcription factor activity, sequence-specific DNA binding);GO:0008289(lipid binding);GO:0043565(sequence-specific DNA binding);
AT3G13210	3.44667	3.16	0	0.926667	0	*	crooked neck protein, putative / cell cycle protein, putative	GO:0006396(RNA processing);	GO:0005622(intracellular);GO:0005634(nucleus);	*
AT4G01700	5.28	1.24667	0.06	0.636667	0.613333	*	Chitinase family protein	GO:0005975(carbohydrate metabolic process);GO:0006032(chitin catabolic process);GO:0016998(cell wall macromolecule catabolic process);GO:0050832(defense response to fungus);	GO:0005576(extracellular region);GO:0005618(cell wall);	GO:0004568(chitinase activity);
AT3G17320	61.4367	39.9	13.6267	0.31	0.556667	FOA1	F-box and associated interaction domains-containing protein	GO:0008150(biological_process);GO:0031146(SCF-dependent proteasomal ubiquitin-dependent protein catabolic process);	GO:0005634(nucleus);	GO:0003674(molecular_function);GO:0004842(ubiquitin-protein transferase activity);
AT2G02290	5.17667	0.836667	0	0	0	*	Haloacid dehalogenase-like hydrolase (HAD) superfamily protein	*	GO:0005634(nucleus);	*
AT3G17230	4.72	2.89	0.06	0.0866667	0.513333	*	invertase/pectin methylesterase inhibitor family protein	GO:0043086(negative regulation of catalytic activity);	GO:0005576(extracellular region);	GO:0046910(pectinesterase inhibitor activity);
AT4G31630	10.82	6.79	0	0.34	0	*	Transcriptional factor B3 family protein	GO:0006351(transcription, DNA-templated);GO:0006355(regulation of transcription, DNA-templated);	GO:0005634(nucleus);	GO:0003677(DNA binding);GO:0003700(transcription factor activity, sequence-specific DNA binding);
AT1G41830	21.8533	5.95333	0	0.03	0	SKS6	SKU5-similar 6	*	GO:0005576(extracellular region);GO:0005618(cell wall);GO:0009505(plant-type cell wall);GO:0009506(plasmodesma);GO:0016020(membrane);GO:0048046(apoplast);	GO:0016722(oxidoreductase activity, oxidizing metal ions);GO:0030599(pectinesterase activity);
AT3G13229	3.78333	0.413333	0	0.126667	0	*	Plant protein of unknown function (DUF868)	GO:0008150(biological_process);	GO:0005634(nucleus);	GO:0003674(molecular_function);
AT4G30120	68.5267	5.21	2.56667	0.4	0	HMA3	heavy metal atpase 3	GO:0071585(detoxification of cadmium ion);	GO:0005774(vacuolar membrane);GO:0005886(plasma membrane);	GO:0015662(ATPase activity, coupled to transmembrane movement of ions, phosphorylative mechanism);
AT5G54150	94.4233	21	2.67	0.176667	0	*	unknown protein	GO:0008150(biological_process);	GO:0005634(nucleus);	GO:0003674(molecular_function);
AT1G08730	2.89667	2.51	0.00333333	0.85	0.12	XIC	Myosin family protein with Dil domain	GO:0007015(actin filament organization);GO:0009860(pollen tube growth);GO:0030048(actin filament-based movement);GO:0051640(organelle localization);	GO:0016459(myosin complex);	GO:0000146(microfilament motor activity);GO:0003774(motor activity);
AT1G70400	39.0267	11.13	0.503333	0.03	0.51	*	unknown protein	*	GO:0005634(nucleus);	GO:0003674(molecular_function);
AT1G78020	43.31	3.85	0	0.403333	0.0566667	*	Protein of unknown function (DUF581)	*	GO:0005634(nucleus);	*
AT1G78290	10.9167	0.8	0	0.103333	0.02	SNRK2-8	Protein kinase superfamily protein	GO:0006468(protein phosphorylation);GO:0006970(response to osmotic stress);GO:0035556(intracellular signal transduction);GO:0080167(response to karrikin);	GO:0005634(nucleus);GO:0005737(cytoplasm);	GO:0004674(protein serine/threonine kinase activity);GO:0005524(ATP binding);GO:0016301(kinase activity);
AT5G01480	5.21	3.05667	0	0.23	0.0233333	*	Cysteine/Histidine-rich C1 domain family protein	*	GO:0005634(nucleus);GO:0016021(integral component of membrane);	GO:0046872(metal ion binding);
AT5G61540	3.62333	1.72333	0	0.86	0.523333	*	N-terminal nucleophile aminohydrolases (Ntn hydrolases) superfamily protein	GO:0006508(proteolysis);GO:0006516(glycoprotein catabolic process);	GO:0005576(extracellular region);	GO:0004067(asparaginase activity);GO:0008798(beta-aspartyl-peptidase activity);
AT3G06560	6.20333	4.75333	0	0.74	0.69	PAPS3	poly(A) polymerase 3	GO:0006351(transcription, DNA-templated);GO:0006378(mRNA polyadenylation);	GO:0005634(nucleus);GO:0005737(cytoplasm);	GO:0003723(RNA binding);GO:0004652(polynucleotide adenylyltransferase activity);GO:0005515(protein binding);GO:0005524(ATP binding);GO:0046872(metal ion binding);
AT5G18460	32.21	0.603333	0	0.563333	0.56	*	Protein of Unknown Function (DUF239)	GO:0008150(biological_process);	GO:0005576(extracellular region);	*
AT3G15490	58.7967	6.02333	0	0	0.403333	*	Regulator of Vps4 activity in the MVB pathway protein	*	GO:0005739(mitochondrion);	*
AT1G15260	7.55333	1.37	0.02	0.563333	0.0666667	*	unknown protein	GO:0008150(biological_process);	*	GO:0004386(helicase activity);
AT1G49130	12.4233	1.92	0	0.59	0	BBX17	B-box type zinc finger protein with CCT domain	GO:0006355(regulation of transcription, DNA-templated);	GO:0005634(nucleus);	GO:0003700(transcription factor activity, sequence-specific DNA binding);GO:0008270(zinc ion binding);
AT2G42320	10.4167	4.76	0.0333333	0.15	0	*	nucleolar protein gar2-related	*	GO:0005634(nucleus);	*
AT5G67385	2.29	1.12333	0	0.923333	0.0133333	*	Phototropic-responsive NPH3 family protein	GO:0009416(response to light stimulus);GO:0016567(protein ubiquitination);	GO:0005886(plasma membrane);	GO:0004871(signal transducer activity);
AT5G55880	7.16	6.04333	0.153333	0	0	*	Protein of unknown function (DUF295)	GO:0008150(biological_process);	GO:0005739(mitochondrion);	GO:0003674(molecular_function);
AT5G61090	7.28667	4.36	0	0.766667	0	*	Polynucleotidyl transferase, ribonuclease H-like superfamily protein	GO:0008150(biological_process);	GO:0005634(nucleus);	GO:0003676(nucleic acid binding);GO:0016740(transferase activity);
AT5G09320	9.56	3.22	0	0.766667	0.853333	VPS9B	Vacuolar sorting protein 9 (VPS9) domain	GO:0006810(transport);	GO:0005634(nucleus);	GO:0003674(molecular_function);
AT1G72860	1.09333	0.716667	0	0.213333	0.446667	*	Disease resistance protein (TIR-NBS-LRR class) family	GO:0006952(defense response);	GO:0005737(cytoplasm);	*
AT4G20160	14.99	3.20667	0	0.0766667	0	*	unknown protein	*	GO:0005634(nucleus);GO:0009507(chloroplast);	*
AT5G19790	6.96333	3.62667	0	0.433333	0	RAP2.11	related to AP2 11	GO:0000302(response to reactive oxygen species);GO:0006351(transcription, DNA-templated);GO:0006355(regulation of transcription, DNA-templated);GO:0009723(response to ethylene);GO:0009873(ethylene-activated signaling pathway);GO:0035865(cellular response to potassium ion);GO:0048528(post-embryonic root development);	GO:0005634(nucleus);	GO:0003677(DNA binding);GO:0003700(transcription factor activity, sequence-specific DNA binding);GO:0043565(sequence-specific DNA binding);
AT4G01740	2.37333	0.453333	0	0.466667	0.886667	*	Cysteine/Histidine-rich C1 domain family protein	*	GO:0005634(nucleus);	*
AT4G19170	11.6767	3.76333	0	0.31	0	NCED4	nine-cis-epoxycarotenoid dioxygenase 4	GO:0055114(oxidation-reduction process);	GO:0009507(chloroplast);GO:0010287(plastoglobule);	GO:0005515(protein binding);GO:0016702(oxidoreductase activity, acting on single donors with incorporation of molecular oxygen, incorporation of two atoms of oxygen);GO:0046872(metal ion binding);
AT1G55210	6.66333	3.68333	0	0.56	0.0666667	*	Disease resistance-responsive (dirigent-like protein) family protein	GO:0006952(defense response);GO:0009807(lignan biosynthetic process);	GO:0005576(extracellular region);GO:0048046(apoplast);	GO:0016853(isomerase activity);
AT4G19090	2.13667	0.743333	0	0.71	0.543333	*	Protein of unknown function (DUF594)	GO:0008150(biological_process);	GO:0016021(integral component of membrane);	GO:0003674(molecular_function);
AT5G42690	85.9167	3.77333	0.0366667	0.0333333	0	*	Protein of unknown function, DUF547	*	GO:0005739(mitochondrion);	*
AT4G24860	4.8	3.76667	0	0.863333	0	*	P-loop containing nucleoside triphosphate hydrolases superfamily protein	*	GO:0005737(cytoplasm);	*
AT2G34100	15.46	5.54667	0	0.203333	0	*	unknown protein	GO:0008150(biological_process);	GO:0005576(extracellular region);	GO:0003674(molecular_function);
AT5G10210	1.16333	1.15	0.0166667	0	0.136667	*	unknown protein	GO:0008150(biological_process);	GO:0005634(nucleus);	GO:0003674(molecular_function);
AT1G60130	3.37	0.753333	0	0.01	0	*	Mannose-binding lectin superfamily protein	*	GO:0005575(cellular_component);	GO:0030246(carbohydrate binding);
AT1G49250	23.01	6.1	0.93	0.773333	0.0466667	*	ATP-dependent DNA ligase	*	GO:0005634(nucleus);	GO:0003910(DNA ligase (ATP) activity);GO:0005524(ATP binding);
AT5G49290	4.02333	1.65333	0.433333	0.963333	0.996667	RLP56	receptor like protein 56	GO:0007165(signal transduction);	*	*
AT1G07280	82.7267	4.88	0	0.3	0.863333	*	Tetratricopeptide repeat (TPR)-like superfamily protein	GO:0008150(biological_process);	*	*
AT5G01335	1.05667	1.04333	0	0.193333	0	*	transposable element gene	*	*	*
AT4G05540	27.76	1.36	0	0.09	0	*	P-loop containing nucleoside triphosphate hydrolases superfamily protein	GO:0008150(biological_process);	GO:0005737(cytoplasm);	*
AT2G38170	60.37	3.98	0	0.463333	0	CAX1	cation exchanger 1	GO:0006816(calcium ion transport);GO:0006882(cellular zinc ion homeostasis);GO:0009631(cold acclimation);GO:0009651(response to salt stress);GO:0030026(cellular manganese ion homeostasis);GO:0055062(phosphate ion homeostasis);GO:0055114(oxidation-reduction process);GO:0070588(calcium ion transmembrane transport);GO:1902600(hydrogen ion transmembrane transport);	GO:0005773(vacuole);GO:0005774(vacuolar membrane);GO:0009507(chloroplast);GO:0009705(plant-type vacuole membrane);GO:0016020(membrane);GO:0016021(integral component of membrane);	GO:0004129(cytochrome-c oxidase activity);GO:0005515(protein binding);GO:0015085(calcium ion transmembrane transporter activity);GO:0015368(calcium:cation antiporter activity);GO:0015369(calcium:proton antiporter activity);
AT3G01290	36.61	2.72	0	0.04	0	HIR2	SPFH/Band 7/PHB domain-containing membrane-associated protein family	GO:0050832(defense response to fungus);	GO:0005739(mitochondrion);GO:0005773(vacuole);GO:0005774(vacuolar membrane);GO:0005886(plasma membrane);GO:0009506(plasmodesma);GO:0016020(membrane);	*
AT1G60530	312.463	32.7633	0	0.38	0	DRP4A	Dynamin related protein 4A	GO:0000266(mitochondrial fission);	GO:0005737(cytoplasm);	GO:0003924(GTPase activity);GO:0005525(GTP binding);GO:0008017(microtubule binding);
AT5G55890	7.16	6.04333	0.153333	0	0	*	Protein of unknown function (DUF295)	GO:0008150(biological_process);	GO:0005739(mitochondrion);	GO:0003674(molecular_function);
AT5G64410	14.27	8.74667	0.0266667	0.1	0.22	OPT4	oligopeptide transporter 4	GO:0006857(oligopeptide transport);GO:0015031(protein transport);GO:0080167(response to karrikin);	GO:0005887(integral component of plasma membrane);GO:0016020(membrane);	GO:0015198(oligopeptide transporter activity);GO:0035673(oligopeptide transmembrane transporter activity);
AT1G30020	4.54333	2.05667	0	0.136667	0	*	Protein of unknown function, DUF538	GO:0008150(biological_process);	GO:0005739(mitochondrion);	*
AT3G48020	3.50667	2.89333	0.32	0.436667	0.306667	*	unknown protein	GO:0008150(biological_process);	GO:0005634(nucleus);	GO:0003674(molecular_function);
AT3G22420	36.3533	4.52	0.0166667	0.97	0.5	WNK2	with no lysine (K) kinase 2	GO:0006468(protein phosphorylation);GO:0035556(intracellular signal transduction);GO:0048573(photoperiodism, flowering);	GO:0005634(nucleus);GO:0005737(cytoplasm);GO:0005829(cytosol);	GO:0004672(protein kinase activity);GO:0004674(protein serine/threonine kinase activity);GO:0005524(ATP binding);GO:0016301(kinase activity);
AT2G32360	47.6433	3.14667	0	0	0	*	Ubiquitin-like superfamily protein	*	GO:0005634(nucleus);	GO:0003674(molecular_function);
AT1G43000	7.73333	3.14	0	0.11	0	*	PLATZ transcription factor family protein	GO:0008150(biological_process);	GO:0005634(nucleus);	*
AT1G18310	5.52333	0.91	0	0.25	0	*	glycosyl hydrolase family 81 protein	*	GO:0009507(chloroplast);	GO:0016798(hydrolase activity, acting on glycosyl bonds);
AT1G62420	10.4367	7.35667	0	0.726667	0.0266667	*	Protein of unknown function (DUF506)	GO:0008150(biological_process);	GO:0005575(cellular_component);	GO:0003674(molecular_function);
AT2G02020	5.33	2.48	0	0.04	0.486667	PTR4	Major facilitator superfamily protein	GO:0006857(oligopeptide transport);	GO:0009705(plant-type vacuole membrane);GO:0016020(membrane);GO:0016021(integral component of membrane);	GO:0005215(transporter activity);
AT4G26010	14.08	3.44333	0	0.7	0	*	Peroxidase superfamily protein	GO:0006979(response to oxidative stress);GO:0042744(hydrogen peroxide catabolic process);GO:0055114(oxidation-reduction process);	GO:0005576(extracellular region);	GO:0004601(peroxidase activity);GO:0020037(heme binding);GO:0046872(metal ion binding);
AT5G21120	9.28667	3.65333	0	0.163333	0	EIL2	ETHYLENE-INSENSITIVE3-like 2	GO:0006351(transcription, DNA-templated);GO:0006355(regulation of transcription, DNA-templated);GO:0009873(ethylene-activated signaling pathway);GO:0071281(cellular response to iron ion);	GO:0005622(intracellular);GO:0005634(nucleus);	GO:0003677(DNA binding);GO:0003700(transcription factor activity, sequence-specific DNA binding);
AT1G52190	5.55333	4.25667	0	0.0366667	0	*	Major facilitator superfamily protein	GO:0006857(oligopeptide transport);GO:0080055(low-affinity nitrate transport);	GO:0005886(plasma membrane);GO:0016020(membrane);GO:0016021(integral component of membrane);	GO:0005215(transporter activity);GO:0080054(low-affinity nitrate transmembrane transporter activity);
AT5G28430	2.94	0.81	0	0.173333	0.586667	*	transposable element gene	*	*	*
AT1G62890	6.84	1.56333	0	0.706667	0	*	transposable element gene	*	*	*
AT3G60965	1.61667	1.04667	0.276667	0.296667	0.44	*	transposable element gene	*	*	*
AT4G39320	25.3967	13.1367	0	0.55	0	*	microtubule-associated protein-related	GO:0008150(biological_process);	GO:0005886(plasma membrane);	GO:0003674(molecular_function);
AT2G18460	21.29	8.88	0	0.963333	0	LCV3	like COV 3	GO:0008150(biological_process);	GO:0005794(Golgi apparatus);	GO:0003674(molecular_function);
AT2G24255	14.55	13.9933	3.86333	0	0.716667	*	unknown protein	GO:0008150(biological_process);	GO:0005634(nucleus);	GO:0003674(molecular_function);
AT3G43600	1.79333	0.55	0	0.14	0.0433333	AAO2	aldehyde oxidase 2	GO:0009688(abscisic acid biosynthetic process);GO:0009851(auxin biosynthetic process);GO:0055114(oxidation-reduction process);	GO:0005829(cytosol);GO:0009507(chloroplast);	GO:0004031(aldehyde oxidase activity);GO:0005506(iron ion binding);GO:0009055(electron carrier activity);GO:0016614(oxidoreductase activity, acting on CH-OH group of donors);GO:0050302(indole-3-acetaldehyde oxidase activity);GO:0050660(flavin adenine dinucleotide binding);GO:0051537(2 iron, 2 sulfur cluster binding);
AT1G21320	5.59	3.41	0	0.326667	0	*	nucleotide binding;nucleic acid binding	*	GO:0005634(nucleus);	*
AT2G24681	2.00333	1.88333	0	0.233333	0	*	AP2/B3-like transcriptional factor family protein	GO:0006351(transcription, DNA-templated);GO:0006355(regulation of transcription, DNA-templated);	GO:0005634(nucleus);	GO:0003677(DNA binding);
AT5G07640	3.23	2.71667	0	0.756667	0.51	*	RING/U-box superfamily protein	*	GO:0005737(cytoplasm);	GO:0003676(nucleic acid binding);GO:0046872(metal ion binding);
AT5G20110	32.0133	6.84	0	0	0	*	Dynein light chain type 1 family protein	GO:0007017(microtubule-based process);	GO:0005737(cytoplasm);GO:0005875(microtubule associated complex);GO:0030286(dynein complex);	GO:0003777(microtubule motor activity);
AT1G44160	55.36	5.00667	0	0	0	*	HSP40/DnaJ peptide-binding protein	GO:0006457(protein folding);	GO:0005737(cytoplasm);	GO:0051082(unfolded protein binding);
AT3G58960	4.29667	2.42	0	0	0	*	F-box/RNI-like/FBD-like domains-containing protein	GO:0008150(biological_process);	GO:0005634(nucleus);	GO:0003674(molecular_function);
AT1G19030	8.84667	1.36333	0	0	0	*	transposable element gene	*	*	*
AT2G25540	11.57	1.34	0	0	0.2	CESA10	cellulose synthase 10	GO:0009832(plant-type cell wall biogenesis);GO:0009833(plant-type primary cell wall biogenesis);GO:0030244(cellulose biosynthetic process);GO:0071555(cell wall organization);	GO:0005794(Golgi apparatus);GO:0005886(plasma membrane);GO:0016021(integral component of membrane);	GO:0016757(transferase activity, transferring glycosyl groups);GO:0016759(cellulose synthase activity);GO:0016760(cellulose synthase (UDP-forming) activity);GO:0046872(metal ion binding);
AT3G56600	5.02667	1.83667	0	0	0.103333	*	Protein kinase superfamily protein	GO:0016310(phosphorylation);	*	GO:0004430(1-phosphatidylinositol 4-kinase activity);GO:0005524(ATP binding);GO:0016301(kinase activity);
AT2G17280	4.72333	0.796667	0	0.27	0	*	Phosphoglycerate mutase family protein	*	GO:0005737(cytoplasm);GO:0005829(cytosol);	GO:0003824(catalytic activity);
AT5G25420	14.5067	6.87333	0.163333	0	0	*	Xanthine/uracil/vitamin C permease	GO:0055085(transmembrane transport);	GO:0005886(plasma membrane);GO:0016020(membrane);GO:0016021(integral component of membrane);	GO:0005215(transporter activity);GO:0022857(transmembrane transporter activity);
AT5G42825	1.32667	1.16	0	0.493333	0.0366667	*	unknown protein	GO:0008150(biological_process);	GO:0005739(mitochondrion);	GO:0003674(molecular_function);
AT2G18820	2.61	1.69667	0	0.373333	0.11	*	transposable element gene	*	*	*
AT2G46810	11.9433	3.44333	0	0.836667	0	*	basic helix-loop-helix (bHLH) DNA-binding superfamily protein	GO:0006351(transcription, DNA-templated);GO:0006355(regulation of transcription, DNA-templated);	GO:0005634(nucleus);	GO:0003677(DNA binding);GO:0003700(transcription factor activity, sequence-specific DNA binding);GO:0046983(protein dimerization activity);
AT1G62990	14.5167	3.78667	0	0.0966667	0.02	KNAT7	KNOTTED-like homeobox of Arabidopsis thaliana 7	GO:0010089(xylem development);GO:0010192(mucilage biosynthetic process);GO:0045892(negative regulation of transcription, DNA-templated);GO:2000652(regulation of secondary cell wall biogenesis);	GO:0005634(nucleus);	GO:0003677(DNA binding);GO:0003700(transcription factor activity, sequence-specific DNA binding);
AT1G49330	81.4	71.6567	23.23	0.8	0	*	hydroxyproline-rich glycoprotein family protein	GO:0008150(biological_process);	GO:0005634(nucleus);	GO:0003674(molecular_function);
AT3G22400	21.8367	4.36667	0	0.00666667	0	LOX5	PLAT/LH2 domain-containing lipoxygenase family protein	GO:0010311(lateral root formation);GO:0031408(oxylipin biosynthetic process);GO:0034440(lipid oxidation);GO:0048364(root development);GO:1900366(negative regulation of defense response to insect);	GO:0005737(cytoplasm);GO:0009507(chloroplast);	GO:0046872(metal ion binding);GO:1990136(linoleate 9S-lipoxygenase activity);
AT1G17230	1.18	0.533333	0	0.273333	0.626667	*	Leucine-rich receptor-like protein kinase family protein	GO:0006468(protein phosphorylation);	GO:0005576(extracellular region);GO:0005886(plasma membrane);GO:0016021(integral component of membrane);	GO:0004672(protein kinase activity);GO:0004674(protein serine/threonine kinase activity);GO:0005524(ATP binding);
AT1G76780	5.39333	0.453333	0.01	0.15	0	*	HSP20-like chaperones superfamily protein	GO:0008150(biological_process);	GO:0005737(cytoplasm);	GO:0003674(molecular_function);
AT1G50630	12.6267	4.13667	0.0733333	0.0266667	0	*	Protein of unknown function (DUF3537)	*	GO:0005634(nucleus);GO:0016021(integral component of membrane);	*
AT2G37040	7.30667	0.663333	0	0.59	0	PAL1	PHE ammonia lyase 1	GO:0006559(L-phenylalanine catabolic process);GO:0006952(defense response);GO:0006979(response to oxidative stress);GO:0009555(pollen development);GO:0009611(response to wounding);GO:0009699(phenylpropanoid biosynthetic process);GO:0009800(cinnamic acid biosynthetic process);GO:0009819(drought recovery);GO:0010224(response to UV-B);GO:0046244(salicylic acid catabolic process);GO:0046274(lignin ca…	GO:0005737(cytoplasm);	GO:0005515(protein binding);GO:0045548(phenylalanine ammonia-lyase activity);
AT1G07120	1.17333	0.72	0	0.67	0.233333	*	unknown protein	*	GO:0009507(chloroplast);GO:0009941(chloroplast envelope);	GO:0003674(molecular_function);
AT4G16030	65.1433	12.84	0.476667	0	0	*	Ribosomal protein L19e family protein	GO:0006412(translation);	GO:0005739(mitochondrion);GO:0005840(ribosome);GO:0022625(cytosolic large ribosomal subunit);	GO:0003735(structural constituent of ribosome);
AT3G19480	3.10667	0.263333	0	0.54	0.01	*	D-3-phosphoglycerate dehydrogenase	GO:0006564(L-serine biosynthetic process);GO:0055114(oxidation-reduction process);	GO:0005739(mitochondrion);GO:0009507(chloroplast);GO:0009570(chloroplast stroma);	GO:0004617(phosphoglycerate dehydrogenase activity);GO:0051287(NAD binding);
AT2G06925	161.08	9.55	4.68333	0.193333	0	PLA2-ALPHA	Phospholipase A2 family protein	GO:0006644(phospholipid metabolic process);GO:0016042(lipid catabolic process);GO:0050482(arachidonic acid secretion);	GO:0005576(extracellular region);GO:0005634(nucleus);GO:0005773(vacuole);GO:0005794(Golgi apparatus);GO:0031410(cytoplasmic vesicle);	GO:0004623(phospholipase A2 activity);GO:0005509(calcium ion binding);
AT5G11920	2.29	1.70333	0	0.163333	0.413333	cwINV6	6-&1-fructan exohydrolase	GO:0005975(carbohydrate metabolic process);	GO:0005618(cell wall);GO:0005634(nucleus);GO:0048046(apoplast);	GO:0004553(hydrolase activity, hydrolyzing O-glycosyl compounds);GO:0031219(levanase activity);GO:0051669(fructan beta-fructosidase activity);GO:0051670(inulinase activity);
AT5G53520	1.63667	0.32	0	0.0566667	0	OPT8	oligopeptide transporter 8	GO:0006857(oligopeptide transport);GO:0015031(protein transport);GO:0048235(pollen sperm cell differentiation);	GO:0005737(cytoplasm);GO:0005887(integral component of plasma membrane);GO:0016020(membrane);	GO:0015198(oligopeptide transporter activity);GO:0035673(oligopeptide transmembrane transporter activity);
AT4G05490	14.6	4.01	0	0.33	0	*	RNI-like superfamily protein	GO:0006511(ubiquitin-dependent protein catabolic process);	GO:0005634(nucleus);	GO:0004842(ubiquitin-protein transferase activity);
AT1G58050	9.82	2.93	0.363333	0.973333	0	*	RNA helicase family protein	*	GO:0005737(cytoplasm);GO:0009507(chloroplast);	GO:0003676(nucleic acid binding);GO:0004386(helicase activity);GO:0005524(ATP binding);
AT4G13800	10.21	3.5	1.25333	0.713333	0	*	Protein of unknown function (DUF803)	GO:0008150(biological_process);	GO:0005769(early endosome);GO:0005886(plasma membrane);GO:0016021(integral component of membrane);	GO:0015095(magnesium ion transmembrane transporter activity);

## Sheet: BC Portion
GeneID	FPKM					Gene name	Annotation	GO(biological_process)	GO(cellular_component)	GO(molecular_function)
	Zy24	AC	BC	32E	32S
AT1G11520	24.1533	0.103333	13.8667	0	0.513333	*	pliceosome associated protein-related	GO:0008150(biological_process);	GO:0005634(nucleus);GO:0009507(chloroplast);	GO:0003674(molecular_function);
AT1G43140	8.45333	0	2.01333	0	0	*	Cullin family protein	*	*	*
AT3G05905	6.15	0.183333	5.19333	0.216667	0.163333	*	other RNA	GO:0008150(biological_process);	GO:0005575(cellular_component);	GO:0003674(molecular_function);
AT1G71140	3.06333	0	1.6	0.373333	0	*	MATE efflux family protein	*	GO:0005774(vacuolar membrane);GO:0005886(plasma membrane);GO:0016020(membrane);GO:0016021(integral component of membrane);	GO:0005215(transporter activity);GO:0015297(antiporter activity);
AT1G43060	1.22	0	0.503333	0.0166667	0.0233333	*	transposable element gene	*	*	*
AT2G07674	32.8533	1.22	11.0433	0.686667	0	*	Unknown conserved protein	GO:0008150(biological_process);	GO:0005739(mitochondrion);	GO:0003674(molecular_function);
AT1G11410	1.19333	0	1.16333	0.0833333	0	*	S-locus lectin protein kinase family protein	GO:0006468(protein phosphorylation);GO:0048544(recognition of pollen);	GO:0005886(plasma membrane);GO:0016021(integral component of membrane);	GO:0004674(protein serine/threonine kinase activity);GO:0005524(ATP binding);GO:0016301(kinase activity);GO:0030246(carbohydrate binding);
AT3G51330	9.24333	0	7.90667	0.56	0.626667	*	Eukaryotic aspartyl protease family protein	GO:0006508(proteolysis);	GO:0031225(anchored component of membrane);	*
AT4G21895	12.9667	0	5.60667	0.96	0.0266667	*	DNA binding	GO:0008150(biological_process);	GO:0005634(nucleus);	*
AT4G00700	4.17667	0	0.64	0.00666667	0	*	C2 calcium/lipid-binding plant phosphoribosyltransferase family protein	GO:0008150(biological_process);	GO:0016021(integral component of membrane);	GO:0016757(transferase activity, transferring glycosyl groups);
AT3G56170	3.08667	0.0133333	2.68	0.0133333	0	CAN	Ca-2+ dependent nuclease	GO:0006401(RNA catabolic process);	GO:0005634(nucleus);GO:0005737(cytoplasm);	GO:0004518(nuclease activity);
AT3G58250	621.927	0	4.39333	0	0	*	TRAF-like family protein	GO:0008150(biological_process);	GO:0005634(nucleus);	GO:0003674(molecular_function);
AT2G25360	6.61	0	4.57	0.41	0	*	RING/U-box superfamily protein	*	*	GO:0003676(nucleic acid binding);GO:0046872(metal ion binding);
AT2G07686	3.1	0	0.693333	0.0566667	0	*	transposable element gene	*	*	*
AT3G24280	37.0933	4.12333	13.82	0	0.853333	SMAP2	small acidic protein 2	GO:0009733(response to auxin);GO:0009734(auxin-activated signaling pathway);	GO:0005634(nucleus);	GO:0003674(molecular_function);
AT5G55490	5.91333	0.0433333	1.86333	0.213333	0.203333	GEX1	gamete expressed protein 1	GO:0009553(embryo sac development);GO:0009555(pollen development);GO:0009793(embryo development ending in seed dormancy);	GO:0005886(plasma membrane);GO:0005887(integral component of plasma membrane);GO:0009507(chloroplast);GO:0016021(integral component of membrane);	GO:0042802(identical protein binding);
AT3G18530	2.92	0.506667	2.68333	0.133333	0.246667	*	ARM repeat superfamily protein	GO:0008150(biological_process);	GO:0005634(nucleus);	*
AT1G59640	52.1433	3.47	44.7133	0.863333	0	BPEp	BIG PETAL P	GO:0006351(transcription, DNA-templated);GO:0006355(regulation of transcription, DNA-templated);GO:0048446(petal morphogenesis);	GO:0005634(nucleus);	GO:0003677(DNA binding);GO:0003700(transcription factor activity, sequence-specific DNA binding);GO:0046983(protein dimerization activity);
AT4G35380	8.08	0.276667	3.05333	0	0	*	SEC7-like guanine nucleotide exchange family protein	*	GO:0032588(trans-Golgi network membrane);	GO:0005085(guanyl-nucleotide exchange factor activity);
AT3G13672	4.46333	0.426667	2.64667	0.246667	0.9	*	TRAF-like superfamily protein	GO:0006511(ubiquitin-dependent protein catabolic process);GO:0007275(multicellular organism development);	GO:0005634(nucleus);	GO:0061630(ubiquitin protein ligase activity);
AT4G19910	238.733	0	8.29333	0	0	*	Toll-Interleukin-Resistance (TIR) domain family protein	GO:0006952(defense response);	GO:0005737(cytoplasm);GO:0016020(membrane);	GO:0004888(transmembrane signaling receptor activity);
AT4G13960	44.78	7.34	39.3967	0.37	0.33	*	F-box/RNI-like superfamily protein	GO:0008150(biological_process);	GO:0005634(nucleus);	GO:0003674(molecular_function);
AT1G20120	1.35333	0.0233333	0.763333	0.03	0.133333	*	GDSL-like Lipase/Acylhydrolase superfamily protein	*	GO:0005576(extracellular region);	GO:0016298(lipase activity);GO:0052689(carboxylic ester hydrolase activity);
AT1G51270	4.62333	0	1.16667	0.0233333	0.553333	*	structural molecules;transmembrane receptors;structural molecules	GO:0007165(signal transduction);	GO:0005737(cytoplasm);	GO:0005198(structural molecule activity);
AT2G19610	8.74667	0	2.52	0.0233333	0	*	RING/U-box superfamily protein	GO:0016567(protein ubiquitination);	GO:0005737(cytoplasm);GO:0009507(chloroplast);	GO:0003676(nucleic acid binding);GO:0004842(ubiquitin-protein transferase activity);GO:0046872(metal ion binding);
AT5G12960	7.08333	0	5.25667	0.05	0.283333	*	Putative glycosyl hydrolase of unknown function (DUF1680)	GO:0046373(L-arabinose metabolic process);	GO:0005576(extracellular region);	GO:0016874(ligase activity);GO:0046556(alpha-L-arabinofuranosidase activity);
AT1G32180	7.31	0	2.62333	0.173333	0.913333	CSLD6	cellulose synthase-like D6	GO:0000271(polysaccharide biosynthetic process);GO:0009832(plant-type cell wall biogenesis);GO:0030244(cellulose biosynthetic process);GO:0071555(cell wall organization);GO:0071669(plant-type cell wall organization or biogenesis);	GO:0000139(Golgi membrane);GO:0005794(Golgi apparatus);GO:0016021(integral component of membrane);	GO:0016757(transferase activity, transferring glycosyl groups);GO:0016759(cellulose synthase activity);GO:0016760(cellulose synthase (UDP-forming) activity);GO:0051753(mannan synthase activity);
AT4G32630	5.44333	0	1.57	0	0	*	ArfGap/RecO-like zinc finger domain-containing protein	*	GO:0005634(nucleus);	GO:0005096(GTPase activator activity);GO:0046872(metal ion binding);
AT4G37895	8.16333	0.326667	5.60667	0.496667	0.00666667	*	other RNA	GO:0008150(biological_process);	GO:0005575(cellular_component);	GO:0003674(molecular_function);
AT3G30833	8.68667	0	5.33	0.00333333	0.00666667	*	transposable element gene	*	*	*
AT3G16160	16.7833	0	4.68333	0.72	0	*	Tesmin/TSO1-like CXC domain-containing protein	GO:0007275(multicellular organism development);	GO:0005634(nucleus);	GO:0003700(transcription factor activity, sequence-specific DNA binding);GO:0046872(metal ion binding);
AT3G19090	2.08	0	1.77	0	0	LARP6c	RNA-binding protein	GO:0006351(transcription, DNA-templated);GO:0006355(regulation of transcription, DNA-templated);GO:0006396(RNA processing);	GO:0005634(nucleus);GO:0030529(intracellular ribonucleoprotein complex);	GO:0003723(RNA binding);
AT5G27100	3.11667	0	0.386667	0.446667	0.573333	GLR2.1	glutamate receptor 2.1	GO:0006874(cellular calcium ion homeostasis);GO:0009416(response to light stimulus);	GO:0005576(extracellular region);GO:0016021(integral component of membrane);	GO:0004970(ionotropic glutamate receptor activity);GO:0005217(intracellular ligand-gated ion channel activity);GO:0005515(protein binding);
AT5G24290	2.53333	0	0.99	0	0	MEB2	Vacuolar iron transporter (VIT) family protein	GO:0006880(intracellular sequestering of iron ion);GO:0030026(cellular manganese ion homeostasis);GO:0071281(cellular response to iron ion);	GO:0005576(extracellular region);GO:0005783(endoplasmic reticulum);GO:0010168(ER body);GO:0016020(membrane);	GO:0005381(iron ion transmembrane transporter activity);GO:0005384(manganese ion transmembrane transporter activity);GO:0005515(protein binding);
AT2G40440	5.02	0	1.36	0	0	*	BTB/POZ domain-containing protein	GO:0008150(biological_process);	GO:0005634(nucleus);	*
AT1G73066	2.46	0	2.34333	0.466667	0.0133333	*	Leucine-rich repeat family protein	GO:0016310(phosphorylation);	GO:0005886(plasma membrane);	GO:0016301(kinase activity);
AT3G55630	28.0533	0.276667	16.7533	0.243333	0.133333	DFD	DHFS-FPGS homolog D	GO:0006730(one-carbon metabolic process);GO:0046901(tetrahydrofolylpolyglutamate biosynthetic process);	GO:0005737(cytoplasm);GO:0005829(cytosol);	GO:0004326(tetrahydrofolylpolyglutamate synthase activity);GO:0005524(ATP binding);GO:0046872(metal ion binding);
AT1G42350	1.91333	0.08	0.57	0.02	0.00333333	*	transposable element gene	*	*	*
AT1G49940	10.2567	1.57333	5.9	0.636667	0.593333	*	unknown protein	GO:0008150(biological_process);	GO:0009507(chloroplast);	GO:0003674(molecular_function);
AT5G58170	2.45667	0	1.49333	0.00666667	0	SVL5	SHV3-like 5	GO:0006071(glycerol metabolic process);GO:0006629(lipid metabolic process);	GO:0005886(plasma membrane);GO:0031225(anchored component of membrane);GO:0048046(apoplast);	GO:0008889(glycerophosphodiester phosphodiesterase activity);
AT1G69818	4.25	0	1.99	0.33	0	*	Defensin-like (DEFL) family protein	GO:0031640(killing of cells of other organism);GO:0050832(defense response to fungus);	GO:0005576(extracellular region);	*
AT2G19890	4.88333	0	1.32	0	0	*	unknown protein	*	*	GO:0003674(molecular_function);
AT4G26220	8.64	0	6.33333	0.19	0.61	*	S-adenosyl-L-methionine-dependent methyltransferases superfamily protein	GO:0009809(lignin biosynthetic process);GO:0032259(methylation);	GO:0005829(cytosol);	GO:0042409(caffeoyl-CoA O-methyltransferase activity);GO:0046872(metal ion binding);
AT4G39955	4.64333	0.05	2.91667	0.18	0.786667	*	alpha/beta-Hydrolases superfamily protein	*	GO:0005886(plasma membrane);	GO:0016787(hydrolase activity);
AT3G08900	1.06333	0	0.74	0.263333	0.683333	RGP3	reversibly glycosylated polypeptide 3	GO:0009832(plant-type cell wall biogenesis);GO:0030244(cellulose biosynthetic process);GO:0033356(UDP-L-arabinose metabolic process);GO:0071555(cell wall organization);	GO:0005737(cytoplasm);GO:0005794(Golgi apparatus);GO:0005829(cytosol);GO:0009506(plasmodesma);GO:0016020(membrane);	GO:0005515(protein binding);GO:0016866(intramolecular transferase activity);GO:0052691(UDP-arabinopyranose mutase activity);
AT3G17550	22.53	0.186667	4.46	0	0	*	Haloacid dehalogenase-like hydrolase (HAD) superfamily protein	*	GO:0005634(nucleus);	*
AT4G27852	7.70667	0.0966667	3.49	0.333333	0.0633333	*	unknown protein	*	*	*
AT1G61420	12.0733	0	7.69333	0.95	0.466667	*	S-locus lectin protein kinase family protein	GO:0006468(protein phosphorylation);GO:0048544(recognition of pollen);	GO:0005886(plasma membrane);GO:0016021(integral component of membrane);	GO:0004674(protein serine/threonine kinase activity);GO:0005524(ATP binding);GO:0016301(kinase activity);GO:0030246(carbohydrate binding);
AT1G76250	40.41	0.15	14.71	0	0.0333333	*	unknown protein	GO:0008150(biological_process);	GO:0005739(mitochondrion);	*
AT1G28580	52.0167	0.15	12.8167	0.153333	0.3	*	GDSL-like Lipase/Acylhydrolase superfamily protein	GO:0016042(lipid catabolic process);	GO:0005576(extracellular region);GO:0005773(vacuole);	GO:0016298(lipase activity);GO:0016788(hydrolase activity, acting on ester bonds);GO:0052689(carboxylic ester hydrolase activity);
AT4G21010	46.28	4.56	12.96	0	0	*	Transcription initiation factor TFIIE, beta subunit	GO:0006413(translational initiation);	GO:0005634(nucleus);	GO:0003743(translation initiation factor activity);
AT3G42806	3.17333	0.776667	2.42	0.443333	0.166667	*	transposable element gene	*	*	*
AT2G15327	1.29	0	1.04667	0.326667	0	*	unknown protein	GO:0008150(biological_process);	GO:0005739(mitochondrion);	GO:0003674(molecular_function);
AT5G03610	61.8867	3.26	53.3667	0.0433333	0.203333	*	GDSL-like Lipase/Acylhydrolase superfamily protein	GO:0016042(lipid catabolic process);	GO:0005576(extracellular region);	GO:0016788(hydrolase activity, acting on ester bonds);GO:0052689(carboxylic ester hydrolase activity);
AT2G15880	4.34333	0	2.09	0.286667	0.373333	*	Leucine-rich repeat (LRR) family protein	GO:0071555(cell wall organization);	GO:0005576(extracellular region);GO:0005618(cell wall);GO:0005634(nucleus);GO:0005779(integral component of peroxisomal membrane);	GO:0005199(structural constituent of cell wall);
AT1G65960	24.3867	0.0266667	8.42667	0.323333	0.613333	GAD2	glutamate decarboxylase 2	GO:0006536(glutamate metabolic process);GO:0006807(nitrogen compound metabolic process);	*	GO:0004351(glutamate decarboxylase activity);GO:0005516(calmodulin binding);GO:0030170(pyridoxal phosphate binding);
AT5G43190	21.14	3.97333	12.0167	0.286667	0.16	*	Galactose oxidase/kelch repeat superfamily protein	GO:0006511(ubiquitin-dependent protein catabolic process);	GO:0005634(nucleus);	GO:0004842(ubiquitin-protein transferase activity);
AT3G05415	3.61667	0	2.73667	0.403333	0.35	*	transposable element gene	*	*	*
AT5G24160	115.463	0	5.05	0	0	SQE6	squalene monoxygenase 6	GO:0016126(sterol biosynthetic process);GO:0055114(oxidation-reduction process);	GO:0005783(endoplasmic reticulum);GO:0016021(integral component of membrane);	GO:0004506(squalene monooxygenase activity);GO:0050660(flavin adenine dinucleotide binding);
AT1G33612	3.63667	0	1.13333	0.503333	0.186667	*	Leucine-rich repeat (LRR) family protein	*	GO:0005886(plasma membrane);	*
AT1G77380	5.09667	0.01	4.70333	0.186667	0.29	AAP3	amino acid permease 3	GO:0003333(amino acid transmembrane transport);GO:0015802(basic amino acid transport);	GO:0005886(plasma membrane);GO:0016020(membrane);GO:0016021(integral component of membrane);GO:0031965(nuclear membrane);	GO:0015171(amino acid transmembrane transporter activity);GO:0015293(symporter activity);
AT5G27010	6.09	0	1.70333	0	0	*	ARM repeat superfamily protein	*	GO:0005634(nucleus);	*
AT1G21520	5.56333	0	5.54667	0.273333	0.166667	*	unknown protein	GO:0006979(response to oxidative stress);	GO:0005783(endoplasmic reticulum);	GO:0003674(molecular_function);
AT5G42010	17.14	0	6.15667	0.563333	0.71	*	Transducin/WD40 repeat-like superfamily protein	GO:0007165(signal transduction);	GO:0005737(cytoplasm);GO:0005834(heterotrimeric G-protein complex);	GO:0004871(signal transducer activity);
AT4G26330	1.46	0	0.18	0.203333	0	UNE17	Subtilisin-like serine endopeptidase family protein	GO:0006508(proteolysis);GO:0009567(double fertilization forming a zygote and endosperm);	GO:0005576(extracellular region);GO:0005737(cytoplasm);GO:0005777(peroxisome);	GO:0004252(serine-type endopeptidase activity);
AT1G18140	1.02	0	0.516667	0.113333	0	LAC1	laccase 1	GO:0046274(lignin catabolic process);GO:0055114(oxidation-reduction process);	GO:0005576(extracellular region);GO:0048046(apoplast);	GO:0005507(copper ion binding);GO:0016722(oxidoreductase activity, oxidizing metal ions);GO:0052716(hydroquinone:oxygen oxidoreductase activity);
AT3G09240	46.5067	0	9.76667	0.23	0	BSK9	Protein kinase protein with tetratricopeptide repeat domain	GO:0006468(protein phosphorylation);GO:0007166(cell surface receptor signaling pathway);GO:0009742(brassinosteroid mediated signaling pathway);	GO:0005886(plasma membrane);	GO:0004675(transmembrane receptor protein serine/threonine kinase activity);
AT1G56100	5.19333	0	1.05333	0.08	0.683333	*	Plant invertase/pectin methylesterase inhibitor superfamily protein	*	GO:0005737(cytoplasm);GO:0009507(chloroplast);	*
AT1G68585	3.97333	0.206667	2.9	0	0.0233333	*	unknown protein	GO:0008150(biological_process);	GO:0005575(cellular_component);	GO:0003674(molecular_function);
