# Supplementary material for: Cell lineage-specific transcriptome analysis for interpreting cell fate specification of proembryos
Source: Nat Commun. 2020 Mar 13;11:1366. doi: 10.1038/s41467-020-15189-w (PMC7070050; doi:10.1038/s41467-020-15189-w)
Supplement: Supplementary file 14 — Source Data [file 41467_2020_15189_MOESM14_ESM.xlsx]

## Sheet: Fig 2
Fig 2 a and b	Differentially expressed genes for Fig 2a and b are listed in Supplementary Data 1
Fig 2c			Fold change
			2~4	4~10	10~100	>100
	AC Vs Zy24 Upregualted genes		1153	442	375	1032
	AC Vs Zy24 Downregualted genes		1253	622	438	853
	BC Vs Zy24 Upregualted genes		1215	449	384	743
	BC Vs Zy24 Downregualted genes		1340	614	590	1220
Fig 2d			Fold change
			2~4	4~10	10~100	>100
	32E Vs AC Upregualted genes		914	315	292	947
	32E Vs AC Downregualted genes		1012	468	416	202
	32S Vs BC Upregualted genes		1572	985	853	1714
	32S Vs BC Downregualted genes		1778	933	695	537
Fig 2g			P value	-Log10 (P Value)
	AC VS Zy Upregulated Genes	Response to hormone	5.8482e-06	5.23298
		Organelle organization	2.01749e-07	6.69519
		Mitotic cell cycle process	2.0521e-05	4.6878
		DNA replication	1.28927e-05	4.88966
		Chromosome organization	5.74031e-07	6.24106
		RNA metabolic process	1.47844e-13	12.8302
			P value	-Log10 (P Value)
	32E VS AC Upregulated Genes	Meristem development	2.59928e-11	10.5851
		Embryo development	2.11323e-07	6.67505
		Plant organ development	1.03448e-14	13.9853
		Hormone-mediated signaling pathway	7.36135e-15	14.133
		Transcription, DNA-templated	2.57821e-18	17.5887
Fig 2h			P value	-Log10 (P Value)
	BC Vs Zy Upregulated Genes	Defense response to fungus	3.13082e-06	5.50434
		tRNA processing	1.69815e-07	6.77002
		Peptide biosynthetic process	2.17084e-12	11.6634
			P value	-Log10 (P Value)
	32S BC Upregulated Genes	Programmed cell death	3.93773e-05	4.40475
		Transport	1.34602e-05	4.87095
		Lipid metabolic process	2.37225e-08	7.6
		RNA processing	8.3095e-11	10.0804
		Peptide metabolic process	1.04072e-56	55.9827
		Response to hormone	1.42289e-12	11.8468

## Sheet: Fig 3a-c,f,g
Fig 3a-c	Differentially expressed genes for Fig 3a-c are listed in Supplementary Data 3
Fig 3f
			P Value	-Log10 (P Value)
	Embryo development		1.0151e-05	4.99349
	DNA replication		2.0734e-07	6.68332
	Chromosome organization		9.66876e-13	12.0146
	Cell cycle		1.0006e-26	25.9997
Fig 3g
			P Value	-Log10 (P Value)
	Programmed cell death		0.000833572	3.07906
	Vacuolar acidification		7.26054e-05	4.13903
	Fatty acid catabolic process		7.15099e-06	5.14563
	Transport		1.66152e-09	8.77949

## Sheet: Fig 3d and Supp Fig 4b
Group Ⅰ										Group Ⅱ										Group Ⅲ										Group Ⅳ
GeneID	EC	Zy14	Zy24	AC	BC	32E	32S			GeneID	EC	Zy14	Zy24	AC	BC	32E	32S			GeneID	EC	Zy14	Zy24	AC	BC	32E	32S			GeneID	EC	Zy14	Zy24	AC	BC	32E	32S
AT1G01610	0	5.3967	0	26.8433	0	33.9167	4.63			AT1G01620	0.54	0.4033	0.1033	31.93	8.9	341.557	0.7033			AT1G01880	46.9233	19.8533	9.88	24.3533	5.5567	6.7133	1.8033			AT1G03475	51.6567	60.4967	41.9867	61.8333	29.39	70.2933	34.69
AT1G01830	0	11.9133	1.52	13.6967	0.0067	12.7633	3.66			AT1G02180	3.7233	1.5067	3.66	37.5733	9.7833	32.8067	1.9933			AT1G01990	15.2733	24.9867	34.4467	16.0167	7.9433	33.4933	15.23			AT1G04900	25.3433	33.6567	26.8	27.4133	13.2833	25.4	10.2867
AT1G01840	1.6667	2.42	2.9967	16.0633	7.83	8.6567	1.9867			AT1G02390	1.1633	21.2433	4.6467	109.997	52.1533	73.0133	3.4133			AT1G02110	9.99	4.21	13.22	24.3467	2.1	41.3533	14.29			AT1G05810	68.1933	26.4933	25.6933	46.1367	11.1833	18.7267	4.2433
AT1G02380	2.5133	3.2533	2.5167	8.72	0.1333	14.4833	1.9667			AT1G03780	1.5633	18.42	14.4533	130.657	11.61	41.3033	0			AT1G05730	21.51	31.4533	9.7933	30.3233	4.27	9.9667	3.46			AT1G06420	58.7467	21.5433	39.05	51.7	13.9367	47.6467	6.26
AT1G02730	2.8867	1.4767	4.03	31.1267	1.5633	22.2767	0			AT1G08560	0	0.5	56.2067	150.56	9.26	113.57	0			AT1G05950	50.0067	26.17	29.28	18.2667	3.5967	25.31	3.3567			AT1G06760	125.903	78.1733	204.213	393.07	179.423	466.913	116.443
AT1G03430	0.21	1.0267	9.4167	6.65	0.2133	1.44	0			AT1G18370	0.4633	1.65	4.63	54.64	13.3967	34.2333	0			AT1G07740	7.75	15.62	1.16	6.6267	0.2933	12.1967	4.17			AT1G07070	64	55.16	89.68	197.923	87.5533	111.89	13.4967
AT1G03440	5.09	2.09	0	6.1567	0	4.33	0			AT1G19980	3.4233	10.3767	14.2333	42.4167	11.03	23.4533	9.49			AT1G08000	9.3	8.92	11.8333	9.2633	0.0833	26.0667	3.1033			AT1G07660	87.72	62.1333	84.6367	63.64	16.3767	98.1333	26.5433
AT1G04150	0	0.86	0	9.18	0.2667	40.84	6.6933			AT1G20930	7.4033	14.69	67.7833	116.097	23.7733	42.3533	2.3167			AT1G09320	33.29	28.6433	32.2667	32.7667	9.95	14.49	3.5933			AT1G08880	226.283	240.877	456.713	415.217	194.34	370.273	145.137
AT1G04650	6.2267	2.9667	6.95	30.06	13.3167	7.67	1.6367			AT1G30690	2.29	3.0567	25.7167	143.217	39.6467	117.277	0.2367			AT1G09530	11.0567	24.92	27.7567	39.9267	14.4267	10.49	4.6967			AT1G09620	109.55	93.4233	54.34	106.267	43.49	65.0933	19.0033
AT1G05570	26.5767	9.48	0.6	5.7467	2.05	3.72	0			AT1G31335	0	22.77	5.2767	32.39	6.0867	39.0767	4.8567			AT1G09980	5.96	10.1033	10.9533	12.0667	2.9667	16.46	6.6633			AT1G09800	27.2567	35.15	38.3833	37.3433	18.2533	28.7133	3.6033
AT1G06710	0.6833	5.6467	3.78	5.4767	0	2.67	0.4333			AT1G31370	0	36.9967	13.4	127.043	0.45	23.9833	0			AT1G10040	6.06	24.3867	5.1267	16.7333	0	7.7267	2.72			AT1G09840	145.383	97.7167	131.423	54.4067	3.9367	50.5133	24.7867
AT1G07220	3.9867	2.6067	7.2333	7.11	1.0367	18.57	3.6833			AT1G34355	1.5733	1.56	2.1167	55.2867	6.98	14.3033	0.0067			AT1G10522	11.85	8.2967	4.92	17.72	4.0367	29.39	4.8533			AT1G10230	130.893	191.143	207.307	271.33	124.957	190.333	73.1433
AT1G07260	1.3333	2.5433	0	40.4167	2.1433	44.26	0.5533			AT1G35780	7.46	2.64	43.9533	149.917	51.3333	115.47	1.4733			AT1G10780	4.0533	4.9633	22.45	26.5867	9.8833	33.34	1.2033			AT1G11800	111.893	113.003	83.7833	152.153	64.2633	39.9033	19.8367
AT1G07430	0.7267	0.3367	0.0067	3.0133	0	0.9633	0			AT1G44110	0	3.06	13.6267	61.98	16.92	68.02	2.15			AT1G11310	6.1367	14.22	7.6833	78.0433	10.32	9.6467	2.6			AT1G14770	12.6867	17.7033	47.7567	72.7633	32.67	37.2	12.3833
AT1G07570	0	0.8	1.2267	8.2767	0	46.9433	3.92			AT1G44900	5.2967	25.2033	19.1367	33.9967	10.0733	86.3567	7.3267			AT1G12775	5.2167	6.2067	2.6567	13.2133	0	7.5667	2.57			AT1G14900	6.4667	8.8733	153.727	138.287	19.2433	167.897	45.0733
AT1G08260	2.54	3.8033	3.2067	6.0533	1.4967	6.6733	2.2867			AT1G47490	0	34.1467	31.2633	45.4933	10.9467	78.1767	15.84			AT1G12980	49.76	18.0533	35.4	39.5367	9.3667	73.4833	0.92			AT1G15340	3.9367	13.82	7.5067	57.83	20.4567	114.55	18.5933
AT1G08610	13.4467	13.1367	2.0033	53.1333	6.1367	19.5333	1.52			AT1G47500	1.16	39.2333	13.44	40.03	19.6167	94.82	3.2667			AT1G18350	15.05	94.1433	22.45	53.3033	0	10.1967	0.1367			AT1G15660	37.36	11.91	44.4033	42.8233	20.7033	34.29	5.49
AT1G09650	3.75	0.8	0	2.3833	0	1.9567	0			AT1G49330	0	6.92	81.4	71.6567	23.23	0.8	0			AT1G18750	5.75	12.48	38.3367	23.57	8.6833	8.96	0.7367			AT1G15940	60.71	79.3633	44.82	51.5	22.89	51.1	16.23
AT1G09750	1.5433	1.5667	0	4.3467	0	0.9467	0.05			AT1G49580	0.79	1.11	29.3067	35.9967	4.6833	29.9367	5.2867			AT1G19485	25.2467	11.9	30.24	31.75	9.4067	15.0867	5.1533			AT1G16520	18.8933	15.4767	28.3233	56.33	23.1233	95.56	23.7233
AT1G10120	0.4733	1.6333	0	6.1033	0.4067	18.4433	1.2367			AT1G52290	0	0.4867	10.01	34.2233	12.81	56.3333	0.74			AT1G19540	47.33	27.7933	26.68	87.11	9.4867	28.26	0.0167			AT1G17145	60.99	85.12	87.48	80.6	4.0767	33.5733	14.13
AT1G10850	0.6067	0.44	2.9167	10.2733	0	14.9133	0.0067			AT1G55270	0	3.2067	12.1033	23.5967	10.33	25.99	6.7367			AT1G20410	7.8367	10.7933	24.4033	17.4167	8.37	26.2833	7.7567			AT1G18950	15.23	29.8233	23.9533	37.7733	11.3933	26.44	13.35
AT1G11130	0	0.27	0	2.5333	0	17.39	1.2167			AT1G55740	0.3633	4.05	31.0567	30.98	8.2167	47.2567	1.4733			AT1G24190	5.3867	8.67	12.6933	9.0467	2.0033	5.5467	2.44			AT1G19520	58.39	50.1233	28.0033	53.58	26.5733	46.9867	10.53
AT1G11160	0.9467	3.72	1.9233	1.5667	0	4.1633	0.01			AT1G63100	0	1.44	0.02	37.37	11.66	91.4567	11.0033			AT1G25360	8.5	4.73	2.4533	6.6467	0	4.3767	0.2367			AT1G20610	15.85	16.69	54.7133	163.583	65.4033	44.1467	16.5867
AT1G11545	0	1.0667	0	6.6067	0.0167	9.4367	0.29			AT1G63470	2.08	0.9333	5.0733	21.6033	7.07	46.8633	19.35			AT1G25580	13.13	13.7233	15.9867	25.2233	9.96	26.47	4.4033			AT1G21650	28.39	31.38	26.15	20.96	8	12.2367	1.32
AT1G12380	13.4167	17.4267	0.4	8.3167	3.06	9.32	1.4033			AT1G67630	0	12.2033	9.5867	30.8833	15.5067	66.1133	8.55			AT1G26540	19.2133	15.5933	30.9467	58.7433	22.24	24.78	0			AT1G22270	126.13	70.3833	143.58	231.53	94.2567	143.637	37.2767
AT1G13210	1.5033	1.1533	0.4167	3.67	0	0.7333	0			AT1G68560	0	1.2667	1.4167	25.0733	4.1667	77.8233	14.3033			AT1G27470	17.7667	15.5	10.59	39.63	11.8167	25.3367	3.34			AT1G22780	427.667	321.1	392.2	778.673	369.34	1032.42	170.52
AT1G13280	4.5667	3.4567	0	9.5333	3.09	8.0567	0.8167			AT1G72150	0.4333	4.8633	9.38	81.5267	15.7467	65.5967	0.0233			AT1G29785	2.68	7.1233	1.37	15.8467	5.3767	35.9767	10.82			AT1G29030	32.24	77.2367	58.2867	65.16	21.7267	56.76	11.15
AT1G13360	0.4033	41.9733	0.02	3.9233	0	33.9333	10.5367			AT1G76310	0	1.1333	20.66	237.837	33.1233	90.7467	0			AT1G30810	7.01	31.3033	4.3133	9.15	1.4867	4.7767	0.84			AT1G29320	80.1167	97.7233	56.2567	161.793	67.4433	107.427	10.7967
AT1G13860	0.2267	1.97	13.1233	15.4367	7.15	9.4333	0.2267			AT1G76380	0.9433	3.2267	19.88	31.3533	5.3067	19.88	8.8967			AT1G32500	19.7933	51.3133	14.5233	41.9333	2.7767	29.4267	13.77			AT1G29370	42.1733	54.2267	47.67	72.61	23.68	74.2633	15.94
AT1G14030	0.1033	0.9767	11.3867	0.7333	0	4.49	1.45			AT1G76740	0.7467	6.2767	27.7667	36.3267	14.9367	7.3467	1.16			AT1G32700	10.76	114.18	22.8267	18.8667	0	5.66	0.3133			AT1G30470	33.8567	52.5467	27.71	49.69	11.5	26.4	9.3133
AT1G14040	6.4067	4.6133	0	13.5567	0.7267	7.6267	2.0567			AT1G77145	0	51.1867	148.187	89.43	12.51	4.49	0			AT1G33400	11.4533	8.0233	22.56	7.2867	0.0133	9.92	5.0267			AT1G31660	86.0267	165.507	95.06	214.99	101.097	168.293	10.0233
AT1G14350	4.1833	0.2533	0.5133	22.0667	0	4.89	0			AT1G77160	0	49.9267	179.77	141.35	28.5333	26.0767	0			AT1G34010	12.45	8.37	2.4	10.76	4.01	27.4	8.8467			AT1G32990	9.3233	8.88	22.11	27.88	11.92	66.7633	33.7767
AT1G16070	0	1.2533	0	69.21	0	37.9433	1			AT2G20590	1.1633	1.7033	14.49	104.593	3.41	33.67	0			AT1G35530	6.7733	7.6067	11.29	8.5933	4.1533	4.38	1.5733			AT1G36310	102.733	114.323	40.7933	146.14	47.53	102.46	20.3667
AT1G16530	0	0	0	0.92	0	4.5867	0			AT2G20800	0	18.8533	14.12	36.0533	8.5667	9.8567	0			AT1G43850	10.5667	14.6267	9.1033	11.0833	4.0667	28.1833	10.4667			AT1G48110	24.12	39.5033	31.1667	29.5233	13.37	20.2667	7.63
AT1G17140	6.6067	4.7267	1.0867	32.17	0	237.02	2.0167			AT2G22610	1.7267	3.2733	4.6133	67.8	19.9833	23.31	2.9433			AT1G47290	22.6	12.1433	11.1833	23.3933	4.2	30.7133	14.79			AT1G50400	130.1	261.467	168.187	81.4667	17.7667	14.48	0.8933
AT1G17630	4.9633	1.75	1.0333	2.3533	0	3.82	0.2333			AT2G23530	21.2133	13.7333	20.68	143.123	19.33	63.5033	0.48			AT1G47820	11.62	8.2833	6.64	23.2733	10.5667	23.8567	8.2567			AT1G50490	28.8067	71.5433	199.78	914.687	327.84	471.033	24.4033
AT1G19330	0	0.0133	8.2867	4.5167	0	16.8567	0			AT2G24970	1.4433	1.2867	18.7933	30.4567	12.0567	28.5767	4.9233			AT1G48560	66.8067	34.73	16.5467	11.5367	0	13.4867	5.72			AT1G53200	54.25	53.4333	36.6467	15.9767	7.77	13.4633	2.0433
AT1G20691	1.0267	3.93	0.0333	1.9867	0	2.11	0.01			AT2G25060	0	0	230.593	764.46	268.053	528.933	3.7067			AT1G48620	13.3133	6.9967	17.31	22.2233	5.2567	47.0233	7.8133			AT1G53720	52.6367	62.0033	35.1833	59.0333	29.06	44.75	9.23
AT1G20720	0	2.0267	1.99	11.9267	4.4433	6.2767	0.62			AT2G25880	4.0867	2.34	14.0933	97.0833	41.0433	58.92	4.0333			AT1G49250	15.1767	19.5433	23.01	6.1	0.93	0.7733	0.0467			AT1G55900	97.01	98.5333	51.9133	98.84	41.98	75.7733	16.7133
AT1G21810	0	0	0	3.36	0	1.7333	0			AT2G26760	0	1.7167	31.6167	103.087	20.5233	52.84	0			AT1G49630	13.54	13.6767	17.2067	11.5933	2.8733	12.7467	4.22			AT1G57610	188.027	72.5133	34.7133	56.6933	27.7233	77.89	21.79
AT1G22220	0	0.0167	0.01	2.71	0	5.07	0.31			AT2G33400	0.01	0.2033	6.63	36.32	12.7	21.37	0.0167			AT1G49840	67.8867	57.25	39.1567	21.38	2.0167	29.1033	3.1267			AT1G60410	515.077	372.353	105.183	73.41	7.3833	21.05	0
AT1G22610	2.93	8.8133	0.03	11.8267	0.2733	4.4133	1.3			AT2G34680	3.3133	4.3467	16.9033	38.47	13.83	18.52	6.3533			AT1G49870	12.16	5.3433	8.8433	29.6033	0.53	12.3267	0			AT1G60620	111.973	45.8767	19.52	35.6767	11.51	36.5633	7.84
AT1G25550	2.91	23.65	0	2.7367	0	1.0567	0			AT2G37420	0.6067	3.6433	7.7533	83.7667	17.59	26.58	1.2067			AT1G50840	9.09	15.48	7.93	11.62	5.1667	8.9567	1.94			AT1G61010	37.41	34.9833	12.1567	67.3867	10.29	45.18	20.7833
AT1G26330	0.2933	2.1667	3.3567	7.3567	0.83	8.1067	1.1067			AT2G38160	0	0.5167	5.2633	74.68	17.8333	85.7133	0.5967			AT1G51130	7.46	7.94	1.8333	16.75	5.7933	21.93	5.25			AT1G61340	7.0167	88.75	11.5867	105.2	18.1067	118.25	29.2333
AT1G26760	6.1067	0.58	1.67	10.11	0	12.9533	0			AT2G39900	3.0933	2.5567	8.3967	43.0867	14.4633	44.5433	21.9733			AT1G52720	4.99	12.9333	11.72	3.47	0.4	30.85	14.35			AT1G63660	29.3467	59.7333	46.3333	125.98	62.9433	105.79	5.2033
AT1G27880	3.39	3.98	5.4467	10.7233	1.2533	11.1533	2.2333			AT2G41540	1.9667	0.62	3.2133	48.8333	6.1233	51.2067	10.7033			AT1G53450	15.5033	6.0533	13.68	6.47	0	6.64	3.1933			AT1G64490	30.4467	28.2167	33.9233	85.01	32.7367	48.2367	4.0267
AT1G28110	0.29	2.8	16.08	6.2933	0.0233	39.0967	5.0367			AT2G44190	1.28	9.64	0.2333	38.2567	17.89	20.2333	4.47			AT1G54060	9.15	12.1567	20.4567	18.6433	8.72	29.93	9.0567			AT1G66050	93.9933	80.2133	243.35	299.343	137.86	42.8667	2.7133
AT1G29710	30.9	16.7333	0.06	5.6233	0	10.4533	4.58			AT2G44500	0	12.29	0.0333	31.8333	12.0733	35.1067	9.79			AT1G58050	19.11	13.84	9.82	2.93	0.3633	0.9733	0			AT1G66610	188.077	109.433	110.163	102.027	39.42	29.41	0
AT1G38131	1.99	0.5233	11.5533	5.4267	0	9.2233	2.09			AT2G46225	0.4533	6.9567	19.8567	31.57	8.3367	38.08	8.0967			AT1G58100	45.56	30.35	0	35.4367	6.65	37.0233	12.87			AT1G66620	7.5967	12.8367	29.18	37.67	18.1867	43.34	15.53
AT1G43765	1.06	8.1967	8.29	13.87	4.8567	5.1567	0.48			AT3G02120	0	0.04	12.33	76.7333	25.79	41.9967	0.3433			AT1G61040	10.8333	15.67	27.49	30.6933	14.93	16.46	7.9833			AT1G66740	33.6	38.7067	16.5567	75.5433	28.3867	44.9367	14.8133
AT1G45120	0.74	0.4	0.0067	3.1533	0.5833	1.09	0.1333			AT3G02640	10.4467	1.9767	84.6733	223.587	96.0233	108.65	0.0233			AT1G62110	19.8433	7.28	10.68	18.8	1.3867	14.7433	2.7267			AT1G70950	83.25	86.4733	74.3	22.7033	6.0267	14.11	0
AT1G47920	10.3767	2.67	4.6267	3.2533	0	1.08	0			AT3G03130	1.91	6.5067	24.5933	272.76	76.6867	151.163	0.67			AT1G62350	53.4867	46.8267	5.96	42.4767	4.2867	25.3433	3.1367			AT1G71430	43.07	26.8133	19.71	43.7367	17.2267	49.99	4.4167
AT1G48280	1.2967	3.35	2.22	4.51	0	5.85	0			AT3G04630	0.2467	0.3533	2.1433	172.67	21.3633	153.783	3.9867			AT1G63670	115.59	58.6833	54.6633	62.3167	1.1267	8.99	0.5933			AT1G71470	1216.1	992.397	1627.36	1024.15	123.127	83.1867	3.6033
AT1G49740	1.0067	0.58	0.0067	1.45	0.01	12.3767	4.7067			AT3G06030	1.0067	1.9033	28.8533	46.9933	18.9033	24.4967	5.68			AT1G65470	15.0967	13.2833	11.53	5.7333	0.41	20.95	1.7867			AT1G72420	32.2733	34.9733	43.6433	46.67	19.43	33.7633	16.2933
AT1G50420	0	1.7867	0	0.97	0	1.24	0			AT3G06740	0	0.9233	31.9467	55.16	20.4533	53.98	8.1433			AT1G67035	11.6133	9.2467	10.4367	28.6967	0	11.6733	0.4967			AT1G73760	36.7267	15.8733	63.0033	51.6367	23.46	58.62	6.21
AT1G51405	3.5833	2.3733	2.69	30.3267	2.4867	83.7433	0.41			AT3G10720	0	1.8067	9.62	69.1233	11.83	7.13	0.1533			AT1G67580	12.97	20.1933	10.3367	14.74	1.2333	14.3833	7.0167			AT1G75080	5	47.5	25.8933	35.7933	16.7733	52.5833	22.8767
AT1G52150	3.4133	1.2533	0.46	3.3533	0.9867	28.73	3.0267			AT3G10880	0	3.2533	71.6733	78.0533	26.7033	16.7567	0.34			AT1G67690	9.9667	11.9667	13.04	21.29	3.5733	16.17	3.9733			AT1G76140	25.5833	43.3767	40.1167	55.87	27.8667	45.04	18.6733
AT1G52270	1.25	22.23	0	13.1133	0.61	5.86	0			AT3G11520	0.7233	0	31.2533	353.137	28.97	123.717	0			AT1G70610	22.15	40.5133	13.8233	20.63	0.1133	10.6833	5.35			AT1G78540	36.47	52.43	55.83	34.3467	17.24	14.89	2.4267
AT1G52920	0.77	3.3233	0	7.49	0	1.0767	0			AT3G11600	0.84	0.5833	17.7067	64.4633	5.19	119.013	34.5467			AT1G74480	1672.27	306.323	6.99	51.0933	0	10.64	0			AT1G79050	76.8067	47.55	85.6033	110.81	31.3167	63.0933	23.9433
AT1G53730	0.1767	3.6033	0.0033	5.5133	0	10.1033	1.6767			AT3G12170	0	2.2633	4.5567	73.6867	3.57	57.6667	4.14			AT1G75090	16.7567	4.7733	16.1533	52.47	0	23.8533	0.33			AT1G79470	17.9433	71.1133	62.62	89.9133	34.15	51.8433	6.0633
AT1G54090	0.6	6.22	6.17	4.66	0	4.99	0.5633			AT3G14190	7.7067	3.4167	48.7233	290.787	61.2933	96.9333	7.74			AT1G75780	20.7267	14.73	28.0067	32.0233	15	14.3333	4.27			AT1G79650	58.3433	68.6333	125.367	184.383	93.5567	152.703	55.17
AT1G54930	1.13	0.58	0.0133	25.7733	0	3.84	0.3533			AT3G14740	0	1.84	4.51	20.6567	9.53	77.0467	0.1133			AT1G76980	37.7767	74.6633	81.75	50.7867	0	16.34	1.4933			AT1G79930	97.7767	117.003	73.63	133.43	61.4533	138.643	40.48
AT1G55020	0.0067	1.5133	0.04	9.8067	0.03	12.5267	1.7			AT3G15357	1.7767	15.3933	3.97	55.91	24.0967	12.7233	0			AT1G77250	5.8767	9.7967	9.93	10.56	3.31	11	4.32			AT1G80480	29.5033	85.7933	25.2733	64.5133	30.53	39.2267	18.5567
AT1G55030	9.2267	9.0733	2.4167	1.49	0	1.3333	0			AT3G20150	0.2933	1.1367	7.77	47.15	9.3433	18.9267	0.49			AT1G77580	22.28	2.9433	6.8733	26.5167	8.6	43.6967	14.1167			AT2G01790	348.917	328.737	541.91	600.727	97.64	44.22	0
AT1G55200	0	2.1767	0	42.6467	0.78	8.1467	2.2333			AT3G20395	0	6.7067	0	31.1067	15.44	19.56	0.77			AT1G77720	10.4567	7.1933	24.1333	25.2567	8.47	14.7333	2.3067			AT2G02740	53.09	82.19	102.79	127.88	54.9967	85.2567	17.6833
AT1G55790	10.4567	17.6967	3.5367	13.7833	4.3767	1.74	0			AT3G20820	0	0.7967	10.11	126.093	61.9	59.7933	3.5833			AT1G78100	28.3667	26.7167	19.2967	19.41	7.7533	30.8567	10.66			AT2G02770	140.12	153.38	192.753	176.43	49.36	27.0733	8.8333
AT1G59710	23.4	5.9367	0.9467	16.2833	0.72	3.7967	0.6867			AT3G25250	0.95	41.09	68.73	41.8933	17.45	46.2733	18.38			AT1G79160	48.7167	41.8367	17.9267	36.45	6.2233	31.5467	5.5267			AT2G05420	187.397	240.813	217.357	134.547	19.53	6.5833	0
AT1G61260	0	0	0	3.12	0	7.0233	0			AT3G25980	11.7	14.7733	34.9133	300.927	34.9433	147.433	0.8033			AT1G79330	28.6233	16.2233	0.6467	2.24	0	3.3033	0.1533			AT2G06990	17.4367	26.59	18.5	40.0767	9.6067	35.9867	6.02
AT1G61310	5.7867	1.9133	1.57	1.32	0	1.21	0.0467			AT3G26922	1.0033	14.3433	35.2233	34.5733	15.8067	23.9067	8.53			AT1G79630	5.5867	3.5533	16.7567	29.32	0.0133	34.6333	13.6633			AT2G11890	131.097	198.467	172.947	259.86	116.963	198.913	52.9933
AT1G61970	3.15	3.5933	4.5433	3.32	0	1.5933	0.58			AT3G46320	1.4467	11.23	173.07	138.64	55.02	231.023	2.7133			AT1G80020	20.1133	29.3033	20.5533	37.6767	16.4267	24.4733	1.0633			AT2G12550	147.487	110	44.34	34.92	10.5967	11.4233	2.51
AT1G62260	1.83	7.3667	6.29	5.0333	0	1.9767	0.2333			AT3G50870	0	0.4467	6.2267	236.66	71.6933	167.177	0			AT1G80245	15.98	19.1567	30.2133	31.7033	15.71	26.3133	5.7433			AT2G14880	125.5	86.3	135.877	123.427	49.0767	187.36	29.5833
AT1G62440	29.0467	4.26	0	1.9733	0	1.5433	0.13			AT3G51280	0.7133	5.1767	18.03	206.617	45.0067	83.7267	0			AT2G01370	42.5533	39.2167	45.5433	19.36	0.5467	1.3233	0			AT2G15270	37.86	62.9133	37.5967	55.78	22.3567	46.2767	23.4667
AT1G64260	4.9367	3.02	2.4767	6.0067	2.2167	4.5367	0.8267			AT3G52920	1.0833	3.89	63.5933	161.657	54.1333	144.463	3.1567			AT2G01740	10.3033	23.3767	4.4167	2.7333	0	8.26	1.5633			AT2G16586	48.6633	79.0867	783.463	430.003	172.897	52.28	7.8033
AT1G64450	0	0.25	0	1.3733	0	16.0733	0			AT3G54630	2.61	2.6733	20.1233	58.4633	26.47	17.4067	4.2167			AT2G02150	7.8667	12.17	3.7467	8.8167	1.6667	4.3633	0.6667			AT2G16800	21.4033	21.48	31.3467	55.1633	11.3767	48.88	16.2433
AT1G67080	0	0.02	1.7467	1.1	0	8.8733	1.78			AT3G54650	3.45	14.9967	11.6667	26.7933	11.6567	35.4533	11.56			AT2G03050	13.0733	11.9	24.85	3.8167	0.1033	17.37	3.03			AT2G17250	78.9367	105.517	62.8867	125.377	60.5833	130.517	9.2567
AT1G67110	0	0	0	1.48	0	9.6667	0			AT3G57860	16.54	14.1867	57.55	64.0067	25.51	46.51	1.5633			AT2G04305	4.17	17.0233	6.45	6.46	0.7667	12.5167	0			AT2G19385	56.3433	71.07	56.5133	124.58	42.2933	93.3967	13.99
AT1G67440	5.1367	8.8967	0.3567	6.2533	0	15.2	4.09			AT3G58400	0	3.3233	59.4333	57.8167	18.9767	47.3967	0			AT2G04740	26.0267	55.74	10.9167	25.3633	9.4733	19.41	9.7833			AT2G24310	37.78	32.5433	76.6433	61.74	27.0133	148.2	2.3933
AT1G68640	0	0	0	2.2467	0	38.7167	0			AT3G60840	12.83	5.6067	21.51	128.77	31.6767	32.6067	0.1533			AT2G04865	21.9	21.06	27.0067	38.7333	14.7333	19.7233	8.6167			AT2G24490	17.7533	49.34	61.8733	61.2133	23.64	106.557	10.9567
AT1G68910	0.02	2.13	0	2.6067	0	9.23	0			AT4G02380	0.6667	56.3533	4.9833	31.8867	4.5567	37.0333	7.6467			AT2G05812	7.5867	9.9267	12.2367	5.0167	0.14	7.8	0.2733			AT2G27840	226.843	161.983	179.28	485.9	218.263	453.83	2.9667
AT1G69200	10.9	5.03	2.3433	18.55	7.7067	15.3067	0			AT4G02800	4.49	0.28	12.5067	157.297	3.0333	82.4	0			AT2G15630	21.6567	18.9967	6.4933	5.0967	0.1367	5.09	0.8633			AT2G27880	555.617	290.507	18.46	227.597	23.94	87.3333	0.0067
AT1G69295	0.2933	0.81	0.0067	9.35	0	60.4833	0			AT4G03100	0	0.21	0.2633	34.6167	12.9733	54.8167	0.0333			AT2G16485	10.2433	17.04	17.8067	12.29	5.7833	14.0367	5.6667			AT2G27970	48.3233	32.78	123.867	255.4	82.2833	79.3033	5.4767
AT1G69700	0	2.2267	0	2	0	65.7267	5.59			AT4G05190	0	1.6567	15.1933	99.1233	37.6567	39.1833	0.68			AT2G17270	6.8933	7.94	7.9	11.0333	2.1033	18.3733	2.93			AT2G28000	179.853	203.327	94.52	230.64	65.0367	261.643	96.2767
AT1G69920	0	0.5733	0	3.6867	0	2.46	0			AT4G09930	0	20.2067	800.233	787.057	105.517	164.31	48.7033			AT2G17510	29.59	24.95	7.32	24.4067	8.1033	29.7367	7.7433			AT2G28380	8.6	17.4067	16.9	43.6633	9.54	168.623	14.64
AT1G70220	0	2.7867	0.15	5.5	0	0.9533	0			AT4G10690	0.9933	0.6467	2.3467	108.153	34.6333	75.2067	4.2533			AT2G17972	33.5167	19.2333	17.0433	16.06	6.48	4.7933	0.7767			AT2G28450	26.1667	32.47	34.44	41.1633	18.42	33.1	7.5567
AT1G70340	2.5367	3.74	1.92	9.1267	2.9667	7.4333	0.4367			AT4G11080	0.7133	0.5033	7.9967	94.56	13.0533	38.7033	6.11			AT2G18460	13.3533	11.5833	21.29	8.88	0	0.9633	0			AT2G31740	31.5167	40.92	41.2933	48.7233	7	34.28	5.18
AT1G71710	16.14	23.09	0.05	9.2567	3.9533	8.0933	0.5			AT4G14330	2.46	1.2167	9.03	47.5533	13.21	32.44	0.7367			AT2G18500	22.99	12.2333	20.7833	2.7	0	8.9267	0			AT2G33430	27.9033	28.34	16.6133	36.8367	14.5767	46.9533	19.1233
AT1G71866	0.7833	0.0367	0	1.6333	0	1.3433	0			AT4G15830	0.06	0	17.7133	134.86	5.5367	95.9867	0			AT2G19870	20.24	40.56	17.8533	20.6033	8.33	21.73	6.6833			AT2G33610	20.44	23.72	30.4067	50.2667	23.4467	40.74	14.6733
AT1G72160	2.01	0.7	0.0467	13.0067	0.6667	18.9667	2.3267			AT4G16230	0	14.0167	42.1	29.4133	5.7	86.0167	0.3867			AT2G20020	6.86	23.67	12.7133	21.88	4.8833	14.3733	5.1333			AT2G33620	3.8367	11.88	29.6867	32.18	17.03	96.5033	41.1
AT1G73910	3.6867	0.6633	3.7867	10.7167	0	8.7633	1.2367			AT4G18030	2.3667	1.36	1.8933	18.7167	1.8967	20.1267	8.05			AT2G20610	16.9667	14.94	14.62	11.7467	1.51	19.58	4.5			AT2G34357	35.52	50.4333	19.8967	60.1433	13.4867	40.25	3.4233
AT1G74090	1.2967	1.5567	0.0667	5.5867	0	0.7967	0			AT4G20730	0.0067	7.0267	30.7367	24.2733	10.5	21.1167	4.4133			AT2G21350	10.96	9.7833	4.2033	2.9967	0	12.7433	0.5967			AT2G34900	56.6067	74.9867	39.66	148.92	52.8133	83.7033	15.1833
AT1G74850	1.79	1.03	1.9867	3.5633	0	3.93	0.0167			AT4G22190	0.8167	16.2467	45.42	60.6667	21.8167	36.0833	4.54			AT2G21450	69.3033	49.48	11.0533	23.8367	0.0133	7.49	0			AT2G36340	73.27	33.3033	54.6367	79.39	9.41	28.8733	0.87
AT1G75580	0	0.9267	0	5.4667	0	78.7133	0			AT4G23800	2.1867	4.3833	31.8133	214.427	84.0833	140.63	0.04			AT2G21800	6.77	8.1367	36.41	49.11	14.0433	13.8533	6.8633			AT2G36660	123.21	213.997	35.69	84.7733	6.1133	21	9.3467
AT1G76570	0	0.41	3.0833	3.0733	0	3.65	0			AT4G26660	0	0.43	7.1367	103.157	21.33	29.4533	0			AT2G22870	22.2133	46.89	20.0567	29.8733	1.1567	26.97	8.93			AT2G37400	80.4733	61.01	79.1833	76.6733	22.2567	81.6133	25.91
AT1G77280	7.14	2.1933	5.94	5.4433	0.3367	4.65	0.0167			AT4G27660	2.6133	7.6267	52.1333	124.403	58.1233	41.33	6.7433			AT2G24680	10.59	24.2	33.2333	30.2467	7.47	10.0467	0			AT2G37990	54.2333	80.2967	86.1833	81.2333	40.2533	127.82	30.5133
AT1G77400	0.5433	2.3033	10.9067	7.9267	0.19	5.7533	1.1833			AT4G28230	0.0433	10.5833	17.68	39.84	11.78	18.97	0.9033			AT2G26470	19.0767	12.55	22.2367	38.84	7.6067	20.95	5.9833			AT2G38560	26.01	26.0967	40.3167	40.67	18.99	46.5533	21.8167
AT1G77620	1.2533	3.7033	4.38	1.2367	0.0433	8.3267	3.3267			AT4G29170	8.28	12.8267	61.0467	75.8067	29.51	34.59	5.9867			AT2G27170	12.6367	10.62	18.14	29.1933	10.3267	25.0167	5.5767			AT2G38620	37.4567	27.7333	117.027	97.2967	18.91	125.643	2.0567
AT1G77640	0	0.3267	0	4.1933	0	5.0367	0.1867			AT4G32490	6.1267	0.0633	10.5533	90.3533	44.6333	144.803	23.73			AT2G27210	9.13	20.1533	19.9067	30.56	13.2067	14.8633	6.5167			AT2G39670	76.7067	61.1567	37.1033	54.2367	20.5633	54.7267	9.6633
AT1G78430	0	0	0	41.0233	0.0133	28.2167	0			AT4G32830	3.87	2.0833	65.9067	158.033	80.29	80.8533	9.1533			AT2G27830	16.76	85.9533	10.2467	6.9567	0	6.75	0			AT2G39810	52.3333	41.57	31.55	48.5133	10.19	30.6667	6.0033
AT1G78550	0	4.4767	2.2867	7.0767	0	9.7367	0			AT4G33260	7.1533	11.2967	28.31	113.497	33.0567	58.6	0.6			AT2G28050	20.0467	10.4433	4.7267	10.69	0.31	4.0067	0			AT3G01800	82.6233	145.883	91.5633	97.5433	40.82	72.7833	9.85
AT1G80870	0.6133	5.3467	0.01	6.04	0	4.6633	2.16			AT4G34730	0.7233	1.2933	5.2667	25.14	3.4633	14.5133	6.77			AT2G28620	6.9033	7.1267	12.1733	69.38	19.7367	23.1133	3.62			AT3G02710	56.0067	50.4133	72.7467	56.2933	1.91	71.4233	19.9667
AT2G01210	0	2.8533	2.68	1.18	0	27.2233	5.1733			AT4G35620	0	2.45	20.5967	94.32	17.52	19.7167	6.1333			AT2G29080	33.4267	41.0433	19.9767	23.1067	2.26	31.78	12.6567			AT3G03040	64.4667	67.43	48.87	44.71	11.46	22.95	8.5567
AT2G03090	0.5967	2.9333	0.01	12.07	0	431.48	10.3367			AT4G37490	0.3733	2.2033	23.1233	350.46	30.3067	89.0433	0.1533			AT2G30780	35.7167	12.7833	2.4233	21.05	1.9033	11.8433	4.28			AT3G03880	8.0967	38.7733	54.1433	57.5533	23.8933	58.0433	28.8833
AT2G03880	3.78	2.36	0	4.2433	0	2.95	0			AT5G01240	0	0	0.0133	48.4833	12.61	77.4267	0.3933			AT2G30960	14.7633	3.4	15.7667	1.66	0	4.16	0			AT3G04590	131.117	79.7567	46.5533	79.13	15.1633	36.5133	13.4533
AT2G04235	2.82	3.33	6.5733	11.46	5.61	7.1433	1.6933			AT5G02370	1.99	0.89	14.43	70.74	24.74	18.5967	7.67			AT2G31240	32.1567	42.37	37.5033	24.2667	3.6433	27.55	12.5767			AT3G06930	81.53	74.9	60.8067	97.1433	48.2967	68.9733	15.5667
AT2G04680	0	0.7067	0	4.86	0	1.88	0.3067			AT5G02820	4.23	28.63	16.7267	44.2533	6.45	44.96	9.5567			AT2G31920	23.9533	21.01	22.3733	11.7067	5.81	17.7533	2.8167			AT3G07610	42.7133	31.84	32.95	57.1967	13.3567	31.5467	5.0567
AT2G05520	0	0.0567	0.1133	17.9467	0	1.9033	0.0433			AT5G05510	1.0367	11.4167	20.2933	33.0233	6.3767	29.7667	0			AT2G32430	10.3433	19.3433	31.0033	2.8233	0.0467	1.2367	0			AT3G07770	262.543	494.103	117.02	353.807	151.45	231.857	68.4233
AT2G14520	4.4367	7.5733	2.9367	5.1133	0	1.2633	0			AT5G06150	8.3367	36.2667	83.2533	440.82	69.44	169.893	1.9633			AT2G33990	1.9767	5.7333	3.77	33.8467	15.7467	24.6933	8.4167			AT3G07860	18.42	26.73	25.2733	48.8467	10.1633	34.48	9.8233
AT2G15980	3	2.4367	3.7833	3.54	0	1.8367	0.11			AT5G06280	0.13	24.86	11.4967	12.7533	5.7	12.3467	4.64			AT2G34230	17.2633	32.68	54.69	8.76	0	1.46	0			AT3G09110	6.7733	7.2533	98.1167	87.2533	18.9267	166.747	62.0033
AT2G16270	7.74	3.21	1.6667	46.9967	17.15	27.6067	0			AT5G10390	1.9267	1.1233	129.177	244.047	102.707	323.96	5.22			AT2G34310	45.5833	28.0533	9.8833	35.8933	3.6033	57.9133	6.7933			AT3G09680	178.803	221.047	253.833	261.31	111.037	31.3967	0
AT2G17140	2.58	4.78	0	9.98	0.05	4.2967	0.62			AT5G10400	3.0133	11.7933	162.187	418.627	196.763	567.77	26.7833			AT2G35430	62.92	18.67	8.6567	62.3933	9.06	40.4233	1.4567			AT3G09700	70.2567	94.0433	109.15	174.483	82.59	84.06	28.6367
AT2G17620	0	0	0	23.4033	0	6.2733	0			AT5G11320	0	5.4033	2.6667	49.2167	12.8267	31.2267	1.11			AT2G36480	28.1233	28.5233	7.7767	19.82	4.66	11.2033	3.3233			AT3G10690	13.3067	31	37.7167	41.9567	9.75	53.2433	6.0033
AT2G18450	2.6867	0.3967	0.22	21.52	0	8.3733	0			AT5G13840	2.4933	1.9033	50.6733	271.223	65	130.717	1.6033			AT2G37630	10.3467	14.4867	6.4667	6.11	0	10.7733	4.2933			AT3G13440	67.8367	67.0333	73.3133	108.177	51.2067	60.9133	30.6233
AT2G21050	0	0.77	0	0.7667	0	62.4333	18.49			AT5G16250	46.46	6.2967	135.997	379.947	94.2567	210.89	0.26			AT2G37640	50.1767	15.6633	39.4267	28.44	6.2367	9.39	0.6267			AT3G14120	37.4533	29.3467	10.27	66.2533	29.91	24.41	9.1033
AT2G21710	2.0167	5.29	0	7.58	0.02	4.51	1.1767			AT5G20635	0	2.6233	27.2667	38.3367	15.91	38	0.1967			AT2G37940	12.88	23.9833	11.1833	28.2667	6.2267	36.6733	13.9			AT3G17290	75.4267	39.0233	65.0567	77.2533	14.7033	16.7833	0
AT2G22080	1.1	2.6267	5.0067	6.71	1.69	10.3567	2.2633			AT5G24330	0.58	7.5967	5.38	33.8133	15.1833	68.1533	5.4067			AT2G38120	147.127	154.97	0.31	36.02	0	65.94	0.0233			AT3G18380	36.8	38.6	52.9133	52.1667	26.4367	83.82	26.8933
AT2G23300	2.4133	0.4267	0	5.53	0	4.37	0.9933			AT5G26850	5.8433	4.8533	15.0467	51.9567	11.6367	60.9833	10.93			AT2G38170	22.25	25.64	60.37	3.98	0	0.4633	0			AT3G19340	159.03	81.8533	49.7767	58.9367	17.0467	34.3667	16.6367
AT2G23540	49.5667	5.3067	0	22.0167	0	14.36	0			AT5G41880	1.2767	24.7833	22.76	42.95	20.6333	56.3833	14.2667			AT2G40070	6.3	4.4467	9.52	18.9367	8.6867	21.1633	8.7367			AT3G19910	36.83	23.27	82.8433	102.113	41.7933	65.86	14.2433
AT2G23950	0.73	1.7767	0	2	0.2667	24.1933	2.5467			AT5G43760	0	0	0	142.743	12.1967	148.81	2.8067			AT2G40220	87.8567	81.2867	38.6067	54.5233	0.28	46.5467	0.5233			AT3G21110	33.74	39.5133	56.5633	79.7567	31.6833	80.84	9.0633
AT2G24630	0.5467	0	0	3.8367	0	6.35	0.0567			AT5G43810	1.5733	1.5133	3.6367	33.2967	14.63	77.1967	3.2267			AT2G41080	7.21	4.5067	4.85	0.72	0	8.64	1.13			AT3G21640	147.44	115.29	92.3033	85.6467	38.0567	25.8033	11.28
AT2G26530	0	0.3967	0	5.9633	0	1.9833	0			AT5G44635	1.3233	17.1167	14.6133	34.7433	15.7233	59.87	5.2133			AT2G41450	32.73	9.0467	21.9067	14.8733	6.07	12.7533	0			AT3G22330	119.6	119.393	90.8667	107.103	33.4533	57.6167	15.7433
AT2G26910	0	0	0.1367	4.4167	2.0233	14.3267	4.28			AT5G48310	0.7333	1.4133	3.47	38.5467	15.29	14.1033	0			AT2G41560	14.6767	11.71	2.9233	4.7367	0.18	6.8067	3.2667			AT3G23530	90.8467	94.2967	61.4733	47.4533	9.97	9.5567	0
AT2G27050	26.5267	41.91	0.0467	22.6833	0.01	11.64	0.3			AT5G48460	2.4967	0	16.4567	42.4	4.0133	32.01	1.1			AT2G41620	9.3267	10.1933	13.4633	43.4667	15.4567	25.89	8.7067			AT3G27570	106.423	42.4433	45.0533	113.61	48.6867	67.87	32.9933
AT2G27610	2.6	1.6333	0	2.1933	0.3533	2.22	0.04			AT5G48600	26.17	21.7433	91.6433	90.0367	45.7867	38.2167	0.7867			AT2G41720	9.17	10.8733	10.87	15.7367	7.1933	17.1867	7.33			AT3G29760	114.84	79.16	94.3867	36.97	12.3767	11.1033	4.5767
AT2G27770	0.2167	1.12	0	9.5933	0	9.1167	0			AT5G50470	0	12.6467	33.03	50.7867	0.4933	1.8967	0			AT2G43850	28.1733	14.56	65.0667	4.54	0	2.1767	0			AT3G44600	63.45	62.4567	25.6333	63.3067	27.43	60.0133	27.2567
AT2G28150	1.35	2.17	0.0067	4.39	0	50.2767	0.1767			AT5G51460	0.84	14.31	25.5933	13.4733	4.5767	36.3733	1.0733			AT2G44450	106.763	55.6433	0	36.0833	0	20.54	0			AT3G46870	42.2767	108.653	67.7067	73.9267	16.62	63.56	14.5333
AT2G28400	8.0233	27.5167	0.0533	2.6667	0	6.17	0			AT5G53290	0	13.6967	4.4333	75.11	15.26	32.1367	0			AT2G44830	5.3367	3.0433	7.1167	29.04	1.2133	12.9433	5.35			AT3G48480	22.8033	34.5967	102.333	79.1367	10.26	26.3967	8.5167
AT2G29260	12.2067	3.7567	0	11.4	0	7.2767	0.21			AT5G53670	1.2	258.727	492.393	138.98	20.0867	2.5667	0			AT2G45480	64.8867	27.71	2.4967	6.4367	0	32.57	0			AT3G49240	35.8	43.7	25.9067	53.9967	19.4367	31.4267	3.33
AT2G30100	2.3567	3.66	0.1	4.04	0.6133	2.4233	0.15			AT5G56120	0	0	34.81	132.263	27.2033	72.7633	0.1367			AT2G46110	16.54	46.1	50.9133	31.0367	2.8133	17.7467	7.6733			AT3G51530	33.6633	40.7133	36.0633	80.71	17.1467	29.4433	8.9367
AT2G31220	0	0	0	4.3667	0	1.8933	0			AT5G59320	0.7467	4.2767	21.3133	985.57	194.217	3422.46	14.1467			AT2G46530	99.58	34.86	2.3067	1.1767	0	9.38	0			AT3G52150	23.06	17.6	40.7533	73.4167	30.33	60.1033	21.2
AT2G32010	0.0233	0.85	0.0033	1.2633	0.0133	5.2567	0.2833			AT5G59970	3.8867	51.5167	281.947	247.74	105.24	331.913	53.47			AT2G46920	5.8767	12.2633	6.3933	11.6467	0.0633	25.0133	6.83			AT3G54080	22.1767	6.1867	27.3867	18.6533	8.4467	66.42	32.2767
AT2G32280	0	0	0	6.5467	0	26.1633	0			AT5G61130	3.77	11.87	0.06	130.413	33.8633	342.72	11.4467			AT2G47860	18.8	28.14	2.4067	2.7933	0	30.6333	1.0733			AT3G54310	239.34	249.353	1252.4	266.84	88.76	11.1967	0.26
AT2G32590	1.7933	4.0467	8.2633	47.0867	10.5333	16.0233	0.2533			AT5G66230	0	38.98	31.85	239.857	12.74	113.083	0			AT2G48160	14.4	26.97	14.6833	23.1467	9.2667	16.4533	6.69			AT3G54490	210.273	111.387	104.14	224.73	23.1633	67.31	0
AT2G32960	0	0.1633	0	4.1333	0.0133	2.47	0.17													AT3G01890	21.33	20.85	14.24	10.9333	1.6133	9.5467	3.12			AT3G54750	38.65	27.72	63.1167	94.04	14.3033	56.4333	3.09
AT2G33510	0	7.5367	0	10.7133	0	90.0867	1.9													AT3G02160	8.2467	6.9867	20.2767	11.27	0.1533	3.75	0.3667			AT3G55605	88.84	55.2633	48.23	154.427	77.87	124.853	46.5467
AT2G33570	0	6.3433	0.0367	4.51	0	8.3467	0.43													AT3G03030	27.57	13.4533	11.8833	22.32	8.39	27.76	8.65			AT3G58560	39.06	57.2433	30.44	58.8567	11.4767	45.4433	21.89
AT2G33855	0.82	3.9233	8.6967	4.34	0.1667	3.2333	0.51													AT3G04260	3.9167	6.2733	15.7133	2.2967	0.0133	13.7067	2.4867			AT3G59670	119.277	55.5367	69.9233	83.1833	31.1367	55.6167	1.2467
AT2G33860	10.16	0.3733	0.0433	2.8	0	89.2767	2.8567													AT3G04340	9.38	8.9867	17.1367	14.98	5.03	9.98	3.26			AT3G60190	30.42	133.14	104.27	64.0133	14.4333	52.0367	20.4433
AT2G34320	0	0	5.2167	4.1467	0	2.4867	0													AT3G04480	21.9667	15.77	3.5233	28.6733	10.7033	23.58	10.0433			AT3G63130	65.4933	70.51	85.4133	203.11	77.7	143.387	14.8133
AT2G34710	0	0.1767	2.7667	9.23	0.2033	83.6767	1.7333													AT3G06010	3.8967	7.6867	14.5633	12.9267	5.1233	12.3467	3.0633			AT4G00560	24.1967	7.5533	22.3233	39.6133	11.4033	36.0133	16.56
AT2G34920	0	3.31	0	21.9767	0	11.2167	0													AT3G06340	14.1233	12.7867	11.44	24.1067	0.44	24.0433	4.89			AT4G00620	60.4	45.1767	54.3533	92.1167	42.0367	94.4333	15.8167
AT2G35310	0.3633	0.8367	3.11	3.73	0	10.76	0													AT3G07150	6.6533	26.14	10.68	7.1167	0	28.72	8.04			AT4G00660	86.8	130.89	57.09	82.7467	20.3167	58.3233	26.8433
AT2G36350	0.02	0.0067	0	6.7967	0	14.2467	0.6067													AT3G09000	5.9767	10.8433	22.2167	55.2167	13.4667	18.2833	1.1167			AT4G00752	68.71	66.7467	79.0067	59.5233	17.6167	47.55	21.2967
AT2G36400	0.5333	0.89	0	1.5	0	50.3033	1.1433													AT3G09730	8.7767	4.9133	25.26	18.12	5.7833	10.9967	2.8167			AT4G00920	350.903	310.1	295.84	371.597	59.0633	102.127	1.66
AT2G36410	0	1.4733	0	12.4	0	49.1467	2.63													AT3G10140	16.7633	16.1233	11.2067	15.9533	6.49	22.9433	8.4867			AT4G00930	85.8667	95.0333	59.4367	67	29.3833	22.3433	3.82
AT2G36570	2.26	9.2833	0.0167	8.3533	0	5.2533	0.3033													AT3G10650	24.3933	22.38	13.7433	14.76	6.98	17.5067	6.1033			AT4G01180	43.5767	75.1067	125.557	81.0833	17.6033	26.5067	0.0767
AT2G37040	2.8333	0.9267	7.3067	0.6633	0	0.59	0													AT3G11050	79.2533	47.4633	7.38	55.3633	1.82	76.54	0.8367			AT4G01260	11.3433	47.67	211.373	293.067	86.1433	27.66	2.4267
AT2G38830	0.53	9.03	0	8.84	0	2.9167	0													AT3G11760	9.45	14.7633	3.71	6.8733	0.0133	13.3367	5.7667			AT4G02150	36.5433	58.4833	61.0967	188.653	89.2267	80.8333	8.5367
AT2G39180	1.6067	1.21	0	2.7767	0.0633	2.99	1.1033													AT3G12530	7.0533	9.5733	7.8333	24.0433	4.7867	33.0433	3.5167			AT4G03630	149.837	91.15	292.74	34.0767	16.9733	13.3933	0
AT2G39220	0	0.1133	0.1	2.29	0	68.0767	1.15													AT3G13438	8.8367	8.41	9.0667	4.8067	2.4067	6.07	1.1733			AT4G05520	10.5267	9.9367	109.783	198.743	68.8433	82.6433	7.9967
AT2G41170	0	0.3467	0.03	23.5667	0.0367	47.4967	4.5067													AT3G13682	15.7367	4.0333	7.2033	5.2633	2.55	4.1	0.0433			AT4G08790	7.8	20.1333	32.9067	44.7733	17.34	39.98	16.09
AT2G42220	0.4733	0.3533	0.0133	2.02	0	2.27	0.0267													AT3G14090	18.8067	20.48	12.16	17.64	0	8.3167	2.0567			AT4G09730	40.0933	51.2033	45.5367	46.15	14.64	30.1667	10.44
AT2G42620	5.21	11.2733	4.97	7.4067	0.58	7.5667	2.3967													AT3G14580	7.9833	6.5933	8.9733	2.4867	0	9.84	3.0533			AT4G10320	72.21	94.29	52.7033	82.83	34.8	71.92	18.1267
AT2G43445	0	3.0767	1.34	10.3167	0.0767	0.6667	0													AT3G15350	49.66	16.8633	0.01	1.0767	0	6.5933	0			AT4G13690	27.5433	48.2733	41.71	49.5833	15.7133	36.8	16.35
AT2G43720	3.57	4.4367	8.1967	38.3533	4.0767	25.86	0.8467													AT3G17830	6.03	15.95	25.8867	20.1567	6.7933	13.17	2.7567			AT4G13985	89.1133	52.2567	58.9	55.53	26.8433	13.93	1.3367
AT2G43990	2.0867	3.0767	6.7133	4.4567	0	6.78	1.4067													AT3G19184	181.94	69.5667	73.64	58.9767	0.4733	29.2833	0			AT4G14000	57.8533	43.98	76.9133	102.91	23.9367	52.98	23.8667
AT2G44690	0	0	4.3767	11.9067	0.0533	22.2333	4.0967													AT3G19210	19.32	32.8933	36.41	34.02	6.7167	16.9067	5.87			AT4G14320	364.8	249.35	532.44	936.27	470.083	940.6	313.92
AT2G45160	0	0.27	0	0.8133	0	16.4833	0.4													AT3G19510	12.3	15.7733	8.8767	8.03	1.1433	14.01	2.5			AT4G15640	61.94	76.8367	66.45	124.163	58.37	84	15.3167
AT2G45340	0.11	3.7367	0.0067	1.36	0.0133	2.6067	0.5267													AT3G20760	34.5367	30.3633	37.7233	16.5333	2.5733	5.28	0.2567			AT4G18440	53.9433	67.9367	51.0567	99.68	41.1433	60.5067	3.76
AT2G45930	0	3.7533	0	3.1067	0	1.62	0													AT3G20930	30.3367	36.5567	23.06	4.93	1.9567	10.1967	4.1167			AT4G20360	52.9233	39.2733	21.11	42.55	8.6533	45.8133	22.51
AT2G46250	1.53	1.16	0.2433	7.7833	0.2633	3.4633	0.9067													AT3G21050	35.89	13.9433	14.0033	46.7267	13.7967	4.4367	0.2333			AT4G22285	71.42	62.6	59.8867	102.643	30.4667	58.72	27.16
AT2G46380	0.0133	0.4933	0	1.07	0	3.5667	0.1267													AT3G22220	18.11	12.9533	22.2167	41.5267	13.5133	20.3967	5.8267			AT4G22380	43.1833	29.7867	11.81	74.0967	32.63	183.47	6.8333
AT2G46410	0	0	0.27	12.11	0.98	20.4	1.4533													AT3G22590	13.2033	35.8133	43.57	24.1267	8.33	39.3267	19.93			AT4G23040	31.4133	49.9633	62.6233	31.9467	10.8333	17.6567	8.3767
AT2G46810	0.1433	1.6467	11.9433	3.4433	0	0.8367	0													AT3G22860	22.4433	30.8033	7.5233	17.3967	0.8567	1.63	0			AT4G24210	9.1133	19.3767	52.2467	59.76	23.6833	38.3	17.7933
AT2G47000	0.7133	4.71	0	2.15	0.0033	10.3567	0.0733													AT3G24120	24.7833	28.7	19.6967	50.7733	0.9033	33.9333	15.9067			AT4G24972	213.623	168.43	193.887	73.7567	35.66	27.9933	0
AT2G47780	0.3167	0.2333	4.5133	32.97	0.6133	7.2833	0													AT3G24320	25.8167	32.5567	20.8967	19.4833	3.9733	19.2167	3.19			AT4G26485	919.66	432.16	447.523	632.6	76.8967	9.5367	0
AT2G48150	0.5433	0.7933	0	0.67	0	1.52	0													AT3G24630	15.7667	20.9433	9.1267	1.4133	0	1.6467	0			AT4G28180	30.8667	13.6433	47.4533	52.8767	26.8733	60.1267	23.5767
AT3G01015	16.0267	28.6567	1.8867	17.7567	6.21	6.3733	0													AT3G27120	12.99	16.91	32.5567	18.9233	5.9967	17.7767	2.0333			AT4G28220	28.0367	32.9067	59.8733	20.0767	8.7733	17.2767	0.0233
AT3G01710	0.1433	0	0	13.51	0	23.64	0													AT3G27130	5.9	13.6967	11.4167	11.71	5.0667	8.9033	0.3467			AT4G28510	93.6167	91.4333	59.87	149.81	72.8667	142.757	29.6067
AT3G02110	0	0.8667	0	17.7567	0	256.127	2.2533													AT3G28140	13.1167	17.6533	15.2333	17.3367	6.3233	30.1267	11.4833			AT4G29730	139.067	108.32	99.7667	88.0367	39.0033	78.8	22.6233
AT3G02330	2.13	3.6167	3.72	5.9233	0.0067	3.1967	1.2667													AT3G28700	34.88	18.8433	9.7433	25.2733	9.8633	25.51	12.3533			AT4G31360	101.1	131.77	304.767	220.163	96.82	354.25	41.9233
AT3G04760	3.1667	3.1567	1.03	3.52	0.01	8.44	3.16													AT3G29310	14.7533	14.1267	8.8867	22.8467	1.4433	24.0133	7.64			AT4G32050	23.6433	53.7333	18.8933	61.0267	26.7033	32.5833	13.2867
AT3G04940	0.5433	0	0.01	2.74	0.0133	6.5567	0													AT3G42860	8.8933	16.76	24.79	14.4633	0.01	13.3333	5.43			AT4G32551	8.1333	27.27	23.2267	44.0733	21.1567	61.3233	25.4033
AT3G05220	0.0567	1.0067	0.7933	6.6933	0.63	19.74	2.4833													AT3G44050	4.1633	15.6867	10.09	55.6767	14.1033	23.12	2.2467			AT4G33080	7.87	12.42	24.77	21.7633	10.7333	45.8567	19.8933
AT3G05330	12.09	4.3	4.97	24.3133	7.5567	29.72	0													AT3G44805	10.32	14.8	30.4433	15.5633	6.4333	5.34	0			AT4G33270	241.923	341.597	141.67	478.137	203.493	233.833	20.7433
AT3G06868	0	0.2567	0.2267	5.32	0	11.1667	0.0167													AT3G47910	24.9733	32.24	24.55	18.8833	6.0867	13.3833	6.1633			AT4G33400	99.7333	26.7533	73.05	112.413	57.0833	63.03	3.6533
AT3G07250	4.3033	0.84	0	0.9733	0.0033	4.67	0													AT3G48250	28.7167	18.01	12.07	26.2167	10.8733	11.72	2.8967			AT4G35570	133.91	166.987	239.637	407.887	173.193	343.033	109.213
AT3G07570	0.6733	2.6633	4.0033	1.7633	0.1333	2.2667	0.12													AT3G48430	11.0267	9.2933	11.45	27.1267	9.0067	18.5733	4.5267			AT4G37110	78.14	37.46	122.527	247.053	101.56	104.853	3.29
AT3G08670	1.53	6.6733	4.88	10.7933	1.2133	8.37	3.0233													AT3G49400	10.9067	10.4967	6.1633	5.6033	0.0133	5.0067	1.1467			AT4G37190	45.8767	33.5767	24.55	50.9067	25.8167	31.2867	3.5433
AT3G09060	0.9067	4.8167	3.5433	3.7233	0	3.26	0.06													AT3G50040	22.5133	15.4167	16.2467	20.3267	2.7633	10.5067	1.29			AT4G39160	34.6033	33.4267	34.7367	35.7467	9.15	26.34	9.2033
AT3G10180	2.04	2.3733	5.4867	17.43	1.77	6.94	1.7033													AT3G50100	11.5133	4.4267	5.8733	21.4667	0	29.0033	4.3067			AT5G01150	590.293	554.96	351.38	167.607	18.3533	13.9333	0.31
AT3G10310	3.4267	3.6533	2.0767	46.6467	2.9467	21.6833	0.0533													AT3G51320	17.5167	16.0867	2.9	10.06	3.0133	12.6267	1.8833			AT5G03070	23.8333	44.53	37.12	31.4067	13.1967	26.3167	9.2333
AT3G11460	1.56	4.67	3.22	11.6933	0	3.1767	0.2033													AT3G52110	46.69	11.71	16.7067	44.3733	4.7367	28	0.06			AT5G05000	45.51	81.63	82.44	73.7567	30.0333	87.0633	33.5833
AT3G12440	1.6467	2.22	0	31.6867	0	1.64	0													AT3G53350	65	35.8933	28.4967	14.56	6.3233	7.4467	0.1267			AT5G05080	65.2967	83.3567	91.2533	247.75	96.0733	120.807	61.16
AT3G13210	1.1333	1.2433	3.4467	3.16	0	0.9267	0													AT3G54090	10.7533	15.1267	12.9733	48.67	2.1167	21.2133	1.7233			AT5G06350	24.9567	31.2733	20.9633	62.71	17.3867	29.2067	3.7
AT3G13600	1.54	1.04	0	3.6867	0	20.73	0.3667													AT3G54710	49.52	27.52	12.5067	83.46	32.91	40.3267	1.15			AT5G06590	13.9	20.5367	22.8467	66.73	27	47.5533	7.9133
AT3G13750	0	0.0733	0.03	2.3767	0	32.5633	5.18													AT3G54740	12.74	31.98	69.29	33.2233	6.16	24.8267	5.15			AT5G08180	235.517	240.32	292.347	691.307	345.323	990.007	48.6667
AT3G14440	0	0	0	3.97	0	1.81	0													AT3G55580	14.0567	13.0033	34.0067	29.6733	8.2167	8.8833	0.74			AT5G10920	43.5267	26.6567	19.2267	56.7433	25.96	66.6633	33.05
AT3G15030	3.9333	2.0267	0	1.2167	0	2.0433	0.1033													AT3G57070	15.54	19.4033	5.6767	24.24	8.5067	42.05	18.28			AT5G11240	40.2933	63.23	48.4467	105.163	31.4	73.6833	2.2967
AT3G15095	0.2133	1.9	0	7.9	3	16.1	6.9133													AT3G60000	119.36	65.1233	0	6.9167	0	1.2367	0			AT5G13510	44.6133	36.72	53.3367	39.9867	10.8233	46.1933	20.58
AT3G15550	0.4267	2.11	2.1633	39.5133	0.6833	25.3167	0													AT3G61150	106.893	48.1467	5.4233	4.0033	0.0067	0.3367	0			AT5G17710	110.47	95.0667	59.6	111.623	44.29	101.58	44.65
AT3G15570	0.12	3.2833	0.8967	1.12	0.12	1.4667	0													AT3G61360	19.8267	12.84	4.3433	12.69	3.1867	10.6167	2.6367			AT5G18620	12.5867	55.59	39.1067	59.4067	12.2567	64.74	17.7933
AT3G17680	1.6567	1.13	0	1.2567	0	13.0667	0.0933													AT3G62890	8.5833	5.6	4.9133	6.49	0	4.1467	0.2967			AT5G19750	46.97	30.07	20.8667	112.913	42.73	129.777	19.3033
AT3G18050	0	0.5	0.01	0.5967	0	10.4333	1.0933													AT4G00525	4.7233	7.7467	25.6933	37.7867	16.95	22.13	8.5133			AT5G21030	414.587	173.63	74.02	54.74	3.0767	3.2967	0
AT3G18560	0	2.01	0	0.81	0	83.1	0.6933													AT4G01023	81.4567	27.8233	30.43	24.6333	0.09	6.7367	0			AT5G21140	139.47	80.99	14.3367	54.28	17.0333	34.9	7.41
AT3G18730	1.97	3.9433	5.0233	22.1933	3.1967	10.8033	1.6767													AT4G02030	12.1	19.2333	14.7367	29.8833	11.6	14.0067	5.12			AT5G22780	38	31.8867	17.4167	46.49	20.2967	22.9333	5.0133
AT3G19480	3.6267	6.74	3.1067	0.2633	0	0.54	0.01													AT4G02040	16.6	18.73	14.2767	20.05	4.14	23.51	3.4533			AT5G23310	22.7767	25.3433	12.81	53.4067	15.97	49.9767	15.16
AT3G20975	9.3467	10.8733	2.68	14.5667	3.49	2.76	0.2467													AT4G02680	8.9633	9.33	19.2833	13.7633	5.54	18.17	7.2			AT5G23480	5.4933	81.2833	40.58	93.9533	37.4867	58.9367	10.54
AT3G21020	0.8067	3.3567	5.38	10.0767	0	7.9567	0.7333													AT4G02820	21.5167	16.22	8.4267	43.23	8.87	29.46	4.4			AT5G23860	194.373	131.533	112.593	41.8333	11.36	21.1333	0.2367
AT3G24880	3.8067	7.15	4.9633	4.5833	1.28	3.5567	1.4067													AT4G03090	19.8167	21.6633	16.3867	34.9967	16.4433	21.3867	7.11			AT5G24020	80.6633	59.2867	57.1233	57.5033	7.82	39.9533	17.87
AT3G25060	4.9133	4.09	6.52	1.2767	0	1.2167	0.01													AT4G04180	23.36	26.0333	12.65	34.15	10.4333	10.1833	4.6533			AT5G25580	33.74	51.9467	79.17	41.1333	20.4533	45.2967	14.8233
AT3G26540	5.55	5.5933	0	6.21	0	4.59	0.6267													AT4G04670	17.4267	8.86	10.2733	17.02	8.23	9.01	0.86			AT5G25900	3.1733	19.5233	36.7333	64.6533	27.2733	133.97	45.0867
AT3G27270	0	0.0867	0	2.6233	0	1.2933	0													AT4G08685	57.43	1.1933	6.6	86.1133	42.09	39.7067	0			AT5G27740	61.9567	80.24	70.21	110.32	37.7533	97.8067	38.7267
AT3G27325	2.07	1.1733	1.5467	0.9167	0	2.81	0.42													AT4G09060	8.2867	11.0467	16.1733	60.5067	14.9133	38.6967	1.6833			AT5G30495	66.37	83.44	29.7667	74.92	10.8367	63.32	27.3667
AT3G29400	2.37	0.3833	0.0067	5.4433	0	3.5567	0													AT4G10070	16.7733	33.32	8.86	28.3467	9.2333	17.3167	8.8033			AT5G36890	44.2567	28.8733	21.47	48.75	21.78	28.6867	10.7633
AT3G29776	0.0067	0.5567	0.0033	1.4767	0	0.5833	0.1267													AT4G11200	11.4967	23.55	12.1	6.1	0.7867	7.37	1.5533			AT5G37320	134.6	92.4367	67.81	60.7167	12.83	8.08	0
AT3G30380	14.62	5.85	1.2567	19.5833	5.46	12.85	1.62													AT4G11850	86.7833	70.4767	12.5767	6.95	0.6633	6.4	1.63			AT5G37475	182.617	176.43	225.26	317.537	122.593	140.587	51.43
AT3G47450	2.1867	6.69	6.4567	28.39	3.2767	16.2267	2.05													AT4G12240	20.3967	7.0767	8.09	17.7167	6.3467	7.2533	0			AT5G39530	28.2967	24.4967	71.7067	32.6867	11.42	6.38	1.7
AT3G48810	10.4133	9.3167	0	4.4933	0.24	3.7433	1.09													AT4G13120	20.63	15.7767	3.7367	23.13	11.4767	13.0367	3.9633			AT5G39550	361.703	282.52	262.04	187.84	87.5167	66.7467	11.5967
AT3G49740	6.2367	10.0667	0.0067	4.1	0	3.8167	1.0767													AT4G13370	35.3133	14.57	12.83	70.19	30.5667	49.8267	2.4867			AT5G39930	763.57	1244.78	1284.05	905.12	112.903	80.61	0.5333
AT3G50420	2.8733	1.05	3.5733	6.5233	0.0767	1.5033	0.4													AT4G13800	9.8	6.1033	10.21	3.5	1.2533	0.7133	0			AT5G39940	28.7233	29.72	52.3433	63.13	11.4967	24.6967	9.61
AT3G50780	0	1.02	0.4933	12.1533	0	24.8667	5.8233													AT4G14490	6.17	6.1733	29.0267	35.6133	11.29	18.1667	0.8067			AT5G42960	32.82	65.0533	77.63	155.777	75.18	124.847	48.07
AT3G50820	0.7333	13.83	0.17	10.71	0.1833	8.0867	0.7633													AT4G16970	1.81	6.81	11.7633	13.5233	4.6567	15.7767	3.23			AT5G43130	34.96	41.8033	31.14	45.9233	22.6633	24.36	12.3133
AT3G51060	0	0	0	1.88	0	15.4867	0													AT4G17750	9.1433	15.91	8.5033	1.3367	0	6.03	3.0167			AT5G43720	23.3567	26.68	25.4467	43.76	15.9733	43.2733	8.0067
AT3G51230	0	0.04	9.24	83.5867	0.7367	23.6967	0.5967													AT4G18375	47.9	24.31	15.2267	24.2167	0.6267	6.5867	0.39			AT5G44200	176.633	180.367	259.58	281.463	107.007	174.287	75.6633
AT3G51350	1.04	3.5133	0	3.82	0	1.2233	0													AT4G18470	7.4967	8.3067	16.0033	24.11	4.74	14.02	2.6867			AT5G44500	90.47	57.87	62.56	78.7533	36.93	66.54	11.2033
AT3G51720	0	5.7233	5.3333	24.66	1.3467	77.0267	0.26													AT4G19130	13.06	11.5167	20.01	17.0067	3.4267	5.8533	1.43			AT5G46570	35.29	50.8567	42.1067	45.6367	14.8333	44.19	10.8667
AT3G51930	0	0	2.4067	12.34	0	5.4233	0													AT4G21350	12.03	7.07	10.2533	4.9967	0	7.31	1.8667			AT5G48350	278.13	243.043	468.19	251.147	19.8133	97.2167	6.04
AT3G52115	3.02	5.7333	8.3433	8.3967	0.0567	12.9767	0.9733													AT4G21670	28.9133	34.7	15.83	22.39	6.9533	10.6733	5.3967			AT5G48480	1558.09	921.617	965.87	1879.8	756.22	3294.19	1123.53
AT3G54160	1.2933	0.6133	0	4.83	0	3.6267	0													AT4G22120	152.707	40.1333	0.63	28.1767	7.6033	21.5267	0.9567			AT5G48720	22.2133	30.0367	224.217	118.59	12.7667	126.933	35.11
AT3G55160	2.6067	3.9567	3.7567	9.8933	3.19	5.17	0.54													AT4G23930	34.3967	9.9533	10.3467	10.6967	0	9.32	1.5333			AT5G49880	24.6633	15.36	27.41	73.1	23.4833	31.2967	11.45
AT3G55560	10.2	6.02	0	10.0167	0.06	92.73	8.15													AT4G24790	32.1533	18.85	10.13	2.7133	0.6367	18.9333	2.0567			AT5G51230	36.7867	66.58	51.8267	64.7233	17.7133	45.92	14.7667
AT3G55660	0	0	3.1533	61.3933	2.2567	29.9033	0													AT4G26010	6.1567	12.0767	14.08	3.4433	0	0.7	0			AT5G53280	27.27	34.0667	72.2567	73.2267	20.06	45.8567	11.3433
AT3G55690	5.7067	14.83	0.0133	13.5733	0	29.2	0													AT4G27870	39.88	11.9233	10.02	4.5333	0.0167	13.77	4.9833			AT5G53770	28.1867	31.9233	41.01	53.6533	15.2033	44.32	13.3167
AT3G56270	0.77	0.8333	1.06	8.09	0.0867	21.73	2.44													AT4G28590	7.9233	7.59	14.2233	22.8533	8.7667	13.2867	2.8133			AT5G55280	238.623	94.6	65.6033	145.04	61.8633	86.31	14.7667
AT3G56330	2.5533	0.5933	6.49	17.9667	5.93	6.5067	0													AT4G29360	5.7367	18.5867	12.16	15.28	1.0667	63.4567	8.0267			AT5G55300	56.6267	67.81	24.9733	91.7867	45.1467	51.2833	22.13
AT3G57180	3.79	3.4433	0.0233	9.9033	4.8433	9.2267	1.77													AT4G30120	11.3367	14.4567	68.5267	5.21	2.5667	0.4	0			AT5G55560	144.197	84.93	22.7233	36.9833	15.8033	10.19	4.79
AT3G59580	18.34	6.91	0	2.1167	0	0.4567	0													AT4G30700	67.5467	12.48	12.5167	12.5333	1.04	9.1067	3.0467			AT5G56380	44.56	33.1333	79.0133	22.1633	6.1367	12.8467	1.1333
AT3G60670	0	1.0733	0	5.67	0	93.92	0													AT4G30720	5.4433	7.2667	7.8967	10.76	0.1567	13.6267	5.1833			AT5G58130	44.1633	68.1667	42.1333	57.7033	28.2667	50.18	12.08
AT3G61300	0.5967	0.8067	0	5.2567	0.0233	0.46	0													AT4G30980	113.837	43.1633	7.1067	7.3967	0.0133	15.8433	0.65			AT5G59390	47.37	73.1167	46.9867	87.5333	15.7267	26.8033	1.1567
AT3G61430	14.9967	7.4167	1.1367	8.3233	0	11.5533	1.4333													AT4G31160	22.4567	20.1167	12.6233	17.7567	5.9367	11.6367	3.2467			AT5G59690	179.81	125.877	876.65	784.92	345.94	715.55	47.8033
AT3G62725	0.0067	0.04	1.17	2.2767	0.49	2.3833	0.54													AT4G31600	31.93	19.1333	17.0433	18.59	8.7567	27.43	13.0833			AT5G61000	66.0867	57.9667	65.6967	153.337	27.4733	96.2767	2.9767
AT3G63530	6.66	7.0867	4.9067	25.3933	1.8267	76.95	1.1833													AT4G33495	15.4267	16.1167	16.4133	36.38	12.4133	18.8633	0.86			AT5G61070	49.54	29.7567	93.7933	44.0533	20.94	15.2767	0
AT4G00460	0.34	0.5533	0.09	10.7567	4.4433	35.3533	0													AT4G36580	16.6033	18.07	11.4033	35.0333	1.0333	15.1733	1.96			AT5G63010	27.9767	32.7833	21.8033	41.4667	14.55	29.15	6.0667
AT4G00950	0	0	0	3.3267	0	66.3367	11.0867													AT4G37580	231.537	54.8333	0.0467	8.2967	0	3.0633	0			AT5G66410	42.9067	42.7667	59.25	103.877	18.06	72.2833	27.3933
AT4G01170	10.2433	5.32	0	23.3033	0	11.18	0													AT4G37890	7.0033	2.2067	5.8467	0.8567	0	12.34	0.5033			AT5G66750	14.8133	28.84	57.9267	170.95	71.8133	94.3633	10.56
AT4G02100	1.5167	14.98	1.3167	1.8767	0	21.3867	0.31													AT4G39235	5.9033	42.1167	15.0333	33.46	10.4767	21.82	5.53			AT5G66990	297.403	137.917	104.057	669.963	44.09	104.043	0
AT4G02110	5.52	4.5833	9.9467	17.5467	4.6733	8.1167	1.08													AT4G39330	720.12	72.1967	0	74.01	0	324.89	1.9767
AT4G03010	0	1.4933	3.31	3.02	0	10.0167	0													AT4G39350	19.98	23.3333	34.2867	5.2933	1.0567	1.87	0.2733
AT4G07960	0	3.0933	1.92	1.7867	0	5.6633	1.65													AT4G39740	11.4167	29.58	10.46	23.56	1.7367	21.3667	2.64
AT4G08910	0	0	0	23.8467	0	25.23	0													AT4G39920	13.8433	15.1233	23.8967	14.7267	6.7367	17.3933	7.74
AT4G09970	1.02	1.09	0	3.98	0	8.2133	0.1067													AT5G01170	10.0667	3.7167	5.2067	6.3367	1.38	8.2867	1.7067
AT4G11550	0	0.06	1.7333	5.0167	0	1.2833	0.2433													AT5G03060	22.1033	9.7667	32.3233	47.4733	12.2733	20.6167	0
AT4G12410	0	0.1333	0	3.6733	0	2.3933	0													AT5G03470	5.94	8.7967	13.91	25.64	1.1667	10.2933	4.0233
AT4G13100	0.67	0	0.95	2.04	0	1.7	0													AT5G04140	104.997	44.5	0.4633	8.1767	0	0.3267	0
AT4G13330	0.96	2.0033	24.96	15.6467	6.7	11.25	0.8733													AT5G05580	21.3333	14.0333	17.1233	31.8767	12.2067	22.5967	0
AT4G14050	6.57	4.9233	0.88	14.25	0	7.8633	1.3033													AT5G05920	28.4533	19.26	15.17	27.8767	11.49	26.7467	11.0067
AT4G14096	2.5767	0.1	1.45	5.6067	0.4767	8.98	0.0733													AT5G06000	2.2967	8.3833	40.13	41.28	20.0467	29.8167	0
AT4G14150	2.58	5.4733	12.19	28.9567	2.6867	8.5833	1.6133													AT5G06190	21.4	16.43	19.1	45.25	20.45	19.1433	1.2833
AT4G14820	4.6867	5.5667	8.71	4.35	0.0167	2.7167	0.1133													AT5G06430	12.4767	7.29	14.2633	10.2467	0	15.6833	6.2433
AT4G14970	4.05	3.88	4.5567	13.2433	5.0833	3.4933	0.88													AT5G06960	5.65	15.46	3.7667	8.4333	0	15.51	6.4767
AT4G15490	0	0	0	27.1267	0.5633	25.1533	0													AT5G08130	22.78	25.9567	15.36	26.34	12.7967	13.9433	3.6033
AT4G16050	0	0.02	0	1.37	0	0.47	0													AT5G08600	22.3	14.7	5.93	22.0267	2.3133	4.3167	1.4967
AT4G16570	6.8367	5.9833	0.0433	4.97	0.4233	8.41	3.7533													AT5G09840	20.83	21.8967	10.2467	26.12	12.1633	17.7133	1.5133
AT4G16700	11.1033	7.6433	0	20.39	7.55	25.7933	0.3467													AT5G10630	13.0433	22.2967	8.6933	13.7433	2.63	17.3767	8.2133
AT4G16835	3.81	2.16	0.0267	1.74	0	2.0767	0													AT5G11270	6.7933	14.06	16.54	26.0733	10.2867	18.6933	4.64
AT4G17000	1.99	0.95	0.28	36.06	0.7233	19.92	0.32													AT5G13100	36.1767	26.67	2.41	61.86	0	77.8967	5.5333
AT4G17610	4.44	1.2667	5.6333	10.0767	2.9367	5.4067	0.2133													AT5G15300	7.5667	11.5567	3.3133	6.45	0.0167	5.38	0.1167
AT4G17710	7.8033	5.6133	0	4.3733	0	0.9133	0													AT5G15380	45.7733	32.69	27.62	44.7633	2.1667	9.6067	2.5333
AT4G20030	8.7567	2.6967	0	11.4033	1.59	12.3967	2.56													AT5G15510	10.0867	5.5533	9.9067	39.3567	2.1433	21.3767	0.0267
AT4G20170	1.7967	2.4967	1.5267	8.8367	0	6.6433	2.11													AT5G15980	28.1533	19.54	19.1767	29.7467	6.23	23.13	4.28
AT4G20880	0	3.2133	2.6567	7.4733	0	18.3233	5.35													AT5G16690	3.1	13.24	31.21	14.11	7.1067	21.4033	5.09
AT4G21705	3.47	5.45	0.82	6.84	1.5633	7.1267	2.0933													AT5G17300	3.18	9.61	3.5067	22.65	10.69	17.91	2.8867
AT4G21820	1.2733	1.1233	3.3267	20.0533	3.0667	14.91	1.5333													AT5G18950	4.5267	10.4967	2.4033	10.09	0	10.1733	4.0533
AT4G23490	0.94	4.56	11.0667	9.5233	0	7.7367	3.34													AT5G19620	12.41	19.3567	33.0133	22.9833	3.17	15.7533	6.72
AT4G23810	0	0.8667	0	1.22	0	0.8333	0													AT5G19920	25.9767	36.2433	38.85	6.2967	2.79	24.2167	3.8533
AT4G24090	3.2967	0.8033	3.5133	8.8567	0	7.1067	2.62													AT5G20880	30.42	29.7467	20.5533	19.23	2.12	9.5233	4.0833
AT4G24510	0	0	0.0067	3.3033	0	0.5467	0													AT5G21040	69.04	39.7333	54.1467	22.16	0.2033	15.3433	6.5
AT4G24860	0.54	2.0467	4.8	3.7667	0	0.8633	0													AT5G23580	121.99	40.2833	0.0667	0.9067	0	11.78	1.0533
AT4G25640	12.34	3.5367	4.2167	1.29	0	3.28	0													AT5G23800	24.7733	16.84	23.5133	18.8133	1.28	7.04	0.2367
AT4G26020	3.7733	0.69	46.7533	6.6567	0	2.6833	0													AT5G25230	16.1467	10.11	8.36	31.0733	9.16	5.6467	0.14
AT4G26090	2.8733	1.1467	2.4767	0.45	0	5.1	0.8133													AT5G27440	7.54	14.64	19.1167	4.3067	0	6.9567	1.6533
AT4G26130	0.6433	0.4667	10.6767	2.3433	0	17.33	0.3567													AT5G28460	12.5467	9.39	12.3233	38.2067	4.96	18.1967	6.5
AT4G27595	0.4433	0.73	2.9067	0.37	0	6.5333	1.6867													AT5G37530	5.72	7.85	4.9167	33.0167	13.4467	20.5833	3.1
AT4G28430	0	1.2333	0.1233	7.1333	2.45	6.2867	0													AT5G38600	2.1	20.2267	39.9067	21.3633	6.2367	19.4233	1.8133
AT4G30130	0.8033	1.99	0.4867	12.8633	2.4867	7.9133	2.4867													AT5G40160	19.0267	21.0367	31.22	33.6167	12.64	17.21	7.5233
AT4G30340	0	1.6233	4.2433	5.02	0	34.6367	0													AT5G40400	5.61	4.72	5.25	4.8833	0.27	4.72	0.3933
AT4G31370	0.81	1.8867	3.8833	14.0267	0	2.0533	0													AT5G41020	23.0733	31.8233	21.9	26.1033	6.72	28.0533	9.8967
AT4G31820	0	0.5033	0.0033	27.1867	0	156.343	17.1633													AT5G42880	30.7633	14.5033	3.16	2.6733	0.0267	2.9067	0
AT4G31890	0	3.9233	0	7.9433	0	11.07	0													AT5G42920	15.6333	13.9467	20.5833	10.38	5.0533	24.79	10.9533
AT4G31920	0	1.2467	0.0467	1.55	0	7.4767	0.3767													AT5G43780	11.39	8.6233	10.7833	25.83	0.61	10.64	3.5167
AT4G33490	2.25	2.7667	1.4633	7.3967	0.1033	1.3767	0.1033													AT5G46090	8.54	8.1567	2.2567	3.4167	0	4.74	0.91
AT4G34160	0.7433	1.37	1.48	4.4233	0	59.6633	0.2467													AT5G46100	7.8	8.47	5.3667	5.8033	0.0133	3.8567	0.73
AT4G35310	0.8433	2.43	0.3833	14.8267	0.0167	39.0967	2.5267													AT5G48390	5.82	12.92	5.6433	8.93	0.9033	1	0
AT4G36120	0.5933	0	0	3.17	0.01	3.5833	0													AT5G48660	10.7867	3.2133	12.7433	24.1467	5.8233	35.87	10.0133
AT4G36240	0.73	0.5933	0	5.3433	0	4.11	0													AT5G49310	82.6667	28.8767	0.01	5.0067	0	0.6267	0
AT4G36880	0	0	0	6.49	0	1.27	0													AT5G51600	67.58	33.9167	16.45	94.0133	28.6367	49.5367	1.0733
AT4G36970	3.0933	6.1567	6.08	7.54	0.12	17.2667	1.34													AT5G52620	35.2767	27.7733	18.24	35.8667	9.77	1.2233	0
AT4G37080	0	0.0767	9.83	5.2233	0	5.04	0													AT5G55530	68.7	19.3033	5.86	25.16	0	26.37	3.5567
AT4G37250	0	2.58	0.0033	5.8633	0.12	12.2633	1.59													AT5G55670	5.3033	8.8933	4.2733	20.77	6.2967	11.73	5.7933
AT4G37740	0.6433	0.6533	0	3.1367	0	82.13	0													AT5G56810	74.0333	38.7667	23.7933	13.4933	6.6433	2.0167	0
AT4G38070	0.07	0.12	2.3633	26.1767	4.9433	14.8633	0.02													AT5G57270	15.2367	18.81	32.58	11.9267	0	23.6067	4.05
AT4G39710	0.4667	0.78	2.97	12.72	0	3.6233	0													AT5G60590	12.66	7.3167	9.9567	31.56	7.6567	26.03	10.89
AT5G01335	0.66	0.44	1.0567	1.0433	0	0.1933	0													AT5G61090	129.8	39.8667	7.2867	4.36	0	0.7667	0
AT5G01420	0	3.5367	5.58	11.4033	0.05	8.8667	0.09													AT5G61960	8.2133	21.4867	7.6567	14.1933	5.8733	14.5333	6.76
AT5G01790	6.9233	0	2.1633	18.7267	0	2.0433	0													AT5G62410	3.35	5.77	27.0167	43.3733	4.9167	21.2333	3.04
AT5G01840	0	0	0	3.92	0	22.0667	0													AT5G62840	9.6833	19.84	36.9133	22.4067	10.9267	15.46	7.8233
AT5G01890	4.3567	1.5633	0.0033	10.8333	3.1467	18.2233	2.08													AT5G63480	8.7533	18.95	19.7867	17.9867	6.2367	31.8267	12.1233
AT5G01940	1.1267	5.5233	0.8067	13.97	0	17.0933	3.8833													AT5G64020	16.95	26.5667	26.0867	13.3467	0.2467	8.8433	0.5833
AT5G02060	1.0633	7.8433	4.1433	13.7833	5.2767	9.7467	1.5867													AT5G64420	30.3767	27.5667	10.5567	60.3933	8.8133	35.5267	1.0267
AT5G02760	0.3433	0.2767	0.4167	0.47	0	3.0167	0													AT5G64980	9.2933	1.9333	6.9933	22.9933	11.1433	25.3867	4.1433
AT5G03800	1.63	3.8467	4.5633	21.2933	4.0867	5.7867	0													AT5G65490	21.2	28.8567	13.5533	31.4667	6.36	27.4267	12.0733
AT5G03870	1.1233	3.1633	11.6467	17.6	0	24.4933	0													AT5G66560	3.9733	6.4167	5.2867	14.09	2.19	32.7433	2.7567
AT5G05240	1.7833	9.91	10.9767	22.1033	0.5967	18.1333	2.5333													AT5G67540	4.1	19.9	8.1133	1.62	0	9.7633	1.82
AT5G05940	0	0.9733	2.6233	84.19	0	47.0633	1.17
AT5G06300	0	0.95	0	32.68	4.5267	31.1733	0
AT5G06540	2.72	3.9267	1.89	3.1733	0	4.64	1.27
AT5G07280	4.68	2.53	8.93	8.56	0	2.2467	0
AT5G07940	3.2933	7.3667	8.57	5.1433	0.0733	6.84	1.3767
AT5G08310	4.59	5.5867	0	4.3267	0	3.23	0.9667
AT5G09530	0	1.4333	0	7.3267	0	4.57	0.21
AT5G09970	4.91	9.04	0	2.6567	0	7.8933	0
AT5G10150	0	0	0	3.5533	0	29.11	0
AT5G12900	0	0.0067	0	4.1067	0	18.7733	0
AT5G13090	0	10.4867	13.93	8.56	0.2867	34.3033	3.23
AT5G16230	32.7133	15.6633	0	9.99	0	4.6233	0.1733
AT5G16420	3.0833	9.58	1.71	5.1933	0.15	5.4933	1.1433
AT5G18170	0.3167	3.2233	14.0633	6.12	0	30.5067	1.74
AT5G18700	3.0233	3.0567	12.2333	20.77	10.3933	13.6433	1.92
AT5G19650	38.44	9.6667	0	26.11	0	2.8	0
AT5G20300	5.7	1.2067	1.5933	9.0367	0.0133	8.66	3.9567
AT5G23100	0	0.1633	0	3.3333	0	13.4767	0.0333
AT5G23930	8.3233	5.1367	5.2367	13.41	0.0533	13.0967	1.2
AT5G24010	0.8033	3.4833	1.3867	4.78	0.1267	1.6933	0.45
AT5G24990	0	0	5.4967	14.1167	6.29	23.0667	0.5333
AT5G27950	0	2.0433	2.6733	15.8667	0	5.4833	0.9367
AT5G28290	0.9933	2.4033	5.6533	1.4833	0.0167	12.0933	5.3867
AT5G36710	0	0.01	9.81	29.81	0.86	27.9667	0.4067
AT5G36800	0	0.01	9.81	29.81	0.86	27.9667	0.4067
AT5G37790	0.6033	0	0.3133	18.9233	3.1367	15.5833	0.3833
AT5G40320	0	0	0	12.82	0	0.81	0
AT5G40490	1.3033	2.85	1.0367	5.21	0.7533	2.7333	0.47
AT5G40820	0.27	1.3167	2.9533	1.5167	0.76	1.1267	0.4733
AT5G41030	1.32	3.6533	0.2033	4.7967	0	1.6033	0
AT5G42720	0	2.28	0.0067	1.1867	0	7.9867	0.3667
AT5G43020	0	0.1033	0	1.02	0	19.8333	7.7267
AT5G45480	1.3033	1.6467	0.5667	2.6667	0	2.3333	0.55
AT5G45700	0	0	0	3.79	0	6.9267	0
AT5G48500	0	0.02	0	30.44	1.69	238.78	52.9833
AT5G48820	0	1.09	8.9333	12.75	0.7033	51.45	0.7233
AT5G49560	0.5733	6.5433	0	11.9767	1.2033	10.8333	0.2133
AT5G49665	0	2.5533	0	22.3967	0	26.5533	0
AT5G49700	0	10.09	0	17.7333	0	20.73	0
AT5G52120	0	0	0	2.45	0	2.59	0
AT5G52630	1.62	5.93	0	10.7667	0.71	4.98	0.5067
AT5G52850	3.1333	1.0833	0.2233	7.32	0.46	2.35	0.0933
AT5G53750	0	7.4033	1.1933	21.4167	1.2467	3.0633	0.0467
AT5G55430	0	0.0667	6.0367	6.5	0	39.9	2.7333
AT5G56060	0	1.0533	0	11.4433	0	2.34	0
AT5G56780	0	0	0	5.64	0	5.5967	0
AT5G57980	11.83	10.5033	0.9467	31.39	5.8767	8.3567	0
AT5G58550	2.6633	3.48	1.9367	9.2967	0	2.8133	1.16
AT5G61180	0	0.0367	6.6133	24.56	3.8033	5.3267	0
AT5G61800	6.9133	2.6533	0	7.8633	0	4.4167	1.7367
AT5G62230	1.13	1.0133	1.2433	5.9733	0.96	79.7567	0
AT5G63410	0	0	0	1.5667	0	6.59	0.14
AT5G63940	0.7567	10.8367	14.1767	8.51	2.5433	32.9833	6.2533
AT5G64050	2.8333	3.4433	6.37	6.4633	1.2533	7.1667	2.6467
AT5G64330	1.5967	5.1833	0.36	6.5833	0	1.2733	0
AT5G64900	0	6.7267	1.41	4.17	0.1933	17.9933	8.7
AT5G65310	0.2	2.1733	0.89	9.5667	0	2.31	0.02
AT5G65450	12.9767	3.3367	0	6.0767	1.4533	2.91	1.0967
AT5G65660	0	2.3467	10	7.1	0.0733	8.0233	0.0367
AT5G65710	0.7033	2.22	0.2	0.77	0	2.7033	0.2567
AT5G65820	1.6433	13.0533	1.9633	5.6367	0	3.6067	0.4933
AT5G66330	2.1	2.68	0	4.6133	0	6.5667	0.6167
AT5G66350	0	0.4733	0	2.0467	0	53.82	0.4033
AT5G67100	4.1733	3.3133	3.5133	12.72	0.44	15.1867	3.79
AT5G67230	12.95	7.0133	0	5.13	0.27	1.62	0
AT5G67385	4.0967	2.53	2.29	1.1233	0	0.9233	0.0133
AT5G67440	0.9567	0.46	0	0.2933	0	6.6467	0.0367

## Sheet: Fig 3e and Supp Fig 4c
Group Ⅰ										Group Ⅱ										Group Ⅲ
GeneID	EC	Zy14	Zy24	AC	BC	32E	32S			GeneID	EC	Zy14	Zy24	AC	BC	32E	32S			GeneID	EC	Zy14	Zy24	AC	BC	32E	32S
AT1G01780	1.38	0.2567	12.6567	0.2533	17.4467	1.3467	16.3433			AT1G02410	47.8333	80.98	56.2367	54.1267	148.95	58.2533	163.06			AT1G02475	19.9367	18.3167	31.7167	7.03	16.78	2.4867	19.6433
AT1G02610	0	22.95	130.397	4.0133	21.8767	2.5867	10.38			AT1G02860	3.71	65.2467	234.53	34.1933	151.517	20.3867	153.293			AT1G02720	19.31	12.37	17.4333	3.51	23.79	10.19	37.22
AT1G03130	1.5733	1.85	7.52	0.3967	9.6567	1.84	11.6867			AT1G03030	18.05	20	64.41	33.53	118.677	23.29	100.503			AT1G03090	19.9933	19.3967	15.91	19.96	43.63	6.09	23.6967
AT1G03600	0	0.38	0.0333	0	10.6733	3.0733	57.12			AT1G03610	4.0267	60.0867	26.7033	25.82	72.8867	5.2733	233			AT1G03740	5.44	15.46	6.3	8.7267	21.29	2.2667	7.2667
AT1G03730	0	16.7933	0.0133	0.02	5.6167	1.6333	9.6167			AT1G04030	93.41	71.63	73.25	34.1033	126.627	38.7333	147.34			AT1G03905	2.2933	15.1567	5.74	0.9767	5.04	3.0733	39.23
AT1G04180	0	0	0	0.2633	8.67	0	55.3167			AT1G04645	72.54	173.383	792.84	9.2267	385.97	0.22	8176.17			AT1G03920	0.01	5.5267	126.173	16.3767	93.43	0.87	9.9433
AT1G04360	0	1.5033	0	0	6.6967	1.4833	32.2867			AT1G04830	9.8167	32.61	92.8133	17.9467	45.4433	14.2333	92.2433			AT1G04040	6.29	3.84	9.3333	0.4767	5.3033	1.6333	8.8833
AT1G04610	0	0	2.6467	0	8.71	0	323.06			AT1G05850	26.52	71.8333	46.2967	34.17	93.1267	35.19	163.94			AT1G04400	13.9433	30.8733	14.4333	0.01	17.81	3.9733	15.3533
AT1G05300	0	0.0267	0	0	0.4667	0.0167	5.4767			AT1G06550	58.2367	42.6567	90.7067	26.4167	59.2867	18.5167	58.2867			AT1G06800	1.2133	12.3733	53.36	23.6933	96.2033	16.1367	159.83
AT1G06680	2.8767	2.8467	0.21	0.6367	15.62	5.47	53.0467			AT1G08530	88.0933	42.8267	90.97	29.1567	72.9367	24.8267	61.1767			AT1G06840	0	12.1867	11.1733	5.8367	31.25	4.0367	17.9033
AT1G09415	2.6633	3.38	5.1167	0.1833	13.15	1.09	4.3867			AT1G08700	55.2133	15.4933	29.71	18.21	74.7367	39.8767	113.453			AT1G07128	1.9633	20.4633	44.9733	5.2867	23.8733	3.0633	23.7333
AT1G10090	3.5067	16.08	5.3433	0.0067	4.1967	1.1567	3.56			AT1G08770	28.5933	22.3033	29.66	11.2967	24.1667	14.3333	29.5067			AT1G07380	8.4167	21.26	10.79	7.66	20.2133	4.0167	35.8967
AT1G10530	0	3.6967	30.3367	0	6.6233	0.0467	31.15			AT1G09370	1.22	113.87	717.15	42.64	400.077	1.98	7485.69			AT1G08630	0	5.13	24.2333	1.19	17.5833	0.2167	151.33
AT1G13830	0	2.0433	6.5233	2.0267	64.8933	1.0233	65			AT1G09580	18.67	9.3233	32.3367	26.0133	85.1167	36.52	172.837			AT1G09645	0.91	9.4867	6.4967	14.5033	36.1933	19.6833	161.04
AT1G15040	0	19.6333	0	0.2067	95.55	0.8133	9.87			AT1G09790	531.147	456.757	865.587	255.147	546.203	28.76	208.353			AT1G09794	9.9533	9.16	17.8233	3.8633	12.4267	3.7433	14.1767
AT1G16910	0	7.04	37.1667	1.1933	9.44	0.0533	3.54			AT1G09810	42.73	75.3867	164.82	19.73	94.4167	13.8567	38.1933			AT1G09930	4.8833	32.3167	19.3133	4.7133	20.6833	0.8467	4.38
AT1G17360	24.02	16.09	0.0067	0	14.8133	2.5367	7.91			AT1G10010	1.1967	209.153	467.213	7.4967	538.807	0.68	417.567			AT1G10020	1.0733	3.8733	31.1633	4.4833	12.1133	11.5933	25.8467
AT1G17400	0	3.25	0	0	4	0	7.32			AT1G12600	24.7567	55.9567	413.667	47.6933	257.75	5.0633	355.677			AT1G10210	9.2133	7.9867	10.3633	0	1.5833	2.6233	9.5967
AT1G18620	0.54	1.2333	0.0033	0	3.3233	0.7633	2.88			AT1G13710	0	20.6567	1000.88	409.223	1688.46	236.267	542.383			AT1G10410	8.4367	34.39	30.8167	5.7533	22.14	6.5167	37.0167
AT1G22500	0	0.3533	0	0.39	8.1967	0.9033	7.46			AT1G13990	19.4833	45.1033	54.4867	5.6167	22.7567	0.6167	91.22			AT1G10690	22.33	67.79	90.51	0	6.1267	0	15.1867
AT1G23040	0	2.38	0.0133	0	5.9933	0.05	288.683			AT1G14010	66.0767	36.2567	44.4767	13.91	62.7133	37.1367	258.437			AT1G10960	3.7967	4.0633	2.2367	11.6967	28.3967	79.55	234.52
AT1G23080	0	0.14	0.01	0	14.11	2.4967	108.86			AT1G14180	10.5833	130.17	40.4733	50.0467	124.06	31.4667	122.273			AT1G11112	0	0.95	3.9167	0.5567	29.9367	6.8133	17.8467
AT1G27420	3.25	0.42	0.1967	0.19	16.18	0.87	3.8633			AT1G14360	57.2933	56.95	28.32	13.04	29.71	33.62	89.2867			AT1G11420	0.4033	6.1033	8.5933	11.4467	23.8	19.1067	42.0633
AT1G28460	0	2.7267	0	0	49.3833	0	10.1567			AT1G14970	28.2867	23.15	99.6267	8.67	37.9633	8.4233	20.3433			AT1G11530	0	22.0733	59.85	5.0267	42.8067	0.1333	253.583
AT1G29750	4.3667	2.7767	0.19	2.2367	6.4933	0.69	6.9567			AT1G15740	12.2633	30.5533	36.48	8.5133	20.5667	0.6	58.3867			AT1G11940	5.4067	21.0067	5.2067	4.7567	21.6033	8.2967	21.2433
AT1G33590	0	0	0	0	1.4967	2.9867	739.733			AT1G15910	11.57	21.69	31.2633	68.06	151.38	71.11	224.037			AT1G13590	0	5.17	151.477	60.3133	154.537	22.1	1499.07
AT1G43245	9.79	10.16	0.9033	0.5767	3.44	5.09	11.28			AT1G16560	37.4667	17	37.0067	26.6267	85.8833	23.98	49.43			AT1G13900	13.5067	2.4667	12.8133	3.5067	18.6767	3.6167	11.09
AT1G44180	0.1	4.5967	7.9067	0	20.3267	0.0533	1.7133			AT1G16840	20.46	73.8933	67.6567	18.03	51.7867	29.2867	179.31			AT1G14080	11.52	13.3333	19.0533	2.4733	42.21	0.1267	61.65
AT1G54500	0.6467	1.0967	0	0.0233	4.9667	3.3333	10.9967			AT1G17290	45.28	165.663	59.5033	46.6067	111.407	54.7733	223.65			AT1G14130	0.89	11.9	15.5667	3.8767	9.52	2.9367	14.4367
AT1G55050	7.18	5.0167	0	0	3.6433	1.54	5.2967			AT1G18210	91.8833	157.49	397.05	140.74	332.067	118.183	394.587			AT1G14260	16.23	18.4167	4.5833	0.2733	9.2567	6.3333	97.78
AT1G55675	1.5433	0.3	0.0233	0.2933	3.7433	0.6967	8.9667			AT1G18660	12.9567	21.45	15.96	15.45	43.9867	25.66	89.0667			AT1G14660	3.3333	3.21	10.5133	1.2233	10.2567	0.87	4.9767
AT1G56240	0	0	0	0	8.8767	2.23	462.98			AT1G19910	97.1933	132.423	200.31	50.5033	125.22	36.3633	242.11			AT1G14790	8.3867	22.2433	21.2433	0.04	5.7133	0.2833	25.85
AT1G57690	0	0	0	0	3.7	0	3.3767			AT1G20225	28.4167	24.8767	71.51	16.4967	41.9533	17.8133	206.81			AT1G16720	5.0867	9.0233	8.2633	0.4933	15.2833	2.9133	22.8533
AT1G58190	0	2.81	5.7767	0	1.67	0	1.1867			AT1G20270	25.5767	35.68	70.4833	6.9333	44.6233	14.39	97.86			AT1G16780	7.09	7.5467	8.2133	13.9867	46.5033	4.2367	9.4367
AT1G59910	0.5867	18.4067	1.8633	1.6233	4.3767	8.5833	18.5433			AT1G20630	51.48	55.5267	91.1367	63.45	146.657	33.46	326.25			AT1G16825	37.96	18.67	45.0167	12.08	25.6367	8.9167	46.0767
AT1G61563	0	0.4867	0	0	27.18	0.0533	3.3633			AT1G21750	178.367	89.7867	153.703	41.7567	152.73	87.7833	858.993			AT1G18260	63.3233	41.1733	8.9067	4.5967	10.11	11.85	54.1067
AT1G63070	4.9433	4.4567	0	0	1.3233	0.0333	0.88			AT1G21900	49.3133	74.9533	38.64	37.4533	78.1367	63.62	205.037			AT1G18265	0.2933	10.3633	96.3133	4.8667	13.71	1.5	164.943
AT1G64950	0	14.9333	0	0.08	9.07	1.66	129.913			AT1G22985	1.2033	54.4433	17.7433	9.6667	24.6167	3.7433	130.163			AT1G19115	0	0.57	44.74	10.8667	26.82	0.2367	263.827
AT1G66200	0	1.2967	0.0167	0	0.7767	0.21	562.587			AT1G23190	31.05	39.1	15.2467	24.5567	56.73	10.8267	142.23			AT1G19410	0.4333	23.7933	65.59	15.3867	39.4533	8.23	105.607
AT1G68470	0	0	0	0	4.1433	0	4.0067			AT1G23890	30.2167	45.6833	69.3533	21.0867	75.1967	16.36	51.3833			AT1G20030	0	0.4867	2.6033	2.9767	18.0633	24.6667	50.9333
AT1G68750	0	0.62	5.6467	0.1	21.7433	0.0067	6.12			AT1G24170	1.5567	73.9367	318.24	72.6867	171.757	51.2867	169.04			AT1G20970	6.5633	4.4433	4.8367	2.0867	7.3833	7.1033	16.7433
AT1G71960	0	0.1133	0.0067	0.01	69.4567	0.9367	86.99			AT1G26690	121.25	66.8667	23.48	8.58	30.5567	8.4333	114.27			AT1G21370	21.5433	26.79	6.0267	5.03	36.7767	8.9133	27.44
AT1G73110	0.6733	0.9333	2.7167	0.3267	6.3767	1.0733	3.83			AT1G27520	47.8067	42.7633	80.9167	10.5767	62.7667	11.49	37.73			AT1G21840	11.07	7.6333	7.7	0.6233	8.2	4.77	13.9867
AT1G73510	0	21.2167	22.4233	5.13	15.7167	0	2.3333			AT1G27770	4.9633	51.56	20.7067	4.96	32.3467	24.2833	61.1833			AT1G27100	3.4067	33.3567	23.6467	0.1533	8.5	35.64	88.3233
AT1G74280	4.3233	7.82	0	0	6.29	3.7033	17.1767			AT1G28410	15.4467	25.7767	16.05	16.17	59.3567	14.3467	29.6567			AT1G27210	0.17	8.9867	20.2267	9.66	25.57	2.2267	18.0133
AT1G74590	1.3733	49.1533	2.3733	1.24	11.6967	1.7133	14.9833			AT1G29060	23.48	39.7833	41.74	11.7533	25.1933	15.8767	36.5433			AT1G27860	18.4533	19.87	33.3933	5.69	15.5833	0.33	3.75
AT1G74680	7.35	1.6667	0.02	0	1.0567	1.8133	22.2967			AT1G29357	70.1667	65.4533	70.4967	10.5633	32.1567	10.6933	57.7467			AT1G28240	5.0833	19.6467	22.0033	1.3733	7.9433	4.4867	11.3667
AT1G75388	0.1067	6.6667	13.0867	1.5233	17.52	0.0633	20.4733			AT1G29970	26.6933	39.66	33.5667	14.2933	39.2033	16.89	42.1667			AT1G30640	8.33	42.35	23.2933	9.4833	29.9433	5.8233	35.6033
AT1G75390	0.2	6.7567	14.89	1.5233	17.52	0.0633	21.3033			AT1G30120	62.69	34.4867	24.5733	10.5467	32.6433	37.0433	140.53			AT1G32120	8.49	3.2633	6.6133	2.4	6.96	2.8833	8.25
AT1G75820	0.07	0.5767	0.0167	0	0.4767	0.76	2.4033			AT1G30300	20.0367	13.42	28.5133	12.77	49.5433	9.1467	40.1067			AT1G34220	15.6767	29.1633	42.2367	8.8833	34.4067	10.5067	23.45
AT1G76370	0	13.3133	2.66	4.3367	11.63	0	9.0267			AT1G30840	32.5933	25.23	72.3833	1.59	16.5167	100.987	295.09			AT1G35190	1.38	2.38	13.5567	7.8267	16.1067	8.2533	174.727
AT1G78320	0	1.6567	8.0833	23.6067	99.1167	0.5633	7.15			AT1G32230	60.8233	144.33	133.22	48.1067	125.413	53.82	117.87			AT1G35720	587.69	404.237	37.8767	0.0567	17.33	0.55	35.1633
AT1G80160	2.31	12.0967	7.5967	0.2233	6.44	0.03	7.3167			AT1G34340	8.46	15.13	49.04	19.3267	49.3967	8.9667	29.3933			AT1G36380	14.2733	7.3267	28.14	8.0433	22.6833	4.5567	11.6867
AT2G01031	0	0.4533	7.04	0	9.2767	0.7933	179.027			AT1G42990	18.86	104.553	116.197	43.3133	101.423	58.81	319.157			AT1G45050	3.88	3.6267	15.9167	9.1033	19.85	21.15	48.6933
AT2G01430	0	4.0533	0.1933	0.1933	30.0733	3.58	173.06			AT1G48175	36.1833	29.8367	42.91	32.3267	72.81	13.3167	32.3367			AT1G47560	2.5767	0.1167	2.2167	5.0633	13.7467	2.2133	4.6233
AT2G01540	2.36	4.0933	7.1033	0	4.31	0.1133	18.21			AT1G50480	7.5067	8.67	17.1133	16.9133	41.25	9.6133	39.0333			AT1G49360	23.7833	34.0233	47.2967	11.66	26.6567	6.0433	27.76
AT2G04046	0	0.1867	0	0	2.6133	0	3.81			AT1G50940	24.44	34.08	39.6167	16.7233	35.6267	16.2367	74.3333			AT1G49520	8.3433	5.5833	8.8833	0.9567	10.4667	3.8067	39.83
AT2G05810	1.2267	11.6533	0	0	0.24	6.1433	23.49			AT1G51340	24.0567	72.38	119.387	23.2233	118.823	27.67	111.703			AT1G49670	13.0833	20.8133	37.4267	13.07	28.6067	0.8533	21.95
AT2G14220	5.4967	7.0333	0.18	0	5.7	0.9033	2.5933			AT1G51630	64.41	48.4333	75.4367	57.69	226.367	16.69	99.4033			AT1G50320	7.4533	3.2867	12.8167	9.63	23.4433	14.9733	30.85
AT2G19330	0.1633	38.0033	2.02	0	17.2533	0.14	65.5633			AT1G53590	71.92	57.41	52.06	6.9167	25.0833	8.6333	23.82			AT1G50360	3.9733	3.1233	24.28	10.72	28.46	2.9867	6.4167
AT2G19590	2.15	9.2167	2.4333	0.0433	5.1967	1.2167	7.3933			AT1G53950	0.04	44.12	273.007	40.42	172.483	3.4467	180.717			AT1G50440	11.7167	13.7833	27.2067	8.2233	32.5567	9.47	23.1133
AT2G23672	0.1433	0.4133	0	0	4.9233	0.79	4.38			AT1G54110	27.6433	34.94	23.8933	17.0833	46.5633	12.8933	27.09			AT1G50950	10.9233	5.4967	23.2933	1.1167	14.9433	2.93	9.4533
AT2G30140	0	1.86	0	0.01	25.4267	0.74	21.05			AT1G55130	64.6867	27.1933	30.93	16.27	44.2333	13.38	38.0533			AT1G51110	7.13	4.0933	13.4267	4.47	9.4433	0.8533	6.17
AT2G30650	0	1.69	1.4867	0	6.04	0.0767	8.9233			AT1G58235	11.73	24.5467	80.8167	3.0133	29.4833	14.48	42.6967			AT1G52510	8.11	5.6133	8.8967	7.1833	14.6867	4.2633	46.6733
AT2G31040	5.2667	0.0567	4.55	0.4067	23.95	3.7233	19.05			AT1G58440	1.8367	21.61	92.13	15.8633	143.067	19.31	121.05			AT1G52590	3.4067	18.8467	9.5367	6.4233	21.2067	9.6867	25.69
AT2G32100	0	0.02	0	0	36.6033	0	56.7367			AT1G59520	7.2633	24.2867	52.8667	7.54	33.71	7.03	62.5833			AT1G53420	0.34	1.5	63.4633	2.6433	72.7933	0.5767	31.58
AT2G32370	0.2333	16.4367	0.73	0.08	20.9533	0	0.3233			AT1G62040	40.2867	54.1967	71.29	17.29	45.9867	16.5833	158.943			AT1G53430	0	0.1067	15.0167	6.3	25.2333	10.6067	51.2867
AT2G33460	1.2333	0.7533	0.55	1.1333	8.6667	0.3767	3.05			AT1G62305	74.1433	89.0733	44.9533	5.2767	38.16	5.7333	55.5367			AT1G53710	17.52	20.3	34.77	8.9867	21.2233	9.6567	20.3233
AT2G33780	0	17.3333	3.3167	0	6.6233	0.4833	61.3033			AT1G62790	194.893	108.26	231.18	91.77	233.257	11.05	313.97			AT1G55620	17.7	28.7233	15.4533	9.2833	21.4633	10.2533	21.1433
AT2G34020	0	3.1733	0	0	1.0867	7.5967	33.57			AT1G63220	64.2333	40.01	44.1667	0.57	27.1633	0.2033	78.4067			AT1G55960	5.6633	8.78	22.3733	2.1467	7.7367	7.2167	15.5567
AT2G38210	0	0.2567	3.4733	0.36	8.36	1.6733	5.6567			AT1G63830	124.207	462.513	645.163	78.13	539.31	111.82	457.18			AT1G57700	7.3533	16.8567	19.2033	9.1067	49.8767	4.37	15.0933
AT2G40420	0.0267	0.7467	6.1967	1.9233	12.9867	0.6833	9.1167			AT1G68100	37.4567	30.5067	41.9467	21.4867	53.11	10.0767	38.1967			AT1G57870	9.33	11.11	16.6733	6.2633	13.96	7.68	41.3833
AT2G42890	0.4833	1.11	0	0.3433	5.1867	1.5233	5.66			AT1G68320	0	59.03	314.87	93.7267	330.81	45.8767	952.883			AT1G58200	4.3967	12.4767	13.7167	10.0033	32.8033	3.8167	16.8767
AT2G42940	1.0667	2.2033	4.87	0	2.4033	0.63	3.4633			AT1G69750	80.1733	91.96	180.877	37.2467	101.81	17.9233	41.73			AT1G58350	10.8	6.1233	14.1067	3.6633	23.54	3.5033	9.5167
AT2G44110	0	0.5833	1.47	0	4.53	0	38.58			AT1G70410	107.26	163.087	324.843	23.0067	114.24	0.3733	628.513			AT1G59650	0	8.4533	23.9433	8.7167	29.21	13.41	37.1367
AT2G44480	0	0	0	0	7.28	0	157.15			AT1G70670	123.297	68.3567	42.0533	1.9433	32.2467	1.49	238.683			AT1G60730	3.4833	1.6967	14.6667	6.8633	14.8133	6.7867	129.303
AT2G45410	0	11.8267	0	0	6.2967	0	8.3433			AT1G71080	53.1667	46.4	47.3733	19.4867	77.5167	30.4333	73.5433			AT1G60960	11.06	8.1933	2.19	0.1033	10.3	3.1867	6.5467
AT2G46850	0	1.2267	0	0.1467	11.8533	0.6533	42.0967			AT1G71890	103.043	102.307	136.787	50.9867	293.097	8.5233	504.31			AT1G62520	0	4.27	21.3333	1.7433	33.8833	11.0867	37.57
AT2G47190	0	0	0	0	9.2933	0	114.663			AT1G73200	36.5867	49.6833	48.0867	6.52	15.84	7.5233	31.27			AT1G63240	1.4433	6.1167	6.8333	0.22	8.19	2.5767	51.3
AT2G48020	1.0567	4.2167	0.1	0	0.7	0.26	3.5033			AT1G74330	4.8533	61.2867	58.3767	15.9867	48.89	8.2767	20.04			AT1G65610	0	28.0267	50.89	0.1433	32.9467	0	41.2033
AT3G02380	1.7833	2.33	6.24	0	3.2733	0.37	3.11			AT1G75030	3.4933	68.5	88.7467	67.36	183.24	0.4333	259.457			AT1G65970	0	15.9433	9.1533	2.4067	29.3733	0.07	994.67
AT3G04720	0	2.32	0	0.0233	2.7233	0.0833	7.0867			AT1G75220	17.9467	20.02	19.96	7.99	49.3533	20.6767	76.9467			AT1G66340	7.48	11.3767	3.98	8.3267	28.4433	6.7433	14.14
AT3G05880	0.94	0.4	1.56	0.05	11.94	0.64	28.4333			AT1G77370	25.2367	21.2267	70.9833	21.0733	50.2733	24.29	122.267			AT1G66780	0	10.8967	3.4233	3.8433	70.33	15.76	231.037
AT3G09190	9.4133	1.3567	0	0	7.96	11.66	82.3133			AT1G77510	461.69	224.617	359.56	21.3867	389.067	77.49	496.89			AT1G66890	0.1967	0.6033	7.0533	7.0833	24.8633	3.3	16.88
AT3G10040	0	0	2.6633	0.35	4.67	5.82	29.69			AT1G78800	53.2933	42.5867	30.14	18.4533	50.0833	17.2167	40.2333			AT1G66900	0.0167	3.4433	12.7367	5.2	33.09	7.74	32.1333
AT3G10840	2.93	0.7	0	0.01	1.0333	2.6767	20.3367			AT1G79340	51.9833	108.913	72.59	25.9967	62.29	21.2767	219.533			AT1G68160	10.5733	18.68	11.94	0	1.7667	1.17	32.77
AT3G13100	0.54	0.9267	3.93	0	3.0433	0.2267	2.6133			AT1G79790	107.06	81.0233	95.4567	10.12	18.2433	13.6267	35.2267			AT1G68260	18.7933	5.4033	8.0467	8.9133	43.1033	12.2667	43.02
AT3G13900	3.8067	10.26	1.1	0.05	0.8667	0.23	1.7633			AT1G79820	32.2533	32.24	51.4433	4.5767	53.3633	20.97	49.3033			AT1G68430	0	12.78	115.74	5.3633	138.777	2.5567	70.3333
AT3G14595	0	3.73	0.0367	0	5.1667	4.0067	151.37			AT1G79960	8.0067	77.1267	108.533	6.94	255.9	28.2767	311.767			AT1G68830	6.9233	13.1467	0.8467	7.7567	31.45	1.9567	5.76
AT3G16400	0	9.27	87.1067	0.02	0.41	0.0233	79.27			AT1G80460	6.1367	17.4867	24.4	9.96	50.4233	14.75	50.7333			AT1G70080	0	39.4367	210.327	0.6367	16.71	0	21.7033
AT3G17710	0	17.6833	5.3067	0.73	9.39	2.4167	7.6333			AT1G80650	0.6167	37.9133	193.003	37.24	85.5567	15.7767	86.4633			AT1G70300	2.39	32.0233	17.4467	8.4733	36.6833	5.01	21.16
AT3G21720	0	0.04	0	0	0.24	0	125.017			AT1G80920	7.68	41.1467	162.64	25.52	79.5733	12.8367	85.34			AT1G70370	4.3033	4.7933	2.4233	0	7.8733	4.0033	63.7167
AT3G22160	0	0.8533	3.8733	0	5.91	0.0433	11.22			AT1G80940	9.09	49.54	96.5467	12.8133	28.6967	5.1633	124.163			AT1G71040	0.81	9.04	38.89	0.1833	17.2	0.04	25.8467
AT3G26070	3.3933	0.8367	0	0	9.3367	17.0633	48.1933			AT2G03120	173.513	164.903	132.65	44.85	105.143	114.483	340.9			AT1G71180	15.1833	5.8467	21.86	7.2367	18.2333	6.3	17.6833
AT3G26500	0	4.8567	0	4.17	19.6767	0	19.2433			AT2G05330	99.2733	85.9033	539.573	32.31	350.377	67.7167	874.447			AT1G72700	0.9033	13.8733	19.4	10.4133	47.1133	4.2967	28.4067
AT3G26790	0	0.5667	0	0	20.41	7.49	367.25			AT2G13800	10.16	44.0467	82.3433	5.4067	96.0367	9.61	82.2933			AT1G73570	18.3833	10.6767	7.6433	3.52	22.6667	3.6667	11.1833
AT3G28150	0.49	5.2933	0.3567	0	10.4067	0.0467	34.78			AT2G14170	44.7667	88.2433	85.3467	83.2633	183.05	46.9267	104.477			AT1G73980	15.73	36.2933	5.84	6.3867	23.9267	10.3433	78.3167
AT3G42670	1.4467	3.3133	0.53	0	0.2567	0.5267	47.8433			AT2G16430	4.7833	126.07	258.067	31.2967	180.23	24.6933	160.953			AT1G74440	48.7833	22.8733	17.4867	5.9333	24.0967	8.5433	56.9833
AT3G43720	0.09	0	0	1.0233	4.4067	28.6433	98.6667			AT2G18960	80.17	99.2	80.7767	60.5033	175.757	48.7367	301.89			AT1G75000	2.44	46.44	75.5567	2.1667	191.61	2.65	132.78
AT3G43790	0	0	0	0	7.5467	0	1.3267			AT2G20130	77.0367	88.3933	63.7	18.7967	58.2767	16.1567	47.0033			AT1G77420	13.5267	13.4067	25.55	5.5167	15.55	5.97	13.7867
AT3G44320	4.5	41.9467	8.17	0.0133	3.9033	0	1.71			AT2G20230	26.6667	19.44	34.4867	17.2133	37.7233	18.62	54.91			AT1G77490	5.84	2.85	3.91	9.34	22.8533	2.3533	8.47
AT3G45410	0.3367	0.31	0	0	2.34	0.0467	20.7733			AT2G20890	34.3267	74.1633	75.15	32.68	66.92	95.91	278.57			AT1G78140	1.7667	10.1933	16.9967	2.94	14.4167	4.6233	31.6433
AT3G45440	0.5933	3.1433	0	0	1.6633	0.4033	6.49			AT2G21540	11.59	32.0833	106.733	27.8867	196.527	10.0467	279.913			AT1G78760	79.3267	69.6367	40.1967	2.3067	29.5467	0.28	4.2133
AT3G51750	0	0.6267	0	0.2133	2.9067	3.8	74.32			AT2G23970	210.81	165.94	300.15	31.6867	479.643	3.43	642.64			AT1G79270	0.8933	16.77	8.38	1.88	20.34	0.0567	96.32
AT3G59210	3.7333	2.4433	0	0	2.29	0.2433	14.41			AT2G24170	10.6333	35.8433	61.0667	8.5333	95.7267	1.1267	95.8833			AT1G79520	27.69	21.0333	27.3833	11.9133	36.0533	1.5333	11.2767
AT3G60540	0.6167	2.4633	2.1767	0	1.62	0.12	17.1767			AT2G24420	20.69	28.6933	66.2567	17.31	46.5	23.32	98.2133			AT2G01260	3.6867	12.84	14.23	6.51	21.9933	3.0067	17.4167
AT3G60580	4.9467	11.39	0	0	58.6633	1.4633	61.44			AT2G25250	29.16	106.273	67.5667	26.9767	116.193	82.1667	423.753			AT2G01320	4.0367	6.85	11.2133	11.0467	22.6433	11.4967	58.3233
AT3G61450	0	4.6167	6.2667	0.0533	21.7433	0	31.08			AT2G26210	10.2933	14.5033	23.4067	10.26	46.6467	10.3067	103.407			AT2G01980	14	10.9667	7.0067	0	0.8667	2.3633	5.07
AT3G61870	0	0	0.0233	0	1.14	2.07	8.0933			AT2G26800	10.5033	42.63	33.5567	18.7367	40.1067	14.4967	46.2633			AT2G02010	0	145.227	179.863	5.7433	22.3133	0.9333	41.79
AT4G00750	0	0.48	2.94	2.9433	37.1333	0.7433	84.8			AT2G28680	1031.88	367.85	1473.28	236.013	1491.16	0.1867	1107.63			AT2G02360	0.8033	7.0367	40.0233	13.16	43.01	10.0833	31.4733
AT4G00850	0.68	1.2033	0.0167	2.9933	21.16	10.07	123.63			AT2G31090	20.5333	50.5467	59.85	19.9633	44.4	12.4733	94.1867			AT2G02410	3.7733	1.91	2.3133	8.1567	25.83	1.9467	8.4667
AT4G02330	0	1.5867	5.5367	0	0.47	0.1967	18.3167			AT2G31570	0	66.8	189.843	27.91	225.713	31.2733	194.543			AT2G02860	7.59	40.5433	22.4633	4.6433	32.6567	10.4333	29.1233
AT4G02360	0.82	0	0	1.5133	6.21	2.7533	52.6367			AT2G33130	11.2667	989.383	2440.88	67.1767	1090.42	0.2333	339.147			AT2G03240	7.0267	18.05	10.3567	4.6	19.5533	6.29	82.2833
AT4G03440	0.1733	0.7733	0	0	0.3467	0.2033	5.76			AT2G33150	187.023	201.757	268.173	109.017	409.33	67.05	630.177			AT2G03440	0	0.17	1.1133	4.5333	38.12	5.3567	11.2333
AT4G04130	1.3267	0.1867	2.0333	0	5.11	0	6.6267			AT2G33390	10.1233	29.08	49.0967	15.3	40.1	10.3267	26.01			AT2G04040	0	3.55	15.8233	0	160.063	108.29	268.257
AT4G04960	0	4.9233	7.3167	0	0.2067	0.4867	13.0767			AT2G34470	7.47	17.4367	30.5167	14.9033	41.2333	43.2267	225.177			AT2G04230	31.9633	20.4567	11.26	5.4733	17.11	1.35	35.9333
AT4G05590	0	3.5933	2.0567	0.0633	5.2333	0.07	3.7567			AT2G36390	21.4433	19.7433	27.73	21.64	63.9333	16.3033	53.81			AT2G04350	46.8933	39.9367	9.2767	6.1067	51.1467	4.2067	50.8767
AT4G10340	6.12	8.1367	0.1567	0.0167	10.4567	3.76	39.7533			AT2G37200	13.48	8.5967	22.7	10.9533	48.1133	23.2133	101.417			AT2G05185	1.1833	2.9067	20.9967	0.6633	15.9967	1.6267	117.867
AT4G11845	1.98	2.5633	3.67	0.31	6.8867	0.49	4.37			AT2G38230	0	23.5033	227.787	38.8133	345.427	43.7633	306			AT2G14160	0.8467	12.2767	19.2767	1.58	12.1267	0	361.36
AT4G12020	2.9433	1.8033	4.21	0.6033	7.3133	0.9967	6.6767			AT2G38360	80.68	111.82	74.6233	11.7067	33.2733	9.3933	135.217			AT2G16365	0.1167	3.7	8.1967	3.25	10.9633	5.4933	34.9033
AT4G13340	0.5267	3.24	6.5033	0.5233	4.44	0.8567	3.1567			AT2G38400	8.3	85.84	375.083	81.1633	517.12	36.5967	200.103			AT2G17370	6.5133	22.3667	21.0567	3.9133	25.6867	6.5967	27.82
AT4G14830	0.3833	5.2133	12.9533	0.36	8.22	0.2633	4.7			AT2G39050	9.89	29.8133	80.9	30.1767	80.9333	7.79	153.657			AT2G18160	0.02	7.1833	25.6467	12.69	38.1467	10.3033	53.1467
AT4G15093	1.0967	7.7533	3.4167	1.4833	16.4967	0.88	17.2733			AT2G39800	2.66	46.4267	170.833	49.6433	117.363	27.0067	437.45			AT2G18162	0.02	7.1833	25.6467	12.69	38.1467	10.3033	53.1467
AT4G15530	0	3.4	14.17	10.0667	33.37	0.0233	5.92			AT2G43745	77.5133	74.0767	387.427	59.0633	161.707	2.67	312.173			AT2G19440	2.9167	9.2867	10.7133	0.6933	9.0133	2.77	30.47
AT4G15735	0	0.72	2.5067	0	3.3267	6.93	45.17			AT2G44770	10.2467	10.6467	38.55	22.4933	130.06	17.8433	69.6133			AT2G21280	22.6033	12.92	15.33	8.73	23.4733	5.15	13.88
AT4G16745	2.14	2.1733	1.8767	0	3.7967	0.1067	7.17			AT2G45135	48.33	31.6	61.4233	34.1867	109.35	9.2867	136.073			AT2G21410	9.65	15.4533	22.7	14.0467	40.8767	2.99	25.3533
AT4G16940	1.0067	2.3	2.8867	0	0.24	0.1533	1.7733			AT2G45170	10.14	75.4067	89.6833	24.3267	117.077	10.2233	109.193			AT2G22300	4.6967	12.9567	6.7667	10.4767	45.0267	5.6333	15.5467
AT4G19985	4.0633	1.0767	0	0	7.66	7.26	21.2467			AT2G46000	39.33	40.3067	94.2133	26.1533	60.5133	18.64	87.02			AT2G22620	0	81.7	75.3067	0	10.7633	0.08	113.157
AT4G20070	0	2.8833	9.7033	0	3.04	0.26	42.6867			AT2G46160	18.62	19.9967	11.9	52.98	156.2	56.4033	161.803			AT2G22795	5.09	4.9467	23.8267	11.3033	28.54	9.3767	20.53
AT4G20490	0	0	0.7767	0	1.26	0.0433	7.8033			AT2G46540	31.5133	32.07	52.1833	31.41	78.1367	43.06	134.78			AT2G25240	0	4.37	29.7067	7.3633	148.773	0.9033	105.897
AT4G21745	0	0.0567	1.1467	0.16	2.59	0.0867	9.0433			AT2G47600	9.1867	6.9567	77.1367	36.5633	77.67	17.6267	188.917			AT2G25605	16.7133	8.9133	4.04	2.39	30.7067	8.05	19.37
AT4G22910	0	1.1933	0	2.9267	8.5233	0.65	8.57			AT2G47650	166.08	79.88	190.407	94.8667	297.573	46.1	394.32			AT2G25850	4.5633	6.2833	11.86	1.53	4.28	1.98	4.1133
AT4G28410	0	2.6567	0.96	0	1.5733	0.5333	113.44			AT2G47710	3.8767	30.2767	78.2033	43.05	105.553	47.62	300.093			AT2G26030	11.6033	10.4867	20.46	6.05	19.73	3.02	11.29
AT4G28740	1.8433	2.9533	3.53	0.46	10.2333	0.6167	14.8			AT2G47760	44.3967	53.76	79.9867	20.9167	64.2333	29.9267	67.6533			AT2G26940	15.3867	18.93	33.95	0.26	10.2	0	13.1733
AT4G29220	1.05	2.3867	0.11	0	10.02	0.6467	16.5533			AT3G01516	35.9	24.7567	33.5433	6.1467	36.19	8.4033	185.08			AT2G27150	6.1033	11.47	5.8467	0.7767	17.1367	1.96	12.0767
AT4G29285	0	0.2767	0.0367	0	2.0367	0.42	5.7167			AT3G01690	42.4033	12.29	75.0967	15.03	47.6967	38.3667	142.133			AT2G28760	0	31.3133	48.8267	4.37	14.1333	18.9433	316.173
AT4G30080	0	2.82	2.6433	0	0.91	0.01	33.2767			AT3G02300	20.0233	25.0367	25.0233	19.0467	58.7533	22.5967	53.4633			AT2G29640	6.83	14.7633	10.0033	5.74	13.26	3.2367	11.9133
AT4G30400	0	0	1.8067	0	8.8133	2.76	33.4733			AT3G02580	25.81	24.41	98.0467	20.3433	43.8433	24.2467	51.8267			AT2G30490	2.6333	5.6667	5.7667	4.37	16.69	8.79	28.8167
AT4G30662	0	0.3533	0.05	0	10.4333	0.1933	5.93			AT3G02800	21.49	59.22	54.21	21.2567	58.6267	14.1933	75.8367			AT2G30575	5.0433	14.2767	12.7267	2.65	12.4767	4.4933	22.0333
AT4G31115	0	1.7067	17.2333	0.15	12.17	2.6333	18.2			AT3G02830	8.6067	3.8567	31.1533	15.6633	59.0467	6.5333	77.34			AT2G30680	19.9633	28.84	83.6267	0	24.9467	0	22.0467
AT4G31877	0	0.25	0	0	8.6733	3.5067	11.73			AT3G02880	40.39	76.81	108.743	44.87	97.8833	37.7167	178.697			AT2G30690	0.6333	7.7467	29.6833	0.0867	34.2867	2.8567	14.91
AT4G32000	0	2.33	0.2333	0	7.75	0.8433	4.7467			AT3G03330	25.9233	20.51	23.5167	18.72	72.7733	21.3533	94.4733			AT2G31230	0	7.33	13.0267	10.3433	83.6667	22.88	59.2433
AT4G32770	30.3033	12.6433	0.0067	0.5433	8.3467	1.0967	21.9233			AT3G05030	132.433	95.39	60.45	16.03	64.38	10.9433	80.3867			AT2G31800	2.4	40.6267	32.0133	16.7067	56.3833	3.4633	12.4767
AT4G34131	0.4533	33.0633	0	0.01	8.5167	0.67	16.94			AT3G05840	3.5967	42.5867	82.4367	30.8833	119.777	26.45	105.173			AT2G31820	4.3667	3.0033	3.5867	0.01	17.5267	3.4533	10.61
AT4G34500	0	2.1533	36.1833	1.3233	9.5033	0.0667	1.05			AT3G06570	16.8367	11.5367	31.2933	19.8633	42.7733	12.5433	29.77			AT2G33010	3.1633	12.4333	58.6933	2.35	14.7033	1.6033	22.0567
AT4G35190	0	1.51	0	0	7.6233	0.2933	82.8867			AT3G08760	17.0167	13.3867	68.1233	6.6	96.8433	16.6933	34.9367			AT2G33585	14.8267	14.3833	16.0067	5.09	15.2733	13.2467	28.14
AT4G35270	1.6867	3.35	0.1467	0	0.6333	0.0567	6			AT3G09570	75.6867	86.6133	104.103	45.8633	102.103	36.1867	104			AT2G33880	0	81.7567	227.913	0.5367	632.523	92.4767	291.823
AT4G35480	0	4.6367	0	0.2133	12.4667	2.1533	17.85			AT3G09770	6.4433	15.2633	44.5133	26.4967	87.2533	21.4033	167.407			AT2G34200	74.8233	26.82	4.9167	4.54	40.9933	6.13	13.8567
AT4G38230	8.6967	4.3367	1.54	0.1833	5.91	0.6033	17.0567			AT3G10780	131.38	71.7667	161.003	21.1633	97.0867	0.6133	329.66			AT2G36810	1.6333	4.26	10.38	1.88	4.72	1.2967	5.9167
AT4G38420	0	6.0733	4.05	0	3.53	0.2367	247.82			AT3G11730	37.8433	102.303	188.207	121.377	336.033	77.1033	553.183			AT2G36890	0	8.82	130.08	14.5567	118.53	13.2233	186.57
AT4G38690	0	0.2533	0.46	0	26.2467	2.8333	37.4433			AT3G11780	22.9633	19.0933	53.4333	17.9267	38.31	16.24	53.8033			AT2G36910	16.0733	13.1767	9.59	14.2067	52.8867	11.02	32.5167
AT4G38910	21.0333	7.79	0.9967	0.3467	14.2233	6.82	16.79			AT3G12320	31.8033	27.96	89.4467	0.8233	18.9867	6.74	51.3267			AT2G37975	18.42	11.48	17.3667	9.8367	20.4033	14.2867	37.5667
AT5G01700	2.39	1.0967	6.5333	0	1.3933	0.3267	2.76			AT3G14205	6.47	23.9067	116.457	42.7167	108.447	13.77	44.4567			AT2G38570	14.28	11.37	6.5767	7.5667	21.87	4.4033	11.5967
AT5G02600	0.23	19.7667	44.6533	2.44	32.22	0.38	9.5333			AT3G14960	38.08	42.1367	36.7967	18.23	159.797	12.9433	184.757			AT2G38750	39.6333	13.4933	13.76	0.18	200.75	0.39	2.8433
AT5G04210	0	2.7	6.7667	0.7767	20.5833	1.2733	12.9867			AT3G15450	98.9367	409.203	888.163	314.603	846.797	22.7667	111.157			AT2G38820	12.5367	9.0733	4.7	2.9967	23.6633	1.9433	9.74
AT5G04340	4.2933	48.65	0	0.02	8.4233	3.1533	58.6267			AT3G15710	89.7133	87.7233	202.783	48.1333	137.363	52.91	265.74			AT2G39705	0	8.5633	48.16	1.3	31.6233	0.7067	32.31
AT5G04900	0.77	0.2233	0.01	0	5.6767	4.1567	39.21			AT3G19640	65.3933	64.0167	75.4	36.0267	110.293	25.5133	67.1333			AT2G42005	6.7033	4.7833	14.55	0.4933	13.67	3.93	12.48
AT5G06839	0	0.02	0	0	4.0833	0.0467	15.2333			AT3G21400	42.8067	36.5533	42.06	33.33	73.7533	41.04	92.3533			AT2G42790	2.17	7.4967	10.8533	4.8533	15.9267	2.51	8.8333
AT5G07100	0.6767	2.9667	0	0	10.8133	0.11	2.8133			AT3G24800	23.7867	27.5567	30.15	20.03	63.3867	17.1967	44.1933			AT2G43290	0	44	4.13	6.66	44.8333	70.66	191.85
AT5G07550	0	1.5267	0	0	7.49	0	96.3433			AT3G26910	34.1767	133.703	42.6167	58.6733	120.967	16.6167	63.51			AT2G44310	4.2433	9.6467	22.2133	8.7733	27.0867	11.0833	48.6267
AT5G07560	0	24.7933	21.0833	0	5.2167	0	1.7367			AT3G27470	142.733	37.7667	25.1167	9.02	39.38	9.0033	38.7133			AT2G44850	7.1933	1.91	3.99	0	13	1.97	9.47
AT5G08185	0	1.53	1.9567	0	10.0033	2.4133	17.7333			AT3G29320	10.7267	14.5067	13.4733	9.0867	30.2267	10.6667	73.5467			AT2G44910	0.84	3.14	0	35.6967	160.443	80.78	262.007
AT5G09710	0.1067	1.45	28.0633	1.1467	14.9767	0.0233	5.93			AT3G30390	15.7933	44.1267	69.3967	12.0667	99.7333	13.6833	78.7133			AT2G45540	2.48	4.0033	4.6867	2.9367	8.0833	2.8433	7.33
AT5G09730	0	0.07	0	0	2.5633	0.0533	9.1533			AT3G44100	33.1033	19.04	43.19	16.5533	56.82	19.82	445.977			AT2G45920	12.4533	15.02	11.4833	0.02	8.84	1.0333	3.9233
AT5G12890	0.8967	22.4267	3.4167	4.7433	11.31	2.23	13.05			AT3G46590	7.3067	8.5167	42.7	8.4	48.1833	7.7967	45.3967			AT2G46180	15.4567	16.32	22.7033	5.6533	12.8333	9.0933	18.7067
AT5G13360	0	0	0	0	0.7733	0.5633	17.8367			AT3G47730	5.32	40.26	49.7667	9.2333	29.4433	13.7633	40.7333			AT2G46370	206.883	83.9533	41.8467	9.93	24.5267	2.7633	6.58
AT5G13485	0.4867	0.1167	0	0	0.4233	0.5733	8.89			AT3G47800	34.1333	32.7267	229.44	11.6367	292.797	40.3133	386.883			AT2G46690	0	7.6633	54.89	19.8067	111.13	9.75	387.103
AT5G13820	0	4.9933	5.08	2.79	17.1767	0.3067	30.72			AT3G47836	24.1733	13.4467	35.1867	18.0333	39.8367	32.2633	67.2333			AT2G47800	9	14.66	11.4833	8.0067	22.5733	1.4967	14.34
AT5G15948	0.97	0	2.07	0	3.98	0	1.54			AT3G48670	24.2667	23.7033	43.3533	50.2733	152.62	106.307	530.067			AT3G01100	25.94	28.95	30.5067	7.6867	31.5767	5.7333	29.1967
AT5G16570	0	11.06	6.9267	0	0.49	0.58	53.91			AT3G50090	0	114.333	845.07	52.8267	516.417	6.34	111.78			AT3G02070	20.96	26.9333	43.0667	5.8633	21.9367	5.4433	38.9367
AT5G17980	0.77	3.4867	0	0	8.3867	2.46	7.78			AT3G50810	145.04	65.15	41.54	3.1067	20.7667	2.45	44.05			AT3G02340	8.19	14.7233	15.6467	7.6133	17.7667	6.0133	21.8933
AT5G18850	0.3533	5.4233	25.8767	0.31	3.0133	0.0367	24.0033			AT3G51090	15.3833	13.79	7.2667	9.6767	105.23	14.2067	152.273			AT3G02460	19.2533	14.2767	27.0433	7.21	24.1433	8.76	18.8167
AT5G19500	0	0.02	0.02	0.09	9.0167	1.43	14.87			AT3G51130	31.7667	73.2067	68.48	24.2067	83.4033	23.63	89.8967			AT3G03360	40.7567	44.38	30.64	2.6467	11.6833	3.97	10.6033
AT5G22270	0	33.1633	2.5467	1.3	10.4233	0.3133	21.99			AT3G51160	37.8567	122.62	204.39	98.8733	225.227	47.6767	163.597			AT3G04970	18.3833	21.7133	24.95	7.5	25.3267	7.92	25.8967
AT5G22810	0	0.3333	0.2833	0.96	8.2767	89.34	644.697			AT3G51840	31.4867	47.7633	73.5233	25.83	57.0667	16.81	122.39			AT3G05150	0	6.9867	148.76	2.94	41.6867	0.0867	212.283
AT5G25050	0	9.63	0	0.05	16.9233	5.7867	15.5333			AT3G52180	15.1	20.2933	37.9767	18.44	61.8467	17.85	60.1933			AT3G05320	4.84	22.5233	26.91	0.4067	9.32	3.1	40.5
AT5G27300	1.3033	0.91	1.3233	0	2.0433	0.77	2.52			AT3G52570	9.9667	14.52	25.18	16.9933	36.9567	20.6933	44.19			AT3G05700	3.27	5.3133	2.41	3.9	25.9933	7.6833	19.2433
AT5G28262	1.2533	1.6467	2.77	0	9.5367	0.2433	5.9033			AT3G52780	3.8767	468.737	446.913	8.1233	558.683	0	857.497			AT3G06330	4.4267	2.8233	5.5	6.9733	14.94	6.7333	22.8467
AT5G34800	0.0433	0.1767	0.5767	0	0.7867	0	1.0633			AT3G52880	44.3933	31.8367	31.1533	23.6433	71.0867	11.54	235.36			AT3G06470	11.32	19.52	27.6967	10.8367	25.59	3.5433	46.3367
AT5G36001	0.0867	0.9	1.47	0	1.2467	2.1833	7.7533			AT3G53370	91.1733	33.7267	45.6	7.5167	27.0567	3.3067	90.79			AT3G06850	3.8467	10.17	17.0167	14.2667	43.03	15.73	37.09
AT5G36100	0	0.1467	2.71	0	0.97	0	27.0133			AT3G54690	24.66	36.9467	42.5867	25.9633	72.3467	23.5333	52.9833			AT3G07960	3.8267	8.5433	5	2.3467	11.1967	2.6833	6.4667
AT5G37490	0	8.26	2.8567	0	7.99	0.4133	31.05			AT3G54720	73.0867	50.13	96.3267	1.69	128.987	3.1067	164.743			AT3G09150	3.6967	1.5433	15.4367	9.4333	36.5833	8.66	24.74
AT5G38180	0.41	0	1.0067	1.97	79.88	9.7667	232.49			AT3G54960	23.7033	47.01	16.77	15.4433	42.3533	23.7867	119.413			AT3G09250	24.9	14.4733	20.6433	0.3333	17.0733	8.47	20.18
AT5G38310	0	1.1567	6.3	0.4633	13.4467	0.2233	59.6067			AT3G56950	16.4667	21.3867	32.17	28.37	68.7833	16.6333	53.0667			AT3G10660	4.64	3.2567	9.18	5.33	13.6667	0.7433	14.7067
AT5G39260	0.1033	0.06	0.3533	0	0.77	0.3433	4.83			AT3G57650	47.69	41.83	59.7867	27.26	72.3367	69.1633	302.727			AT3G11230	5.97	8.35	33.39	10.4933	25.0567	12.0333	52.7
AT5G40010	0	1.41	5.7867	0.0767	4.9	0	2.4033			AT3G58330	127.867	815.59	1595.45	390.857	1205.18	1.3633	292.693			AT3G11720	2.5433	21.22	48.0167	8.0767	44.4	0.9033	83.7367
AT5G40155	0	1.2633	0	0	0.9567	0	2.2767			AT3G58430	11.0667	37.5333	164.113	79.0767	232.74	48.1633	139.817			AT3G12550	8.7667	8.31	2.7667	10.5567	24.0567	10.4133	26.8433
AT5G40540	0	2.5167	0	0	6.3367	0.6367	12.4733			AT3G58750	24.95	12.1167	31.6867	23.1567	49.3867	10.17	221.41			AT3G13050	12.18	7.4233	18.7	2.5467	19.0767	4.42	23.7767
AT5G42280	0.0733	4.26	3.6633	2.8067	6.2733	0.7267	3.1533			AT3G59310	8.24	14.8633	52.1433	0.2667	17.02	0.59	72.94			AT3G13450	4.63	10.82	12.6967	19.1133	40.1533	2.9967	64.7867
AT5G43040	0	0.01	0.2167	0.07	13.1967	0.6933	105.81			AT3G59480	1860.93	913.74	3124.08	278.193	4313.27	1.6967	1508.77			AT3G13640	16.7867	16.9933	43.72	12.2167	34.6667	5.7833	49.0167
AT5G44580	0	9.81	8.2733	0	6.0067	0	21.1433			AT3G59500	41.5	39.2767	36.2833	31.1767	96.3533	40.6467	108.673			AT3G13720	12.7133	27.9333	16.7433	10.5933	28.1733	4.1367	38.9333
AT5G45880	0	0.0733	1.09	0	43.8467	0	1.06			AT3G62370	48.6167	23.3333	61.67	26.1733	73.8867	13.5367	55.86			AT3G14140	0.0133	56.04	173.787	9.41	57.8933	5.5267	12.3733
AT5G48670	0	3.2433	0.01	0	15.0967	1.83	15.1533			AT3G62580	71.04	43.2233	122.86	18.7633	70.0333	13.3567	227.787			AT3G14270	12.43	18.01	11.9	0.91	5.01	2.0667	7.55
AT5G48700	0	7.9233	11.81	16.9833	34.8567	0	15.5367			AT3G62830	42.57	61.2967	130.413	27.37	141.307	36.2867	500.217			AT3G14360	5.5333	4.45	3.96	12.0967	38.7367	7.9467	146.997
AT5G48780	3.4667	0.55	3.1133	0	3.0633	0.1567	2.2033			AT3G63080	5.2667	7.6267	38.29	15.18	76.91	11.04	114.31			AT3G14840	2.39	22.4633	34.8767	16.4767	61.88	6.3367	24.9933
AT5G48880	5.13	3.9833	0.4467	0	10.9833	2.0933	30.63			AT3G63450	4.9733	5.7533	47.6533	9.5167	128.403	15.3067	38.2633			AT3G14850	329.15	35.56	24.0467	0	27.9533	0	1.79
AT5G52340	3.5967	9.5333	0.2967	0	6.4233	0	1.89			AT3G63520	14.5333	23.6867	34.5533	4.82	23.4567	12.2033	163.947			AT3G15220	8.6667	18.08	16.83	9.87	38.7767	5.91	12.8367
AT5G53550	1.4633	13.6267	12.0067	0	13.5867	0	1.01			AT4G00110	2.78	78.11	231.25	27.2133	221.89	12.93	36.5533			AT3G15990	0	20.31	29.6467	4.9767	103.42	20.2567	660.26
AT5G60630	0.2	2.12	0.0767	1.1133	16.1533	4.13	72.6633			AT4G01330	6.4833	81.2567	304.037	104.703	218.637	15.6667	131.127			AT3G16300	3.4833	0.47	1.3967	11.46	45.2567	2.97	156.643
AT5G62140	0	2.1933	10.0433	0	3.83	0.48	17.28			AT4G01610	89.4033	18.2833	41.39	37.7033	216.38	48.07	192.187			AT3G16700	9.07	10.6367	26.14	7.8333	27.7133	12.1533	29.5633
AT5G62340	0	1.0833	0	0	0.7667	0	1.5633			AT4G01940	11.98	11.61	18.2867	13.2	38.2	9.49	35.8967			AT3G17150	57.6867	8.56	11.8467	1.6333	17.9367	0.28	39.8633
AT5G63530	0	0.1167	0.0433	0	6.6367	1.1467	258.05			AT4G04090	0	170.31	598.823	38.4733	1694.71	13.76	8591.1			AT3G19770	11.05	8.9067	4.2767	22.5133	49.8233	13.1233	28.2533
AT5G63820	0.9533	2.5633	4.1067	0.0867	10.1033	0.2967	28.8733			AT4G04610	3.25	86.6933	21.7667	6.7033	27.7167	7.87	87.7567			AT3G19990	3.9667	3.2033	3.9167	2.4667	18.2033	3.72	12.08
AT5G64640	0.7467	0.8133	6.9	0.0233	14.8767	3.74	10.7067			AT4G05020	32.5667	141.663	33.0567	8.58	23.61	3.0133	42.06			AT3G20250	2.61	9.9233	0.5	3.96	12.3567	2.1533	6.86
AT5G65130	0.03	5.63	0	0	19.68	0.09	9.4067			AT4G05460	42.9267	58.6367	52.28	31.3767	90.82	39.8767	94.3433			AT3G20310	5.83	18.0433	16.31	7.8567	17.1967	11.8667	28.4433
AT5G65683	0.5833	7.4933	2.0533	4.2033	10.7833	1.1967	5.03			AT4G09570	60.54	123.143	65.95	5.94	54.5567	7.0133	35.03			AT3G20510	1.3567	4.02	9.99	10.73	35.7733	12.4667	40.7533
AT5G65690	0	2.1533	11.7633	8.3367	94.6567	0.3	19.7933			AT4G10140	30.3	46.17	32.2667	21.2633	45.1033	14.8067	32.6433			AT3G20560	59.4833	33.56	8.65	11.08	31.8667	10.04	50.42
AT5G66570	0.5	0	0.3567	0.0433	26.2133	4.38	30.0267			AT4G10610	36.35	37.84	103.577	79.5533	284.973	40.5533	187.87			AT3G22070	0	1.33	25.5367	25.9933	83.79	14.6533	76.77
AT5G67600	0.9567	2.5367	0.0533	0	2.55	5.9267	45.4833			AT4G12250	26.7033	67.1567	48.2567	8.5767	21.9933	3.8367	28.62			AT3G24190	34.51	10.0833	4.45	2.34	8.5933	3.8033	9.02
										AT4G12560	32.3433	27.4233	61.57	14.4567	39.27	13.66	51.7367			AT3G27415	0.0833	18.1067	18.4867	0	40.6533	0.8033	123.47
										AT4G13360	54.83	57.8967	38.6933	35.91	103.027	16.4	142.303			AT3G27416	0.48	21.6	47.7067	0	18.7067	0.17	83.3467
										AT4G13510	331.237	129.5	72.66	17.44	55.6733	4.59	84.86			AT3G44670	10.0333	14.16	10.1	2.35	5.8333	1.5467	14.8267
										AT4G14430	20.5767	23.88	22.4067	26.25	61.6833	20.0267	167.193			AT3G45960	5.75	6.1867	24.3233	1.9467	22.1433	1.9667	53.0567
										AT4G14930	12.92	17.55	114.137	47.08	457.217	22.8167	63.6933			AT3G46550	0.0133	14.5267	75.99	14.69	43.52	21.08	63.6633
										AT4G16650	12.0133	12.53	17.5967	13.9033	30.5033	14.5833	53.72			AT3G47040	0	3.5033	15.1233	0	29.39	0.86	86.9133
										AT4G16660	37.4733	55.71	21.5333	25.4667	66.4267	25.9767	70.87			AT3G47670	16.1333	20.6933	39.18	7.9	18.8867	5.38	29.3467
										AT4G16710	76.89	55.4533	126.93	26.0033	80.0133	19.1033	73.2533			AT3G47680	4.52	4.9233	22.78	17.6067	39.3167	6.7633	17.5467
										AT4G17050	24.93	16.74	27.9567	27.86	59.5433	27.7567	91.01			AT3G48231	3.72	4.8033	17.72	0	3.0133	1.5467	8500.83
										AT4G17530	69.87	96.7467	129.423	62.1367	184.383	28.11	220.023			AT3G50240	0.17	10.87	20.7867	9.3133	54.55	18.2767	56.2733
										AT4G18950	8.16	65.9	24.47	19.39	45.1167	15.28	44.0833			AT3G54120	1.6567	0.9467	35.2233	13.1433	98.33	13.76	34.95
										AT4G19003	26.0933	32.9167	85.06	20.7567	53.4867	22.1533	49.92			AT3G55530	3.1733	0.1	10.7033	5.3633	14.5667	11.73	26.64
										AT4G20410	30.3767	53.07	69.8	16.8467	44.0267	8.5733	61.72			AT3G55740	17.84	76.2667	31.1467	0	0.8867	0.3033	76.3867
										AT4G20830	15.7033	206.22	54.6233	12.85	92.1633	28.0133	353.857			AT3G55820	4.5833	6.0033	25.6633	4.4467	10.5567	2.4533	25.6
										AT4G20930	10.9067	15.02	57.3167	13.7867	42.1633	18.3433	61.6133			AT3G55830	0.6533	8.19	31.65	10.7567	41.7833	15.9467	48.3167
										AT4G21810	45.58	107.997	57.49	11.35	38.9667	39.9333	235.38			AT3G56140	8.3967	10.0067	12.55	10.1067	25.45	5.89	13.39
										AT4G21860	96.1533	72.7067	96.63	37.6433	92.57	58.7233	368.92			AT3G57040	0.4867	11.7467	30.7267	6.8	17.8533	4.1733	36.8
										AT4G21980	76.9567	124.467	117.043	44.74	108.417	15.9667	84.46			AT3G57120	5.3367	21.34	23.2267	0.2	6.64	8.9633	22.29
										AT4G22105	645.247	108.53	337.493	30.07	383.763	0.3067	660.61			AT3G57140	3.5033	6.7233	17.8833	3.2767	19.3867	5.06	16.1867
										AT4G22750	11.23	27.5167	95.5867	17.3233	94.5367	25.6067	77.9			AT3G57230	4.1133	3.8433	4.64	6.62	17.9733	5.0433	13.09
										AT4G23010	83.5533	82.1167	12.14	21.3767	51.5533	10.0567	240.14			AT3G59050	22.7433	11.0533	14.1467	7.0033	33.4967	3.4167	16.69
										AT4G24040	6.6567	157.833	275.03	62.26	225.577	1.51	387.5			AT3G59052	22.7433	11.0533	14.1467	7.0033	33.4967	3.4167	16.69
										AT4G24290	41.1967	63.9733	39.0667	31.1933	80.8633	42.4133	114.507			AT3G59570	3.9667	5.3	2.6767	0.4467	10.2867	2.93	7.7067
										AT4G24930	4.6067	165.247	55.1667	26.6933	73.8	11.49	30.94			AT3G61260	0	3.4133	0.1633	5.1467	25.2033	19.3567	43.2033
										AT4G24960	6.1467	31.2267	80.3033	31.7367	106.31	28.6367	355.297			AT3G61460	2.2933	43.7133	27.8733	1.4	15.4333	7.2467	46.7233
										AT4G25100	167.923	73.5733	1111.04	149.063	819.507	186.403	1798.74			AT3G61530	7.9333	1.68	11.9433	6.1767	16.5233	11.07	62.0833
										AT4G25720	68.49	101.29	200.123	61.51	289.237	30.9267	391.707			AT3G62500	17.8167	13.9933	20.2067	1.5533	3.5933	1.87	11.59
										AT4G26390	95.7433	83.95	37.2767	30.4667	74.48	0.1433	15.7767			AT3G63170	0.8267	21.0567	5.7633	3.9133	24.35	14.2867	77.7
										AT4G27120	66.64	45.8633	47.1033	36.4067	80.7633	27.4433	57.0033			AT4G00040	24.9	12.31	58.9833	10.4133	23.57	7.8533	24.9833
										AT4G27520	8.8833	878.447	874.563	46.9133	125.97	9.5433	911.43			AT4G00610	60.6333	21.81	31.8533	0	22.2967	0	1.1333
										AT4G29810	59.92	91.0767	107.373	32.76	227.77	33.2367	189.677			AT4G00895	76.2533	54.73	16.2067	0.1733	10.1367	11.6033	32.5733
										AT4G30160	23.5033	39.8267	68.0633	24.11	52.56	9.07	48.6867			AT4G01026	17.8867	9.4967	6.6433	0.34	3.45	0.81	13.93
										AT4G30190	277.93	234.047	253.087	23.3567	135.78	52.5067	204.467			AT4G02050	1.1867	12.4567	59.6967	1.65	87.11	9.4867	346.903
										AT4G30600	48.4933	81.3767	28.0167	15.3167	61.52	30.05	164.203			AT4G02075	0	14.1067	86.3	7.0833	39.1033	0.66	55.4067
										AT4G31130	51.71	59.0767	134.857	49.12	181.85	35.3033	133.167			AT4G02130	1.0867	8.3333	80.5533	15.03	45.6033	10.2033	19.9567
										AT4G31340	67.16	45.6067	57.8467	25.87	75.0867	100.753	242.483			AT4G02940	2.3333	10.8867	53.2533	22.6067	77.39	31.6533	157.69
										AT4G32260	15.87	11.3967	42.1467	20.0467	61.49	37.98	153.257			AT4G03030	3.47	8.71	11.7367	9.8467	24.1267	4.8133	26.2233
										AT4G32530	56.3067	93.1467	174.473	81.25	196.02	53.2367	200.983			AT4G04040	9.64	6.7433	12.2867	16.1433	54.11	3.8033	19.7733
										AT4G33145	0	95.86	1895.82	612.933	1523.8	56.5767	19386.6			AT4G04120	9.5867	21.4667	40.26	0	2.06	0	5.4867
										AT4G34120	18.21	29.73	37.0833	6.58	57.7067	15.08	89.9967			AT4G06701	3.7467	3	9.98	6.5133	21.5833	3.7267	15.0167
										AT4G34720	62.2767	68.4967	154.17	65.8667	181.67	56.6567	184.363			AT4G08330	20.1167	43.47	10.5133	10.0867	38.2	8.6933	28.15
										AT4G35560	22.5833	52.82	85.31	12.1367	84.9333	1.7333	12.1133			AT4G08700	11.77	8.3267	13.77	8.3967	35.6233	7.91	26.3167
										AT4G36940	5.68	15.7667	30.5267	16.92	38.8433	20.1633	43.3433			AT4G10590	12.4533	27.2033	37.93	9.18	40.9767	6.5467	21.06
										AT4G38370	110.12	242.493	732.67	127.77	717.537	50.1833	981.493			AT4G11410	16.7233	11.5433	8.83	2.5633	21.5267	4.45	12.9633
										AT4G38430	22.99	54.8833	192.1	1.61	68.26	46.4633	248.017			AT4G11800	5.3933	5.7667	23.9967	10.9833	24.98	6.9667	22.6
										AT4G38470	151.05	162.987	79.6267	52.51	148.547	25.07	98.03			AT4G11840	14.02	9.4833	4.2133	2.5033	7.24	0.51	3.8633
										AT4G38920	250.763	178.99	290.263	85.8267	296.407	140.563	292.987			AT4G12000	1.9533	15.9533	10.0633	6.6633	47.9633	8.4667	85.93
										AT4G39240	22.5333	48.1767	33.16	25.5967	56.4367	27.5167	63.5133			AT4G12005	1.7333	4.5267	3.3967	0	22.0567	3.1233	9.4633
										AT4G39640	16.98	241.593	240.253	21.28	205.953	6.72	349.787			AT4G13150	17.9167	14.8933	30.0467	11.2533	30.1933	8.6567	18.8033
										AT4G39650	162.193	71.1733	158.473	7.4467	151.38	0.11	56.6667			AT4G13590	3.6033	0.05	0.01	11.9367	31.6	16.42	35.3833
										AT4G39730	7.0233	91.9167	199.78	19.9033	131.58	13.33	148.507			AT4G14070	17.9033	10.5733	8.8333	2.2733	13.4967	5.8333	18.6733
										AT4G39800	1.8133	31.6867	47.4	67.9	183.717	61.1967	968.16			AT4G14100	14.7067	2.43	9.31	5.36	14.5633	4.9867	40.19
										AT5G02270	26.99	25.0933	52.46	24.87	68.0467	26.5033	63.9733			AT4G16070	9.2233	7.7533	15.6267	4.7233	13.06	5.0833	14.1867
										AT5G03050	9.4667	30.8267	142.41	23.99	54.1667	17.59	47.3633			AT4G16130	9.2833	9.5767	9.99	2.3667	18.7067	6.5167	22.7133
										AT5G03795	0	24.9	130.62	11.9067	192.113	21.5467	222.743			AT4G17150	3.9267	18.11	21.1833	5.0867	19.5233	8.0433	39.8833
										AT5G04220	3.4867	22.4833	272.223	56.2067	269.2	49.7033	428.797			AT4G17900	4.8267	5.97	17.8167	2.3867	54.3333	8.9867	65.25
										AT5G04540	33.7767	22.8033	20.0667	12.0733	35.51	13.7533	99.2967			AT4G19560	1.23	4.4267	10.95	0	1.2167	3.0767	14.1367
										AT5G04850	37.11	43.3567	18.2233	33.26	68.0667	40.9667	86.03			AT4G21180	9.4867	14.25	6.6767	1.03	22.8233	4.4967	19.8567
										AT5G06480	23.57	35.19	81.0367	11.53	36.1333	10.46	23.94			AT4G21380	30.8167	7.3367	5.63	3.2867	25.91	2.71	41.67
										AT5G07440	39.4267	245.337	663.8	261	2374.08	171.72	899.697			AT4G21500	0	11.4067	13.2833	30.4867	66.4833	14.8233	80.9967
										AT5G11810	23.69	27.0633	45.04	19.43	50.9533	31.1067	67.3567			AT4G22100	1.8367	1.85	18.9933	3.1067	23.14	0	11.49
										AT5G13170	90.4833	160.41	150.07	35.7867	78.1767	0	50.8033			AT4G22530	5.4367	5.7833	6.31	4.3133	16.2067	6.2567	81.3033
										AT5G14860	11.4033	18.3667	59.49	0.36	88.15	0.2833	89.18			AT4G23890	4.5833	8.5033	10.4633	2.5367	13.5033	6.1	15.51
										AT5G15440	11.8567	17.67	42.3933	1.2267	51.3733	18.5067	48.4033			AT4G24026	10.4967	5.04	21.9533	4.6533	15.7833	0.9933	69.2967
										AT5G15490	138.303	134.287	96.21	63.22	156.817	31.7333	286.967			AT4G24130	0	1.2167	18.2567	0.7633	130.927	0.1333	1005.39
										AT5G16220	108.86	64.2767	27.0633	9.4867	30.6167	13.1533	27.8833			AT4G25110	11.8633	8.4433	54.1667	12.8	31.9467	0.4933	48.6733
										AT5G16830	33.1333	154.503	111.977	23.0567	51.13	22.93	114.087			AT4G25170	1.57	16.9133	23.9433	10.3967	28.33	7.47	58.3867
										AT5G17190	81.3933	46.6933	130.867	32.7267	67.7933	41.7067	144.853			AT4G25230	11.4167	6.1367	32.67	1.8567	11.9433	9.2067	22.03
										AT5G20350	17.95	24.2067	27.6333	11.5167	58.19	16.3367	34.03			AT4G26160	22.18	23.6967	11.7733	6.9067	50.56	13.0433	37.51
										AT5G20500	122.707	75.8133	100.043	99.2567	203.977	106.343	240.513			AT4G27470	23.5833	24.6467	42.3133	9.8133	37.1	8.4733	23.4367
										AT5G22510	31.75	48.12	51.9433	24.45	60.2333	11.7667	56.85			AT4G28290	0	27.91	46.26	14.26	41.2733	5.16	55.2567
										AT5G24300	34.13	26.4167	49.5633	7.76	27.8067	21.52	57.31			AT4G28560	0	9.25	13.53	14.6367	64.91	28.2033	79.1267
										AT5G24380	17.1867	29.4567	22.6167	36.53	89.89	5.65	40.8267			AT4G28600	7.0467	42.3533	28.8033	5.51	17.6667	2.9833	24.0433
										AT5G24610	68.12	58.7	74.7367	27.71	60.7367	33.93	92.4167			AT4G28700	12.5833	40.7067	111.437	0.2633	47.6167	0.0267	6.9033
										AT5G25265	25.8367	20.7633	12.86	21.1467	61.8467	23.3167	78.7167			AT4G28703	0.05	19.51	94.3	5.5033	66.64	0.8667	95.4933
										AT5G25560	42.02	65.4467	92.1267	43.93	94.73	16.1367	52.3067			AT4G28710	14.8333	21.6433	3.98	2.3167	6.4933	0.73	7.0133
										AT5G25940	4.9233	18.4667	104.117	28.4033	77.38	24.7433	71.9567			AT4G29270	0.2333	0.2833	22.4733	32.13	220.817	5.8533	653.393
										AT5G27280	28.0833	28.0967	38.8633	2.4833	24.49	12.3233	40.55			AT4G30020	0	3.5467	12.56	2.4167	23.1833	15.7933	39.5233
										AT5G27490	35.7267	35.1933	50.63	18.04	66.7567	18.7367	46.9333			AT4G30060	11.8167	19.4867	13.0433	0.1533	24.12	0.28	6.6567
										AT5G27520	21.71	53.1333	62.7767	19.35	51.5967	5.1933	109.9			AT4G30660	0.4567	2.83	53.2033	20.0233	70.6667	6.1367	228.283
										AT5G27760	15.21	18.6267	50.59	41.7467	103.787	30.5833	185.36			AT4G31000	2.6267	16.12	81.0333	2.0533	37.5933	12.31	416.96
										AT5G28050	148.983	151.823	29.8467	29.6867	98.5367	25.9133	257.947			AT4G31150	22.8867	20.29	16.1133	5.4567	20.2667	8.0167	23.9367
										AT5G34850	11.4467	11.61	16.66	10.2867	33.6233	13.7133	73.9467			AT4G31860	10.7667	6.6867	0.02	10.8667	22.6433	16.0967	52.7667
										AT5G37480	48.29	68.9367	75.9567	35.4333	91.2367	20.89	59.3233			AT4G32040	3.4867	2.13	5.2933	11.95	25.98	11.6033	58.85
										AT5G38565	56.4367	64.84	283.46	27.7067	57.25	7.4867	60.66			AT4G32180	6.79	5.4267	17.39	2.66	14.0833	4.71	17.0533
										AT5G39040	27.93	47.8567	58.5	8.0667	126.563	10.0233	78.3933			AT4G32205	0	4.21	85.4567	0	62.0067	8.6467	1584.36
										AT5G40260	317.383	1029.42	3388.53	360.287	2144.3	0.1433	144.9			AT4G32510	16.15	11.14	8.4833	3.0533	28.0633	0.1033	20.7933
										AT5G41560	55.4	66.3067	98.6167	39.0733	98.4933	32.9467	96.51			AT4G32940	9.41	6.21	17.51	7.3233	18.5333	6.1833	39.9567
										AT5G43240	297.67	751.657	621.633	144.287	375.913	22.88	167.63			AT4G33040	0	14.8	44.0333	0	19.8433	0.6367	364.617
										AT5G43280	23.03	21.1033	42.6067	17.7333	41.61	14.2967	63.42			AT4G33530	12.0133	13.97	20.9867	5.2967	21.5167	5.6833	20.04
										AT5G43830	191.89	153.28	72.61	61.24	196.487	61.28	149.337			AT4G33820	1.3467	15.3	101.35	0.4933	96.6933	0.1367	1674.09
										AT5G45980	175.357	380.44	414.797	8.4533	350.04	0	428.543			AT4G34890	5.2267	6.81	1.0933	1.9733	10.83	2.9967	16.9267
										AT5G46180	118.087	55.2333	57.2767	3.8133	17.9067	2.79	50.4267			AT4G35750	1.5633	7.97	88.1233	31.07	66.5967	3.45	61.7733
										AT5G47390	3.0333	33.45	33.5433	6.8633	26.41	13.7167	42.2833			AT4G36730	5.3267	3.7233	22.2233	3.74	9.7	12.0433	24.85
										AT5G47880	3.9667	38.53	51.7267	31.3433	83.4867	33.1967	69.7133			AT4G37000	5.1067	6.86	4.3233	0	1.5933	3.5267	12.06
										AT5G48810	8.7367	40.1967	79.02	5.8533	16.7233	26.8567	92.7567			AT4G37220	0	0.96	22.6167	8.9	21.7033	3.1567	40.4033
										AT5G49555	14.37	14.1267	41.5267	29.2433	65.81	39.2033	87.94			AT4G37370	0.3833	36.29	3.23	27.2633	82.7267	7.45	476.553
										AT5G49650	20.74	9.4767	29.3467	21.5867	88.24	18.7333	63.07			AT4G37820	7.6067	6.9567	11.9	4.81	11.27	6.1833	24.79
										AT5G52540	62.7067	26.3133	25.7233	11.3633	73.6667	7.51	30.9767			AT4G37870	138.757	75.2733	4.86	0.1533	7.8467	25.2067	606.517
										AT5G53870	13.67	396.18	1785.16	147.627	1532.2	0.75	609.403			AT4G38210	8.0967	8.44	11.6433	0.0167	7.49	0.6367	10.12
										AT5G54170	22.7867	86.6933	158.357	19.3733	134.803	10.26	106.907			AT4G38360	24.9667	26.81	16.8833	11.21	36.67	5.8667	29.5567
										AT5G54390	41.7833	8.7567	44.88	20.6633	48.8967	26.8967	56.4367			AT4G39830	0	53.7233	34.9633	0	52.4233	4.3567	30.3933
										AT5G54770	1.14	57.2433	38.4067	74.63	225.127	4.2333	4259.53			AT4G39890	2.28	38.31	13.26	0	10.8133	2.7833	16.17
										AT5G54930	154.367	93.5533	36.7333	38.6967	88.2433	45.87	110.403			AT5G01970	18.6767	18.67	26.23	4.36	28.1633	5.5467	23.66
										AT5G55640	7.1567	14.8133	19.7033	16.2567	33.5167	7.3533	58.7933			AT5G02020	9.42	9.0833	24.4333	8.9567	23.1467	3.86	47.5933
										AT5G56075	0	23.41	153.877	23.34	264.44	6.8333	66.5133			AT5G02550	0.9233	102.513	57.6367	1.72	111.587	50.09	340.997
										AT5G56760	12.02	7.0967	53.6333	12.6733	46.57	8.5	81.6167			AT5G02880	9.18	28.9533	14.1433	4.8733	22.4833	2.5933	13.9033
										AT5G57480	38.1067	23.3	12.55	0	56.15	0.0133	61.31			AT5G02930	22.3033	22.7933	10.97	3.68	14.78	0.25	6.6733
										AT5G57655	13.39	24.2633	20.17	45.8367	264.53	4.3633	257.297			AT5G03140	0	2.4767	10.0733	17.15	35.1067	5.53	38.3233
										AT5G59410	26.1933	28.2	134.963	1.7467	11.5767	2.72	80.0367			AT5G03590	0.99	8.1033	63.6233	5.5267	46.37	0.7367	58.0767
										AT5G59840	69.8267	119.977	150.517	52.51	141.983	50.6433	127.913			AT5G04660	0.5767	7.9767	31.3933	58.6767	141.2	87.7	225.543
										AT5G60250	22.47	137.587	68.21	21.4167	79.2333	7.3033	88.9133			AT5G05250	10.1567	15.2333	9.4533	11.9067	27.1767	0	31.7067
										AT5G60360	32.3167	49.1933	80.1467	10.0567	81.9667	2.8367	189.33			AT5G05850	12.88	17.9367	8.9267	0	10.1333	0.6167	5.66
										AT5G60460	11.1467	15.4167	43.4367	12.5967	37.74	2.8133	181.337			AT5G06130	48.8633	16.3467	11.9833	14.13	32.8133	18.5067	45.1433
										AT5G60620	67.9867	42.4667	61.48	34.5433	91.71	49.8567	130.24			AT5G07460	0	18.74	20.37	0.64	16.0167	0.83	84.5633
										AT5G61412	0.3667	49.6267	351.777	89.69	295.553	13.31	3155.96			AT5G07910	11.27	29.1867	35.06	7.9833	19.05	8.2233	22.0667
										AT5G61440	11.0667	56.6467	194.257	44.4367	259.307	33.1	78.8067			AT5G08660	27.9933	39.37	14.5167	10.64	44.8	7.25	15.4933
										AT5G62180	6.03	57.5767	80.63	2.6533	18.2567	5.83	131.263			AT5G08710	27.01	29.7933	28.8233	7.64	29.26	3.0167	19.0567
										AT5G62260	5.8567	69.3767	71.7533	10.22	73.07	12.1233	145.287			AT5G12420	0	0.45	12.2	11.7467	85.3733	5.25	114.29
										AT5G62580	2.72	54.77	98.5633	9.5267	159.173	22.6	138.57			AT5G13500	10.1267	23.2367	7.69	10.85	30.2167	14.5033	43.9867
										AT5G63085	1.7733	160.877	1087.72	8.35	296.2	0	2500.2			AT5G13640	8.8467	4.2167	13.56	1.0567	5.6333	4.0067	8.4833
										AT5G63130	1.76	37.35	50.7933	19.33	71.3967	23.4133	58.25			AT5G13690	12.3967	11.0033	12.78	7.6267	18.3333	2.6133	40.34
										AT5G63620	43.9733	52.2767	106.17	40.6833	114.873	38.87	132.19			AT5G13860	12.1633	22.33	30.6867	5.3267	19.64	7.34	27.58
										AT5G66060	29.1667	14.95	27.7767	16.6133	53.29	16.9733	35.7067			AT5G14690	0	7.8	209.25	46.2133	118.98	36.15	293.067
										AT5G66930	41.2633	44.44	91.99	12.3033	35.26	18.02	44.5967			AT5G16730	16.0367	30.9367	15.92	0.0067	2.0133	5.05	34.28
																				AT5G17360	4.8133	6.02	6.2033	2.3533	8.19	4.1467	9.1267
																				AT5G18670	0.4633	17.3633	21.8	20.0633	52.74	4.82	13.4133
																				AT5G18680	10.97	26.8433	37.1833	4.5367	24.58	7.1633	15.29
																				AT5G19860	21.4367	12.61	5.2033	0	2.1567	7.1567	42.2167
																				AT5G19980	1.0833	15.3367	41.0967	31.2367	75.2	16.1167	35.97
																				AT5G22850	1.6733	14.07	48.37	8.0467	46.3467	17.5767	119.807
																				AT5G24316	82.3	20.78	0	0	8.75	0.23	258.663
																				AT5G24320	4.1933	8.8	5.06	0.51	4.36	6.6333	13.8433
																				AT5G24620	21.3533	8.4033	22.8033	5.1033	40.9067	7.8833	24.4767
																				AT5G24790	0	1.6133	81.42	17.8633	73.4133	0.1167	145.51
																				AT5G24930	0	16.3167	67.0733	25.9067	60.7467	30.26	138.833
																				AT5G27630	9.1767	5.3933	17.3167	9.02	26.0133	1.1267	62.0267
																				AT5G35170	4.4067	6.6833	29.0267	9.8667	29.1733	3.8267	20.8167
																				AT5G35180	0.6367	2.9667	8.8867	4.1333	16.48	3.18	44.1367
																				AT5G37150	13.9767	13.48	8.16	3.1733	17.0667	2.35	10.99
																				AT5G37360	4.12	19.6633	18.44	0	7.7767	5.9833	21.01
																				AT5G37485	0	7.2333	19.27	1.1	32.0167	1.9333	70.1467
																				AT5G37740	5.37	17.1267	9.9367	0.1467	12.9733	39.5467	136.297
																				AT5G40970	1.18	3.58	22.78	3.5467	32.4967	12.4367	35.76
																				AT5G41800	3.02	3.3333	23.7333	0.34	20.46	2.8433	27.3333
																				AT5G42200	0	7.2833	40.6867	23.64	67.19	28.49	115.72
																				AT5G43090	1.59	17.8133	65.6333	0	42.7933	3.99	21.09
																				AT5G44290	1.7367	23.2667	24.5467	10.0733	24.4133	4.39	28.03
																				AT5G44930	13.82	24.59	15.6367	8.5167	42.8467	8.42	50.27
																				AT5G46871	0	3.7867	116.873	9.6633	145.663	0	1651.99
																				AT5G49230	1.9933	9.5867	21.4133	21.0333	69.4533	19.85	70.3767
																				AT5G49500	15.89	11.5933	12.7467	8.9833	36.62	8.9833	26.97
																				AT5G50260	0	3.8433	35.2633	4.9667	15.7267	0.4633	1229.17
																				AT5G51070	8.96	10.3033	0.61	1.9567	22.4533	0.8767	10.0633
																				AT5G51290	22.9267	16.1433	8.59	3.9167	14.8067	3.2167	12.1
																				AT5G52810	7.31	6.21	1.58	5.7367	14.0867	2.9233	11.1767
																				AT5G53220	26.4333	19.0967	12.4633	0.5567	7.6267	0.9633	9.49
																				AT5G54080	4.0767	3.6367	2.8833	7.22	27.33	3.5967	14.9033
																				AT5G54140	6.1933	3.3667	0.46	4.33	19.5733	0.9567	22.3533
																				AT5G54780	3.09	15.5333	23.28	3.4	10.2933	4.7	18.2333
																				AT5G55060	13.3033	11.3867	53.82	12.3533	28.39	5.59	30.61
																				AT5G55270	5.4733	89.9367	83.3633	0.3367	94.4767	0.5933	51.9367
																				AT5G55550	1.78	6.7267	33.5633	10.5733	24.9333	2.83	19.59
																				AT5G56180	10.58	16.09	21.9567	0.0667	25.5633	2.72	27.0833
																				AT5G56320	0	38.5233	161.983	9.6733	396.263	0.0567	826.72
																				AT5G56520	15.53	22.46	44.04	8.9933	20.1133	4.8167	26.9433
																				AT5G57240	0	7.7567	88.5833	0.7033	122.497	0.39	407.587
																				AT5G58380	43.79	23.2333	38.2933	12.0533	33.4367	5.6933	26.57
																				AT5G59960	10.07	10.3367	26.57	6.6767	15.9667	9.8267	84.5033
																				AT5G60860	6.1967	11.09	8.7633	2.06	11.0967	2.0533	77.4367
																				AT5G61900	6.1733	54.6467	6.45	0.9667	12.2933	6.07	40.5033
																				AT5G62570	24.9933	47.5833	20.95	2.4367	6.26	4.0733	12.3833
																				AT5G63030	5.83	0.98	8.1967	12.35	48.5567	3.73	194.33
																				AT5G63700	1.8633	0.57	4.4667	10.58	22.0367	23.8533	115.963
																				AT5G63905	2.7467	9.2167	32.8567	12.0133	26.69	15.8667	58.8433
																				AT5G65420	7.72	27.06	9.5333	4.8867	16.8633	4.91	21.3367
																				AT5G65840	3.1567	3.89	10.31	7.68	29.43	7.2133	30.3033
																				AT5G65910	14.3933	8.0767	43.5133	10.9533	24.4233	13.2233	29.3933
																				AT5G66050	8.8267	28.1467	26.8733	11.7767	29.6567	10.4733	32
																				AT5G66830	6.4467	10.08	34.79	0.7967	17.08	1.01	5.5267

## Sheet: Fig 6a
AC	BC	32E	32S	Zy24	AC|BC	AC|32E	AC|32S	AC|Zy24	BC|32E	BC|32S	BC|Zy24	32E|32S	32E|Zy24	32S|Zy24	AC|BC|32E	AC|BC|32S	AC|BC|Zy24	AC|32E|32S	AC|32E|Zy24	AC|32S|Zy24	BC|32E|32S	BC|32E|Zy24	BC|32S|Zy24	32E|32S|Zy24	AC|BC|32E|32S	AC|BC|32E|Zy24	AC|BC|32S|Zy24	AC|32E|32S|Zy24	BC|32E|32S|Zy24	AC|BC|32E|32S|Zy24
TCONS_00029127	TCONS_00005843	TCONS_00024632	TCONS_00043227	TCONS_00036841	TCONS_00017880	TCONS_00023948	TCONS_00022765	TCONS_00015492	TCONS_00009515	TCONS_00046900	TCONS_00029380	TCONS_00003030	TCONS_00034819	TCONS_00002248	AT1G78265.1	AT1G08592.1	TCONS_00026421	TCONS_00043724	TCONS_00038752	TCONS_00012934	TCONS_00024995	TCONS_00018443	TCONS_00035356	TCONS_00002920	TCONS_00025880	TCONS_00030820	TCONS_00027237	TCONS_00002753	TCONS_00019663	TCONS_00020885
TCONS_00047231	TCONS_00014580	AT4G22233.1	AT2G24545.2	TCONS_00033888	TCONS_00031199	TCONS_00006203	TCONS_00003570	TCONS_00041403	TCONS_00028077	TCONS_00025274	TCONS_00033998	AT1G67792.1	TCONS_00031708	AT2G21187.3	TCONS_00012636	AT3G52535.2	TCONS_00029013	AT2G35738.3	TCONS_00042389	TCONS_00040961	TCONS_00014638	TCONS_00018210	TCONS_00009195	AT5G18255.1	TCONS_00047176	TCONS_00025785	TCONS_00035357	TCONS_00036896	TCONS_00038945	TCONS_00044888
TCONS_00008924	TCONS_00026653	TCONS_00022453	TCONS_00013563	TCONS_00017599		TCONS_00022239	TCONS_00011453	AT2G30362.1	TCONS_00041467	TCONS_00010063	TCONS_00028793	AT1G56612.1	TCONS_00031450	TCONS_00047010	TCONS_00044656	TCONS_00009089	TCONS_00026422	TCONS_00036564	TCONS_00049271	AT4G36032.1	TCONS_00014515	TCONS_00035231	TCONS_00029000	TCONS_00028565	TCONS_00007697	TCONS_00048970	TCONS_00018178	TCONS_00026252	TCONS_00037442	TCONS_00028879
TCONS_00043897	TCONS_00020063	TCONS_00026516	TCONS_00018954	TCONS_00023970		TCONS_00025854	TCONS_00035901	TCONS_00016880	TCONS_00021159	TCONS_00028567	TCONS_00022794	TCONS_00035712	AT5G63195.1	TCONS_00002351	TCONS_00010476		TCONS_00008532	TCONS_00030608	TCONS_00011854	TCONS_00008533	TCONS_00040135	TCONS_00035785	TCONS_00028849	TCONS_00001197	TCONS_00037570	TCONS_00042388	TCONS_00043380	TCONS_00046240	TCONS_00047066	TCONS_00013124
TCONS_00016819	TCONS_00028759	AT4G22233.2	TCONS_00025576	TCONS_00049756		TCONS_00003569	TCONS_00040584	TCONS_00047829	AT3G27990.1	TCONS_00036929		TCONS_00010958	TCONS_00026699	TCONS_00015418	TCONS_00003571		TCONS_00007980	TCONS_00031552	AT2G45685.1	TCONS_00003089	TCONS_00049759	TCONS_00042131	TCONS_00041894	TCONS_00040630	TCONS_00007688	TCONS_00024560	TCONS_00012208	TCONS_00035737	TCONS_00045495	TCONS_00038290
TCONS_00026591	TCONS_00009599	AT1G20691.1	TCONS_00036883	TCONS_00017405		TCONS_00040616	TCONS_00044586	TCONS_00012769	TCONS_00032432	TCONS_00028614		AT3G63445.3	TCONS_00050233	TCONS_00016925	AT1G51645.1		TCONS_00029379	TCONS_00028078	TCONS_00038114	TCONS_00030997	TCONS_00028566	TCONS_00035784		AT1G34844.1	TCONS_00002820	TCONS_00003506	TCONS_00036396	TCONS_00034347	TCONS_00048378	TCONS_00048836
TCONS_00025049	TCONS_00048625	AT3G01142.1	TCONS_00019625	TCONS_00036560		TCONS_00028988	TCONS_00045169	TCONS_00038390	TCONS_00040962	TCONS_00017655		TCONS_00043688	AT1G05562.1	TCONS_00009672	TCONS_00010651		TCONS_00003584	AT2G45315.1	TCONS_00028812	AT2G24545.1	TCONS_00037136	TCONS_00037884		AT2G13665.1	TCONS_00028790	TCONS_00040966	TCONS_00006115	TCONS_00020689	TCONS_00009593	TCONS_00039672
TCONS_00041092	TCONS_00000935	TCONS_00000336	TCONS_00041916	TCONS_00004167		TCONS_00003708			AT5G01542.1	TCONS_00029025		TCONS_00020819	AT5G67488.1	TCONS_00035143	TCONS_00026171		TCONS_00004285	TCONS_00012358	TCONS_00018206	TCONS_00040945	TCONS_00040619			TCONS_00021721	TCONS_00019119	TCONS_00022238	TCONS_00024916	TCONS_00001844	TCONS_00041469	TCONS_00015948
AT1G27921.2	TCONS_00006428	AT1G69587.1	TCONS_00045773	TCONS_00024364		AT5G48775.1				TCONS_00001331		TCONS_00028794	TCONS_00026698	TCONS_00015562	TCONS_00047825			TCONS_00023715	TCONS_00030998	TCONS_00044091	TCONS_00038349			AT1G16489.1	TCONS_00025878	TCONS_00008552	TCONS_00024516	TCONS_00050009	TCONS_00038029	TCONS_00020582
TCONS_00009098	TCONS_00035440	TCONS_00030999	TCONS_00023794	TCONS_00003706		TCONS_00050379						AT1G80325.1	AT4G26095.1	AT2G40008.1	TCONS_00021771			AT1G33415.1	TCONS_00038995		TCONS_00035516			AT1G26208.2	TCONS_00042569	TCONS_00021099	TCONS_00017963	TCONS_00049512	TCONS_00019752	TCONS_00006839
AT5G05435.1		TCONS_00036717	TCONS_00001755	TCONS_00039826		AT4G01593.2						TCONS_00035371	AT4G34071.1	TCONS_00035355	TCONS_00010475			TCONS_00007057	TCONS_00013223		AT2G23672.1			TCONS_00039580	TCONS_00029378	TCONS_00044625	AT4G38545.1	TCONS_00037137	TCONS_00023601	AT1G25098.1
		AT4G26542.1	TCONS_00022924	TCONS_00006324		TCONS_00041999						TCONS_00035591	TCONS_00007052	AT5G53048.1	TCONS_00030461			AT2G24755.2	TCONS_00029725		TCONS_00047826			TCONS_00030356	AT2G14115.1	TCONS_00042042		TCONS_00024914	AT5G18255.3	TCONS_00026458
		AT5G01215.1	TCONS_00021770	TCONS_00013967		TCONS_00039498						AT4G20362.1	TCONS_00003893	TCONS_00003709				AT4G09432.1	AT2G45315.2		TCONS_00034300			TCONS_00001970	TCONS_00009324	AT5G15022.1		TCONS_00036984	TCONS_00038092	TCONS_00024277
		TCONS_00005013	AT1G15175.1	TCONS_00003760		TCONS_00025160						TCONS_00039549	TCONS_00024599	TCONS_00013412				AT1G01448.3	TCONS_00020926		TCONS_00044657			TCONS_00012577	TCONS_00018946	TCONS_00044684		TCONS_00001754	TCONS_00021190	TCONS_00024276
		TCONS_00028550	TCONS_00026616	TCONS_00042613		TCONS_00047138						TCONS_00009637	TCONS_00047542	AT5G42092.1				AT2G46572.1	TCONS_00047830		AT1G29785.2			TCONS_00015194	TCONS_00001684	TCONS_00017830		TCONS_00016929	TCONS_00009600	TCONS_00027691
		TCONS_00047828	AT1G72852.1	TCONS_00024363		TCONS_00039435						AT1G74545.1	AT4G37553.1	TCONS_00021059				TCONS_00021058	TCONS_00010477		AT1G53233.1			TCONS_00015494	AT1G26218.1	AT1G56165.1		TCONS_00047092	TCONS_00034339	TCONS_00011377
		AT4G04221.1	AT2G21187.2	TCONS_00004929		AT4G36808.1						TCONS_00031048	TCONS_00011200					TCONS_00022775	TCONS_00032215		TCONS_00021158			AT1G04295.1	TCONS_00010392	TCONS_00010322		AT1G29357.2	TCONS_00029721	TCONS_00043771
		AT2G09795.1	AT3G19002.1	TCONS_00039656		AT3G22121.1						TCONS_00019866	TCONS_00010613					AT1G48698.1	TCONS_00038359		TCONS_00028888			TCONS_00041466	TCONS_00019763	TCONS_00016830		TCONS_00048819	TCONS_00016316	TCONS_00019592
		AT5G59732.1	AT3G52605.1	TCONS_00034695		AT5G01215.2						AT2G04852.1	TCONS_00045094					AT2G26355.1	TCONS_00024608		TCONS_00030996			TCONS_00042133	TCONS_00003167	TCONS_00050242		TCONS_00024514	AT4G38215.1	TCONS_00033170
		AT1G80325.2	AT3G52072.2	TCONS_00033024								AT4G17098.1						TCONS_00026904	TCONS_00036768		TCONS_00045189			TCONS_00026174	AT3G22072.1	TCONS_00031479		TCONS_00019903	TCONS_00018870	TCONS_00019730
		AT5G18245.1	TCONS_00033619	TCONS_00028702								TCONS_00020686						AT1G79529.1	TCONS_00047831		AT1G56242.1			AT2G35738.2	TCONS_00026905	TCONS_00013192		TCONS_00039581	AT1G72855.1	TCONS_00038070
		AT3G29644.2	AT5G36002.2	TCONS_00005615								AT4G36052.1						TCONS_00021039	TCONS_00028704					AT4G26488.1	TCONS_00038348	TCONS_00040967		AT2G09795.3	TCONS_00017634	TCONS_00037305
		AT5G49152.1	AT1G36992.1	TCONS_00031108								TCONS_00018208						AT5G07152.1	AT2G31751.1					TCONS_00043853	TCONS_00035640	TCONS_00029019		TCONS_00036482	AT2G24755.3	TCONS_00011003
		AT2G42835.1		TCONS_00016789								TCONS_00006378						TCONS_00009633	AT2G33815.1					AT1G75295.2	TCONS_00004649	TCONS_00026172		TCONS_00017654	AT1G56612.3	TCONS_00026680
		TCONS_00040623		TCONS_00039710								TCONS_00028886						AT1G15002.1						AT4G34332.1	TCONS_00026113	AT5G03668.1		TCONS_00006429	TCONS_00042044	TCONS_00013603
		AT3G51238.1		TCONS_00048051								AT5G16235.1						TCONS_00028887						TCONS_00023600	TCONS_00024513	TCONS_00044584		TCONS_00012025	AT1G28685.1	TCONS_00038815
		TCONS_00022424		TCONS_00028851								AT3G24332.1						TCONS_00040622						TCONS_00047068	TCONS_00032428	TCONS_00025027		TCONS_00033695	TCONS_00009594	TCONS_00015389
		AT4G40085.2		TCONS_00010816								TCONS_00047069						TCONS_00040968						AT1G54355.1				TCONS_00001664	TCONS_00034375	TCONS_00046381
		TCONS_00046827		TCONS_00006589								TCONS_00028424						AT1G13448.1						TCONS_00025351				TCONS_00030204	TCONS_00013193	TCONS_00048173
		AT2G33051.1		AT2G13665.2								TCONS_00012315						AT3G63445.1						AT4G26795.1				TCONS_00036563	TCONS_00042043	TCONS_00022000
		AT1G06002.1		TCONS_00039158								AT2G21187.1						AT2G44798.1						AT1G06265.1				AT1G07728.2	TCONS_00004329	TCONS_00027534
		AT2G19582.1		TCONS_00001441								TCONS_00028548						TCONS_00035443						TCONS_00032429				TCONS_00029703	AT3G05905.1	TCONS_00021765
		AT5G20225.1		TCONS_00036562								TCONS_00028885						TCONS_00017282						AT1G31485.1				TCONS_00021536	TCONS_00047175	TCONS_00026416
		AT1G53801.1		TCONS_00013784								TCONS_00011625						TCONS_00035442						AT2G44798.2				TCONS_00038960	AT4G25719.1	TCONS_00023486
		AT3G57965.1		TCONS_00041816								TCONS_00035441						AT2G35738.1										TCONS_00002118	TCONS_00045494	TCONS_00045638
		AT5G06865.2		AT3G58795.1								TCONS_00012863						TCONS_00025174										AT5G45472.1	TCONS_00025025	TCONS_00011940
		AT1G69572.1		TCONS_00036840								TCONS_00028703						TCONS_00038210										TCONS_00010378	AT2G18917.1	TCONS_00035675
												TCONS_00035900						TCONS_00041896										TCONS_00028564	AT3G63445.2	TCONS_00043855
												TCONS_00047543						AT3G29644.1										TCONS_00022863	AT1G44125.1	TCONS_00035145
												TCONS_00015822						TCONS_00050279										TCONS_00035638	AT4G31248.1	TCONS_00045331
												TCONS_00030995						TCONS_00012092										TCONS_00034694	AT4G13505.1	TCONS_00027067
																		AT1G26208.1										TCONS_00007178	AT3G52605.2	TCONS_00049290
																		AT5G60022.1										TCONS_00028853	TCONS_00009227	AT1G25098.2
																		TCONS_00003759										TCONS_00047070	TCONS_00032300	TCONS_00008096
																												TCONS_00019669	AT5G01732.1	TCONS_00005782
																												TCONS_00028987	AT3G20978.1	TCONS_00029030
																												AT4G38552.1	TCONS_00039221	TCONS_00029031
																												TCONS_00040136		TCONS_00045560
																												TCONS_00047850		TCONS_00031766
																												TCONS_00024671		TCONS_00009732
																												TCONS_00006161		TCONS_00006599
																												AT5G38212.1		TCONS_00029291
																												TCONS_00014517		TCONS_00008123
																												TCONS_00014514		TCONS_00012089
																												TCONS_00008354		TCONS_00045140
																												AT1G18415.1		TCONS_00041307
																												AT1G33415.2		AT5G54569.1
																												TCONS_00016831		AT4G38932.1
																												TCONS_00003707		TCONS_00048537
																												AT2G22821.1		TCONS_00007161
																												TCONS_00028811		TCONS_00042480
																												AT1G06265.2		TCONS_00013122
																												AT1G17255.1		TCONS_00026166
																												TCONS_00042612		TCONS_00035358
																												TCONS_00026177		TCONS_00034039
																												TCONS_00003894		TCONS_00002837
																												AT3G46658.1		TCONS_00003079
																												TCONS_00013319		TCONS_00027078
																												TCONS_00035439		TCONS_00035144
																												TCONS_00040756		TCONS_00018496
																												TCONS_00014519		TCONS_00004234
																												TCONS_00028563		TCONS_00030939
																												TCONS_00013957		TCONS_00018918
																												TCONS_00001683		AT1G29785.1
																												TCONS_00036481		TCONS_00007474
																												TCONS_00012430		AT5G01595.1
																												TCONS_00028705		TCONS_00028791
																												AT4G27852.1		TCONS_00029114
																												AT2G37555.1		AT1G01448.1
																												TCONS_00029722		TCONS_00009144
																												AT5G18255.2		TCONS_00047200
																														AT5G09443.1
																														AT1G48315.1
																														AT1G60505.1
																														TCONS_00032883
																														TCONS_00048172
																														TCONS_00003507
																														TCONS_00020169
																														TCONS_00027238
																														TCONS_00046141
																														TCONS_00045851
																														TCONS_00050010
																														TCONS_00002804
																														AT5G65575.1
																														AT1G67365.1
																														TCONS_00031833
																														TCONS_00035354
																														TCONS_00012950
																														AT2G09795.2
																														AT4G39838.1
																														TCONS_00003179
																														TCONS_00000443
																														TCONS_00023777
																														TCONS_00006228
																														TCONS_00046903
																														AT2G42247.1
																														TCONS_00018136
																														TCONS_00018917
																														TCONS_00018135
																														TCONS_00021513
																														TCONS_00012024
																														TCONS_00001720
																														TCONS_00015022
																														AT2G19572.1
																														TCONS_00040963
																														TCONS_00032662
																														TCONS_00006426
																														TCONS_00034547
																														TCONS_00043154
																														TCONS_00021618
																														AT1G07728.1
																														TCONS_00034676
																														TCONS_00022374
																														AT1G07128.1
																														TCONS_00032149
																														AT1G69587.2
																														TCONS_00007154
																														AT4G37432.1
																														AT2G05812.1
																														AT3G51075.1
																														TCONS_00018919
																														TCONS_00034666
																														TCONS_00038028
																														AT2G35637.1
																														TCONS_00048818
																														TCONS_00036135
																														TCONS_00032060
																														TCONS_00024294
																														TCONS_00032061
																														TCONS_00028708
																														TCONS_00024769
																														TCONS_00018714
																														TCONS_00045784
																														AT4G26582.1
																														AT1G60525.2
																														TCONS_00035902
																														TCONS_00007903
																														TCONS_00006114
																														AT4G38545.2
																														TCONS_00020451
																														TCONS_00048538
																														TCONS_00009152
																														TCONS_00023551
																														TCONS_00022390
																														TCONS_00018042
																														TCONS_00035184
																														TCONS_00042041
																														TCONS_00030203
																														TCONS_00010382
																														AT2G44255.1
																														TCONS_00010383
																														TCONS_00022009
																														AT2G24755.1
																														TCONS_00009226
																														TCONS_00035639
																														TCONS_00044093
																														AT3G03702.1
																														TCONS_00026414
																														TCONS_00036992
																														TCONS_00000139
																														AT1G29357.1
																														AT1G76878.1
																														TCONS_00006538
																														TCONS_00042521
																														TCONS_00015101
																														TCONS_00048539
																														TCONS_00024292
																														TCONS_00035067
																														AT3G46668.1
																														TCONS_00000399
																														TCONS_00020509
																														AT1G20515.1
																														TCONS_00009666
																														TCONS_00023552
																														TCONS_00032430
																														AT1G75295.1
																														AT5G66558.1
																														TCONS_00045559
																														TCONS_00000138
																														TCONS_00026712
																														TCONS_00044210
																														AT3G56408.1
																														TCONS_00021066
																														TCONS_00048300
																														TCONS_00042570
																														AT5G01175.1
																														TCONS_00032062
																														TCONS_00010699
																														AT1G60545.1
																														AT1G60525.1
																														TCONS_00015103
																														TCONS_00035899
																														TCONS_00002912
																														AT1G75295.3
																														TCONS_00031506
																														TCONS_00040337
																														TCONS_00027345
																														TCONS_00041507
																														TCONS_00014518
																														TCONS_00039668
																														TCONS_00040690
																														TCONS_00024643
																														TCONS_00025275
																														TCONS_00017318
																														AT3G52072.1
																														TCONS_00049419
																														AT1G60505.2
																														AT3G59068.1
																														TCONS_00028822
																														TCONS_00022376
																														TCONS_00030648
																														TCONS_00010752
																														TCONS_00012435
																														AT1G71528.1
																														TCONS_00010377
																														TCONS_00019101
																														AT4G01593.1
																														TCONS_00036373
																														TCONS_00012027
																														TCONS_00045190
																														TCONS_00041510
																														TCONS_00017759
																														TCONS_00008943
																														TCONS_00038843
																														TCONS_00012126
																														TCONS_00039667
																														TCONS_00005009
																														TCONS_00006333
																														TCONS_00045191
																														TCONS_00009364
																														TCONS_00032063
																														TCONS_00036983
																														AT4G13918.1
																														TCONS_00038874
																														TCONS_00034805
																														TCONS_00013495
																														TCONS_00003711
																														TCONS_00022392
																														TCONS_00048604
																														TCONS_00033640
																														TCONS_00031072
																														TCONS_00015097
																														AT5G59662.1
																														AT1G56612.2
																														TCONS_00018525
																														TCONS_00025024
																														TCONS_00036395
																														AT2G32179.1
																														TCONS_00040745
																														TCONS_00012737
																														AT2G42365.2
																														AT3G05932.1
																														TCONS_00013494
																														TCONS_00034679
																														TCONS_00009090
																														TCONS_00045168
																														TCONS_00015561
																														TCONS_00003689
																														TCONS_00002559
																														AT2G47895.1
																														TCONS_00046107
																														TCONS_00032644
																														AT4G37225.1
																														TCONS_00028076
																														TCONS_00043040
																														TCONS_00038000
																														AT4G37895.1
																														TCONS_00012382
																														TCONS_00040969
																														TCONS_00036884
																														AT5G41612.1
																														TCONS_00029705
																														AT1G74205.1
																														AT2G16245.1
																														TCONS_00029992
																														AT5G64572.1
																														TCONS_00010617
																														TCONS_00020884
																														AT2G42365.1
																														TCONS_00024462
																														AT2G37362.1
																														TCONS_00048380
																														AT5G36002.1
																														TCONS_00029027
																														TCONS_00046904
																														TCONS_00025231
																														TCONS_00029087
																														TCONS_00007153
																														TCONS_00003164
																														TCONS_00021620
																														AT4G28652.1
																														TCONS_00040134
																														TCONS_00009477
																														TCONS_00002605
																														TCONS_00041468
																														TCONS_00042132
																														TCONS_00009638
																														TCONS_00047067

## Sheet: Fig 6b,c
Chr	GeneID	start	end	lncRNA	start	end	strand	no.of exon	exon	type	length
Chr1	AT1G02952	665354	666367	AT1G02952.1	665354	666367	+	3	665354,665445;665895,665976;666120,666367	antisense	422
Chr1	AT1G04295	1147781	1148435	AT1G04295.1	1147781	1148435	+	2	1147781,1148072;1148176,1148435	antisense	552
Chr1	AT1G05562	1645875	1647162	AT1G05562.1	1645875	1647162	+	1	16458751647162	antisense	1288
Chr1	AT1G06002	1820977	1821918	AT1G06002.1	1820977	1821918	+	1	18209771821918	antisense	942
Chr1	AT1G07128	2187621	2188417	AT1G07128.1	2187621	2188417	-	1	21876212188417	antisense	797
Chr1	AT1G07728	2395451	2397345	AT1G07728.1	2395461	2397345	+	2	2395461,2396434;2396529,2397345	antisense	1791
Chr1	AT1G07728	2395451	2397345	AT1G07728.2	2395451	2397341	+	1	23954512397341	antisense	1891
Chr1	AT1G08592	2718875	2721676	AT1G08592.1	2718875	2721676	-	2	2718875,2720202;2721391,2721676	antisense	1614
Chr1	AT1G09421	3038631	3039326	AT1G09421.1	3038631	3039326	+	3	3038631,3038860;3038944,3039064;3039132,3039326	antisense	546
Chr1	AT1G13448	4612243	4612929	AT1G13448.1	4612243	4612929	+	2	4612243,4612571;4612667,4612929	antisense	592
Chr1	AT1G14071	4819620	4820532	TCONS_00007903	4819620	4820532	-	3	4819620,4819752;4819854,4820061;4820257,4820532	antisense	617
Chr1	AT1G15002	5169940	5170435	AT1G15002.1	5169940	5170435	-	1	51699405170435	antisense	496
Chr1	AT1G15175	5222913	5224121	AT1G15175.1	5222913	5224121	-	2	5222913,5223652;5224033,5224121	antisense	829
Chr1	AT1G16489	5629216	5630488	AT1G16489.1	5629216	5630488	+	4	5629216,5629302;5629982,5630118;5630227,5630314;5630389,5630488	antisense	412
Chr1	AT1G17232	5892300	5893652	AT1G17232.1	5892300	5893652	-	2	5892300,5892893;5893018,5893652	antisense	1229
Chr1	AT1G18382	6326366	6326699	AT1G18382.1	6326366	6326699	-	2	6326366,6326600;6326676,6326699	antisense	259
Chr1	AT1G18735	6461232	6461752	AT1G18735.1	6461232	6461752	-	2	6461232,6461634;6461714,6461752	antisense	442
Chr1	AT1G20691	7174584	7176453	AT1G20691.1	7174584	7176453	-	1	71745847176453	antisense	1870
Chr1	AT1G20691	7174584	7176453	TCONS_00008532	7174584	7176453	-	3	7174584,7175701;7175877,7175950;7176161,7176453	antisense	1485
Chr1	AT1G20691	7174584	7176453	TCONS_00008533	7174584	7176453	-	2	7174584,7175701;7175877,7176453	antisense	1695
Chr1	AT1G25098	8812811	8814450	AT1G25098.1	8812822	8814342	+	3	8812822,8813084;8813192,8813245;8813920,8814342	antisense	740
Chr1	AT1G25098	8812811	8814450	AT1G25098.2	8812811	8814450	+	2	8812811,8813084;8813192,8814450	antisense	1533
Chr1	AT1G29357	10274102	10275718	AT1G29357.1	10274102	10275656	-	2	10274102,10275147;10275294,10275656	antisense	1409
Chr1	AT1G29357	10274102	10275718	AT1G29357.2	10274141	10275718	-	2	10274141,10275219;10275294,10275718	antisense	1504
Chr1	AT1G29357	10274102	10275718	TCONS_00009226	10274102	10275718	-	3	10274102,10274627;10274729,10275147;10275294,10275718	antisense	1370
Chr1	AT1G29357	10274102	10275718	TCONS_00009227	10274102	10275718	-	4	10274102,10274627;10274729,10275084;10275169,10275219;10275294,10275718	antisense	1358
Chr1	AT1G29785	10427613	10429133	AT1G29785.2	10427613	10429083	-	3	10427613,10427782;10428004,10428091;10428731,10429083	antisense	611
Chr1	AT1G30282	10663332	10664763	AT1G30282.1	10663332	10664763	+	2	10663332,10663621;10663740,10664763	antisense	1314
Chr1	AT1G33415	12118992	12126593	AT1G33415.1	12118992	12126593	+	8	12118992,12119334;12119473,12119599;12119714,12119866;12120010,12120151;12120428,12120585;12120692,12120867;12126206,12126263;12126351,12126593	antisense	1400
Chr1	AT1G33415	12118992	12126593	AT1G33415.2	12119004	12120964	+	6	12119004,12119334;12119521,12119599;12119714,12119866;12120010,12120151;12120428,12120585;12120692,12120964	antisense	1136
Chr1	AT1G33415	12118992	12126593	TCONS_00002984	12118992	12126593	+	8	12118992,12119334;12119521,12119599;12119714,12119866;12120010,12120151;12120428,12120585;12120692,12120867;12126206,12126263;12126351,12126593	antisense	1352
Chr1	AT1G35545	13110517	13112832	AT1G35545.1	13110517	13112832	-	2	13110517,13110990;13112493,13112832	antisense	814
Chr1	AT1G36992	14029923	14030768	AT1G36992.1	14029923	14030768	+	2	14029923,14030047;14030152,14030768	antisense	742
Chr1	AT1G48315	17854117	17855811	AT1G48315.1	17854117	17855811	+	3	17854117,17854276;17854612,17854901;17855203,17855811	antisense	1059
Chr1	AT1G48315	17854117	17855811	TCONS_00003759	17854117	17855811	+	4	17854117,17854254;17854612,17854901;17855203,17855299;17855401,17855811	antisense	936
Chr1	AT1G48315	17854117	17855811	TCONS_00003760	17854117	17855811	+	4	17854117,17854276;17854612,17854901;17855203,17855299;17855401,17855811	antisense	958
Chr1	AT1G48698	18010729	18011214	AT1G48698.1	18010729	18011214	+	2	18010729,18010783;18010916,18011214	antisense	354
Chr1	AT1G53233	19850031	19852127	AT1G53233.1	19850031	19852127	+	2	19850031,19850126;19850286,19852127	antisense	1938
Chr1	AT1G53801	20083211	20084173	AT1G53801.1	20083211	20084173	-	5	20083211,20083255;20083333,20083438;20083520,20083612;20083702,20083925;20084012,20084173	antisense	630
Chr1	AT1G54355	20288804	20290316	AT1G54355.1	20288804	20290316	-	3	20288804,20289553;20289706,20290041;20290168,20290316	antisense	1235
Chr1	AT1G56165	21022759	21024402	AT1G56165.1	21022759	21024402	-	2	21022759,21023748;21024213,21024402	antisense	1180
Chr1	AT1G56242	21056401	21057815	AT1G56242.1	21056401	21057815	+	2	21056401,21057396;21057560,21057815	antisense	1252
Chr1	AT1G56612	21214118	21215406	AT1G56612.1	21214158	21215389	-	3	21214158,21214607;21214720,21214789;21215107,21215389	antisense	803
Chr1	AT1G56612	21214118	21215406	AT1G56612.2	21214146	21215406	-	1	2121414621215400	antisense	1261
Chr1	AT1G56612	21214118	21215406	AT1G56612.3	21214118	21214944	-	2	21214118,21214607;21214720,21214944	antisense	715
Chr1	AT1G60525	22299526	22301343	AT1G60525.1	22299541	22301305	-	2	22299541,22301012;22301109,22301305	antisense	1669
Chr1	AT1G60525	22299526	22301343	AT1G60525.2	22299526	22301343	-	3	22299526,22300267;22300662,22301012;22301109,22301343	antisense	1328
Chr1	AT1G67328	25213843	25215050	AT1G67328.1	25213843	25215050	-	1	2521384325215050	antisense	1208
Chr1	AT1G67365	25238410	25239235	AT1G67365.1	25238410	25239235	+	1	2523841025239230	antisense	826
Chr1	AT1G69572	26161599	26162761	AT1G69572.1	26161599	26162761	+	2	26161599,26161709;26161809,26162761	antisense	1064
Chr1	AT1G69587	26175654	26179351	AT1G69587.1	26175654	26179351	-	3	26175654,26176166;26176345,26176449;26179205,26179351	antisense	765
Chr1	AT1G69587	26175654	26179351	AT1G69587.2	26175654	26179351	-	4	26175654,26176166;26176345,26176449;26177142,26177250;26179205,26179351	antisense	874
Chr1	AT1G69587	26175654	26179351	TCONS_00012089	26175654	26179204	-	4	26175654,26176166;26176345,26176449;26177142,26177250;26179109,26179204	antisense	823
Chr1	AT1G69587	26175654	26179351	TCONS_00012092	26175654	26179351	-	3	26175654,26176166;26176345,26177250;26179205,26179351	antisense	1566
Chr1	AT1G71528	26939562	26942952	AT1G71528.1	26939562	26942952	-	2	26939562,26940202;26940339,26942952	antisense	3255
Chr1	AT1G71828	27017801	27018315	AT1G71828.1	27017801	27018315	-	2	27017801,27018055;27018158,27018315	antisense	413
Chr1	AT1G72852	27414405	27415916	TCONS_00012358	27414405	27415916	-	3	27414405,27414780;27414925,27415215;27415612,27415916	antisense	972
Chr1	AT1G72852	27414415	27415173	AT1G72852.1	27414415	27415173	-	2	27414415,27414780;27414925,27415173	antisense	615
Chr1	AT1G72855	27416232	27418323	AT1G72855.1	27416232	27418323	+	3	27416232,27416451;27416525,27417724;27417841,27418323	antisense	1903
Chr1	AT1G74205	27909481	27910384	AT1G74205.1	27909481	27910384	-	1	2790948127910380	antisense	904
Chr1	AT1G74545	28014585	28015482	AT1G74545.1	28014585	28015482	-	2	28014585,28014844;28015245,28015482	antisense	498
Chr1	AT1G75891	28493304	28494161	AT1G75891.1	28493304	28494161	-	3	28493304,28493483;28493899,28493980;28494073,28494161	antisense	351
Chr1	AT1G76878	28866404	28867969	AT1G76878.1	28866404	28867969	-	1	2886640428867960	antisense	1566
Chr1	AT1G76892	28873271	28874758	AT1G76892.1	28873271	28874758	+	1	2887327128874750	antisense	1488
Chr1	AT1G77992	29322411	29323358	AT1G77992.1	29322411	29323358	+	2	29322411,29322598;29322861,29323358	antisense	686
Chr1	AT1G78265	29450772	29452378	AT1G78265.1	29450772	29452305	+	2	29450772,29451595;29451682,29452305	antisense	1448
Chr1	AT1G79529	29915662	29916410	AT1G79529.1	29915662	29916410	+	3	29915662,29915806;29915886,29915964;29916074,29916410	antisense	561
Chr1	XLOC_001764	11453574	11455410	TCONS_00002837	11453574	11455410	+	2	11453574,11453642;11453714,11455410	antisense	1766
Chr1	XLOC_001989	13076659	13077540	TCONS_00003164	13076659	13077540	+	3	13076659,13076926;13077083,13077201;13077382,13077540	antisense	546
Chr1	XLOC_003230	23032397	23033644	TCONS_00004929	23032397	23033644	+	2	23032397,23032487;23032880,23033644	antisense	856
Chr1	XLOC_004258	30363513	30364749	TCONS_00006599	30363513	30364749	+	3	30363513,30364086;30364203,30364268;30364387,30364749	antisense	1003
Chr1	XLOC_006094	12382440	12385854	TCONS_00009637	12382440	12385854	-	12	12382440,12382520;12382611,12382677;12382762,12382805;12383203,12383257;12383352,12383494;12383624,12383677;12383882,12383937;12384030,12384155;12384289,12384363;12384445,12384886;12385196,12385271;12385686,12385854	antisense	1388
Chr1	XLOC_006094	12382440	12385854	TCONS_00009638	12383160	12385854	-	8	12383160,12383494;12383624,12383677;12383882,12383937;12384030,12384155;12384285,12384363;12384445,12384886;12385196,12385271;12385686,12385854	antisense	1337
Chr1	XLOC_006635	18207482	18208432	TCONS_00010322	18207482	18208432	-	2	18207482,18207860;18208366,18208432	antisense	446
Chr2	AT2G04852	1705148	1706465	AT2G04852.1	1705148	1706465	-	3	1705148,1705618;1705716,1705798;1706420,1706465	antisense	600
Chr2	AT2G05812	2215236	2217150	AT2G05812.1	2215236	2217150	+	1	22152362217150	antisense	1915
Chr2	AT2G05914	2263151	2264542	AT2G05914.1	2263151	2264542	-	1	22631512264542	antisense	1392
Chr2	AT2G07213	2996582	2998054	AT2G07213.1	2996582	2998054	+	2	2996582,2997223;2997367,2998054	antisense	1330
Chr2	AT2G10921	4301932	4303080	AT2G10921.1	4301932	4303080	+	3	4301932,4302156;4302537,4302600;4302743,4303080	antisense	627
Chr2	AT2G11852	4789637	4789849	AT2G11852.1	4789637	4789849	-	1	47896374789849	antisense	213
Chr2	AT2G13665	5692148	5693016	AT2G13665.1	5692156	5693016	+	1	56921565693016	antisense	861
Chr2	AT2G13665	5692148	5693016	AT2G13665.2	5692148	5693006	+	2	5692148,5692775;5692813,5693006	antisense	822
Chr2	AT2G14115	5953196	5954039	AT2G14115.1	5953196	5954039	+	1	59531965954039	antisense	844
Chr2	AT2G16245	7039677	7040592	AT2G16245.1	7039677	7040592	+	2	7039677,7039975;7040066,7040592	antisense	826
Chr2	AT2G18917	8197114	8198103	AT2G18917.1	8197114	8198103	+	2	8197114,8197679;8197839,8198103	antisense	831
Chr2	AT2G19572	8470620	8471735	AT2G19572.1	8470620	8471735	+	1	84706208471735	antisense	1116
Chr2	AT2G19582	8474446	8475221	AT2G19582.1	8474446	8475221	+	2	8474446,8474714;8474834,8475221	antisense	657
Chr2	AT2G21187	9076292	9077468	AT2G21187.1	9076533	9077048	+	1	90765339077048	antisense	516
Chr2	AT2G21187	9076292	9077468	AT2G21187.2	9076590	9077217	+	2	9076590,9076874;9076946,9077217	antisense	557
Chr2	AT2G21187	9076292	9077468	AT2G21187.3	9076292	9077468	+	2	9076292,9076874;9077236,9077468	antisense	816
Chr2	AT2G22821	9721236	9721937	AT2G22821.1	9721236	9721937	+	1	97212369721937	antisense	702
Chr2	AT2G22955	9770700	9771553	AT2G22955.1	9770700	9771553	-	3	9770700,9771046;9771244,9771353;9771465,9771553	antisense	546
Chr2	AT2G23672	10063245	10064004	AT2G23672.1	10063245	10064004	+	1	1006324510064000	antisense	760
Chr2	AT2G26355	11220708	11221535	AT2G26355.1	11220708	11221535	+	1	1122070811221530	antisense	828
Chr2	AT2G26692	11350719	11351293	AT2G26692.1	11350719	11351293	+	2	11350719,11350888;11350984,11351293	antisense	480
Chr2	AT2G26882	11460219	11461021	AT2G26882.1	11460219	11461021	+	2	11460219,11460326;11460446,11461021	antisense	684
Chr2	AT2G30362	12937351	12939638	AT2G30362.1	12937351	12939638	+	2	12937351,12938667;12939444,12939638	antisense	1512
Chr2	AT2G30362	12937351	12939645	TCONS_00015492	12937351	12938917	+	2	12937351,12938667;12938758,12938917	antisense	1477
Chr2	AT2G30362	12937351	12939645	TCONS_00015494	12937351	12939645	+	2	12937351,12938667;12939518,12939645	antisense	1445
Chr2	AT2G30984	13186544	13187253	AT2G30984.1	13186544	13187253	-	1	1318654413187250	antisense	710
Chr2	AT2G31751	13499341	13502114	AT2G31751.1	13499341	13502114	-	7	13499341,13500705;13500832,13500885;13500958,13500993;13501260,13501306;13501440,13501477;13501558,13501678;13501926,13502114	antisense	1850
Chr2	AT2G32179	13671841	13673376	AT2G32179.1	13671841	13673376	+	4	13671841,13671926;13672243,13672649;13672739,13672895;13673023,13673376	antisense	1004
Chr2	AT2G32315	13726299	13726700	AT2G32315.1	13726299	13726700	-	1	1372629913726700	antisense	402
Chr2	AT2G35637	14982608	14983998	AT2G35637.1	14982608	14983998	-	2	14982608,14983556;14983799,14983998	antisense	1149
Chr2	AT2G35738	15023559	15025465	AT2G35738.1	15023559	15025465	+	3	15023559,15023648;15023884,15024001;15024599,15025465	antisense	1075
Chr2	AT2G35738	15023559	15025465	AT2G35738.3	15023581	15025334	+	3	15023581,15023648;15023884,15024001;15024477,15025334	antisense	1044
Chr2	AT2G35859	15059337	15061100	AT2G35859.1	15059337	15061100	-	1	1505933715061100	antisense	1764
Chr2	AT2G35945	15090867	15091764	AT2G35945.1	15090867	15091764	+	1	1509086715091760	antisense	898
Chr2	AT2G36792	15420355	15421964	AT2G36792.1	15420355	15421943	+	2	15420355,15421484;15421584,15421943	antisense	1490
Chr2	AT2G36792	15420355	15421964	AT2G36792.2	15420881	15421964	+	2	15420881,15421545;15421620,15421964	antisense	1010
Chr2	AT2G37362	15673687	15675978	AT2G37362.1	15673687	15675978	+	1	1567368715675970	antisense	2292
Chr2	AT2G37555	15756722	15758279	AT2G37555.1	15756722	15758279	+	2	15756722,15757886;15757977,15758279	antisense	1468
Chr2	AT2G40008	16708056	16709436	AT2G40008.1	16708056	16709436	+	2	16708056,16708461;16708547,16709436	antisense	1296
Chr2	AT2G41178	17164795	17165449	AT2G41178.1	17164795	17165449	-	2	17164795,17165119;17165430,17165449	antisense	345
Chr2	AT2G42365	17641784	17645835	AT2G42365.1	17641784	17645835	-	5	17641784,17642099;17642500,17642527;17642635,17642685;17642771,17643451;17645688,17645835	antisense	1224
Chr2	AT2G42835	17823265	17824842	AT2G42835.1	17823265	17824842	-	3	17823265,17823847;17824326,17824500;17824581,17824842	antisense	1020
Chr2	AT2G42835	17823265	17825381	TCONS_00020819	17823265	17825381	-	3	17823265,17823847;17824326,17824487;17824581,17825381	antisense	1546
Chr2	AT2G44255	18295756	18297567	AT2G44255.1	18295756	18297567	-	2	18295756,18297026;18297149,18297567	antisense	1690
Chr2	AT2G45315	18682108	18683827	AT2G45315.1	18682108	18683810	-	2	18682108,18682418;18682674,18683810	antisense	1448
Chr2	AT2G45315	18682108	18683827	AT2G45315.2	18682125	18683827	-	2	18682125,18682380;18682674,18683827	antisense	1410
Chr2	AT2G45315	18682471	18683827	TCONS_00021066	18682471	18683827	-	2	18682471,18682578;18682674,18683827	antisense	1262
Chr2	AT2G45685	18820691	18822184	AT2G45685.1	18820691	18822184	+	1	1882069118822180	antisense	1494
Chr2	AT2G46572	19126872	19129105	AT2G46572.1	19126872	19129105	-	4	19126872,19126969;19127154,19127215;19127956,19128163;19128260,19129105	antisense	1214
Chr2	AT2G47895	19610473	19610962	AT2G47895.1	19610473	19610962	+	2	19610473,19610644;19610718,19610962	antisense	417
Chr2	XLOC_008661	2119183	2121781	TCONS_00013563	2119183	2121781	+	3	2119183,2119303;2120160,2120247;2121077,2121781	antisense	914
Chr2	XLOC_009859	11277992	11279082	TCONS_00015194	11277992	11279082	+	2	11277992,11278134;11278323,11279082	antisense	903
Chr3	AT3G03702	916356	918834	AT3G03702.1	916356	918834	-	4	916356,917358;917852,917961;918110,918344;918732,918834	antisense	1451
Chr3	AT3G12502	3963124	3964222	AT3G12502.1	3963124	3964222	+	2	3963124,3963158;3963531,3964222	antisense	727
Chr3	AT3G13061	4183099	4183884	AT3G13061.1	4183099	4183884	-	2	4183099,4183628;4183728,4183884	antisense	687
Chr3	AT3G19002	6554531	6555657	AT3G19002.1	6554531	6555657	+	2	6554531,6554605;6554724,6555657	antisense	1009
Chr3	AT3G21755	7666808	7668565	AT3G21755.1	7666808	7668565	-	2	7666808,7667043;7667124,7668565	antisense	1678
Chr3	AT3G21755	7666808	7668565	AT3G21755.2	7666867	7668552	-	2	7666867,7666946;7667124,7668552	antisense	1509
Chr3	AT3G21781	7676054	7676384	AT3G21781.1	7676054	7676384	+	1	76760547676384	antisense	331
Chr3	AT3G22072	7775329	7776207	AT3G22072.1	7775329	7776207	+	2	7775329,7775735;7775832,7776207	antisense	783
Chr3	AT3G22121	7795606	7796327	AT3G22121.1	7795606	7796327	+	2	7795606,7796073;7796098,7796327	antisense	698
Chr3	AT3G24332	8830336	8831838	AT3G24332.1	8830336	8831838	-	2	8830336,8831206;8831308,8831838	antisense	1402
Chr3	AT3G24332	8830336	8831838	TCONS_00028424	8830336	8831838	-	2	8830336,8831185;8831308,8831838	antisense	1381
Chr3	AT3G24518	8938260	8942488	AT3G24518.1	8941129	8942488	-	3	8941129,8941397;8941504,8941626;8941712,8942488	antisense	1169
Chr3	AT3G27990	10392635	10398186	TCONS_00028790	10392635	10398175	-	8	10392635,10392924;10393013,10393200;10396681,10396736;10396841,10396888;10396982,10397067;10397173,10397498;10397606,10397683;10397772,10398175	antisense	1476
Chr3	AT3G27990	10392635	10398186	TCONS_00028791	10392635	10398186	-	8	10392635,10392924;10393013,10393200;10396681,10396736;10396841,10396888;10396982,10397070;10397173,10397498;10397606,10397683;10397772,10398186	antisense	1490
Chr3	AT3G27990	10392675	10398175	AT3G27990.1	10392675	10398175	-	7	10392675,10392924;10393013,10393200;10396681,10396736;10396841,10396888;10396982,10397070;10397173,10397498;10397606,10398175	antisense	1527
Chr3	AT3G41768	14196457	14204715	TCONS_00024276	14196457	14204715	+	2	14196457,14203817;14203982,14204715	antisense	8095
Chr3	AT3G46658	17188870	17191167	AT3G46658.1	17188870	17191167	+	2	17188870,17189030;17189303,17191167	antisense	2026
Chr3	AT3G46668	17191668	17195280	AT3G46668.1	17191668	17195280	+	5	17191668,17191790;17192051,17192124;17192204,17192266;17192379,17192516;17195058,17195280	antisense	621
Chr3	AT3G46668	17191668	17195333	TCONS_00024769	17191668	17195333	+	5	17191668,17191790;17192056,17192124;17192204,17192266;17192379,17192516;17195058,17195333	antisense	669
Chr3	AT3G49668	18417565	18418278	AT3G49668.1	18417565	18418278	-	2	18417565,18417675;18417841,18418278	antisense	549
Chr3	AT3G51238	19025110	19026779	AT3G51238.1	19025110	19026779	-	1	1902511019026770	antisense	1670
Chr3	AT3G51375	19073285	19074734	TCONS_00025160	19073285	19074734	+	3	19073285,19073765;19073924,19074151;19074237,19074734	antisense	1207
Chr3	AT3G52072	19312346	19314731	TCONS_00030203	19312346	19314731	-	4	19312346,19312476;19312602,19313125;19313234,19313532;19314479,19314731	antisense	1207
Chr3	AT3G52072	19312346	19314731	TCONS_00030204	19312606	19314731	-	5	19312606,19313125;19313234,19313532;19313647,19313836;19314053,19314213;19314479,19314731	antisense	1423
Chr3	AT3G52072	19312684	19314731	AT3G52072.1	19312684	19314577	-	5	19312684,19313125;19313234,19313532;19313646,19313836;19314091,19314213;19314479,19314577	antisense	1154
Chr3	AT3G52535	19484425	19488556	TCONS_00025274	19484425	19488556	+	3	19484425,19484462;19487129,19487261;19488211,19488556	antisense	517
Chr3	AT3G52535	19484425	19488556	TCONS_00025275	19484433	19487473	+	2	19484433,19484462;19487129,19487473	antisense	375
Chr3	AT3G52535	19487129	19488556	AT3G52535.1	19487129	19488556	+	2	19487129,19487261;19488211,19488556	antisense	479
Chr3	AT3G52605	19510338	19511335	AT3G52605.1	19510344	19511335	-	2	19510344,19510857;19510980,19511335	antisense	870
Chr3	AT3G52605	19510338	19511335	AT3G52605.2	19510338	19511326	-	1	1951033819511320	antisense	989
Chr3	AT3G54625	20220810	20223024	AT3G54625.1	20220810	20223024	+	2	20220810,20220919;20221245,20223024	antisense	1890
Chr3	AT3G56408	20915497	20921340	AT3G56408.1	20915497	20921340	+	3	20915497,20915676;20916262,20916596;20919495,20921340	antisense	2361
Chr3	AT3G58795	21745707	21746545	AT3G58795.1	21745707	21746545	+	2	21745707,21745931;21746056,21746545	antisense	715
Chr3	AT3G59068	21832343	21832701	AT3G59068.1	21832343	21832701	+	1	2183234321832700	antisense	359
Chr3	AT3G59695	22049730	22051595	AT3G59695.1	22049730	22051595	-	3	22049730,22050634;22050725,22051438;22051517,22051595	antisense	1698
Chr3	XLOC_016026	16049954	16051487	TCONS_00024560	16049954	16051487	+	2	16049954,16050268;16050402,16051487	antisense	1401
Chr3	XLOC_016810	21606832	21607971	TCONS_00025785	21606832	21607971	+	2	21606832,21607738;21607828,21607971	antisense	1051
Chr3	XLOC_017341	1398741	1400588	TCONS_00026653	1398741	1400588	-	3	1398741,1399623;1400354,1400452;1400560,1400588	antisense	1011
Chr3	XLOC_018547	9555948	9557566	TCONS_00028563	9555948	9557481	-	6	9555948,9556306;9556392,9556518;9556844,9556899;9557009,9557107;9557190,9557253;9557372,9557481	antisense	815
Chr3	XLOC_018547	9555948	9557566	TCONS_00028564	9555948	9557519	-	4	9555948,9556306;9556392,9557107;9557190,9557253;9557372,9557519	antisense	1287
Chr3	XLOC_018547	9555948	9557566	TCONS_00028565	9555948	9557563	-	5	9555948,9556306;9556392,9556518;9557005,9557107;9557190,9557253;9557372,9557563	antisense	845
Chr3	XLOC_018547	9555948	9557566	TCONS_00028566	9555948	9557566	-	5	9555948,9556306;9556392,9556504;9557009,9557107;9557190,9557253;9557372,9557566	antisense	830
Chr3	XLOC_018547	9555948	9557566	TCONS_00028567	9555948	9557566	-	6	9555948,9556306;9556392,9556518;9556844,9556877;9557009,9557107;9557190,9557253;9557372,9557566	antisense	878
Chr3	XLOC_018726	10726446	10727471	TCONS_00028853	10726446	10727471	-	3	10726446,10726711;10726798,10726890;10727158,10727471	antisense	673
Chr3	XLOC_018751	10962613	10967349	TCONS_00028885	10962613	10964694	-	4	10962613,10963625;10963723,10963941;10964049,10964372;10964479,10964694	antisense	1772
Chr3	XLOC_018751	10962613	10967349	TCONS_00028886	10962613	10965416	-	9	10962613,10963625;10963723,10963947;10964049,10964116;10964247,10964372;10964479,10964593;10964682,10964734;10964834,10964939;10965058,10965155;10965258,10965416	antisense	1963
Chr3	XLOC_018751	10962613	10967349	TCONS_00028887	10962613	10966858	-	9	10962613,10963625;10963723,10963947;10964049,10964116;10964247,10964369;10964479,10964593;10964682,10964959;10965058,10965155;10965258,10966662;10966788,10966858	antisense	3396
Chr3	XLOC_018751	10962613	10967349	TCONS_00028888	10962613	10967349	-	10	10962613,10963625;10963723,10963947;10964049,10964116;10964247,10964372;10964479,10964959;10965058,10965165;10965258,10965419;10965535,10966662;10966788,10966861;10967278,10967349	antisense	3457
Chr3	XLOC_019180	15079110	15080693	TCONS_00029378	15079110	15080693	-	4	15079110,15079476;15079754,15079813;15079929,15080204;15080400,15080693	antisense	997
Chr4	AT4G03935	1868788	1876850	TCONS_00035638	1868788	1874775	-	5	1868788,1868941;1869220,1869426;1869515,1869702;1874375,1874439;1874528,1874775	antisense	862
Chr4	AT4G03935	1868788	1876850	TCONS_00035639	1868788	1876781	-	8	1868788,1869426;1869515,1869702;1874375,1874439;1874528,1874739;1874961,1875551;1875910,1876037;1876131,1876195;1876343,1876781	antisense	2327
Chr4	AT4G03935	1868788	1876850	TCONS_00035640	1868788	1876850	-	7	1868788,1869426;1869515,1869702;1874375,1874439;1874528,1875551;1875910,1876037;1876131,1876195;1876343,1876850	antisense	2617
Chr4	AT4G04077	1961139	1961892	AT4G04077.1	1961139	1961892	+	1	19611391961892	antisense	754
Chr4	AT4G04221	2035159	2036370	AT4G04221.1	2035159	2036370	-	3	2035159,2035321;2035437,2035794;2036279,2036370	antisense	613
Chr4	AT4G09432	5972924	5975071	AT4G09432.1	5972924	5975071	-	1	59729245975071	antisense	2148
Chr4	AT4G13505	7858000	7859691	AT4G13505.1	7858000	7859691	-	2	7858000,7858287;7858355,7859691	antisense	1625
Chr4	AT4G13918	8043587	8047176	AT4G13918.1	8043587	8047176	-	2	8043587,8046661;8047027,8047176	antisense	3225
Chr4	AT4G17098	9608632	9611700	AT4G17098.1	9608632	9611700	+	2	9608632,9608656;9610017,9611700	antisense	1709
Chr4	AT4G20362	10991615	10992159	AT4G20362.1	10991615	10992159	-	2	10991615,10991911;10992041,10992159	antisense	416
Chr4	AT4G22233	11763454	11763985	AT4G22233.1	11763543	11763985	-	2	11763543,11763788;11763914,11763985	antisense	318
Chr4	AT4G22233	11763454	11763985	AT4G22233.2	11763454	11763869	-	1	1176345411763860	antisense	416
Chr4	AT4G25719	13099788	13101017	AT4G25719.1	13099788	13101017	+	3	13099788,13099814;13100001,13100209;13100742,13101017	antisense	512
Chr4	AT4G25885	13154711	13155033	AT4G25885.1	13154711	13155033	-	1	1315471113155030	antisense	323
Chr4	AT4G26488	13380345	13381625	AT4G26488.1	13380345	13381625	-	2	13380345,13381034;13381105,13381625	antisense	1211
Chr4	AT4G26542	13395493	13397838	AT4G26542.1	13395493	13397838	+	1	1339549313397830	antisense	2346
Chr4	AT4G26582	13413579	13414943	AT4G26582.1	13413579	13414943	+	2	13413579,13413713;13414092,13414943	antisense	987
Chr4	AT4G26795	13487209	13489601	AT4G26795.1	13487392	13489565	-	4	13487392,13487630;13487755,13488364;13488444,13488868;13489472,13489565	antisense	1368
Chr4	AT4G26795	13487209	13489601	AT4G26795.2	13487209	13489601	-	4	13487209,13487630;13487755,13488192;13488444,13488868;13489472,13489601	antisense	1415
Chr4	AT4G26795	13487209	13489601	TCONS_00037884	13487209	13489601	-	4	13487209,13487630;13487755,13488202;13488444,13488868;13489472,13489601	antisense	1425
Chr4	AT4G27852	13872079	13873907	AT4G27852.1	13872079	13873907	-	2	13872079,13873519;13873760,13873907	antisense	1589
Chr4	AT4G27852	13872079	13874665	TCONS_00038000	13872079	13874665	-	2	13872079,13873951;13874190,13874665	antisense	2349
Chr4	AT4G28162	13979752	13981516	TCONS_00038028	13979752	13981474	-	2	13979752,13980021;13980366,13981474	antisense	1379
Chr4	AT4G28162	13979752	13981516	TCONS_00038029	13979752	13981516	-	3	13979752,13980021;13980101,13980726;13981361,13981516	antisense	1052
Chr4	AT4G28162	13980327	13980820	AT4G28162.1	13980327	13980820	-	1	1398032713980820	antisense	494
Chr4	AT4G28652	14144954	14147600	AT4G28652.1	14144954	14147600	+	2	14144954,14146629;14146931,14147600	antisense	2346
Chr4	AT4G31248	15179132	15180803	AT4G31248.1	15179132	15180803	+	1	1517913215180800	antisense	1672
Chr4	AT4G31398	15238584	15239282	AT4G31398.1	15238584	15239282	-	2	15238584,15238843;15238965,15239282	antisense	578
Chr4	AT4G34071	16325750	16326840	AT4G34071.1	16325750	16326840	+	3	16325750,16325872;16325985,16326168;16326623,16326840	antisense intronic	525
Chr4	AT4G34332	16424716	16425890	AT4G34332.1	16424716	16425890	-	2	16424716,16424907;16425025,16425890	antisense	1058
Chr4	AT4G36052	17052347	17053499	AT4G36052.1	17052347	17053499	+	2	17052347,17052584;17052654,17053499	antisense	1084
Chr4	AT4G36808	17343162	17343824	AT4G36808.1	17343162	17343824	-	2	17343162,17343188;17343449,17343824	antisense	403
Chr4	AT4G37225	17516187	17516857	AT4G37225.1	17516187	17516857	-	2	17516187,17516642;17516727,17516857	antisense	587
Chr4	AT4G37225	17516187	17516857	TCONS_00038874	17516187	17516857	-	2	17516187,17516622;17516727,17516857	antisense	567
Chr4	AT4G37432	17597179	17598690	AT4G37432.1	17597179	17598690	-	2	17597179,17597776;17598188,17598690	antisense	1101
Chr4	AT4G37895	17813545	17815178	AT4G37895.1	17813545	17815178	+	2	17813545,17814565;17814646,17815178	antisense	1554
Chr4	AT4G38215	17923332	17924252	AT4G38215.1	17923332	17924252	+	1	1792333217924250	antisense	921
Chr4	AT4G38545	18022983	18025287	AT4G38545.1	18023022	18025287	-	4	18023022,18023639;18024342,18024581;18024771,18024922;18025158,18025287	antisense	1140
Chr4	AT4G38545	18022983	18025287	AT4G38545.2	18022983	18025243	-	4	18022983,18023641;18023736,18024581;18024771,18024922;18025158,18025243	antisense	1743
Chr4	AT4G38552	18025620	18028492	AT4G38552.1	18025620	18028492	-	2	18025620,18026830;18026933,18028492	antisense	2771
Chr4	AT4G38552	18025620	18028492	TCONS_00038995	18025620	18028492	-	4	18025620,18025756;18025850,18026830;18026933,18026933;18027008,18028492	antisense	2604
Chr4	AT4G38932	18151687	18152569	AT4G38932.1	18151687	18152569	-	1	1815168718152560	antisense	883
Chr4	AT4G39838	18484875	18486365	AT4G39838.1	18484875	18486365	-	1	1848487518486360	antisense	1491
Chr4	AT4G40085	18579242	18580377	AT4G40085.1	18579242	18580377	-	2	18579242,18579755;18580005,18580377	antisense	887
Chr4	AT4G40085	18579242	18580377	AT4G40085.2	18579242	18580377	-	2	18579242,18579797;18580005,18580377	antisense	929
Chr4	AT4G40085	18579242	18580377	TCONS_00039158	18579242	18580377	-	2	18579242,18579745;18580005,18580377	antisense	877
Chr4	XLOC_022664	16321440	16322661	TCONS_00034694	16321440	16322661	+	4	16321440,16321480;16321844,16321986;16322123,16322341;16322425,16322661	antisense intronic	640
Chr4	XLOC_022664	16321440	16322661	TCONS_00034695	16321844	16322661	+	2	16321844,16321986;16322425,16322661	antisense intronic	380
Chr4	XLOC_023999	7895734	7898493	TCONS_00036563	7895734	7898493	-	3	7895734,7896197;7898043,7898160;7898356,7898493	antisense	720
Chr4	XLOC_023999	7895734	7898493	TCONS_00036564	7897187	7898440	-	2	7897187,7898160;7898356,7898440	antisense	1059
Chr5	AT5G01175	60208	61214	AT5G01175.1	60208	61214	+	2	60208,60437;60917,61214	antisense	528
Chr5	AT5G01215	84307	86215	AT5G01215.1	84307	85917	-	2	84307,85261;85357,85917	antisense	1516
Chr5	AT5G01215	84307	86215	AT5G01215.2	84736	86215	-	1	8473686215	antisense	1480
Chr5	AT5G01542	211257	213471	AT5G01542.1	211257	213471	+	1	211257213471	antisense	2215
Chr5	AT5G01595	227024	230013	AT5G01595.1	227024	230013	+	3	227024,227129;227757,227838;229263,230013	antisense	939
Chr5	AT5G01732	270834	277367	TCONS_00039221	270834	277367	+	3	270834,273647;273724,275931;276024,277367	antisense	6366
Chr5	AT5G01732	272839	276426	AT5G01732.1	272839	276426	+	3	272839,273647;273724,275937;276024,276426	antisense	3426
Chr5	AT5G03668	947101	948967	AT5G03668.1	947101	948967	-	3	947101,947198;947292,947620;947728,948967	antisense	1667
Chr5	AT5G05435	1606411	1607662	TCONS_00039580	1606411	1607662	+	4	1606411,1606722;1606967,1607060;1607141,1607311;1607415,1607662	antisense	825
Chr5	AT5G05435	1606411	1607662	TCONS_00039581	1606493	1607662	+	4	1606493,1606722;1606960,1607060;1607141,1607311;1607415,1607662	antisense	750
Chr5	AT5G05435	1606552	1607656	AT5G05435.1	1606552	1607656	+	4	1606552,1606722;1606960,1607060;1607200,1607311;1607415,1607656	antisense	626
Chr5	AT5G06865	2132197	2133746	AT5G06865.1	2132197	2133746	-	2	2132197,2133447;2133596,2133746	antisense	1402
Chr5	AT5G06865	2132197	2133746	AT5G06865.2	2132276	2133743	-	2	2132276,2133447;2133535,2133743	antisense	1381
Chr5	AT5G07152	2216873	2217812	AT5G07152.1	2216873	2217812	-	2	2216873,2217671;2217770,2217812	antisense	842
Chr5	AT5G09443	2940525	2941094	AT5G09443.1	2940525	2941094	-	1	29405252941094	antisense	570
Chr5	AT5G15022	4866237	4866939	AT5G15022.1	4866237	4866939	+	1	48662374866939	antisense	703
Chr5	AT5G16235	5304494	5305828	AT5G16235.1	5304494	5305828	-	2	5304494,5304822;5304922,5305828	antisense	1236
Chr5	AT5G18255	6035611	6037633	AT5G18255.1	6035624	6037603	+	1	60356246037603	antisense	1980
Chr5	AT5G18255	6035611	6037633	AT5G18255.2	6035611	6037601	+	2	6035611,6036292;6036399,6037601	antisense	1885
Chr5	AT5G18255	6035611	6037633	AT5G18255.3	6035630	6037633	+	3	6035630,6035726;6036230,6036292;6036399,6037633	antisense	1395
Chr5	AT5G20225	6825261	6825940	AT5G20225.1	6825261	6825940	-	2	6825261,6825683;6825774,6825940	antisense	590
Chr5	AT5G23410	7885591	7886785	TCONS_00046827	7885591	7886785	-	3	7885591,7886020;7886178,7886216;7886369,7886785	antisense	886
Chr5	AT5G26146	9135913	9138264	AT5G26146.1	9135913	9138264	+	3	9135913,9136002;9137545,9137685;9137793,9138264	antisense	703
Chr5	AT5G40348	16136594	16141361	AT5G40348.1	16136594	16141163	+	3	16136594,16136716;16139894,16139987;16140805,16141163	antisense	576
Chr5	AT5G40348	16136594	16141361	AT5G40348.2	16139799	16141361	+	2	16139799,16139987;16140805,16141361	antisense	746
Chr5	AT5G41612	16638579	16639863	AT5G41612.1	16638579	16639863	+	2	16638579,16639210;16639300,16639863	antisense	1196
Chr5	AT5G42092	16826838	16827583	AT5G42092.1	16826838	16827583	-	2	16826838,16827233;16827487,16827583	antisense	493
Chr5	AT5G44562	17947617	17948398	AT5G44562.1	17947617	17948398	-	2	17947617,17948058;17948145,17948398	antisense	696
Chr5	AT5G45472	18422368	18425035	AT5G45472.1	18422368	18425035	+	3	18422368,18424029;18424131,18424684;18424994,18425035	antisense	2258
Chr5	AT5G49138	19915868	19917277	AT5G49138.1	19915868	19917277	-	1	1991586819917270	antisense	1410
Chr5	AT5G53048	21509861	21511850	AT5G53048.1	21509861	21511850	+	5	21509861,21509922;21510548,21510708;21510775,21510856;21510947,21511045;21511319,21511850	antisense	936
Chr5	AT5G59662	24039142	24040411	AT5G59662.1	24039142	24040411	-	2	24039142,24039272;24039350,24040411	antisense	1193
Chr5	AT5G59732	24064478	24066154	AT5G59732.1	24064478	24066154	+	2	24064478,24065294;24065393,24066154	antisense	1579
Chr5	AT5G60022	24167141	24170261	AT5G60022.1	24167141	24170261	-	4	24167141,24167331;24167446,24168126;24169775,24170017;24170130,24170261	antisense	1247
Chr5	AT5G63195	25346729	25348386	AT5G63195.1	25346729	25348386	-	2	25346729,25347667;25347806,25348386	antisense	1520
Chr5	AT5G64572	25810298	25811733	AT5G64572.1	25810298	25811733	+	2	25810298,25810804;25810875,25811733	antisense	1366
Chr5	AT5G65575	26206845	26207913	AT5G65575.1	26206845	26207913	-	2	26206845,26207162;26207686,26207913	antisense	546
Chr5	AT5G66558	26563964	26566774	AT5G66558.1	26563964	26566774	-	2	26563964,26564793;26564886,26566774	antisense	2719
Chr5	AT5G67488	26933950	26934867	AT5G67488.1	26933950	26934867	+	2	26933950,26934048;26934324,26934867	antisense	643
Chr5	XLOC_025756	1041891	1043303	TCONS_00039435	1041891	1043303	+	2	1041891,1042029;1042465,1043303	antisense	978
Chr5	XLOC_026809	8221453	8223053	TCONS_00041092	8221453	8223053	+	2	8221453,8221674;8222013,8223053	antisense	1263
Chr5	XLOC_027016	9832998	9835018	TCONS_00041403	9832998	9835018	+	2	9832998,9834312;9834742,9835018	antisense	1592
Chr5	XLOC_027382	13366816	13367299	TCONS_00041816	13366816	13367299	+	2	13366816,13366956;13367083,13367299	antisense	358
Chr5	XLOC_027560	15022169	15023415	TCONS_00042041	15022169	15023415	+	3	15022169,15022362;15022556,15022725;15022814,15023415	antisense	966
Chr5	XLOC_029551	1341840	1343569	TCONS_00045168	1341840	1343472	-	3	1341840,1342046;1342315,1342938;1343268,1343472	antisense	1036
Chr5	XLOC_029551	1341840	1343569	TCONS_00045169	1341840	1343569	-	2	1341840,1342046;1342315,1343569	antisense	1462
Chr5	XLOC_030772	9517610	9519516	TCONS_00047175	9517610	9519516	-	3	9517610,9517752;9518363,9518534;9518674,9519516	antisense	1158
Chr5	XLOC_030772	9517610	9519516	TCONS_00047176	9517791	9519516	-	3	9517791,9517931;9518363,9518534;9518732,9519516	antisense	1098
Chr5	XLOC_032939	26116354	26118680	TCONS_00050233	26116354	26118680	-	3	26116354,26117964;26118128,26118235;26118319,26118680	antisense	2081
Chr1	AT1G04425	1194187	1196889	TCONS_00000336	1194187	1196889	+	3	1194187,1194277;1195053,1195551;1196660,1196889	intergenic regions	820
Chr1	AT1G11592	3895179	3896942	TCONS_00007686	3895179	3896934	-	7	3895179,3895538;3895625,3895700;3895802,3895845;3895935,3896090;3896212,3896261;3896369,3896433;3896522,3896934	intergenic regions	1164
Chr1	AT1G11592	3895179	3896942	TCONS_00007687	3895179	3896934	-	7	3895179,3895538;3895625,3895700;3895802,3895848;3895935,3896090;3896212,3896261;3896369,3896433;3896522,3896934	intergenic regions	1167
Chr1	AT1G11592	3895179	3896942	TCONS_00007688	3895179	3896942	-	7	3895179,3895536;3895625,3895700;3895802,3895848;3895935,3896090;3896212,3896261;3896369,3896433;3896522,3896942	intergenic regions	1173
Chr1	AT1G11735	3960926	3961706	TCONS_00007697	3960926	3961706	-	2	3960926,3961237;3961324,3961706	intergenic regions	695
Chr1	AT1G26558	9175611	9177598	TCONS_00002306	9175611	9177598	+	4	9175611,9175694;9176083,9176137;9176275,9176837;9177374,9177598	intergenic regions	927
Chr1	AT1G29785	10427613	10429133	AT1G29785.1	10428509	10429133	-	1	1042850910429130	intergenic regions	625
Chr1	AT1G30835	10966842	10968878	TCONS_00002753	10966842	10968878	+	2	10966842,10967904;10968628,10968878	intergenic regions	1314
Chr1	AT1G34392	12560460	12561606	TCONS_00009672	12560460	12561606	-	3	12560460,12560691;12561016,12561137;12561488,12561606	intergenic regions	473
Chr1	AT1G34418	12582122	12582725	TCONS_00003079	12582122	12582725	+	2	12582122,12582384;12582507,12582725	intergenic regions	482
Chr1	AT1G35612	13145440	13146871	TCONS_00003179	13145440	13146871	+	3	13145440,13145881;13145981,13146222;13146326,13146871	intergenic regions	1230
Chr1	AT1G43765	16537511	16538211	TCONS_00003506	16537511	16538211	+	3	16537511,16537594;16537663,16537748;16537824,16538211	intergenic regions	558
Chr1	AT1G43765	16537511	16538211	TCONS_00003507	16537598	16538211	+	3	16537598,16537598;16537667,16537748;16537824,16538211	intergenic regions	471
Chr1	AT1G49832	18447621	18450863	TCONS_00003893	18447621	18448239	+	2	18447621,18447881;18447972,18448239	intergenic regions	529
Chr1	AT1G49832	18447621	18450863	TCONS_00003894	18447621	18450863	+	3	18447621,18447837;18447972,18448445;18450749,18450863	intergenic regions	806
Chr1	AT1G60505	22294384	22297220	AT1G60505.1	22294677	22297220	-	3	22294677,22295139;22295634,22295934;22296057,22297220	intergenic regions	1928
Chr1	AT1G60505	22294384	22297220	AT1G60505.2	22294384	22296113	-	2	22294384,22295934;22296057,22296113	intergenic regions	1608
Chr1	AT1G60545	22302492	22305156	AT1G60545.1	22302492	22305156	+	2	22302492,22304128;22304489,22305156	intergenic regions	2305
Chr1	AT1G73687	27712782	27713673	TCONS_00012435	27712782	27713673	-	2	27712782,27713436;27713582,27713673	intergenic regions	747
Chr1	AT1G76135	28568344	28570492	TCONS_00006161	28568344	28570492	+	2	28568344,28569024;28569183,28570492	intergenic regions	1991
Chr1	XLOC_000235	1522813	1524710	TCONS_00000399	1522813	1524710	+	2	1522813,1524110;1524468,1524710	intergenic regions	1541
Chr1	XLOC_000536	3557032	3557563	TCONS_00000935	3557032	3557563	+	2	3557032,3557177;3557280,3557563	intergenic regions	430
Chr1	XLOC_001383	8861869	8862786	TCONS_00002248	8861869	8862786	+	3	8861869,8862127;8862209,8862256;8862520,8862786	intergenic regions	574
Chr1	XLOC_001450	9323759	9324307	TCONS_00002351	9323759	9324307	+	3	9323759,9323829;9323913,9324010;9324123,9324307	intergenic regions	354
Chr1	XLOC_001743	11228902	11229996	TCONS_00002804	11228902	11229996	+	2	11228902,11229209;11229523,11229996	intergenic regions	782
Chr1	XLOC_001755	11373840	11374609	TCONS_00002820	11373840	11374609	+	2	11373840,11373926;11374279,11374609	intergenic regions	418
Chr1	XLOC_002424	17580337	17585009	TCONS_00003706	17580337	17582332	+	6	17580337,17580580;17581122,17581166;17581456,17581524;17581610,17581683;17581809,17581916;17582094,17582332	intergenic regions	779
Chr1	XLOC_002424	17580337	17585009	TCONS_00003707	17580337	17585009	+	11	17580337,17580580;17581122,17581166;17582094,17582217;17582831,17582881;17583054,17583130;17583229,17583446;17583537,17583638;17583731,17583787;17583898,17584449;17584561,17584635;17584723,17585009	intergenic regions	1832
Chr1	XLOC_002424	17580337	17585009	TCONS_00003708	17580457	17582332	+	5	17580457,17580580;17581122,17581166;17581451,17581524;17581610,17581683;17582094,17582332	intergenic regions	556
Chr1	XLOC_003667	26333446	26333962	TCONS_00005615	26333446	26333962	+	2	26333446,26333625;26333811,26333962	intergenic regions	332
Chr1	XLOC_003980	28392549	28393479	TCONS_00006115	28392549	28393479	+	3	28392549,28392868;28392952,28393042;28393142,28393479	intergenic regions	749
Chr1	XLOC_004521	1543482	1544081	TCONS_00007052	1543482	1544081	-	2	1543482,1543678;1543811,1544081	intergenic regions	468
Chr1	XLOC_004582	1942736	1945016	TCONS_00007153	1942736	1944987	-	9	1942736,1942858;1942948,1943114;1943196,1943343;1943444,1943653;1943754,1943790;1943894,1944023;1944162,1944371;1944445,1944546;1944650,1944987	intergenic regions	1465
Chr1	XLOC_004582	1942736	1945016	TCONS_00007154	1942736	1945016	-	9	1942736,1942858;1942948,1943114;1943196,1943343;1943444,1943653;1943754,1943787;1943894,1944023;1944162,1944371;1944445,1944546;1944650,1945016	intergenic regions	1491
Chr1	XLOC_005657	9001547	9002137	TCONS_00008924	9001547	9002137	-	2	9001547,9001861;9001992,9002137	intergenic regions	461
Chr1	XLOC_005814	10105065	10105580	TCONS_00009195	10105065	10105580	-	2	10105065,10105472;10105575,10105580	intergenic regions	414
Chr1	XLOC_005918	11021968	11023405	TCONS_00009364	11021968	11023405	-	3	11021968,11022336;11022440,11023024;11023137,11023405	intergenic regions	1223
Chr1	XLOC_006001	11581278	11583070	TCONS_00009477	11581278	11583070	-	4	11581278,11581803;11581927,11581996;11582136,11582681;11582869,11583070	intergenic regions	1344
Chr1	XLOC_007201	22283971	22285419	TCONS_00011200	22283971	22285419	-	5	22283971,22284189;22284372,22284453;22284549,22284667;22284929,22285125;22285327,22285419	intergenic regions	710
Chr1	XLOC_007821	26761427	26762150	TCONS_00012208	26761427	26762150	-	2	26761427,26761639;26761879,26762150	intergenic regions	485
Chr1	XLOC_008146	28935670	28937040	TCONS_00012737	28935670	28937040	-	2	28935670,28936726;28936829,28937040	intergenic regions	1269
Chr1	XLOC_008170	29049837	29050859	TCONS_00012769	29049837	29050859	-	2	29049837,29050443;29050812,29050859	intergenic regions	655
Chr1	XLOC_008274	29740248	29741227	TCONS_00012934	29740248	29741227	-	2	29740248,29740499;29740901,29741227	intergenic regions	579
Chr1	XLOC_008284	29804717	29809508	TCONS_00012950	29804717	29809508	-	7	29804717,29805028;29805128,29805463;29805551,29806574;29806661,29807128;29807243,29808077;29808151,29808263;29808383,29809508	intergenic regions	4214
Chr2	AT2G07042	2919953	2922249	TCONS_00017759	2919953	2922249	-	2	2919953,2920647;2922115,2922249	intergenic regions	830
Chr2	AT2G09795	3665768	3672730	TCONS_00017880	3665768	3672730	-	3	3665768,3666025;3666832,3666906;3672206,3672730	intergenic regions	858
Chr2	AT2G09795	3670909	3672729	AT2G09795.1	3670909	3672712	-	2	3670909,3671615;3672206,3672712	intergenic regions	1214
Chr2	AT2G09795	3670909	3672729	AT2G09795.2	3671865	3672729	-	1	36718653672729	intergenic regions	865
Chr2	AT2G09795	3670909	3672729	AT2G09795.3	3671960	3672681	-	2	3671960,3672125;3672206,3672681	intergenic regions	642
Chr2	AT2G18440	7994941	7997239	TCONS_00018525	7994941	7997239	-	3	7994941,7995217;7995892,7996853;7996946,7997239	intergenic regions	1533
Chr2	AT2G24735	10528064	10529009	TCONS_00015022	10528064	10529009	+	3	10528064,10528161;10528405,10528470;10528613,10529009	intergenic regions	561
Chr2	AT2G25095	10675160	10677049	TCONS_00019119	10675160	10677049	-	2	10675160,10676613;10676915,10677049	intergenic regions	1589
Chr2	AT2G30945	13172361	13173966	TCONS_00015561	13172361	13173966	+	2	13172361,13172648;13173143,13173966	intergenic regions	1112
Chr2	AT2G30945	13172361	13173966	TCONS_00015562	13172361	13173966	+	2	13172361,13172648;13173700,13173966	intergenic regions	555
Chr2	AT2G35738	15023559	15025465	AT2G35738.2	15023559	15024286	+	2	15023559,15023810;15023884,15024286	intergenic regions	655
Chr2	AT2G35742	15027195	15028193	TCONS_00020169	15027195	15028193	-	2	15027195,15027313;15027358,15028193	intergenic regions	955
Chr2	AT2G42365	17641784	17645835	AT2G42365.2	17641908	17642975	-	3	17641908,17642099;17642500,17642527;17642635,17642975	intergenic regions	561
Chr2	AT2G44995	18562102	18563272	TCONS_00016929	18562102	18563272	+	2	18562102,18562386;18562881,18563272	intergenic regions	677
Chr2	AT2G45023	18570145	18572173	TCONS_00021039	18570145	18572173	-	3	18570145,18570745;18571330,18571398;18571765,18572173	intergenic regions	1079
Chr2	AT2G45245	18659235	18661294	TCONS_00021058	18659235	18661294	-	4	18659235,18659603;18659693,18659876;18660593,18660716;18660847,18661294	intergenic regions	1125
Chr2	AT2G45245	18659235	18661294	TCONS_00021059	18659235	18661294	-	5	18659235,18659560;18659693,18659876;18659991,18660105;18660593,18660716;18660847,18661294	intergenic regions	1197
Chr2	XLOC_008442	565031	566065	TCONS_00013223	565031	566065	+	2	565031,565157;565541,566065	intergenic regions	652
Chr2	XLOC_008574	1440066	1441007	TCONS_00013412	1440066	1441007	+	2	1440066,1440260;1440684,1441007	intergenic regions	519
Chr2	XLOC_009007	4871158	4871810	TCONS_00013957	4871158	4871810	+	2	4871158,4871501;4871653,4871810	intergenic regions	502
Chr2	XLOC_009017	4937678	4938821	TCONS_00013967	4937678	4938821	+	3	4937678,4937727;4938139,4938320;4938431,4938821	intergenic regions	623
Chr2	XLOC_009429	8353255	8355945	TCONS_00014514	8353255	8355945	+	7	8353255,8353352;8353630,8353770;8353852,8353926;8354106,8354324;8354713,8354846;8355231,8355424;8355553,8355945	intergenic regions	1254
Chr2	XLOC_009429	8353255	8355945	TCONS_00014515	8353256	8355945	+	5	8353256,8353770;8353852,8354009;8354106,8354324;8354721,8354846;8355231,8355945	intergenic regions	1733
Chr2	XLOC_009429	8353255	8355945	TCONS_00014516	8353259	8355945	+	6	8353259,8353352;8353627,8353770;8353852,8354009;8354106,8354324;8354713,8354846;8355231,8355945	intergenic regions	1464
Chr2	XLOC_009429	8353255	8355945	TCONS_00014517	8353296	8355945	+	5	8353296,8353352;8353641,8353770;8353852,8354324;8354721,8354846;8355231,8355945	intergenic regions	1501
Chr2	XLOC_009429	8353255	8355945	TCONS_00014518	8353321	8355945	+	6	8353321,8353352;8353620,8353770;8353852,8354009;8354106,8354324;8354713,8354846;8355231,8355945	intergenic regions	1409
Chr2	XLOC_009429	8353255	8355945	TCONS_00014519	8353664	8355945	+	6	8353664,8353770;8353852,8354009;8354111,8354324;8354721,8354846;8355231,8355424;8355638,8355945	intergenic regions	1107
Chr2	XLOC_010831	18051431	18052005	TCONS_00016789	18051431	18052005	+	2	18051431,18051607;18051726,18052005	intergenic regions	457
Chr2	XLOC_010850	18142825	18143759	TCONS_00016819	18142825	18143759	+	2	18142825,18143030;18143472,18143759	intergenic regions	494
Chr2	XLOC_010892	18350466	18351191	TCONS_00016880	18350466	18351191	+	2	18350466,18350587;18350896,18351191	intergenic regions	418
Chr2	XLOC_011205	603239	604438	TCONS_00017405	603239	604438	-	3	603239,603556;603675,603807;604057,604438	intergenic regions	833
Chr2	XLOC_012301	9515570	9516051	TCONS_00018870	9515570	9516051	-	2	9515570,9515951;9516020,9516051	intergenic regions	414
Chr2	XLOC_012359	9969836	9970470	TCONS_00018954	9969836	9970470	-	2	9969836,9970058;9970207,9970470	intergenic regions	487
Chr2	XLOC_012864	13453099	13454809	TCONS_00019763	13453099	13454809	-	7	13453099,13453471;13453582,13453699;13453743,13453897;13453986,13454057;13454140,13454214;13454310,13454439;13454534,13454809	intergenic regions	1199
Chr2	XLOC_013035	14585170	14585868	TCONS_00020063	14585170	14585868	-	2	14585170,14585647;14585805,14585868	intergenic regions	542
Chr2	XLOC_013441	17311928	17314170	TCONS_00020689	17311928	17314170	-	5	17311928,17312412;17312809,17312868;17313297,17313411;17313657,17313845;17314092,17314170	intergenic regions	928
Chr2	XLOC_013669	18797675	18799185	TCONS_00021099	18797675	18799185	-	2	18797675,18798462;18799050,18799185	intergenic regions	924
Chr2	XLOC_013724	19162044	19164093	TCONS_00021190	19162044	19164093	-	2	19162044,19162322;19163649,19164093	intergenic regions	724
Chr3	AT3G07215	2296036	2297789	TCONS_00026904	2296036	2297789	-	3	2296036,2296385;2296529,2296625;2296709,2297789	intergenic regions	1528
Chr3	AT3G07215	2296036	2297789	TCONS_00026905	2296036	2297789	-	3	2296036,2296385;2296529,2296567;2296709,2297789	intergenic regions	1470
Chr3	AT3G18362	6302112	6303924	TCONS_00022924	6302112	6303924	+	8	6302112,6302209;6302474,6302564;6302683,6302804;6302908,6302976;6303071,6303176;6303249,6303320;6303422,6303548;6303681,6303924	intergenic regions	929
Chr3	AT3G20978	7353907	7355339	AT3G20978.1	7353907	7355339	-	3	7353907,7354324;7354399,7354710;7355138,7355339	intergenic regions	932
Chr3	AT3G26612	9781983	9783412	TCONS_00023715	9781983	9783412	+	4	9781983,9782184;9782518,9782681;9782769,9782973;9783151,9783412	intergenic regions	833
Chr3	AT3G27990	10392635	10398186	TCONS_00028793	10396149	10398175	-	7	10396149,10396252;10396681,10396736;10396841,10396888;10396982,10397070;10397173,10397498;10397606,10397683;10397772,10398175	intergenic regions	1105
Chr3	AT3G29644	11499199	11501366	AT3G29644.1	11499199	11501366	-	4	11499199,11499505;11499625,11499687;11500667,11500727;11501159,11501366	intergenic regions	639
Chr3	AT3G29644	11499199	11501366	AT3G29644.2	11499500	11500873	-	3	11499500,11499505;11499625,11499687;11500667,11500873	intergenic regions	276
Chr3	AT3G29644	11499199	11501366	TCONS_00028987	11499199	11501366	-	3	11499199,11499505;11499625,11499687;11501159,11501366	intergenic regions	578
Chr3	AT3G29644	11499199	11501366	TCONS_00028988	11499199	11501366	-	4	11499199,11499505;11499613,11499687;11500667,11500727;11501159,11501366	intergenic regions	651
Chr3	AT3G30737	12360782	12367148	TCONS_00029087	12360782	12367148	-	2	12360782,12361016;12366810,12367148	intergenic regions	574
Chr3	AT3G41768	14196457	14204715	TCONS_00024277	14197119	14204715	+	2	14197119,14203735;14203900,14204715	intergenic regions	7433
Chr3	AT3G52072	19312684	19314731	AT3G52072.2	19313960	19314731	-	2	19313960,19314213;19314479,19314731	intergenic regions	507
Chr3	AT3G52535	19487129	19488556	AT3G52535.2	19487129	19487469	+	1	1948712919487460	intergenic regions	341
Chr3	XLOC_013947	872185	873525	TCONS_00021536	872185	873525	+	2	872185,872347;872907,873525	intergenic regions	782
Chr3	XLOC_014705	5837912	5838691	TCONS_00022775	5837912	5838691	+	2	5837912,5838057;5838403,5838691	intergenic regions	435
Chr3	XLOC_014718	5901803	5902446	TCONS_00022794	5901803	5902446	+	3	5901803,5901862;5901953,5902032;5902116,5902446	intergenic regions	471
Chr3	XLOC_015350	10167477	10168458	TCONS_00023794	10167477	10168458	+	2	10167477,10167674;10167885,10168458	intergenic regions	772
Chr3	XLOC_015854	14783318	14784158	TCONS_00024363	14783318	14784158	+	3	14783318,14783569;14783640,14783775;14783856,14784158	intergenic regions	691
Chr3	XLOC_015854	14783318	14784158	TCONS_00024364	14783347	14784158	+	3	14783347,14783599;14783680,14783775;14783856,14784158	intergenic regions	652
Chr3	XLOC_016048	16277596	16278909	TCONS_00024599	16277596	16278909	+	3	16277596,16277686;16278184,16278330;16278622,16278909	intergenic regions	526
Chr3	XLOC_016099	16675695	16676822	TCONS_00024671	16675695	16676822	+	3	16675695,16675938;16676376,16676451;16676541,16676822	intergenic regions	602
Chr3	XLOC_016848	21883605	21884266	TCONS_00025854	21883605	21884266	+	2	21883605,21883842;21883930,21884266	intergenic regions	575
Chr3	XLOC_017007	22866526	22867068	TCONS_00026113	22866526	22867068	+	2	22866526,22866671;22866804,22867068	intergenic regions	411
Chr3	XLOC_017192	575306	576053	TCONS_00026421	575306	575991	-	4	575306,575549;575643,575791;575839,575914;575982,575991	intergenic regions	479
Chr3	XLOC_017192	575306	576053	TCONS_00026422	575306	576053	-	4	575306,575549;575643,575763;575839,575914;575982,576053	intergenic regions	513
Chr3	XLOC_017366	1534275	1535067	TCONS_00026698	1534275	1534988	-	3	1534275,1534470;1534568,1534895;1534986,1534988	intergenic regions	527
Chr3	XLOC_017366	1534275	1535067	TCONS_00026699	1534275	1535067	-	3	1534275,1534470;1534568,1534904;1534986,1535067	intergenic regions	615
Chr3	XLOC_018631	10030593	10036154	TCONS_00028702	10030593	10035364	-	8	10030593,10030627;10030728,10030863;10033829,10033892;10034012,10034050;10034132,10034206;10034336,10034400;10035109,10035197;10035275,10035364	intergenic regions	593
Chr3	XLOC_018631	10030593	10036154	TCONS_00028703	10030593	10036154	-	10	10030593,10030627;10030728,10030852;10033829,10033892;10034012,10034050;10034132,10034206;10034336,10034400;10035109,10035197;10035275,10035417;10035536,10035943;10036030,10036154	intergenic regions	1168
Chr3	XLOC_018632	10036736	10037996	TCONS_00028704	10036736	10037904	-	3	10036736,10036969;10037286,10037351;10037776,10037904	intergenic regions	429
Chr3	XLOC_018632	10036736	10037996	TCONS_00028705	10036736	10037996	-	2	10036736,10037351;10037776,10037996	intergenic regions	837
Chr3	XLOC_018665	10262603	10263086	TCONS_00028759	10262603	10263086	-	2	10262603,10262966;10263078,10263086	intergenic regions	373
Chr3	XLOC_018725	10711912	10712603	TCONS_00028851	10711912	10712603	-	2	10711912,10712134;10712222,10712603	intergenic regions	605
Chr3	XLOC_018838	11586352	11586940	TCONS_00029000	11586352	11586940	-	2	11586352,11586689;11586774,11586940	intergenic regions	505
Chr3	XLOC_018849	11702267	11702824	TCONS_00029013	11702267	11702824	-	2	11702267,11702572;11702688,11702824	intergenic regions	443
Chr3	XLOC_018857	11860553	11861593	TCONS_00029030	11860553	11861560	-	4	11860553,11860917;11861009,11861133;11861221,11861354;11861467,11861560	intergenic regions	718
Chr3	XLOC_018857	11860553	11861593	TCONS_00029031	11860553	11861593	-	4	11860553,11860917;11861009,11861133;11861221,11861351;11861467,11861593	intergenic regions	748
Chr3	XLOC_018935	12559364	12560069	TCONS_00029114	12559364	12560069	-	2	12559364,12559692;12559815,12560069	intergenic regions	584
Chr3	XLOC_019181	15081122	15082656	TCONS_00029379	15081122	15082544	-	4	15081122,15081311;15081860,15082141;15082226,15082382;15082472,15082544	intergenic regions	702
Chr3	XLOC_019181	15081122	15082656	TCONS_00029380	15081122	15082656	-	4	15081122,15081311;15081860,15082141;15082226,15082374;15082472,15082656	intergenic regions	806
Chr3	XLOC_019454	17166865	17169384	TCONS_00029721	17166865	17169384	-	4	17166865,17168616;17168788,17168853;17168950,17169003;17169243,17169384	intergenic regions	2014
Chr3	XLOC_019880	19873901	19874492	TCONS_00030356	19873901	19874492	-	2	19873901,19874201;19874440,19874492	intergenic regions	354
Chr3	XLOC_020329	22740189	22740869	TCONS_00031108	22740189	22740869	-	2	22740189,22740421;22740715,22740869	intergenic regions	388
Chr4	AT4G06701	3939266	3940797	TCONS_00035899	3939266	3940797	-	4	3939266,3939920;3940248,3940331;3940466,3940510;3940615,3940797	intergenic regions	967
Chr4	AT4G06701	3939266	3940797	TCONS_00035900	3939266	3940797	-	6	3939266,3939534;3939858,3939923;3940023,3940160;3940248,3940331;3940466,3940510;3940615,3940797	intergenic regions	785
Chr4	AT4G06701	3939266	3940797	TCONS_00035901	3939266	3940797	-	5	3939266,3939534;3939858,3939923;3940251,3940331;3940466,3940510;3940615,3940797	intergenic regions	644
Chr4	AT4G06701	3939266	3940797	TCONS_00035902	3939266	3940797	-	4	3939266,3939534;3939795,3939923;3940248,3940331;3940466,3940797	intergenic regions	814
Chr4	AT4G07507	4309156	4311940	TCONS_00032060	4309156	4311940	+	5	4309156,4310507;4310611,4310775;4310946,4311170;4311263,4311397;4311646,4311940	intergenic regions	2172
Chr4	AT4G07507	4309156	4311940	TCONS_00032061	4309156	4311940	+	5	4309156,4310507;4310611,4310775;4310946,4311170;4311251,4311397;4311646,4311940	intergenic regions	2184
Chr4	AT4G07507	4309156	4311940	TCONS_00032062	4309156	4311940	+	5	4309156,4310507;4310648,4310775;4310946,4311170;4311251,4311397;4311646,4311940	intergenic regions	2147
Chr4	AT4G07507	4309156	4311940	TCONS_00032063	4309156	4311940	+	5	4309156,4310507;4310648,4310775;4310946,4311170;4311263,4311397;4311646,4311940	intergenic regions	2135
Chr4	AT4G08035	4866554	4868343	TCONS_00032149	4866554	4868343	+	2	4866554,4867800;4868117,4868343	intergenic regions	1474
Chr4	AT4G13495	7842967	7846899	TCONS_00032662	7842967	7846899	+	5	7842967,7843138;7843210,7843248;7843376,7843449;7843545,7843618;7846240,7846899	intergenic regions	1019
Chr4	AT4G16935	9530341	9531150	TCONS_00033024	9530341	9531150	+	2	9530341,9530517;9530903,9531150	intergenic regions	425
Chr4	AT4G23713	12352498	12355116	TCONS_00033640	12352498	12355116	+	2	12352498,12353319;12354500,12355116	intergenic regions	1439
Chr4	AT4G30975	15075999	15077614	TCONS_00034347	15075999	15077614	+	2	15075999,15076639;15077028,15077614	intergenic regions	1228
Chr4	AT4G31877	15413319	15415972	TCONS_00038348	15413319	15415896	-	2	15413319,15413594;15413759,15415896	intergenic regions	2414
Chr4	AT4G31877	15413319	15415972	TCONS_00038349	15413319	15415972	-	4	15413319,15413594;15413759,15413822;15414313,15414352;15415333,15415972	intergenic regions	1020
Chr4	AT4G36648	17280528	17282786	TCONS_00038815	17280528	17282786	-	3	17280528,17280831;17281016,17282412;17282511,17282786	intergenic regions	1977
Chr4	AT4G39364	18304642	18305985	TCONS_00035143	18304642	18305985	+	2	18304642,18305292;18305455,18305985	intergenic regions	1182
Chr4	AT4G39364	18304642	18305985	TCONS_00035144	18304714	18305985	+	2	18304714,18305276;18305606,18305985	intergenic regions	943
Chr4	AT4G39364	18304642	18305985	TCONS_00035145	18304831	18305985	+	2	18304831,18305276;18305439,18305985	intergenic regions	993
Chr4	XLOC_020555	644756	646119	TCONS_00031479	644756	646119	+	2	644756,644892;645373,646119	intergenic regions	884
Chr4	XLOC_020575	761444	762544	TCONS_00031506	761444	762544	+	2	761444,761840;762351,762544	intergenic regions	591
Chr4	XLOC_020708	1779970	1780672	TCONS_00031708	1779970	1780672	+	2	1779970,1780050;1780142,1780672	intergenic regions	612
Chr4	XLOC_021117	5436664	5437257	TCONS_00032215	5436664	5437257	+	2	5436664,5436982;5437069,5437257	intergenic regions	508
Chr4	XLOC_021281	6666012	6667605	TCONS_00032432	6666012	6667605	+	6	6666012,6666145;6666373,6666456;6666551,6666700;6666841,6666933;6667005,6667284;6667567,6667605	intergenic regions	780
Chr4	XLOC_022264	13620108	13620796	TCONS_00033998	13620108	13620796	+	3	13620108,13620165;13620240,13620303;13620377,13620796	intergenic regions	542
Chr4	XLOC_023098	529697	532030	TCONS_00035354	529697	531982	-	7	529697,529945;530041,530283;530371,530790;530876,530983;531064,531130;531225,531263;531503,531982	intergenic regions	1606
Chr4	XLOC_023098	529697	532030	TCONS_00035355	529697	531986	-	8	529697,529945;530041,530283;530371,530790;530876,530983;531064,531130;531225,531263;531358,531418;531503,531986	intergenic regions	1671
Chr4	XLOC_023098	529697	532030	TCONS_00035356	529697	532030	-	8	529697,529945;530030,530283;530371,530790;530876,530983;531064,531130;531225,531263;531358,531418;531503,532030	intergenic regions	1726
Chr4	XLOC_023098	529697	532030	TCONS_00035357	529697	532030	-	7	529697,529945;530030,530283;530371,530790;530876,530983;531064,531130;531225,531263;531503,532030	intergenic regions	1665
Chr4	XLOC_023098	529697	532030	TCONS_00035358	530106	531887	-	7	530106,530269;530371,530790;530876,530983;531064,531130;531225,531263;531358,531418;531503,531887	intergenic regions	1244
Chr4	XLOC_023107	591874	592447	TCONS_00035371	591874	592447	-	2	591874,592266;592361,592447	intergenic regions	480
Chr4	XLOC_023338	2458642	2459248	TCONS_00035712	2458642	2459248	-	2	2458642,2459024;2459111,2459248	intergenic regions	521
Chr4	XLOC_024085	8460573	8461465	TCONS_00036717	8460573	8461465	-	3	8460573,8461083;8461169,8461344;8461428,8461465	intergenic regions	725
Chr4	XLOC_024218	9497530	9498950	TCONS_00036929	9497530	9498950	-	3	9497530,9497977;9498196,9498283;9498924,9498950	intergenic regions	563
Chr4	XLOC_025017	14917040	14917672	TCONS_00038210	14917040	14917672	-	2	14917040,14917376;14917521,14917672	intergenic regions	489
Chr4	XLOC_025062	15209747	15211876	TCONS_00038290	15209747	15211876	-	2	15209747,15211358;15211454,15211876	intergenic regions	2035
Chr4	XLOC_025103	15457601	15458563	TCONS_00038359	15457601	15458563	-	2	15457601,15457892;15458286,15458563	intergenic regions	570
Chr4	XLOC_025321	17026430	17027820	TCONS_00038752	17026430	17027820	-	4	17026430,17026598;17026991,17027126;17027289,17027452;17027628,17027820	intergenic regions	662
Chr4	XLOC_025384	17393680	17395165	TCONS_00038843	17393680	17395165	-	2	17393680,17394314;17394417,17395165	intergenic regions	1384
Chr4	XLOC_025464	17924429	17924864	TCONS_00038960	17924429	17924864	-	2	17924429,17924663;17924732,17924864	intergenic regions	368
Chr5	AT5G24205	8209335	8214689	TCONS_00046903	8209335	8214689	-	16	8209335,8209977;8210759,8210896;8211003,8211072;8211212,8211256;8211362,8211468;8211625,8211680;8211955,8212024;8212129,8212269;8212376,8212443;8212537,8212608;8212701,8212779;8212914,8213066;8213627,8213692;8213781,8213845;8213969,8214013;8214387,8214689	intergenic regions	2121
Chr5	AT5G24206	8209335	8214689	TCONS_00046904	8209335	8214689	-	5	8209335,8209977;8213627,8213692;8213781,8213845;8213969,8214013;8214387,8214689	intergenic regions	1122
Chr5	AT5G28262	10238550	10239971	TCONS_00041466	10238550	10239971	+	3	10238550,10238779;10239112,10239643;10239821,10239971	intergenic regions	913
Chr5	AT5G28262	10238550	10239971	TCONS_00041467	10238550	10239971	+	3	10238550,10239351;10239570,10239643;10239821,10239971	intergenic regions	1027
Chr5	AT5G28262	10238550	10239971	TCONS_00041468	10238550	10239971	+	4	10238550,10238779;10239112,10239351;10239570,10239643;10239821,10239971	intergenic regions	695
Chr5	AT5G28262	10238550	10239971	TCONS_00041469	10238550	10239971	+	2	10238550,10239846;10239886,10239971	intergenic regions	1383
Chr5	AT5G28626	10632195	10633944	TCONS_00041510	10632195	10633944	+	2	10632195,10633273;10633602,10633944	intergenic regions	1422
Chr5	AT5G33399	12680527	12682120	TCONS_00047542	12680527	12682120	-	3	12680527,12681241;12681325,12681387;12681470,12682120	intergenic regions	1429
Chr5	AT5G33399	12680527	12682120	TCONS_00047543	12680527	12682120	-	2	12680527,12681241;12681470,12682120	intergenic regions	1366
Chr5	AT5G48412	19623515	19624232	TCONS_00048818	19623515	19624232	-	2	19623515,19623989;19624090,19624232	intergenic regions	618
Chr5	AT5G48412	19623515	19624232	TCONS_00048819	19623515	19624232	-	2	19623515,19623975;19624090,19624232	intergenic regions	604
Chr5	AT5G50190	20433428	20435214	TCONS_00048970	20433428	20435214	-	7	20433428,20433897;20433986,20434160;20434245,20434294;20434388,20434429;20434510,20434623;20434696,20434745;20435075,20435214	intergenic regions	1041
Chr5	XLOC_025825	1515515	1516322	TCONS_00039549	1515515	1516322	+	2	1515515,1515922;1516198,1516322	intergenic regions	533
Chr5	XLOC_025893	1868627	1869275	TCONS_00039656	1868627	1869275	+	3	1868627,1868653;1868763,1868884;1868961,1869275	intergenic regions	464
Chr5	XLOC_025997	2565757	2567293	TCONS_00039826	2565757	2567293	+	5	2565757,2565843;2566376,2566458;2566561,2566775;2566894,2566995;2567097,2567293	intergenic regions	684
Chr5	XLOC_026489	5915342	5916173	TCONS_00040584	5915342	5916173	+	2	5915342,5915373;5915444,5916173	intergenic regions	762
Chr5	XLOC_027528	14740173	14744137	TCONS_00041999	14740173	14744137	+	2	14740173,14740616;14744131,14744137	intergenic regions	451
Chr5	XLOC_027561	15023987	15029991	TCONS_00042042	15023987	15029991	+	5	15023987,15025657;15025807,15025974;15026064,15026518;15026660,15026960;15027055,15029991	intergenic regions	5532
Chr5	XLOC_027561	15023987	15029991	TCONS_00042043	15023987	15029991	+	9	15023987,15025657;15025807,15025974;15026064,15026118;15026196,15026220;15026434,15026518;15026660,15026752;15026827,15026960;15027055,15027557;15027783,15029991	intergenic regions	4943
Chr5	XLOC_027561	15023987	15029991	TCONS_00042044	15027071	15029991	+	2	15027071,15027103;15027385,15029991	intergenic regions	2640
Chr5	XLOC_027814	16714465	16716412	TCONS_00042388	16714465	16716412	+	6	16714465,16714689;16714776,16714842;16715224,16715294;16715528,16715749;16715846,16715982;16716239,16716412	intergenic regions	896
Chr5	XLOC_027814	16714465	16716412	TCONS_00042389	16714502	16716412	+	5	16714502,16714689;16714776,16714842;16715224,16715294;16715528,16715749;16716239,16716412	intergenic regions	722
Chr5	XLOC_027962	17732401	17733385	TCONS_00042612	17732401	17733144	+	2	17732401,17732472;17732566,17733144	intergenic regions	651
Chr5	XLOC_027962	17732401	17733385	TCONS_00042613	17732794	17733385	+	2	17732794,17732901;17733235,17733385	intergenic regions	259
Chr5	XLOC_028343	20540520	20541098	TCONS_00043227	20540520	20541098	+	2	20540520,20540742;20540839,20541098	intergenic regions	483
Chr5	XLOC_029200	25980220	25981060	TCONS_00044625	25980220	25981060	+	2	25980220,25980401;25980599,25981060	intergenic regions	644
Chr5	XLOC_029566	1420599	1422593	TCONS_00045189	1420599	1422569	-	6	1420599,1421093;1421185,1421397;1421598,1421672;1421771,1421927;1422016,1422059;1422291,1422569	intergenic regions	1263
Chr5	XLOC_029566	1420599	1422593	TCONS_00045190	1420599	1422593	-	4	1420599,1421093;1421185,1421397;1421598,1421672;1422291,1422593	intergenic regions	1086
Chr5	XLOC_029566	1420599	1422593	TCONS_00045191	1420599	1422593	-	4	1420599,1421093;1421185,1421397;1421598,1421672;1421771,1422593	intergenic regions	1606
Chr5	XLOC_030098	4799200	4800770	TCONS_00046107	4799200	4800770	-	2	4799200,4799633;4799742,4800770	intergenic regions	1463
Chr5	XLOC_030604	8187768	8188301	TCONS_00046900	8187768	8188301	-	2	8187768,8188092;8188184,8188301	intergenic regions	443
Chr5	XLOC_030699	8955809	8963784	TCONS_00047066	8955809	8963784	-	5	8955809,8956408;8962564,8962674;8963066,8963143;8963233,8963402;8963596,8963784	intergenic regions	1148
Chr5	XLOC_030699	8955809	8963784	TCONS_00047067	8956590	8961057	-	8	8956590,8958983;8959206,8959249;8959359,8959566;8959680,8959728;8959895,8960057;8960151,8960285;8960359,8960451;8960590,8961057	intergenic regions	3554
Chr5	XLOC_030699	8955809	8963784	TCONS_00047068	8956590	8963720	-	14	8956590,8958983;8959206,8959249;8959359,8959728;8960009,8960247;8960359,8960451;8960590,8960674;8960889,8960920;8961031,8961109;8961199,8961342;8961473,8961533;8962564,8962674;8963066,8963143;8963233,8963402;8963596,8963720	intergenic regions	4025
Chr5	XLOC_030699	8955809	8963784	TCONS_00047069	8956590	8963765	-	14	8956590,8958983;8959206,8959249;8959359,8959728;8960009,8960057;8960151,8960288;8960359,8960451;8960590,8960913;8961055,8961109;8961199,8961342;8961488,8961566;8962564,8962674;8963066,8963143;8963233,8963402;8963596,8963765	intergenic regions	4219
Chr5	XLOC_030699	8955809	8963784	TCONS_00047070	8961726	8963769	-	5	8961726,8961780;8962564,8962674;8963066,8963143;8963233,8963402;8963596,8963769	intergenic regions	588
Chr5	XLOC_030814	9932419	9933479	TCONS_00047231	9932419	9933479	-	3	9932419,9933021;9933115,9933181;9933446,9933479	intergenic regions	704
Chr5	XLOC_031321	14735951	14737092	TCONS_00047825	14735951	14737092	-	3	14735951,14736236;14736313,14736572;14736777,14737092	intergenic regions	862
Chr5	XLOC_031322	14739889	14744819	TCONS_00047828	14739889	14740986	-	2	14739889,14740057;14740154,14740986	intergenic regions	1002
Chr5	XLOC_031322	14739889	14744819	TCONS_00047829	14739889	14744781	-	5	14739889,14740057;14740154,14740632;14744147,14744184;14744425,14744541;14744757,14744781	intergenic regions	828
Chr5	XLOC_031322	14739889	14744819	TCONS_00047830	14742277	14744819	-	7	14742277,14742306;14742395,14742474;14742555,14742625;14742722,14743484;14743811,14743904;14743973,14744541;14744757,14744819	intergenic regions	1670
Chr5	XLOC_031322	14739889	14744819	TCONS_00047831	14743185	14744774	-	5	14743185,14743484;14743811,14743904;14744077,14744184;14744425,14744541;14744685,14744774	intergenic regions	709
Chr5	XLOC_031799	18238122	18238817	TCONS_00048537	18238122	18238806	-	2	18238122,18238644;18238735,18238806	intergenic regions	595
Chr5	XLOC_031799	18238122	18238817	TCONS_00048538	18238122	18238816	-	2	18238122,18238606;18238735,18238816	intergenic regions	567
Chr5	XLOC_031799	18238122	18238817	TCONS_00048539	18238122	18238817	-	2	18238122,18238613;18238735,18238817	intergenic regions	575
Chr5	XLOC_032636	24131968	24132580	TCONS_00049756	24131968	24132580	-	2	24131968,24132221;24132404,24132580	intergenic regions	431
Chr5	XLOC_032944	26146109	26147740	TCONS_00050242	26146109	26147740	-	2	26146109,26147142;26147579,26147740	intergenic regions	1196
Chr5	XLOC_032966	26336553	26337579	TCONS_00050279	26336553	26337579	-	2	26336553,26337105;26337190,26337579	intergenic regions	943
Chr3	AT3G60972	22561916	22563579	TCONS_00031048	22561916	22563579	-	3	22561916,22562138;22562227,22562327;22562518,22563579	intronic	1386
Chr4	AT4G02005	876488	879741	TCONS_00035438	876488	879549	-	6	876488,878261;878466,878510;878579,878628;878759,878833;879084,879181;879499,879549	intronic	2093
Chr4	AT4G02005	876488	879741	TCONS_00035439	876488	879555	-	3	876488,878628;879084,879181;879499,879555	intronic	2296
Chr4	AT4G02005	876488	879741	TCONS_00035440	876488	879741	-	5	876488,878510;878579,878628;878759,878833;879084,879181;879667,879741	intronic	2321
Chr4	AT4G02005	876488	879741	TCONS_00035441	876488	879741	-	5	876488,878261;878466,878503;878579,878628;879084,879181;879667,879741	intronic	2035
Chr4	AT4G02005	876488	879741	TCONS_00035442	876488	879741	-	5	876488,878261;878466,878510;878579,878628;879084,879181;879667,879741	intronic	2042
Chr4	AT4G02005	876488	879741	TCONS_00035443	876488	879741	-	6	876488,876758;878163,878261;878466,878510;878579,878628;879084,879181;879667,879741	intronic	638
Chr1	AT1G01448	163419	166239	AT1G01448.1	163431	166239	+	5	163431,163516;163934,164103;164225,164686;164771,165380;165449,166239	sense exon_overlap	2119
Chr1	AT1G01448	163419	166239	AT1G01448.2	163432	164687	+	3	163432,163516;163617,164107;164230,164687	sense exon_overlap	1034
Chr1	AT1G01448	163419	166239	AT1G01448.3	163419	164576	+	3	163419,163516;163934,164135;164225,164576	sense exon_overlap	652
Chr1	AT1G02350	469818	471584	TCONS_00000138	469818	471584	+	3	469818,470288;470371,470482;470574,471584	sense exon_overlap	1594
Chr1	AT1G02350	469818	471584	TCONS_00000139	469818	471584	+	3	469818,470009;470347,470482;470574,471584	sense exon_overlap	1339
Chr1	AT1G03330	817983	819255	TCONS_00006839	817983	819255	-	3	817983,818280;818920,819078;819225,819255	sense exon_overlap	488
Chr1	AT1G03545	885941	887906	AT1G03545.1	885941	887906	+	3	885941,886608;886703,887158;887808,887906	sense exon_overlap	1223
Chr1	AT1G05340	1558844	1559903	TCONS_00007057	1558844	1559903	-	2	1558844,1559517;1559616,1559903	sense exon_overlap	962
Chr1	AT1G05785	1730249	1732626	TCONS_00000443	1730249	1732626	+	7	1730249,1730332;1730966,1731008;1731294,1731385;1731467,1731547;1731631,1731728;1732014,1732089;1732374,1732626	sense exon_overlap	727
Chr1	AT1G06265	1914943	1917661	AT1G06265.1	1914943	1917661	-	6	1914943,1915863;1915956,1916154;1916292,1916361;1916476,1917028;1917115,1917221;1917302,1917661	sense exon_overlap	2210
Chr1	AT1G06265	1914943	1917661	AT1G06265.2	1915008	1916278	-	2	1915008,1915863;1915956,1916278	sense exon_overlap	1179
Chr1	AT1G06515	1990634	1992228	TCONS_00007161	1990634	1992228	-	4	1990634,1990963;1991443,1991515;1991884,1991973;1992053,1992228	sense exon_overlap	669
Chr1	AT1G06690	2049602	2052222	TCONS_00007178	2049602	2052154	-	9	2049602,2049927;2050096,2050158;2050474,2050556;2050703,2050870;2050960,2051031;2051190,2051396;2051484,2051524;2051602,2051689;2051799,2052154	sense exon_overlap	1404
Chr1	AT1G07119	2184347	2186539	AT1G07119.1	2184347	2186539	+	5	2184347,2184508;2184718,2184798;2185050,2185175;2186103,2186349;2186500,2186539	sense exon_overlap	656
Chr1	AT1G13605	4658318	4659106	TCONS_00001197	4658318	4659106	+	2	4658318,4658382;4658748,4659106	sense exon_overlap	424
Chr1	AT1G14688	5049517	5051553	TCONS_00007980	5049517	5051511	-	6	5049517,5049834;5050087,5050213;5050319,5050453;5050566,5050879;5050986,5051038;5051433,5051511	sense exon_overlap	1026
Chr1	AT1G15030	5178817	5180049	TCONS_00001331	5178817	5180049	+	4	5178817,5178900;5179208,5179293;5179379,5179470;5179624,5180049	sense exon_overlap	688
Chr1	AT1G15772	5428520	5429561	TCONS_00008096	5428520	5429561	-	4	5428520,5428934;5429018,5429092;5429185,5429244;5429452,5429561	sense exon_overlap	660
Chr1	AT1G16170	5538732	5539957	TCONS_00008123	5538732	5539957	-	3	5538732,5539173;5539567,5539741;5539935,5539957	sense exon_overlap	640
Chr1	AT1G16250	5556989	5559520	TCONS_00001441	5556989	5559520	+	2	5556989,5557183;5559163,5559520	sense exon_overlap	553
Chr1	AT1G17255	5899994	5903619	AT1G17255.1	5899994	5903619	+	5	5899994,5900025;5900134,5900391;5900482,5900655;5900737,5900886;5901162,5903619	sense exon_overlap	3072
Chr1	AT1G18415	6343096	6345662	AT1G18415.1	6343096	6345662	-	4	6343096,6343851;6343950,6344692;6344785,6345051;6345240,6345662	sense exon_overlap	2189
Chr1	AT1G18690	6433574	6434780	TCONS_00001664	6433574	6434780	+	3	6433574,6433688;6434162,6434239;6434333,6434780	sense exon_overlap	641
Chr1	AT1G18720	6457821	6458773	TCONS_00008354	6457821	6458773	-	3	6457821,6458142;6458272,6458343;6458451,6458773	sense exon_overlap	717
Chr1	AT1G18773	6474802	6475904	TCONS_00001683	6474802	6475904	+	3	6474802,6475019;6475108,6475215;6475613,6475904	sense exon_overlap	618
Chr1	AT1G18773	6474802	6475904	TCONS_00001684	6474802	6475904	+	3	6474802,6475019;6475108,6475215;6475364,6475904	sense exon_overlap	867
Chr1	AT1G19115	6606161	6607943	TCONS_00001720	6606214	6607464	+	5	6606214,6606356;6606444,6606504;6606612,6606913;6607039,6607181;6607464,6607464	sense exon_overlap	650
Chr1	AT1G19396	6709778	6711993	TCONS_00001754	6709778	6711993	+	4	6709778,6709958;6710115,6711527;6711608,6711760;6711831,6711993	sense exon_overlap	1910
Chr1	AT1G19396	6709778	6711993	TCONS_00001755	6709778	6711993	+	4	6709778,6709958;6710115,6711494;6711608,6711746;6711831,6711993	sense exon_overlap	1863
Chr1	AT1G20515	7106165	7107977	AT1G20515.1	7106165	7107977	+	2	7106165,7106211;7106882,7107977	sense exon_overlap	1143
Chr1	AT1G20515	7106165	7108027	TCONS_00001844	7106165	7108027	+	3	7106165,7106211;7106882,7107242;7107399,7108027	sense exon_overlap	1037
Chr1	AT1G20890	7265823	7267323	TCONS_00008552	7265823	7267323	-	6	7265823,7266230;7266342,7266432;7266513,7266644;7266737,7266886;7266972,7267082;7267227,7267323	sense exon_overlap	989
Chr1	AT1G21840	7666460	7667758	TCONS_00001970	7666460	7667758	+	2	7666460,7667001;7667112,7667758	sense exon_overlap	1189
Chr1	AT1G22140	7814763	7815631	TCONS_00008656	7814763	7815631	-	3	7814763,7814937;7815229,7815292;7815494,7815631	sense exon_overlap	377
Chr1	AT1G23465	8329987	8332329	TCONS_00002118	8330055	8332329	+	5	8330055,8330180;8330256,8331263;8331472,8331580;8331663,8331779;8331876,8332329	sense exon_overlap	1814
Chr1	AT1G26208	9066636	9069238	AT1G26208.1	9066636	9068432	-	3	9066636,9067301;9067381,9067837;9068057,9068432	sense exon_overlap	1499
Chr1	AT1G26208	9066636	9069238	AT1G26208.2	9067732	9069238	-	3	9067732,9067841;9068057,9068246;9069033,9069238	sense exon_overlap	506
Chr1	AT1G26208	9066636	9069238	TCONS_00008943	9066636	9069238	-	4	9066636,9067301;9067381,9067837;9068057,9068246;9069033,9069238	sense exon_overlap	1519
Chr1	AT1G26218	9071058	9072273	AT1G26218.1	9071058	9072273	-	2	9071058,9071891;9071973,9072273	sense exon_overlap	1135
Chr1	AT1G27921	9726741	9730331	TCONS_00009089	9726741	9730331	-	9	9726741,9727027;9727377,9727488;9727580,9728488;9728565,9728644;9728759,9728882;9729434,9729487;9729600,9729747;9729856,9729979;9730229,9730331	sense exon_overlap	1941
Chr1	AT1G27921	9726741	9730331	TCONS_00009090	9726741	9730331	-	9	9726741,9727027;9727377,9727488;9727580,9727718;9727878,9728488;9728565,9728644;9728759,9729487;9729600,9729747;9729856,9729979;9730229,9730331	sense exon_overlap	2333
Chr1	AT1G27921	9728124	9730331	AT1G27921.1	9728124	9730331	-	7	9728124,9728488;9728565,9728644;9728759,9728882;9729434,9729487;9729600,9729747;9729856,9729979;9730229,9730331	sense exon_overlap	998
Chr1	AT1G27921	9728124	9730331	AT1G27921.2	9729093	9730331	-	5	9729093,9729134;9729434,9729487;9729600,9729747;9729856,9729979;9730229,9730331	sense exon_overlap	471
Chr1	AT1G27990	9752799	9754265	TCONS_00009098	9752799	9754265	-	2	9752799,9753008;9753101,9754265	sense exon_overlap	1375
Chr1	AT1G28395	9969321	9971681	TCONS_00009144	9969321	9971681	-	4	9969321,9969587;9969772,9969836;9971073,9971188;9971282,9971681	sense exon_overlap	848
Chr1	AT1G28410	9976182	9979453	TCONS_00009152	9976182	9979392	-	8	9976182,9976652;9976751,9976831;9976918,9977076;9977194,9977250;9977366,9977416;9977857,9978815;9978942,9979245;9979323,9979392	sense exon_overlap	2152
Chr1	AT1G28685	10077923	10079643	AT1G28685.1	10077923	10079643	-	3	10077923,10079092;10079200,10079363;10079444,10079643	sense exon_overlap	1534
Chr1	AT1G29060	10147687	10149686	TCONS_00002559	10147687	10149686	+	4	10147687,10147918;10148071,10148165;10148603,10148659;10149298,10149686	sense exon_overlap	773
Chr1	AT1G29540	10327348	10329084	TCONS_00002605	10327348	10329084	+	2	10327348,10327814;10328224,10329084	sense exon_overlap	1328
Chr1	AT1G30475	10788226	10790125	TCONS_00009324	10788226	10790125	-	3	10788226,10788988;10789232,10789377;10789633,10790125	sense exon_overlap	1402
Chr1	AT1G31485	11271744	11273075	AT1G31485.1	11271744	11273075	+	2	11271744,11272039;11272152,11273075	sense exon_overlap	1220
Chr1	AT1G32550	11771766	11774187	TCONS_00009515	11771766	11774187	-	6	11771766,11772013;11772444,11772488;11772600,11772668;11773119,11773207;11773472,11773530;11773884,11774187	sense exon_overlap	814
Chr1	AT1G32570	11776765	11782109	TCONS_00002912	11776765	11780738	+	9	11776765,11777040;11777210,11777516;11778554,11778712;11778836,11778917;11779034,11779464;11779542,11779629;11780107,11780227;11780505,11780581;11780667,11780738	sense exon_overlap	1613
Chr1	AT1G32583	11785806	11788286	TCONS_00002920	11787659	11788286	+	2	11787659,11787664;11787766,11788286	sense exon_overlap	527
Chr1	AT1G33615	12192995	12200752	TCONS_00009593	12192995	12195482	-	9	12192995,12193098;12193200,12193271;12193458,12193541;12193623,12193711;12193812,12194100;12194173,12194261;12194351,12194413;12194533,12194599;12194686,12195482	sense exon_overlap	1654
Chr1	AT1G33615	12192995	12200752	TCONS_00009594	12192995	12196804	-	11	12192995,12193541;12193623,12193711;12193812,12193938;12194173,12194261;12194351,12194413;12194533,12194599;12194686,12194754;12195268,12195639;12195716,12195781;12195895,12196344;12196456,12196804	sense exon_overlap	2288
Chr1	AT1G34042	12375396	12385854	TCONS_00009633	12375396	12385854	-	16	12375396,12375618;12381927,12381994;12382117,12382151;12382232,12382309;12382420,12382520;12382611,12382649;12382762,12382805;12383203,12383257;12383352,12383494;12383624,12383677;12383882,12383937;12384030,12384155;12384289,12384363;12384445,12384886;12385196,12385271;12385686,12385854	sense exon_overlap	1784
Chr1	AT1G34046	12389021	12390061	TCONS_00003030	12389021	12390061	+	2	12389021,12389065;12389227,12390061	sense exon_overlap	880
Chr1	AT1G34315	12513989	12516729	TCONS_00009666	12513989	12516729	-	3	12513989,12514463;12514545,12514658;12515265,12516729	sense exon_overlap	2054
Chr1	AT1G34844	12751268	12752617	AT1G34844.1	12751268	12752617	+	2	12751268,12751653;12751758,12752617	sense exon_overlap	1246
Chr1	AT1G35320	12959057	12962853	TCONS_00009732	12959057	12962853	-	8	12959057,12959379;12959477,12959768;12960465,12960589;12960681,12960799;12960894,12961024;12961140,12961319;12961600,12961683;12962763,12962853	sense exon_overlap	1345
Chr1	AT1G35516	13078618	13079790	TCONS_00003167	13078618	13079790	+	2	13078618,13078915;13079305,13079790	sense exon_overlap	784
Chr1	AT1G44125	16780606	16786764	AT1G44125.1	16780606	16786764	-	5	16780606,16782671;16782739,16782868;16783004,16783600;16783691,16784928;16785637,16786764	sense exon_overlap	5159
Chr1	AT1G44125	16780606	16786764	TCONS_00010063	16780606	16786764	-	4	16780606,16782671;16782739,16782868;16783004,16783197;16786375,16786764	sense exon_overlap	2780
Chr1	AT1G44940	16990494	16996125	TCONS_00003569	16990494	16996125	+	10	16990494,16990620;16991039,16991124;16991250,16991331;16992331,16992419;16992511,16992827;16992920,16993009;16993369,16994170;16994249,16994349;16994599,16994754;16994837,16996125	sense exon_overlap	3139
Chr1	AT1G44940	16990494	16996125	TCONS_00003570	16990494	16996125	+	12	16990494,16990620;16991039,16991124;16991250,16991331;16992331,16992419;16992511,16992827;16992920,16993009;16993369,16993458;16994077,16994170;16994249,16994349;16994435,16994495;16994599,16994754;16994837,16996125	sense exon_overlap	2582
Chr1	AT1G44940	16990494	16996125	TCONS_00003571	16990573	16996125	+	11	16990573,16990620;16991039,16991124;16991250,16992419;16992511,16992827;16992920,16993009;16993369,16993458;16994077,16994170;16994249,16994349;16994435,16994495;16994599,16994754;16994837,16996125	sense exon_overlap	3502
Chr1	AT1G45050	17031281	17033198	TCONS_00003584	17031281	17033198	+	6	17031281,17031366;17031466,17031569;17031671,17031762;17032026,17032089;17032673,17032761;17032872,17033198	sense exon_overlap	762
Chr1	AT1G47570	17478655	17483502	TCONS_00003689	17478655	17483502	+	11	17478655,17478991;17479131,17479281;17479627,17479724;17479895,17479956;17480037,17480344;17480495,17480581;17480806,17480896;17481591,17481698;17482097,17482578;17482647,17482734;17482891,17483502	sense exon_overlap	2424
Chr1	AT1G49940	18486255	18493258	TCONS_00010377	18486255	18493258	-	19	18486255,18487149;18487316,18487359;18487721,18487867;18487960,18488166;18488447,18488731;18488827,18488907;18488983,18489061;18489299,18489373;18489499,18489571;18489681,18489772;18489864,18489990;18490073,18490154;18490248,18490281;18490486,18490624;18490717,18490866;18490965,18491021;18491126,18492253;18492702,18492851;18493087,18493258	sense exon_overlap	4017
Chr1	AT1G49940	18486255	18493258	TCONS_00010378	18487344	18491317	-	16	18487344,18487359;18487721,18487867;18487960,18488166;18488611,18488731;18488827,18488907;18488983,18489061;18489299,18489364;18489499,18489571;18489681,18489772;18489864,18489990;18490073,18490154;18490248,18490281;18490486,18490624;18490717,18490866;18490965,18491021;18491126,18491317	sense exon_overlap	1663
Chr1	AT1G49940	18486255	18493258	TCONS_00010382	18488501	18493258	-	14	18488501,18488731;18488827,18488907;18488983,18489061;18489299,18489373;18489499,18489571;18489681,18489772;18489864,18489990;18490248,18490281;18490486,18490624;18490717,18490866;18490965,18491021;18491126,18492253;18492702,18492851;18493087,18493258	sense exon_overlap	2588
Chr1	AT1G49940	18486255	18493258	TCONS_00010383	18488501	18493258	-	16	18488501,18488731;18488827,18488907;18488983,18489061;18489299,18489373;18489499,18489571;18489681,18489772;18489864,18489990;18490073,18490154;18490248,18490281;18490486,18490624;18490717,18490866;18490965,18491021;18491126,18491339;18491706,18492253;18492702,18492851;18493087,18493258	sense exon_overlap	2304
Chr1	AT1G50000	18515059	18517257	TCONS_00010392	18515059	18517257	-	8	18515059,18515328;18515544,18515597;18515764,18515825;18515938,18516046;18516129,18516175;18516273,18516410;18516736,18516809;18517050,18517257	sense exon_overlap	962
Chr1	AT1G51055	18925220	18926499	TCONS_00010475	18925220	18926315	-	5	18925220,18925561;18925669,18925812;18925886,18925962;18926069,18926211;18926303,18926315	sense exon_overlap	719
Chr1	AT1G51055	18925220	18926499	TCONS_00010476	18925220	18926494	-	5	18925220,18925561;18925669,18925812;18925886,18925962;18926069,18926211;18926425,18926494	sense exon_overlap	776
Chr1	AT1G51055	18925220	18926499	TCONS_00010477	18925220	18926499	-	5	18925220,18925561;18925669,18925812;18925886,18925975;18926069,18926211;18926425,18926499	sense exon_overlap	794
Chr1	AT1G51645	19149496	19151730	AT1G51645.1	19149496	19151730	+	3	19149496,19149625;19150248,19151040;19151140,19151730	sense exon_overlap	1514
Chr1	AT1G52710	19638285	19640239	TCONS_00010613	19638285	19640239	-	5	19638285,19638674;19638804,19638883;19639007,19639073;19639966,19640016;19640087,19640239	sense exon_overlap	741
Chr1	AT1G52825	19670417	19670967	TCONS_00010617	19670417	19670967	-	2	19670417,19670537;19670639,19670967	sense exon_overlap	450
Chr1	AT1G52910	19708057	19709323	TCONS_00004167	19708057	19709323	+	2	19708057,19708817;19708897,19709323	sense exon_overlap	1188
Chr1	AT1G53260	19859267	19860976	TCONS_00010651	19859267	19860976	-	5	19859267,19859671;19859782,19859954;19860192,19860257;19860340,19860437;19860527,19860976	sense exon_overlap	1192
Chr1	AT1G53530	19978339	19980084	TCONS_00004234	19978339	19980084	+	4	19978339,19978387;19978473,19978697;19979544,19979654;19979743,19980084	sense exon_overlap	727
Chr1	AT1G53690	20042438	20043591	TCONS_00010699	20042438	20043591	-	4	20042438,20042703;20042842,20042952;20043278,20043360;20043525,20043591	sense exon_overlap	527
Chr1	AT1G53970	20148419	20149477	TCONS_00004285	20148419	20149477	+	3	20148419,20148655;20148729,20149111;20149201,20149477	sense exon_overlap	897
Chr1	AT1G54217	20243921	20245527	TCONS_00010752	20243921	20245527	-	5	20243921,20244408;20244501,20244618;20244704,20244821;20244996,20245059;20245401,20245527	sense exon_overlap	915
Chr1	AT1G54445	20332136	20332929	TCONS_00004329	20332136	20332929	+	3	20332136,20332180;20332387,20332509;20332708,20332929	sense exon_overlap	390
Chr1	AT1G54950	20488144	20491275	TCONS_00010816	20488144	20491275	-	4	20488144,20488352;20490293,20490454;20490563,20490717;20491175,20491275	sense exon_overlap	627
Chr1	AT1G56233	21050540	21051272	TCONS_00010958	21050540	21051272	-	3	21050540,21050795;21050939,21051069;21051213,21051272	sense exon_overlap	447
Chr1	AT1G57540	21310329	21311411	TCONS_00011003	21310329	21311411	-	3	21310329,21310641;21311068,21311221;21311405,21311411	sense exon_overlap	474
Chr1	AT1G58150	21529787	21530625	TCONS_00004649	21529787	21530625	+	3	21529787,21529877;21529977,21530129;21530210,21530625	sense exon_overlap	660
Chr1	AT1G61780	22812615	22814005	TCONS_00011377	22812615	22814005	-	4	22812615,22812886;22812998,22813095;22813609,22813726;22814002,22814005	sense exon_overlap	492
Chr1	AT1G62690	23210441	23211402	TCONS_00011453	23210441	23211389	-	3	23210441,23210886;23210995,23211132;23211357,23211389	sense exon_overlap	617
Chr1	AT1G63190	23431778	23433171	TCONS_00005009	23431778	23433171	+	7	23431778,23431850;23431933,23432093;23432176,23432328;23432416,23432439;23432541,23432605;23432795,23432859;23432967,23433171	sense exon_overlap	746
Chr1	AT1G63206	23439499	23440931	TCONS_00005013	23439642	23440931	+	5	23439642,23439791;23439988,23440052;23440141,23440336;23440510,23440543;23440641,23440931	sense exon_overlap	736
Chr1	AT1G64563	23974041	23978335	TCONS_00011625	23974041	23978335	-	6	23974041,23974479;23974666,23974792;23974874,23974976;23975094,23975144;23975236,23975354;23975594,23978335	sense exon_overlap	3581
Chr1	AT1G67080	25045225	25046860	TCONS_00011854	25045225	25046860	-	3	25045225,25045537;25045623,25046093;25046200,25046860	sense exon_overlap	1445
Chr1	AT1G67785	25415901	25417041	TCONS_00011940	25415901	25417041	-	2	25415901,25416178;25416880,25417041	sense exon_overlap	440
Chr1	AT1G67792	25417609	25420229	AT1G67792.1	25417609	25420229	+	2	25417609,25418000;25418098,25420229	sense exon_overlap	2524
Chr1	AT1G68862	25886756	25891748	TCONS_00012024	25886756	25891748	-	8	25886756,25886917;25887749,25887804;25887986,25888071;25888780,25888929;25889104,25889411;25890033,25890141;25890248,25891345;25891628,25891748	sense exon_overlap	2090
Chr1	AT1G68862	25886756	25891748	TCONS_00012025	25886756	25891748	-	8	25886756,25886917;25887749,25887804;25887986,25888071;25888780,25888929;25889071,25889411;25890248,25890326;25891170,25891345;25891628,25891748	sense exon_overlap	1171
Chr1	AT1G68862	25886756	25891748	TCONS_00012027	25887415	25891748	-	5	25887415,25888071;25888780,25889411;25890248,25890326;25891170,25891345;25891628,25891748	sense exon_overlap	1665
Chr1	AT1G69935	26341801	26343126	TCONS_00012126	26341801	26343126	-	4	26341801,26342191;26342424,26342489;26342610,26342826;26342915,26343126	sense exon_overlap	886
Chr1	AT1G71865	27029836	27030560	TCONS_00005782	27029836	27030560	+	2	27029836,27029863;27030050,27030560	sense exon_overlap	539
Chr1	AT1G72416	27258829	27260291	TCONS_00012315	27258829	27260291	-	5	27258829,27259048;27259221,27259433;27259520,27259576;27259678,27259745;27260020,27260291	sense exon_overlap	830
Chr1	AT1G72530	27312945	27314576	TCONS_00005843	27312999	27313937	+	4	27312999,27313258;27313348,27313445;27313546,27313641;27313795,27313937	sense exon_overlap	597
Chr1	AT1G73177	27516532	27517854	TCONS_00012382	27516532	27517854	-	3	27516532,27517194;27517277,27517388;27517800,27517854	sense exon_overlap	830
Chr1	AT1G73655	27690359	27691814	TCONS_00012430	27690359	27691814	-	2	27690359,27690828;27691235,27691814	sense exon_overlap	1050
Chr1	AT1G75295	28253002	28257151	TCONS_00012577	28254118	28257151	-	9	28254118,28254575;28254724,28254841;28254941,28255102;28255540,28255681;28255792,28255966;28256055,28256323;28256490,28256642;28256716,28256877;28257110,28257151	sense exon_overlap	1681
Chr1	AT1G75295	28254366	28257151	AT1G75295.1	28255327	28257139	-	4	28255327,28255966;28256055,28256323;28256490,28256877;28257110,28257139	sense exon_overlap	1327
Chr1	AT1G75295	28254366	28257151	AT1G75295.2	28254366	28257112	-	5	28254366,28255102;28255540,28255966;28256055,28256323;28256490,28256877;28257110,28257112	sense exon_overlap	1824
Chr1	AT1G75295	28254366	28257151	AT1G75295.3	28255438	28257151	-	5	28255438,28255966;28256055,28256323;28256490,28256642;28256716,28256877;28257110,28257151	sense exon_overlap	1155
Chr1	AT1G75600	28390985	28393479	TCONS_00006114	28390985	28393479	+	3	28390985,28390991;28392952,28393042;28393142,28393479	sense exon_overlap	436
Chr1	AT1G76020	28532097	28533567	TCONS_00012636	28532097	28533567	-	4	28532097,28532404;28532682,28532843;28532969,28533071;28533204,28533567	sense exon_overlap	937
Chr1	AT1G76705	28784704	28787328	TCONS_00006203	28784720	28787328	+	4	28784720,28785046;28785135,28786593;28786760,28786882;28786945,28787328	sense exon_overlap	2293
Chr1	AT1G76920	28892062	28893679	TCONS_00006228	28892062	28893679	+	2	28892062,28892309;28892384,28893679	sense exon_overlap	1544
Chr1	AT1G77950	29306957	29311194	TCONS_00006324	29306957	29311194	+	11	29306957,29307107;29308324,29308377;29308469,29308501;29308592,29308610;29308775,29308842;29308948,29308975;29309054,29309115;29309197,29309296;29309379,29309533;29309613,29309756;29311120,29311194	sense exon_overlap	889
Chr1	AT1G78030	29342157	29342865	TCONS_00006333	29342157	29342865	+	2	29342157,29342209;29342279,29342865	sense exon_overlap	640
Chr1	AT1G78476	29523982	29526284	TCONS_00006378	29523982	29526284	+	4	29523982,29524070;29524174,29524237;29524585,29525676;29526005,29526284	sense exon_overlap	1525
Chr1	AT1G78520	29537897	29538672	TCONS_00012863	29537897	29538672	-	4	29537897,29538001;29538152,29538401;29538473,29538501;29538602,29538672	sense exon_overlap	455
Chr1	AT1G79100	29753623	29756160	TCONS_00006426	29753623	29756160	+	7	29753623,29753765;29753894,29753940;29754025,29754384;29754554,29754662;29754989,29755186;29755645,29755808;29755942,29756160	sense exon_overlap	1240
Chr1	AT1G79100	29753623	29756160	TCONS_00006428	29753648	29755810	+	7	29753648,29753672;29753894,29753940;29754025,29754108;29754332,29754384;29754554,29754662;29754989,29755186;29755645,29755810	sense exon_overlap	682
Chr1	AT1G79100	29753623	29756160	TCONS_00006429	29753691	29755386	+	6	29753691,29753765;29753894,29753940;29754025,29754384;29754554,29754662;29754799,29754877;29754989,29755386	sense exon_overlap	1068
Chr1	AT1G80245	30174178	30175542	TCONS_00006538	30174178	30175542	+	6	30174178,30174349;30174539,30174627;30174710,30174812;30174944,30174975;30175061,30175133;30175208,30175542	sense exon_overlap	804
Chr1	AT1G80325	30196605	30198074	AT1G80325.1	30196605	30197933	-	2	30196605,30197594;30197672,30197933	sense exon_overlap	1252
Chr1	AT1G80325	30196605	30198074	AT1G80325.2	30196666	30198074	-	1	3019666630198070	sense exon_overlap	1409
Chr1	AT1G80745	30347426	30348436	TCONS_00006589	30347426	30348436	+	4	30347426,30347565;30347876,30347926;30348023,30348074;30348211,30348436	sense exon_overlap	469
Chr1	XLOC_001930	12600164	12601189	TCONS_00003089	12600164	12601189	+	3	12600164,12600553;12600638,12600864;12601105,12601189	sense exon_overlap	702
Chr1	XLOC_002425	17586784	17589597	TCONS_00003709	17586784	17589597	+	10	17586784,17586880;17586989,17587042;17587285,17587346;17587439,17587504;17587677,17587721;17587821,17587925;17588232,17588304;17588392,17588428;17589011,17589115;17589255,17589597	sense exon_overlap	987
Chr1	XLOC_002425	17586784	17589597	TCONS_00003711	17588016	17589597	+	3	17588016,17588428;17589025,17589115;17589214,17589597	sense exon_overlap	888
Chr1	XLOC_004761	3062360	3063348	TCONS_00007474	3062360	3063337	-	2	3062360,3062748;3063060,3063337	sense exon_overlap	667
Chr1	XLOC_006074	12199546	12200813	TCONS_00009599	12199546	12200789	-	5	12199546,12199751;12199876,12199921;12200015,12200067;12200475,12200530;12200623,12200789	sense exon_overlap	528
Chr1	XLOC_006074	12199546	12200813	TCONS_00009600	12199546	12200813	-	4	12199546,12199751;12199876,12199921;12200015,12200062;12200623,12200813	sense exon_overlap	491
Chr2	AT2G01008	1025	3120	TCONS_00013122	1025	3120	+	4	1025,1272;1458,1510;1873,2688;2999,3120	sense exon_overlap	1239
Chr2	AT2G01010	3215	7658	TCONS_00013124	3215	7658	+	2	3215,6460;7528,7658	sense loci_overlap	3377
Chr2	AT2G01175	104884	106216	TCONS_00017282	104884	106216	-	2	104884,105795;106072,106216	sense exon_overlap	1057
Chr2	AT2G01430	187659	188873	TCONS_00017318	187659	188873	-	2	187659,188056;188826,188873	sense exon_overlap	446
Chr2	AT2G01905	410327	416043	TCONS_00013192	410327	415330	+	8	410327,410435;410545,410621;411121,411219;411300,411317;411417,411487;411598,411724;411843,411903;413389,415330	sense exon_overlap	2504
Chr2	AT2G01905	410327	416043	TCONS_00013193	410327	416043	+	10	410327,410435;410545,410621;410933,411032;411121,411219;411300,411317;411417,411487;411603,411724;411843,411903;413389,413486;415529,416043	sense exon_overlap	1270
Chr2	AT2G03330	1008460	1014311	TCONS_00013319	1008460	1014311	+	3	1008460,1008827;1013233,1013359;1013551,1014311	sense exon_overlap	1256
Chr2	AT2G04910	1723857	1724472	TCONS_00017599	1723857	1724472	-	3	1723857,1723976;1724078,1724332;1724402,1724472	sense exon_overlap	446
Chr2	AT2G05185	1876938	1878219	TCONS_00013494	1876938	1878219	+	2	1876938,1877086;1877718,1878219	sense exon_overlap	651
Chr2	AT2G05185	1876938	1878219	TCONS_00013495	1877207	1878219	+	2	1877207,1877797;1877971,1878219	sense exon_overlap	840
Chr2	AT2G05310	1932897	1934212	TCONS_00017634	1932897	1934212	-	2	1932897,1933917;1933983,1934212	sense exon_overlap	1251
Chr2	AT2G05632	2087145	2088130	TCONS_00017654	2087145	2088130	-	2	2087145,2087722;2087921,2088130	sense exon_overlap	788
Chr2	AT2G05632	2087145	2088130	TCONS_00017655	2087145	2088130	-	2	2087145,2087695;2087921,2088130	sense exon_overlap	761
Chr2	AT2G06010	2336814	2338902	TCONS_00013603	2337009	2338902	+	5	2337009,2337035;2337804,2337956;2338033,2338208;2338289,2338398;2338473,2338902	sense exon_overlap	896
Chr2	AT2G07599	3348796	3352034	TCONS_00017830	3348796	3352034	-	5	3348796,3349180;3349262,3349338;3349446,3349528;3350024,3350090;3350499,3352034	sense exon_overlap	2148
Chr2	AT2G07827	3474996	3478704	TCONS_00013783	3474996	3478704	+	7	3474996,3474999;3475076,3475114;3475856,3475899;3476047,3476187;3476283,3476342;3476594,3477189;3477713,3478704	sense exon_overlap	1876
Chr2	AT2G07827	3474996	3478704	TCONS_00013784	3474996	3478704	+	8	3474996,3474999;3475076,3475114;3475856,3475899;3476047,3476183;3476259,3476350;3476472,3476522;3476679,3477189;3477713,3478704	sense exon_overlap	1870
Chr2	AT2G10930	4303281	4305887	TCONS_00017963	4303281	4305887	-	4	4303281,4303406;4303529,4303703;4303733,4304043;4305102,4305887	sense exon_overlap	1398
Chr2	AT2G12170	4890018	4891469	TCONS_00018042	4890018	4891469	-	3	4890018,4890303;4890434,4890514;4890876,4891469	sense exon_overlap	961
Chr2	AT2G13550	5648361	5649797	TCONS_00018135	5648361	5649797	-	2	5648361,5648628;5648733,5649797	sense exon_overlap	1333
Chr2	AT2G13550	5648361	5649797	TCONS_00018136	5648361	5649797	-	2	5648361,5648628;5648808,5649797	sense exon_overlap	1258
Chr2	AT2G14045	5906550	5908374	TCONS_00014084	5906550	5908374	+	6	5906550,5906638;5906998,5907150;5907253,5907325;5907435,5907483;5907810,5907890;5908220,5908374	sense exon_overlap	600
Chr2	AT2G14160	5976169	5976872	TCONS_00018178	5976169	5976872	-	2	5976169,5976608;5976713,5976872	sense exon_overlap	600
Chr2	AT2G17442	7573835	7575939	TCONS_00018443	7573835	7575939	-	8	7573835,7574134;7574238,7574303;7574410,7574472;7574565,7574627;7574722,7574773;7574964,7575024;7575150,7575173;7575790,7575939	sense exon_overlap	779
Chr2	AT2G17975	7822074	7824023	TCONS_00018496	7822074	7824023	-	6	7822074,7822295;7822398,7822478;7822587,7822714;7822809,7822882;7822990,7823020;7823106,7824023	sense exon_overlap	1454
Chr2	AT2G19890	8585805	8589835	TCONS_00014580	8588997	8589835	+	2	8588997,8589078;8589179,8589835	sense exon_overlap	739
Chr2	AT2G20585	8865098	8866769	TCONS_00014638	8865098	8866769	+	4	8865098,8865382;8865658,8865779;8866093,8866403;8866574,8866769	sense exon_overlap	914
Chr2	AT2G20721	8930986	8933202	TCONS_00018714	8930986	8933202	-	2	8930986,8933074;8933151,8933202	sense exon_overlap	2141
Chr2	AT2G23040	9808645	9809845	TCONS_00018917	9808645	9809627	-	4	9808645,9808957;9809036,9809101;9809183,9809255;9809338,9809627	sense exon_overlap	742
Chr2	AT2G23040	9808645	9809845	TCONS_00018918	9808645	9809793	-	5	9808645,9808957;9809036,9809101;9809183,9809255;9809338,9809415;9809793,9809793	sense exon_overlap	531
Chr2	AT2G23040	9808645	9809845	TCONS_00018919	9808645	9809845	-	5	9808645,9808957;9809036,9809101;9809183,9809255;9809338,9809411;9809793,9809845	sense exon_overlap	579
Chr2	AT2G23348	9941189	9942853	TCONS_00018946	9941189	9942853	-	2	9941189,9941589;9942767,9942853	sense exon_overlap	488
Chr2	AT2G24545	10425818	10427513	AT2G24545.1	10425818	10427263	-	3	10425818,10425860;10425952,10426095;10426552,10427263	sense exon_overlap	899
Chr2	AT2G24545	10425818	10427513	AT2G24545.2	10426166	10427513	-	1	1042616610427510	sense exon_overlap	1348
Chr2	AT2G24755	10541738	10549434	AT2G24755.1	10547283	10549434	-	5	10547283,10547552;10547687,10547916;10548002,10548370;10548447,10548554;10548703,10549434	sense exon_overlap	1709
Chr2	AT2G24755	10541738	10549434	AT2G24755.2	10541738	10549434	-	6	10541738,10542006;10547440,10547552;10547687,10547911;10548002,10548338;10548447,10548554;10548703,10549434	sense exon_overlap	1784
Chr2	AT2G24755	10541738	10549434	AT2G24755.3	10544846	10549434	-	6	10544846,10545681;10547440,10547552;10547687,10547916;10548002,10548370;10548447,10548554;10548703,10549434	sense exon_overlap	2388
Chr2	AT2G24860	10586775	10588329	TCONS_00019101	10586775	10588329	-	2	10586775,10587195;10587298,10588329	sense exon_overlap	1453
Chr2	AT2G25590	10890903	10893837	TCONS_00015097	10890903	10893837	+	8	10890903,10891051;10891278,10891382;10891453,10891696;10891793,10892030;10892263,10892352;10892942,10893022;10893147,10893216;10893301,10893837	sense exon_overlap	1514
Chr2	AT2G25605	10899443	10901041	TCONS_00015101	10899443	10901041	+	7	10899443,10899683;10899952,10899994;10900077,10900189;10900281,10900343;10900445,10900540;10900615,10900692;10900789,10901041	sense exon_overlap	887
Chr2	AT2G25605	10899443	10901041	TCONS_00015103	10899994	10901041	+	6	10899994,10899994;10900089,10900189;10900281,10900343;10900445,10900540;10900615,10900692;10900789,10901041	sense exon_overlap	592
Chr2	AT2G26500	11270089	11270953	TCONS_00015188	11270089	11270953	+	3	11270089,11270267;11270368,11270595;11270692,11270953	sense exon_overlap	669
Chr2	AT2G29020	12469686	12471700	TCONS_00015389	12469686	12471700	+	5	12469686,12469750;12469844,12469997;12470611,12470714;12471151,12471280;12471390,12471700	sense exon_overlap	764
Chr2	AT2G29330	12594590	12596330	TCONS_00015418	12594590	12596330	+	3	12594590,12594668;12594780,12594987;12595076,12596330	sense exon_overlap	1542
Chr2	AT2G30000	12803853	12804643	TCONS_00019592	12803853	12804643	-	2	12803853,12804395;12804643,12804643	sense exon_overlap	544
Chr2	AT2G30370	12940455	12942409	TCONS_00019625	12940455	12942409	-	3	12940455,12940822;12941197,12941854;12941990,12942409	sense exon_overlap	1446
Chr2	AT2G30650	13053495	13054683	TCONS_00019663	13053495	13054683	-	6	13053495,13053920;13053997,13054038;13054124,13054225;13054290,13054388;13054499,13054559;13054660,13054683	sense exon_overlap	754
Chr2	AT2G30695	13079090	13081399	TCONS_00019669	13079090	13081399	-	5	13079090,13079391;13079557,13080581;13080668,13080711;13080880,13080965;13081048,13081399	sense exon_overlap	1809
Chr2	AT2G31360	13371658	13373606	TCONS_00019730	13371658	13373606	-	6	13371658,13372319;13372500,13372606;13372709,13372849;13372941,13373081;13373211,13373442;13373529,13373606	sense exon_overlap	1361
Chr2	AT2G31580	13440909	13445875	TCONS_00019752	13440909	13443829	-	9	13440909,13441256;13441552,13441659;13441752,13441837;13442193,13442237;13442311,13442371;13442715,13442971;13443341,13443549;13443632,13443717;13443821,13443829	sense exon_overlap	1209
Chr2	AT2G32690	13863717	13864596	TCONS_00019866	13863717	13864596	-	2	13863717,13864049;13864167,13864596	sense exon_overlap	763
Chr2	AT2G33051	14022037	14025085	AT2G33051.1	14022037	14025085	-	6	14022037,14023101;14023191,14023441;14023645,14023708;14023803,14024171;14024304,14024497;14024957,14025085	sense exon_overlap	2072
Chr2	AT2G33051	14022037	14025085	TCONS_00019903	14022037	14025085	-	6	14022037,14023101;14023191,14023506;14023645,14023807;14023911,14024212;14024304,14024497;14024975,14025085	sense exon_overlap	2151
Chr2	AT2G33480	14181186	14182402	TCONS_00015822	14181186	14182402	+	3	14181186,14181458;14181536,14181709;14181908,14182402	sense exon_overlap	942
Chr2	AT2G33815	14305008	14306053	AT2G33815.1	14305008	14306053	-	2	14305008,14305622;14305718,14306053	sense exon_overlap	951
Chr2	AT2G34770	14665667	14668250	TCONS_00015948	14665667	14668250	+	7	14665667,14665890;14666788,14666826;14666979,14667071;14667180,14667376;14667510,14667615;14667693,14667839;14667942,14668250	sense exon_overlap	1115
Chr2	AT2G38695	16177941	16180403	TCONS_00016316	16177941	16180403	+	7	16177941,16177990;16178074,16178193;16178318,16178363;16178936,16179031;16179148,16179331;16179984,16180062;16180159,16180403	sense exon_overlap	820
Chr2	AT2G38695	16177941	16180403	TCONS_00016317	16177941	16180403	+	11	16177941,16177990;16178074,16178193;16178318,16178363;16178450,16178504;16178936,16179031;16179148,16179201;16179266,16179331;16179759,16179786;16179868,16179910;16179984,16180062;16180159,16180403	sense exon_overlap	882
Chr2	AT2G39445	16469878	16471270	TCONS_00020509	16469878	16471246	-	2	16469878,16470770;16471110,16471246	sense exon_overlap	1030
Chr2	AT2G40205	16792213	16792576	TCONS_00020582	16792213	16792576	-	2	16792213,16792414;16792520,16792576	sense exon_overlap	259
Chr2	AT2G41475	17295074	17296420	TCONS_00020686	17295074	17296420	-	3	17295074,17295561;17296019,17296061;17296201,17296420	sense exon_overlap	751
Chr2	AT2G42247	17599370	17601825	AT2G42247.1	17599370	17601825	+	6	17599370,17599417;17599697,17599913;17600042,17600281;17600447,17600548;17600779,17600851;17600948,17601825	sense exon_overlap	1558
Chr2	AT2G43460	18046004	18047181	TCONS_00020884	18046004	18047093	-	3	18046004,18046307;18046742,18046925;18047055,18047093	sense exon_overlap	527
Chr2	AT2G43460	18046004	18047181	TCONS_00020885	18046004	18047181	-	3	18046004,18046307;18046742,18046925;18047153,18047181	sense exon_overlap	517
Chr2	AT2G43930	18193151	18195582	TCONS_00016830	18193151	18195582	+	5	18193151,18193332;18193795,18193982;18194221,18194325;18194631,18194741;18195460,18195582	sense exon_overlap	709
Chr2	AT2G43930	18193151	18195582	TCONS_00016831	18193151	18195582	+	5	18193151,18193356;18193805,18193982;18194221,18194325;18194631,18194741;18195460,18195582	sense exon_overlap	723
Chr2	AT2G44798	18466464	18471277	AT2G44798.1	18466464	18469295	-	6	18466464,18466674;18467063,18467230;18467673,18467841;18467971,18468014;18468100,18468395;18469127,18469295	sense exon_overlap	1057
Chr2	AT2G44798	18466464	18471277	AT2G44798.2	18466808	18471277	-	3	18466808,18467841;18468076,18468395;18470770,18471277	sense exon_overlap	1862
Chr2	AT2G44925	18527349	18528295	TCONS_00016925	18527349	18528295	+	2	18527349,18527465;18527915,18528295	sense exon_overlap	498
Chr2	AT2G46410	19049172	19050341	TCONS_00021158	19049172	19050341	-	2	19049172,19050033;19050107,19050341	sense exon_overlap	1097
Chr2	AT2G46455	19068922	19071004	TCONS_00021159	19068922	19071004	-	7	19068922,19069174;19069282,19069336;19069423,19069521;19069635,19069733;19069813,19069888;19070217,19070307;19070409,19071004	sense exon_overlap	1269
Chr2	XLOC_011847	6163844	6166408	TCONS_00018206	6163844	6165807	-	6	6163844,6164265;6164390,6164489;6164578,6164703;6165001,6165164;6165231,6165305;6165730,6165807	sense exon_overlap	965
Chr2	XLOC_011847	6163844	6166408	TCONS_00018208	6163844	6166078	-	6	6163844,6164227;6164390,6164489;6165001,6165164;6165231,6165305;6165730,6165811;6165947,6166078	sense exon_overlap	937
Chr2	XLOC_011847	6163844	6166408	TCONS_00018210	6163844	6166188	-	5	6163844,6164489;6165001,6165164;6165231,6165319;6165730,6165811;6165947,6166188	sense exon_overlap	1223
Chr2	XLOC_013287	16276984	16279578	TCONS_00020451	16276984	16279167	-	8	16276984,16277348;16277429,16277504;16277726,16277833;16277899,16277965;16278050,16278240;16278719,16278784;16278884,16278941;16279036,16279167	sense exon_overlap	1063
Chr2	XLOC_013575	18154207	18156372	TCONS_00020926	18154207	18156372	-	6	18154207,18154724;18154828,18154960;18155046,18155125;18155265,18155369;18155605,18155782;18156231,18156372	sense exon_overlap	1156
Chr3	AT3G01142	46718	48296	AT3G01142.1	46718	48296	+	1	4671848296	sense exon_overlap	1579
Chr3	AT3G01202	69854	71415	AT3G01202.1	69854	71415	+	3	69854,70410;70498,70738;70966,71415	sense exon_overlap	1248
Chr3	AT3G02555	539639	541511	TCONS_00026414	539639	541336	-	4	539639,540290;540636,540705;540804,540981;541074,541336	sense exon_overlap	1163
Chr3	AT3G02555	539639	541511	TCONS_00026416	539639	541511	-	4	539639,540290;540636,540705;540804,540976;541435,541511	sense exon_overlap	972
Chr3	AT3G03100	705381	706862	TCONS_00026458	705381	706862	-	4	705381,705722;705822,705931;706211,706302;706795,706862	sense exon_overlap	612
Chr3	AT3G03180	733378	734597	TCONS_00021513	733378	734597	+	5	733378,733561;733843,733923;734003,734100;734204,734285;734383,734597	sense exon_overlap	660
Chr3	AT3G03660	889238	892162	TCONS_00026516	889238	892162	-	4	889238,889532;890736,890911;891463,891647;891739,892162	sense exon_overlap	1080
Chr3	AT3G04350	1155925	1156776	TCONS_00026591	1155925	1156776	-	2	1155925,1156071;1156358,1156776	sense exon_overlap	566
Chr3	AT3G04485	1198076	1200104	TCONS_00021618	1198076	1200104	+	7	1198076,1198419;1198504,1198583;1199242,1199306;1199379,1199456;1199567,1199632;1199714,1199929;1200010,1200104	sense exon_overlap	944
Chr3	AT3G04485	1198076	1200104	TCONS_00021620	1198114	1200104	+	5	1198114,1198419;1198504,1198583;1199242,1199306;1199379,1199456;1199678,1200104	sense exon_overlap	956
Chr3	AT3G04640	1260906	1261683	TCONS_00026616	1260906	1261683	-	3	1260906,1260949;1261034,1261189;1261310,1261683	sense exon_overlap	574
Chr3	AT3G05280	1503758	1505654	TCONS_00026680	1503758	1505281	-	5	1503758,1504198;1504289,1504556;1504637,1504826;1504990,1505070;1505202,1505281	sense exon_overlap	1060
Chr3	AT3G05460	1577800	1578734	TCONS_00021721	1577800	1578734	+	2	1577800,1577899;1578236,1578734	sense exon_overlap	599
Chr3	AT3G05570	1616102	1617339	TCONS_00026712	1616102	1617339	-	3	1616102,1616363;1616463,1617014;1617286,1617339	sense exon_overlap	868
Chr3	AT3G05870	1753462	1755631	TCONS_00021765	1753462	1755631	+	4	1753462,1753495;1754402,1754520;1754687,1755025;1755592,1755631	sense exon_overlap	532
Chr3	AT3G05905	1760905	1764212	AT3G05905.1	1760905	1764212	+	5	1760905,1761139;1761548,1761607;1761698,1763393;1763600,1763726;1763818,1764212	sense exon_overlap	2513
Chr3	AT3G05905	1760905	1764212	TCONS_00021770	1760905	1764212	+	4	1760905,1761139;1761548,1761607;1763600,1763726;1763818,1764212	sense exon_overlap	817
Chr3	AT3G05905	1760905	1764212	TCONS_00021771	1760905	1764212	+	7	1760905,1761139;1761548,1761607;1761698,1761736;1761860,1763031;1763171,1763393;1763600,1763726;1763818,1764212	sense exon_overlap	2251
Chr3	AT3G05932	1770279	1771716	AT3G05932.1	1770279	1771716	-	2	1770279,1771130;1771410,1771716	sense exon_overlap	1159
Chr3	AT3G08980	2740808	2742685	TCONS_00022000	2740808	2742685	+	6	2740808,2740902;2741227,2741432;2741526,2741598;2742016,2742175;2742298,2742395;2742530,2742685	sense exon_overlap	788
Chr3	AT3G09050	2764651	2765324	TCONS_00022009	2764651	2765324	+	2	2764651,2765196;2765322,2765324	sense exon_overlap	549
Chr3	AT3G09390	2889486	2890032	TCONS_00027067	2889486	2890032	-	2	2889486,2889917;2890000,2890032	sense exon_overlap	465
Chr3	AT3G09470	2910351	2914513	TCONS_00027078	2910351	2911207	-	2	2910351,2910734;2911106,2911207	sense exon_overlap	486
Chr3	AT3G11165	3497447	3499125	TCONS_00027237	3497447	3499122	-	6	3497447,3498182;3498264,3498331;3498433,3498528;3498624,3498681;3498764,3498932;3499052,3499122	sense exon_overlap	1198
Chr3	AT3G11165	3497447	3499125	TCONS_00027238	3497447	3499125	-	6	3497447,3498182;3498264,3498331;3498433,3498528;3498624,3498681;3498764,3498869;3499052,3499125	sense exon_overlap	1138
Chr3	AT3G11860	3745723	3746850	TCONS_00022238	3745723	3746850	+	2	3745723,3745760;3746131,3746850	sense exon_overlap	758
Chr3	AT3G11860	3745723	3746850	TCONS_00022239	3745782	3746850	+	2	3745782,3745884;3746131,3746850	sense exon_overlap	823
Chr3	AT3G12150	3876407	3878900	TCONS_00027345	3876407	3878900	-	5	3876407,3876861;3876950,3877224;3877640,3877824;3877929,3878013;3878234,3878900	sense exon_overlap	1667
Chr3	AT3G13240	4275506	4288773	TCONS_00022374	4275506	4288773	+	5	4275506,4275817;4276176,4276227;4283708,4283777;4287423,4287518;4288194,4288773	sense exon_overlap	1110
Chr3	AT3G13240	4275506	4288773	TCONS_00022376	4275526	4288773	+	5	4275526,4275817;4276176,4276227;4283022,4283146;4283708,4283777;4288194,4288773	sense exon_overlap	1119
Chr3	AT3G13420	4364514	4366854	TCONS_00022390	4364514	4366854	+	5	4364514,4364815;4364995,4365188;4365451,4365835;4366184,4366330;4366508,4366854	sense exon_overlap	1375
Chr3	AT3G13420	4364514	4366854	TCONS_00022392	4364527	4366854	+	5	4364527,4364815;4364999,4365188;4365451,4365835;4366184,4366330;4366508,4366854	sense exon_overlap	1358
Chr3	AT3G13677	4476068	4477092	TCONS_00022424	4476068	4477092	+	4	4476068,4476137;4476271,4476469;4476555,4476607;4476802,4477092	sense exon_overlap	613
Chr3	AT3G13845	4557321	4558413	TCONS_00027534	4557321	4558413	-	2	4557321,4557752;4558354,4558413	sense exon_overlap	492
Chr3	AT3G13898	4583515	4584487	TCONS_00022453	4583515	4584487	+	2	4583515,4583690;4584084,4584487	sense exon_overlap	580
Chr3	AT3G15480	5226248	5227576	TCONS_00027691	5226248	5227576	-	3	5226248,5226720;5226809,5227014;5227573,5227576	sense exon_overlap	683
Chr3	AT3G16980	5794436	5795827	TCONS_00022765	5794436	5795827	+	3	5794436,5794554;5795324,5795482;5795619,5795827	sense exon_overlap	487
Chr3	AT3G17910	6133528	6136371	TCONS_00022863	6133528	6136371	+	6	6133528,6133776;6133871,6133971;6134480,6134724;6135202,6135376;6135598,6135881;6135984,6136371	sense exon_overlap	1442
Chr3	AT3G19900	6922567	6925066	TCONS_00028076	6922567	6925066	-	5	6922567,6922917;6923061,6923526;6923748,6923882;6924282,6924560;6924937,6925066	sense exon_overlap	1361
Chr3	AT3G19900	6922567	6925066	TCONS_00028077	6922567	6925066	-	6	6922567,6922917;6923061,6923193;6923455,6923526;6923748,6923882;6924282,6924560;6924937,6925066	sense exon_overlap	1100
Chr3	AT3G19900	6922567	6925066	TCONS_00028078	6922567	6925066	-	6	6922567,6922917;6923061,6923195;6923455,6923526;6923748,6923882;6924282,6924560;6924937,6925066	sense exon_overlap	1102
Chr3	AT3G24100	8703417	8704228	TCONS_00023486	8703417	8704228	+	2	8703417,8703867;8703946,8704228	sense exon_overlap	734
Chr3	AT3G24518	8938106	8942488	TCONS_00028453	8938106	8942488	-	6	8938106,8938507;8938552,8938808;8939327,8939598;8941222,8941397;8941504,8941626;8941712,8942488	sense exon_overlap	2007
Chr3	AT3G24518	8938260	8942488	AT3G24518.2	8938260	8942488	-	5	8938260,8938808;8939327,8939598;8941222,8941397;8941504,8941626;8941712,8942488	sense exon_overlap	1897
Chr3	AT3G24929	9103862	9106429	TCONS_00023551	9103862	9106429	+	6	9103862,9103989;9104531,9104652;9104975,9105092;9105323,9105519;9105606,9105713;9106324,9106429	sense exon_overlap	779
Chr3	AT3G24929	9103862	9106429	TCONS_00023552	9103898	9106139	+	6	9103898,9103989;9104531,9104652;9104975,9105092;9105323,9105344;9105445,9105519;9105606,9106139	sense exon_overlap	963
Chr3	AT3G25880	9468980	9470051	TCONS_00028548	9468980	9470006	-	3	9468980,9469613;9469720,9469890;9469987,9470006	sense exon_overlap	825
Chr3	AT3G25880	9468980	9470051	TCONS_00028549	9468980	9470033	-	3	9468980,9469613;9469720,9469875;9469987,9470033	sense exon_overlap	837
Chr3	AT3G25880	9468980	9470051	TCONS_00028550	9468980	9470051	-	3	9468980,9469613;9469720,9469890;9470014,9470051	sense exon_overlap	843
Chr3	AT3G26539	9743363	9744390	TCONS_00028614	9743363	9744390	-	3	9743363,9743828;9744190,9744252;9744345,9744390	sense exon_overlap	575
Chr3	AT3G27210	10045186	10046603	TCONS_00028708	10045186	10046603	-	3	10045186,10045846;10045937,10046017;10046562,10046603	sense exon_overlap	784
Chr3	AT3G27340	10121234	10122951	TCONS_00023777	10121234	10122951	+	4	10121234,10121401;10121488,10121595;10122354,10122413;10122539,10122951	sense exon_overlap	749
Chr3	AT3G28330	10586533	10587712	TCONS_00028822	10586533	10587712	-	3	10586533,10587160;10587258,10587548;10587646,10587712	sense exon_overlap	986
Chr3	AT3G28490	10679049	10680654	TCONS_00028849	10679049	10680654	-	5	10679049,10679436;10679562,10679622;10679712,10679887;10680186,10680452;10680536,10680654	sense exon_overlap	1011
Chr3	AT3G28900	10902647	10904337	TCONS_00028879	10902647	10904337	-	4	10902647,10902957;10903037,10903146;10904150,10904217;10904337,10904337	sense exon_overlap	490
Chr3	AT3G30160	11783650	11861611	TCONS_00029025	11783650	11785377	-	5	11783650,11783998;11784561,11784627;11784734,11784847;11784943,11785075;11785188,11785377	sense exon_overlap	853
Chr3	AT3G30160	11783650	11861611	TCONS_00029026	11783650	11861560	-	6	11783650,11783998;11784561,11784621;11860808,11860917;11861009,11861133;11861221,11861354;11861467,11861560	sense exon_overlap	873
Chr3	AT3G30160	11783650	11861611	TCONS_00029027	11783650	11861611	-	6	11783650,11783998;11784561,11784621;11860808,11860917;11861009,11861133;11861221,11861351;11861467,11861611	sense exon_overlap	921
Chr3	AT3G31068	12666604	12668800	TCONS_00029127	12666604	12668800	-	5	12666604,12666719;12666821,12667045;12667233,12667350;12668270,12668359;12668488,12668800	sense exon_overlap	862
Chr3	AT3G41762	14192252	14197825	TCONS_00029291	14192252	14197825	-	3	14192252,14196094;14196398,14196725;14197038,14197825	sense exon_overlap	4959
Chr3	AT3G42150	14309314	14311648	TCONS_00024292	14309314	14311648	+	3	14309314,14309549;14310554,14310649;14311213,14311648	sense exon_overlap	768
Chr3	AT3G42150	14309314	14311648	TCONS_00024294	14310047	14311648	+	3	14310047,14310079;14310554,14310649;14311213,14311648	sense exon_overlap	565
Chr3	AT3G43440	15367596	15370059	TCONS_00024462	15367596	15370059	+	8	15367596,15367776;15367955,15368087;15368183,15368285;15368361,15368418;15369102,15369198;15369296,15369428;15369522,15369579;15369699,15370059	sense exon_overlap	1124
Chr3	AT3G43840	15700212	15701838	TCONS_00024513	15700212	15701838	+	3	15700212,15700384;15700751,15701125;15701612,15701838	sense exon_overlap	775
Chr3	AT3G43840	15700212	15701838	TCONS_00024514	15700343	15701838	+	4	15700343,15700446;15700600,15700654;15700751,15701125;15701612,15701838	sense exon_overlap	761
Chr3	AT3G43840	15700212	15701838	TCONS_00024516	15700384	15701838	+	3	15700384,15700481;15700751,15701125;15701612,15701838	sense exon_overlap	700
Chr3	AT3G44765	16309415	16314027	TCONS_00024608	16309415	16314027	+	12	16309415,16309471;16311825,16311879;16311993,16312060;16312161,16312338;16312435,16312472;16312570,16312640;16312736,16312808;16312910,16313015;16313091,16313215;16313592,16313638;16313753,16313811;16313916,16314027	sense exon_overlap	989
Chr3	AT3G44960	16427974	16429151	TCONS_00024632	16427974	16429151	+	6	16427974,16428182;16428262,16428285;16428359,16428427;16428549,16428672;16428754,16428814;16428887,16429151	sense exon_overlap	752
Chr3	AT3G45050	16475966	16480656	TCONS_00024643	16475966	16480656	+	6	16475966,16476077;16476512,16476696;16476787,16476935;16477020,16477128;16477300,16477362;16480548,16480656	sense exon_overlap	727
Chr3	AT3G46616	17166865	17176396	TCONS_00029722	17166865	17176396	-	18	17166865,17167681;17168045,17168098;17168248,17168320;17168399,17168497;17168572,17168616;17168788,17168853;17168950,17169003;17169243,17169296;17171472,17171567;17171839,17171885;17172137,17172237;17172339,17172411;17172508,17172750;17172864,17173651;17173732,17174032;17174121,17175317;17175515,17175562;17176115,17176396	sense exon_overlap	4438
Chr3	AT3G46616	17166865	17176396	TCONS_00029725	17173444	17176396	-	10	17173444,17173480;17173557,17173651;17173732,17173790;17173959,17174032;17174121,17174211;17174282,17174334;17174463,17174520;17175179,17175317;17175515,17175562;17176115,17176396	sense exon_overlap	936
Chr3	AT3G48346	17899823	17904947	TCONS_00024914	17899823	17904947	+	13	17899823,17900069;17900319,17900379;17900511,17900588;17900842,17902237;17902313,17902399;17902486,17902734;17902844,17902867;17902966,17903006;17903154,17903214;17903303,17903562;17903650,17903751;17904163,17904197;17904313,17904947	sense exon_overlap	3276
Chr3	AT3G48346	17899823	17904947	TCONS_00024916	17901035	17904947	+	7	17901035,17902867;17902966,17903006;17903137,17903214;17903303,17903562;17903650,17903751;17904163,17904197;17904319,17904947	sense exon_overlap	2978
Chr3	AT3G49150	18220648	18221937	TCONS_00024995	18220648	18221937	+	3	18220648,18220866;18221186,18221605;18221754,18221937	sense exon_overlap	823
Chr3	AT3G49550	18367903	18370395	TCONS_00025024	18367903	18370395	+	4	18367903,18367985;18368161,18369515;18369657,18369815;18370086,18370395	sense exon_overlap	1907
Chr3	AT3G49550	18367903	18370395	TCONS_00025025	18367903	18370395	+	4	18367903,18367985;18368161,18369515;18369707,18369815;18370086,18370395	sense exon_overlap	1857
Chr3	AT3G49550	18367903	18370395	TCONS_00025027	18367909	18370395	+	4	18367909,18367985;18368161,18369515;18369703,18369815;18370086,18370395	sense exon_overlap	1855
Chr3	AT3G49645	18403002	18404823	TCONS_00029992	18403002	18404823	-	5	18403002,18403257;18403343,18403807;18403984,18404124;18404202,18404269;18404703,18404823	sense exon_overlap	1051
Chr3	AT3G49845	18487094	18488298	TCONS_00025049	18487094	18488298	+	4	18487094,18487123;18487259,18487387;18487466,18487745;18487920,18488298	sense exon_overlap	818
Chr3	AT3G51075	18968743	18972285	AT3G51075.1	18968743	18972285	-	5	18968743,18969368;18970448,18970649;18970747,18971279;18971491,18971628;18972030,18972285	sense exon_overlap	1755
Chr3	AT3G52105	19323227	19324628	TCONS_00025231	19323227	19324628	+	2	19323227,19323613;19324169,19324628	sense exon_overlap	847
Chr3	AT3G53365	19784046	19787755	TCONS_00025351	19786995	19787755	+	3	19786995,19787039;19787204,19787368;19787522,19787755	sense exon_overlap	444
Chr3	AT3G54520	20183560	20185216	TCONS_00030461	20183560	20185216	-	4	20183560,20183934;20184031,20184207;20184291,20184868;20184955,20185216	sense exon_overlap	1392
Chr3	AT3G55790	20708041	20708603	TCONS_00025576	20708041	20708603	+	2	20708041,20708120;20708263,20708603	sense exon_overlap	421
Chr3	AT3G56210	20852385	20855610	TCONS_00030608	20852385	20855610	-	5	20852385,20852709;20853493,20854143;20854309,20854434;20854548,20855283;20855416,20855610	sense exon_overlap	2033
Chr3	AT3G56750	21018089	21020431	TCONS_00030648	21018089	21020431	-	5	21018089,21018922;21019091,21019193;21019345,21019575;21019709,21019761;21019867,21020431	sense exon_overlap	1786
Chr3	AT3G57965	21464702	21466627	AT3G57965.1	21464702	21466627	-	2	21464702,21465667;21466165,21466627	sense exon_overlap	1429
Chr3	AT3G58420	21611764	21612537	TCONS_00030820	21611764	21612537	-	2	21611764,21612214;21612303,21612537	sense exon_overlap	686
Chr3	AT3G59450	21972721	21976646	TCONS_00025878	21972721	21976646	+	6	21972721,21972812;21973637,21973806;21973887,21973972;21974079,21974167;21974262,21974334;21976634,21976646	sense exon_overlap	523
Chr3	AT3G59450	21972721	21976646	TCONS_00025880	21972840	21976646	+	6	21972840,21972844;21973637,21973806;21973887,21973972;21974079,21974167;21974262,21974334;21976634,21976646	sense exon_overlap	436
Chr3	AT3G59800	22094437	22096358	TCONS_00030939	22094437	22096358	-	5	22094437,22094785;22094879,22094925;22095017,22095152;22095583,22095659;22096088,22096358	sense exon_overlap	880
Chr3	AT3G60286	22281632	22284103	TCONS_00030995	22281632	22283938	-	4	22281632,22281990;22282180,22282255;22282703,22282888;22283489,22283938	sense exon_overlap	1071
Chr3	AT3G60286	22281632	22284103	TCONS_00030996	22281632	22284047	-	5	22281632,22281990;22282180,22282255;22282703,22282888;22283489,22283673;22283939,22284047	sense exon_overlap	915
Chr3	AT3G60286	22281632	22284103	TCONS_00030997	22281632	22284083	-	5	22281632,22281987;22282180,22282255;22282721,22282976;22283489,22283657;22283963,22284083	sense exon_overlap	978
Chr3	AT3G60286	22281632	22284103	TCONS_00030998	22281632	22284085	-	5	22281632,22281990;22282180,22282255;22282721,22282888;22283489,22283657;22283939,22284085	sense exon_overlap	919
Chr3	AT3G60286	22281632	22284103	TCONS_00030999	22281632	22284103	-	5	22281632,22281990;22282180,22282255;22282703,22282888;22283489,22283654;22283963,22284103	sense exon_overlap	928
Chr3	AT3G61113	22614429	22615458	TCONS_00031072	22614429	22615458	-	4	22614429,22614699;22614792,22614879;22614963,22615038;22615393,22615458	sense exon_overlap	501
Chr3	AT3G62280	23049423	23051152	TCONS_00031199	23049423	23051152	-	2	23049423,23050751;23050864,23051152	sense exon_overlap	1618
Chr3	AT3G62450	23098029	23098853	TCONS_00026166	23098029	23098853	+	2	23098029,23098237;23098506,23098853	sense exon_overlap	557
Chr3	AT3G62500	23119844	23123933	TCONS_00026171	23119844	23122222	+	7	23119844,23121019;23121161,23121277;23121352,23121384;23121497,23121667;23121767,23121874;23121972,23122041;23122129,23122222	sense exon_overlap	1769
Chr3	AT3G62500	23119844	23123933	TCONS_00026172	23119844	23122991	+	10	23119844,23121074;23121161,23121277;23121352,23121384;23121497,23121667;23121767,23121874;23121972,23122041;23122129,23122194;23122280,23122366;23122470,23122554;23122766,23122991	sense exon_overlap	2194
Chr3	AT3G62500	23119844	23123933	TCONS_00026174	23119844	23123933	+	12	23119844,23121074;23121161,23121277;23121352,23121395;23121497,23121667;23121767,23121874;23121972,23122041;23122129,23122194;23122280,23122366;23122470,23122554;23122766,23122852;23123323,23123460;23123556,23123933	sense exon_overlap	2582
Chr3	AT3G62500	23119844	23123933	TCONS_00026177	23119844	23123933	+	10	23119844,23121019;23121161,23121395;23121497,23121667;23121767,23121874;23121972,23122041;23122129,23122194;23122470,23122554;23122766,23122852;23123323,23123460;23123556,23123933	sense exon_overlap	2514
Chr3	AT3G63420	23417272	23418698	TCONS_00026252	23417272	23418698	+	4	23417272,23418060;23418201,23418245;23418321,23418418;23418648,23418698	sense exon_overlap	983
Chr3	AT3G63445	23422653	23426362	AT3G63445.1	23422778	23426362	-	4	23422778,23423457;23423621,23423821;23425267,23425754;23425993,23426362	sense exon_overlap	1739
Chr3	AT3G63445	23422653	23426362	AT3G63445.2	23422653	23426338	-	3	23422653,23423457;23423621,23423821;23425267,23426338	sense exon_overlap	2078
Chr3	AT3G63445	23422653	23426362	AT3G63445.3	23422731	23426228	-	2	23422731,23423821;23425993,23426228	sense exon_overlap	1327
Chr3	XLOC_015229	9244401	9250777	TCONS_00023600	9245057	9250777	+	7	9245057,9245061;9245149,9245234;9249326,9249465;9249578,9249653;9249746,9249884;9249975,9250036;9250135,9250777	sense exon_overlap	1151
Chr3	XLOC_015229	9244401	9250777	TCONS_00023601	9248021	9250777	+	10	9248021,9248093;9248175,9248258;9248411,9248493;9248977,9249043;9249134,9249219;9249326,9249465;9249569,9249653;9249746,9249884;9249975,9250036;9250135,9250777	sense exon_overlap	1462
Chr3	XLOC_015470	11138191	11139304	TCONS_00023948	11138191	11139304	+	2	11138191,11138308;11138797,11139304	sense exon_overlap	626
Chr3	XLOC_015487	11273912	11274936	TCONS_00023970	11273912	11274936	+	2	11273912,11274053;11274342,11274936	sense exon_overlap	737
Chr3	XLOC_016434	19099460	19100585	TCONS_00025174	19099460	19100585	+	3	19099460,19099545;19099813,19099906;19100109,19100585	sense exon_overlap	657
Chr3	XLOC_018688	10400137	10401680	TCONS_00028794	10400137	10401666	-	4	10400137,10400402;10400767,10400894;10400993,10401057;10401205,10401666	sense exon_overlap	921
Chr3	XLOC_018695	10488434	10492507	TCONS_00028811	10489417	10492260	-	8	10489417,10489542;10489636,10489745;10489857,10489932;10490039,10490267;10490371,10490557;10490661,10490949;10491067,10491937;10492174,10492260	sense exon_overlap	1975
Chr3	XLOC_018695	10488434	10492507	TCONS_00028812	10490803	10492507	-	4	10490803,10490949;10491067,10491156;10491229,10491937;10492362,10492507	sense exon_overlap	1092
Chr3	XLOC_018854	11758547	11760718	TCONS_00029019	11758547	11760716	-	5	11758547,11758766;11758852,11759029;11759783,11760218;11760462,11760502;11760650,11760716	sense exon_overlap	942
Chr3	XLOC_019442	17065362	17066559	TCONS_00029703	17065362	17066537	-	3	17065362,17065892;17065996,17066067;17066326,17066537	sense exon_overlap	815
Chr3	XLOC_019442	17065362	17066559	TCONS_00029705	17065362	17066559	-	3	17065362,17065795;17065996,17066067;17066318,17066559	sense exon_overlap	748
Chr4	AT4G00165	69273	70038	TCONS_00035231	69273	70038	-	3	69273,69370;69391,69737;69853,70038	sense exon_overlap	631
Chr4	AT4G01150	493548	494850	TCONS_00031450	493548	494850	+	4	493548,494162;494251,494358;494449,494520;494603,494850	sense exon_overlap	1043
Chr4	AT4G01593	690710	692169	AT4G01593.1	690710	692169	+	3	690710,690908;691005,691897;691987,692169	sense exon_overlap	1275
Chr4	AT4G01593	690710	692169	AT4G01593.2	690873	691713	+	3	690873,690908;691005,691478;691631,691713	sense exon_overlap	593
Chr4	AT4G02200	972707	974692	TCONS_00031552	972707	974692	+	2	972707,973990;974086,974692	sense exon_overlap	1891
Chr4	AT4G02760	1223959	1228941	TCONS_00035516	1223959	1228941	-	13	1223959,1224390;1224475,1224627;1224740,1224986;1225093,1225225;1225317,1225403;1225486,1225544;1225639,1225701;1225791,1225863;1225949,1226013;1226111,1226223;1226312,1226412;1226581,1226691;1228874,1228941	sense exon_overlap	1705
Chr4	AT4G03445	1527926	1529073	TCONS_00035591	1527926	1529073	-	2	1527926,1528466;1528680,1529073	sense exon_overlap	935
Chr4	AT4G04190	2024565	2026460	TCONS_00031766	2024565	2026460	+	6	2024565,2024710;2024817,2024879;2025419,2025492;2025605,2025723;2025885,2025968;2026210,2026460	sense exon_overlap	737
Chr4	AT4G04470	2227661	2229280	TCONS_00035675	2227661	2229280	-	7	2227661,2228023;2228122,2228207;2228306,2228376;2228464,2228539;2228623,2228724;2228826,2228892;2229149,2229280	sense exon_overlap	897
Chr4	AT4G04800	2439793	2441205	TCONS_00031833	2439793	2441205	+	3	2439793,2439857;2440517,2440673;2440779,2441205	sense exon_overlap	649
Chr4	AT4G05070	2593595	2594297	TCONS_00035737	2593595	2594297	-	2	2593595,2593993;2594107,2594297	sense exon_overlap	590
Chr4	AT4G05631	2989881	2992618	TCONS_00035784	2989881	2992618	-	7	2989881,2991672;2991755,2991780;2991856,2991869;2991942,2992024;2992139,2992310;2992392,2992514;2992568,2992618	sense exon_overlap	2261
Chr4	AT4G05631	2989881	2992618	TCONS_00035785	2989881	2992618	-	8	2989881,2991212;2991611,2991672;2991755,2991780;2991856,2991869;2991942,2992024;2992139,2992310;2992392,2992514;2992568,2992618	sense exon_overlap	1863
Chr4	AT4G09012	5780316	5783464	TCONS_00036135	5780316	5783464	-	3	5780316,5780541;5782042,5782196;5783227,5783464	sense exon_overlap	619
Chr4	AT4G09460	5992847	5994258	TCONS_00032300	5992847	5994258	+	2	5992847,5993220;5993591,5994258	sense exon_overlap	1042
Chr4	AT4G10845	6662136	6670972	TCONS_00032428	6662136	6670972	+	16	6662136,6662278;6662514,6662641;6662730,6662808;6663195,6663305;6663381,6663722;6663934,6664013;6664265,6664348;6664431,6664511;6665633,6666001;6666380,6666700;6666841,6666933;6667008,6667142;6667236,6667284;6667567,6667927;6668040,6668083;6668308,6670972	sense exon_overlap	5085
Chr4	AT4G10845	6662136	6670972	TCONS_00032429	6662136	6670972	+	14	6662136,6662278;6662514,6662641;6662730,6662808;6663195,6663305;6663381,6664348;6664431,6664511;6665633,6666001;6666380,6666700;6666841,6666933;6667008,6667142;6667236,6667284;6667567,6667927;6668040,6668083;6668308,6670972	sense exon_overlap	5547
Chr4	AT4G10845	6662136	6670972	TCONS_00032430	6662174	6665697	+	8	6662174,6662278;6662514,6662641;6662730,6662808;6663195,6663305;6663381,6663444;6664265,6664348;6664431,6664511;6665633,6665697	sense exon_overlap	717
Chr4	AT4G11845	7126625	7128110	TCONS_00036373	7126625	7128110	-	5	7126625,7126960;7127051,7127179;7127340,7127429;7127524,7127632;7127959,7128110	sense exon_overlap	816
Chr4	AT4G12090	7241792	7243219	TCONS_00036395	7241792	7243069	-	4	7241792,7242195;7242299,7242421;7242548,7242713;7242853,7243069	sense exon_overlap	910
Chr4	AT4G12090	7241792	7243219	TCONS_00036396	7241792	7243219	-	6	7241792,7242051;7242164,7242195;7242299,7242421;7242548,7242729;7242853,7243017;7243125,7243219	sense exon_overlap	857
Chr4	AT4G12990	7594410	7595986	TCONS_00036481	7594410	7595965	-	3	7594410,7594672;7594776,7594839;7595239,7595965	sense exon_overlap	1054
Chr4	AT4G12990	7594410	7595986	TCONS_00036482	7594410	7595986	-	4	7594410,7594672;7594776,7594839;7595239,7595535;7595824,7595986	sense exon_overlap	787
Chr4	AT4G13270	7731189	7733201	TCONS_00032644	7731189	7733201	+	4	7731189,7731670;7731779,7731852;7732405,7732494;7732900,7733201	sense exon_overlap	948
Chr4	AT4G13575	7887059	7893705	TCONS_00036560	7887059	7893705	-	9	7887059,7887196;7887299,7887362;7887435,7887618;7892585,7892648;7892949,7892973;7893069,7893146;7893244,7893324;7893403,7893476;7893559,7893705	sense exon_overlap	855
Chr4	AT4G13575	7887059	7893705	TCONS_00036562	7892320	7893705	-	6	7892320,7892648;7892949,7892973;7893069,7893146;7893244,7893324;7893403,7893476;7893559,7893705	sense exon_overlap	734
Chr4	AT4G15240	8703075	8705406	TCONS_00036768	8703075	8705406	-	4	8703075,8703325;8703421,8703628;8703725,8704975;8705083,8705406	sense exon_overlap	2034
Chr4	AT4G15540	8872784	8875389	TCONS_00032883	8872784	8875389	+	8	8872784,8872937;8873010,8873599;8873679,8873744;8873820,8873848;8873934,8874348;8874447,8874605;8874673,8874824;8875051,8875389	sense exon_overlap	1904
Chr4	AT4G16162	9159105	9161614	TCONS_00036840	9159105	9161614	-	10	9159105,9159363;9159459,9159530;9159635,9159844;9159928,9159999;9160080,9160151;9160389,9160446;9160536,9160607;9161164,9161235;9161345,9161406;9161504,9161614	sense exon_overlap	1060
Chr4	AT4G16162	9159105	9161614	TCONS_00036841	9159105	9161614	-	10	9159105,9159530;9159635,9159844;9159928,9159999;9160080,9160151;9160252,9160305;9160389,9160446;9160536,9160607;9161164,9161235;9161345,9161406;9161504,9161614	sense exon_overlap	1209
Chr4	AT4G16444	9274443	9276353	TCONS_00036883	9274443	9276327	-	8	9274443,9274862;9274936,9274985;9275069,9275150;9275235,9275305;9275597,9275667;9275791,9275866;9275946,9276098;9276259,9276327	sense exon_overlap	992
Chr4	AT4G16444	9274443	9276353	TCONS_00036884	9274443	9276353	-	7	9274443,9274862;9274936,9274985;9275069,9275150;9275235,9275305;9275597,9275667;9275946,9276098;9276259,9276353	sense exon_overlap	942
Chr4	AT4G16540	9315830	9317264	TCONS_00036896	9315830	9317153	-	3	9315830,9316577;9316669,9317023;9317117,9317153	sense exon_overlap	1140
Chr4	AT4G17310	9685178	9686928	TCONS_00036983	9685178	9686928	-	5	9685178,9685454;9685666,9685710;9685903,9686024;9686498,9686616;9686700,9686928	sense exon_overlap	792
Chr4	AT4G17310	9685178	9686928	TCONS_00036984	9685178	9686928	-	4	9685178,9685454;9685903,9686024;9686444,9686616;9686700,9686928	sense exon_overlap	801
Chr4	AT4G17360	9703547	9705468	TCONS_00036992	9703547	9705468	-	5	9703547,9703844;9703924,9704560;9704640,9704945;9705108,9705220;9705313,9705468	sense exon_overlap	1510
Chr4	AT4G18593	10237572	10238836	TCONS_00033170	10237572	10238836	+	3	10237572,10237640;10238205,10238397;10238514,10238836	sense exon_overlap	585
Chr4	AT4G18975	10391965	10393991	TCONS_00037136	10391965	10393991	-	8	10391965,10392364;10392502,10392726;10392798,10392941;10393020,10393116;10393266,10393314;10393419,10393520;10393609,10393695;10393768,10393991	sense exon_overlap	1328
Chr4	AT4G18975	10391965	10393991	TCONS_00037137	10391965	10393991	-	8	10391965,10392364;10392502,10392726;10392798,10392941;10393020,10393116;10393266,10393321;10393419,10393520;10393609,10393673;10393768,10393991	sense exon_overlap	1313
Chr4	AT4G20870	11174450	11176539	TCONS_00037305	11174450	11175794	-	6	11174450,11174739;11174833,11174979;11175078,11175183;11175274,11175470;11175562,11175654;11175763,11175794	sense exon_overlap	865
Chr4	AT4G22280	11775969	11778123	TCONS_00037442	11775969	11778123	-	5	11775969,11776308;11776374,11776520;11776672,11777032;11777313,11777607;11778068,11778123	sense exon_overlap	1199
Chr4	AT4G23470	12249049	12251396	TCONS_00033619	12249049	12251396	+	8	12249049,12249385;12249470,12249874;12249961,12250042;12250277,12250372;12250478,12250602;12250701,12250719;12250810,12250957;12251024,12251396	sense exon_overlap	1585
Chr4	AT4G23493	12256180	12257039	TCONS_00037570	12256180	12257039	-	3	12256180,12256529;12256630,12256726;12256924,12257039	sense exon_overlap	563
Chr4	AT4G24090	12512560	12514592	TCONS_00033695	12512560	12514592	+	2	12512560,12513128;12513585,12514592	sense exon_overlap	1577
Chr4	AT4G26030	13205496	13206364	TCONS_00033888	13205496	13206364	+	2	13205496,13205628;13205733,13206364	sense exon_overlap	765
Chr4	AT4G26095	13224338	13227622	AT4G26095.1	13224338	13227622	-	2	13224338,13227265;13227506,13227622	sense exon_overlap	3045
Chr4	AT4G27745	13839939	13841496	TCONS_00034039	13840402	13841496	+	3	13840402,13840403;13840485,13840622;13841052,13841496	sense exon_overlap	585
Chr4	AT4G28820	14230695	14231859	TCONS_00038070	14230695	14231859	-	7	14230695,14230853;14230951,14231001;14231091,14231179;14231291,14231383;14231518,14231598;14231708,14231758;14231842,14231859	sense exon_overlap	542
Chr4	AT4G29273	14425350	14430639	TCONS_00038092	14425350	14430639	-	3	14425350,14425622;14425762,14425852;14430633,14430639	sense exon_overlap	371
Chr4	AT4G29548	14501184	14502191	TCONS_00038114	14501184	14502191	-	4	14501184,14501331;14501417,14501578;14501674,14501712;14502075,14502191	sense exon_overlap	466
Chr4	AT4G30380	14860486	14861261	TCONS_00034300	14860486	14861261	+	3	14860486,14860585;14860723,14860990;14861083,14861261	sense exon_overlap	547
Chr4	AT4G30900	15039432	15042336	TCONS_00034339	15039432	15042336	+	8	15039432,15039768;15039897,15040162;15040396,15040437;15040947,15041045;15041132,15041233;15041349,15041563;15041751,15041845;15041932,15042336	sense exon_overlap	1561
Chr4	AT4G31115	15130075	15132035	TCONS_00034375	15130075	15132035	+	6	15130075,15130652;15130942,15131055;15131148,15131193;15131277,15131362;15131584,15131642;15131733,15132035	sense exon_overlap	1186
Chr4	AT4G32230	15565866	15566971	TCONS_00038390	15565866	15566971	-	3	15565866,15566013;15566152,15566525;15566857,15566971	sense exon_overlap	637
Chr4	AT4G32590	15721324	15722908	TCONS_00034547	15721324	15722908	+	5	15721324,15721606;15721694,15722069;15722238,15722300;15722546,15722608;15722741,15722908	sense exon_overlap	953
Chr4	AT4G33690	16174818	16176253	TCONS_00034666	16174818	16176253	+	4	16174818,16174937;16175242,16175366;16175461,16175743;16175849,16176253	sense exon_overlap	933
Chr4	AT4G33925	16263230	16264226	TCONS_00034676	16263230	16264226	+	4	16263230,16263352;16263575,16263680;16263762,16263869;16263963,16264226	sense exon_overlap	601
Chr4	AT4G33925	16263230	16264226	TCONS_00034679	16263237	16264226	+	6	16263237,16263352;16263438,16263459;16263529,16263680;16263762,16263869;16263963,16264022;16264092,16264226	sense exon_overlap	593
Chr4	AT4G35295	16795268	16796223	TCONS_00034805	16795268	16796223	+	3	16795268,16795567;16795765,16795947;16796014,16796223	sense exon_overlap	693
Chr4	AT4G36032	17045092	17047297	AT4G36032.1	17045092	17047297	+	1	1704509217047290	sense exon_overlap	2206
Chr4	AT4G37553	17644898	17649055	AT4G37553.1	17644898	17649055	-	4	17644898,17645264;17645355,17645555;17645644,17645732;17648940,17649055	sense exon_overlap	773
Chr4	AT4G38120	17888412	17896176	TCONS_00038945	17888412	17889133	-	3	17888412,17888883;17888988,17889060;17889130,17889133	sense exon_overlap	549
Chr4	AT4G38330	17951430	17952772	TCONS_00035067	17951430	17952772	+	3	17951430,17951585;17952208,17952302;17952406,17952772	sense exon_overlap	618
Chr4	AT4G39753	18440112	18441445	TCONS_00035184	18440112	18441445	+	3	18440112,18440554;18440700,18440962;18441063,18441445	sense exon_overlap	1089
Chr4	XLOC_022745	16817940	16818934	TCONS_00034819	16817940	16818934	+	5	16817940,16818002;16818093,16818135;16818237,16818328;16818411,16818515;16818592,16818934	sense exon_overlap	646
Chr5	AT5G01350	145636	147118	TCONS_00044888	145636	147118	-	5	145636,145882;145970,146028;146117,146178;146832,146919;147114,147118	sense exon_overlap	461
Chr5	AT5G03840	1024641	1025812	TCONS_00045094	1024641	1025812	-	4	1024641,1024980;1025068,1025206;1025315,1025376;1025587,1025812	sense exon_overlap	767
Chr5	AT5G04270	1182718	1184256	TCONS_00045140	1182718	1184256	-	7	1182718,1182988;1183097,1183192;1183281,1183379;1183615,1183686;1183770,1183871;1183967,1184059;1184188,1184256	sense exon_overlap	802
Chr5	AT5G04490	1279760	1281669	TCONS_00039498	1279760	1281669	+	6	1279760,1280163;1280576,1280643;1280729,1280865;1280950,1281065;1281164,1281278;1281401,1281669	sense exon_overlap	1109
Chr5	AT5G06240	1888519	1889698	TCONS_00039667	1888519	1889698	+	3	1888519,1888821;1888950,1889103;1889316,1889698	sense exon_overlap	840
Chr5	AT5G06265	1905281	1908285	TCONS_00039668	1905281	1908285	+	5	1905281,1905383;1905779,1906424;1906564,1906766;1907233,1907395;1907886,1908285	sense exon_overlap	1515
Chr5	AT5G06270	1912458	1913674	TCONS_00039672	1912458	1913674	+	3	1912458,1912515;1912673,1912817;1912895,1913674	sense exon_overlap	983
Chr5	AT5G06450	1967723	1969223	TCONS_00045331	1967723	1969223	-	2	1967723,1968404;1969066,1969223	sense exon_overlap	840
Chr5	AT5G06890	2135415	2136051	TCONS_00039710	2135415	2136051	+	2	2135415,2135653;2135759,2136051	sense exon_overlap	532
Chr5	AT5G08185	2634045	2635438	TCONS_00045494	2634045	2635438	-	5	2634045,2634391;2634772,2634872;2634974,2635046;2635134,2635215;2635322,2635438	sense exon_overlap	720
Chr5	AT5G08185	2634045	2635438	TCONS_00045495	2634045	2635438	-	4	2634045,2634391;2634772,2634875;2635134,2635215;2635322,2635438	sense exon_overlap	650
Chr5	AT5G09225	2869356	2871000	TCONS_00045559	2869356	2870913	-	4	2869356,2869639;2870257,2870407;2870573,2870624;2870893,2870913	sense exon_overlap	508
Chr5	AT5G09225	2869356	2871000	TCONS_00045560	2869356	2871000	-	4	2869356,2869639;2870257,2870407;2870573,2870624;2870987,2871000	sense exon_overlap	501
Chr5	AT5G09830	3057646	3058821	TCONS_00045638	3057646	3058821	-	3	3057646,3058014;3058103,3058125;3058711,3058821	sense exon_overlap	503
Chr5	AT5G11000	3479029	3480425	TCONS_00045773	3479029	3480425	-	2	3479029,3479542;3480167,3480425	sense exon_overlap	773
Chr5	AT5G11150	3546286	3548111	TCONS_00045784	3546286	3548111	-	7	3546286,3546499;3546629,3546715;3546911,3547074;3547232,3547297;3547383,3547422;3547625,3547877;3547996,3548111	sense exon_overlap	940
Chr5	AT5G11870	3825420	3827524	TCONS_00040134	3825420	3827524	+	7	3825420,3825879;3825989,3826088;3826159,3826279;3826653,3826774;3826868,3826999;3827078,3827237;3827336,3827524	sense exon_overlap	1284
Chr5	AT5G11870	3825420	3827524	TCONS_00040135	3825420	3827524	+	5	3825420,3825879;3825989,3826088;3826159,3826774;3826878,3826999;3827078,3827524	sense exon_overlap	1745
Chr5	AT5G11870	3825420	3827524	TCONS_00040136	3825420	3827524	+	7	3825420,3825879;3825989,3826088;3826159,3826279;3826653,3826774;3826915,3826999;3827078,3827237;3827336,3827524	sense exon_overlap	1237
Chr5	AT5G11960	3858579	3861515	TCONS_00045851	3858579	3860399	-	6	3858579,3859071;3859254,3859402;3859584,3859704;3859948,3860006;3860124,3860180;3860392,3860399	sense exon_overlap	887
Chr5	AT5G14910	4823714	4825375	TCONS_00040337	4823714	4825375	+	2	4823714,4824719;4825068,4825375	sense exon_overlap	1314
Chr5	AT5G15260	4953095	4954932	TCONS_00046141	4953095	4954932	-	3	4953095,4953215;4953621,4954402;4954512,4954932	sense exon_overlap	1324
Chr5	AT5G15845	5173185	5177889	AT5G15845.1	5173185	5177889	+	8	5173185,5173262;5173708,5173793;5173987,5174147;5174763,5174949;5175201,5175260;5175881,5175995;5176241,5176406;5176495,5177889	sense exon_overlap	2248
Chr5	AT5G16480	5381113	5382897	TCONS_00046240	5381113	5382897	-	5	5381113,5381603;5381701,5381744;5381829,5381886;5382114,5382259;5382470,5382897	sense exon_overlap	1167
Chr5	AT5G18150	5999991	6000512	TCONS_00046381	5999991	6000512	-	3	5999991,6000106;6000194,6000399;6000473,6000512	sense exon_overlap	362
Chr5	AT5G18245	6028227	6033231	TCONS_00040619	6028227	6033231	+	6	6028227,6028330;6028829,6029282;6029602,6030596;6030790,6030881;6031139,6031209;6032778,6033231	sense exon_overlap	2170
Chr5	AT5G18245	6028227	6033231	TCONS_00040622	6028285	6033231	+	7	6028285,6028582;6028829,6029282;6029602,6029684;6030415,6030596;6030790,6030881;6031139,6031209;6032778,6033231	sense exon_overlap	1634
Chr5	AT5G18245	6028227	6033231	TCONS_00040623	6028285	6033231	+	6	6028285,6028330;6028829,6029282;6029602,6030596;6030790,6030881;6031180,6031209;6032778,6033231	sense exon_overlap	2071
Chr5	AT5G18245	6028285	6033231	AT5G18245.1	6028285	6033231	+	6	6028285,6028582;6028829,6029282;6029602,6030596;6030790,6030881;6031180,6031209;6032778,6033231	sense exon_overlap	2323
Chr5	AT5G18310	6060727	6063148	TCONS_00040630	6060727	6063148	+	3	6060727,6062404;6062524,6062718;6062868,6063148	sense exon_overlap	2154
Chr5	AT5G18920	6310064	6310846	TCONS_00040690	6310064	6310846	+	2	6310064,6310235;6310320,6310846	sense exon_overlap	699
Chr5	AT5G19221	6464234	6466349	AT5G19221.1	6464234	6466349	+	6	6464234,6464266;6464725,6464796;6465277,6465332;6465420,6465508;6465625,6466151;6466283,6466349	sense exon_overlap	844
Chr5	AT5G19430	6553703	6556026	TCONS_00040745	6553703	6556026	+	4	6553703,6554072;6554508,6554638;6554906,6555037;6555160,6556026	sense exon_overlap	1500
Chr5	AT5G19480	6571501	6573525	TCONS_00040756	6571501	6573525	+	7	6571501,6571698;6571804,6571855;6571944,6572236;6572389,6572588;6572698,6572757;6572891,6573017;6573316,6573525	sense exon_overlap	1140
Chr5	AT5G22608	7513173	7514453	TCONS_00040945	7513173	7514453	+	4	7513173,7513319;7513618,7513641;7513919,7514031;7514205,7514453	sense exon_overlap	533
Chr5	AT5G22794	7607810	7615236	TCONS_00040961	7607856	7615236	+	21	7607856,7607959;7608197,7608356;7608720,7608813;7609581,7609790;7609872,7609954;7610049,7610204;7610297,7610390;7610483,7610721;7610818,7610921;7611299,7611379;7611473,7611592;7611674,7611775;7612039,7612376;7612465,7612616;7612761,7612964;7613154,7613248;7613366,7613550;7613644,7613754;7613968,7614074;7614167,7614300;7614386,7615236	sense exon_overlap	3724
Chr5	AT5G22794	7607810	7615236	TCONS_00040962	7607899	7615236	+	20	7607899,7607959;7608197,7608356;7608720,7609790;7609872,7609954;7610049,7610204;7610297,7610390;7610483,7610721;7610818,7610921;7611299,7611379;7611473,7611592;7611674,7611775;7612039,7612376;7612465,7612616;7612761,7612964;7613154,7613248;7613366,7613550;7613644,7613754;7613976,7614074;7614167,7614300;7614386,7615236	sense exon_overlap	4440
Chr5	AT5G22794	7607810	7615236	TCONS_00040963	7607903	7612066	+	12	7607903,7607959;7608197,7608356;7608720,7609790;7609872,7609954;7610049,7610204;7610297,7610390;7610483,7610721;7610818,7610921;7611299,7611379;7611473,7611592;7611674,7611780;7612039,7612066	sense exon_overlap	2300
Chr5	AT5G22794	7607810	7615236	TCONS_00040966	7608242	7612905	+	13	7608242,7608356;7608720,7608813;7609909,7609933;7610049,7610204;7610297,7610390;7610483,7610721;7610818,7610921;7611299,7611379;7611473,7611592;7611674,7611775;7612039,7612376;7612465,7612616;7612761,7612905	sense exon_overlap	1765
Chr5	AT5G22794	7607810	7615236	TCONS_00040967	7608810	7615236	+	17	7608810,7609790;7609872,7609954;7610049,7610204;7610297,7610390;7610483,7610721;7610818,7610921;7611299,7611379;7611473,7611592;7611674,7612376;7612465,7612616;7612761,7612964;7613154,7613248;7613366,7613550;7613644,7613754;7613968,7614074;7614167,7614300;7614386,7615236	sense exon_overlap	4400
Chr5	AT5G22794	7607810	7615236	TCONS_00040968	7608816	7615236	+	18	7608816,7609790;7609872,7609954;7610049,7610204;7610297,7610390;7610483,7610721;7610818,7610921;7611299,7611379;7611473,7611592;7611674,7611775;7612039,7612376;7612465,7612616;7612761,7612964;7613154,7613248;7613366,7613550;7613644,7613754;7613968,7614074;7614167,7614300;7614386,7615236	sense exon_overlap	4131
Chr5	AT5G22794	7607810	7615236	TCONS_00040969	7608911	7615236	+	17	7608911,7609790;7609872,7609954;7610049,7610204;7610297,7610390;7610483,7610721;7610818,7610921;7611299,7611379;7611473,7611592;7611674,7612376;7612465,7612616;7612761,7612964;7613154,7613248;7613366,7613550;7613644,7613754;7613976,7614074;7614167,7614300;7614386,7615236	sense exon_overlap	4291
Chr5	AT5G25030	8620051	8621016	TCONS_00047010	8620051	8621016	-	2	8620051,8620728;8620841,8621016	sense exon_overlap	854
Chr5	AT5G25990	9076735	9077483	TCONS_00047092	9076735	9077483	-	2	9076735,9077151;9077254,9077483	sense exon_overlap	647
Chr5	AT5G26622	9355980	9357436	TCONS_00047138	9355980	9357436	-	3	9355980,9356428;9356569,9356800;9356944,9357436	sense exon_overlap	1174
Chr5	AT5G26800	9425151	9426765	TCONS_00041307	9425151	9426765	+	2	9425151,9425736;9426408,9426765	sense exon_overlap	944
Chr5	AT5G27490	9702835	9704719	TCONS_00047200	9702835	9704719	-	6	9702835,9703336;9703426,9703693;9703766,9703955;9704128,9704208;9704417,9704481;9704591,9704719	sense exon_overlap	1235
Chr5	AT5G28622	10615252	10617818	TCONS_00041507	10615252	10617818	+	3	10615252,10615435;10616416,10616581;10616981,10617818	sense exon_overlap	1188
Chr5	AT5G35945	14093460	14094352	TCONS_00041916	14093460	14094352	+	2	14093460,14093545;14093672,14094352	sense exon_overlap	767
Chr5	AT5G36002	14141898	14143241	AT5G36002.1	14141898	14143241	-	2	14141898,14141949;14142044,14143241	sense exon_overlap	1250
Chr5	AT5G36002	14141898	14143241	AT5G36002.2	14142449	14143234	-	2	14142449,14142709;14143016,14143234	sense exon_overlap	480
Chr5	AT5G37240	14735951	14739256	TCONS_00047826	14735951	14739256	-	9	14735951,14736236;14736313,14737650;14737785,14737820;14737902,14737976;14738085,14738116;14738507,14738581;14738740,14738749;14739011,14739123;14739212,14739256	sense exon_overlap	2010
Chr5	AT5G37370	14812575	14816628	TCONS_00047850	14815207	14816628	-	4	14815207,14815283;14815698,14815843;14815938,14816046;14816431,14816628	sense exon_overlap	530
Chr5	AT5G38212	15262454	15265241	AT5G38212.1	15262454	15265241	-	3	15262454,15262561;15262816,15264676;15264798,15265241	sense exon_overlap	2413
Chr5	AT5G38750	15515271	15523347	TCONS_00042132	15515271	15523347	+	19	15515271,15515399;15515847,15517562;15517701,15517832;15517964,15518007;15518191,15518250;15518327,15518379;15518533,15518638;15518725,15518775;15519031,15519113;15519356,15519497;15519585,15519704;15519777,15519889;15519962,15520059;15520148,15520270;15520393,15520503;15520718,15520815;15520911,15522747;15522789,15522858;15522941,15523347	sense exon_overlap	5493
Chr5	AT5G39645	15873018	15873685	TCONS_00048051	15873018	15873685	-	3	15873018,15873231;15873365,15873519;15873623,15873685	sense exon_overlap	432
Chr5	AT5G41210	16492320	16500254	TCONS_00048172	16492320	16500254	-	4	16492320,16492744;16492848,16493053;16493133,16493256;16500238,16500254	sense exon_overlap	772
Chr5	AT5G41240	16492320	16500858	TCONS_00048173	16492320	16500413	-	4	16492320,16492744;16492848,16493053;16493133,16493212;16500408,16500413	sense exon_overlap	717
Chr5	AT5G42765	17150047	17151681	TCONS_00048300	17150047	17151681	-	6	17150047,17150137;17150449,17150589;17150720,17150779;17150906,17151006;17151107,17151339;17151434,17151681	sense exon_overlap	874
Chr5	AT5G43210	17347567	17348641	TCONS_00042521	17347567	17348641	+	3	17347567,17347833;17348002,17348108;17348210,17348641	sense exon_overlap	806
Chr5	AT5G43403	17430539	17431812	TCONS_00048378	17430539	17431784	-	2	17430539,17430871;17431450,17431784	sense exon_overlap	668
Chr5	AT5G43403	17430539	17431812	TCONS_00048380	17430539	17431812	-	3	17430539,17430871;17431002,17431095;17431450,17431812	sense exon_overlap	790
Chr5	AT5G43725	17559541	17564400	TCONS_00042569	17559541	17564400	+	3	17559541,17559772;17563867,17563961;17564093,17564400	sense loci_overlap	635
Chr5	AT5G43725	17559541	17564400	TCONS_00042570	17559541	17564400	+	3	17559541,17559772;17563867,17563961;17564096,17564400	sense loci_overlap	632
Chr5	AT5G45740	18556320	18558310	TCONS_00048604	18556320	18558310	-	4	18556320,18557045;18557124,18557241;18557327,18557449;18558055,18558310	sense exon_overlap	1223
Chr5	AT5G45973	18646658	18647948	TCONS_00048625	18646658	18647948	-	2	18646658,18647018;18647901,18647948	sense exon_overlap	409
Chr5	AT5G48545	19676099	19678211	TCONS_00043040	19676099	19678211	+	7	19676099,19676419;19676493,19676548;19676742,19676799;19676958,19677034;19677545,19677600;19677694,19677747;19677835,19678211	sense exon_overlap	999
Chr5	AT5G48580	19695929	19697093	TCONS_00048836	19695929	19697093	-	5	19695929,19696271;19696376,19696480;19696568,19696658;19696765,19696823;19697093,19697093	sense exon_overlap	599
Chr5	AT5G48775	19774170	19776460	AT5G48775.1	19774170	19776460	+	3	19774170,19775661;19775797,19776071;19776168,19776460	sense exon_overlap	2060
Chr5	AT5G49152	19924322	19929377	AT5G49152.1	19928880	19929377	+	3	19928880,19928950;19929037,19929128;19929217,19929377	sense exon_overlap	324
Chr5	AT5G49152	19924322	19929377	AT5G49152.2	19924322	19929377	+	18	19924322,19924435;19924506,19924841;19924929,19925267;19925355,19925681;19925768,19925974;19926055,19926110;19926187,19926328;19926404,19926712;19926789,19926913;19927023,19927240;19927345,19927572;19927669,19927898;19927969,19928207;19928285,19928441;19928688,19928717;19928814,19928950;19929037,19929128;19929217,19929377	sense exon_overlap	3447
Chr5	AT5G49640	20151163	20152495	TCONS_00043154	20151163	20152495	+	2	20151163,20151840;20152221,20152495	sense exon_overlap	953
Chr5	AT5G52030	21128129	21130090	TCONS_00043380	21128129	21130090	+	7	21128129,21128683;21128811,21128927;21129016,21129104;21129181,21129271;21129348,21129455;21129550,21129651;21129741,21130090	sense exon_overlap	1412
Chr5	AT5G53740	21813671	21814908	TCONS_00043549	21813671	21814908	+	2	21813671,21814170;21814823,21814908	sense exon_overlap	586
Chr5	AT5G53940	21896995	21898610	TCONS_00049271	21896995	21898610	-	4	21896995,21897248;21897330,21897385;21897472,21897931;21898494,21898610	sense exon_overlap	887
Chr5	AT5G54148	21975785	21977104	TCONS_00049290	21975785	21977104	-	3	21975785,21976572;21976655,21976730;21976826,21977104	sense exon_overlap	1143
Chr5	AT5G54569	22167349	22170538	AT5G54569.1	22167349	22170538	+	5	22167349,22167466;22167687,22167988;22168167,22168257;22168982,22169191;22170056,22170538	sense exon_overlap	1204
Chr5	AT5G55131	22376381	22377043	TCONS_00043688	22376381	22377043	+	3	22376381,22376418;22376511,22376661;22376805,22377043	sense exon_overlap	428
Chr5	AT5G55620	22530202	22530939	TCONS_00043724	22530202	22530939	+	2	22530202,22530256;22530370,22530939	sense exon_overlap	625
Chr5	AT5G55790	22578772	22581335	TCONS_00049419	22578772	22581335	-	2	22578772,22579155;22579236,22581335	sense exon_overlap	2484
Chr5	AT5G56075	22709756	22710890	TCONS_00043771	22709756	22710890	+	3	22709756,22710080;22710212,22710415;22710518,22710890	sense exon_overlap	902
Chr5	AT5G56990	23060872	23062311	TCONS_00049512	23060872	23062311	-	5	23060872,23061182;23061270,23061345;23061563,23061758;23061839,23061986;23062138,23062311	sense exon_overlap	905
Chr5	AT5G57060	23090152	23091988	TCONS_00043853	23090152	23091988	+	5	23090152,23090286;23090627,23091108;23091299,23091413;23091495,23091612;23091734,23091988	sense exon_overlap	1105
Chr5	AT5G57060	23090152	23091988	TCONS_00043855	23090389	23091988	+	6	23090389,23090496;23090627,23090675;23091001,23091108;23091299,23091413;23091495,23091612;23091734,23091988	sense exon_overlap	753
Chr5	AT5G57565	23310284	23311564	TCONS_00043897	23310284	23311564	+	5	23310284,23310859;23310944,23311120;23311214,23311285;23311384,23311437;23311564,23311564	sense exon_overlap	880
Chr5	AT5G59400	23957727	23959707	TCONS_00044091	23957727	23959707	+	7	23957727,23957995;23958173,23958235;23958333,23958419;23958669,23958917;23959001,23959074;23959168,23959272;23959426,23959707	sense exon_overlap	1129
Chr5	AT5G59400	23957727	23959707	TCONS_00044093	23957737	23959707	+	7	23957737,23957995;23958173,23958235;23958333,23958419;23958669,23958917;23959001,23959074;23959168,23959266;23959426,23959707	sense exon_overlap	1113
Chr5	AT5G59960	24142014	24145333	TCONS_00049759	24142014	24145333	-	8	24142014,24142516;24142761,24142894;24142981,24143044;24143139,24143239;24143314,24143368;24143445,24144549;24144636,24144720;24145048,24145333	sense exon_overlap	2333
Chr5	AT5G60430	24301608	24303068	TCONS_00044210	24301608	24303068	+	2	24301608,24302640;24302853,24303068	sense exon_overlap	1249
Chr5	AT5G63000	25279882	25281043	TCONS_00050009	25279882	25281031	-	4	25279882,25280278;25280399,25280476;25280592,25280847;25280942,25281031	sense exon_overlap	821
Chr5	AT5G63000	25279882	25281043	TCONS_00050010	25279882	25281043	-	4	25279882,25280278;25280399,25280476;25280592,25280847;25281038,25281043	sense exon_overlap	737
Chr5	AT5G65610	26218533	26221028	TCONS_00044684	26218533	26221028	+	5	26218533,26219474;26219592,26219935;26220296,26220352;26220597,26220761;26220850,26221028	sense exon_overlap	1687
Chr5	AT5G66607	26581081	26583703	TCONS_00050379	26581081	26583703	-	2	26581081,26581528;26583335,26583703	sense exon_overlap	817
Chr5	XLOC_026510	6016935	6017530	TCONS_00040616	6016935	6017530	+	2	6016935,6017153;6017301,6017530	sense exon_overlap	449
Chr5	XLOC_027444	13908383	13910202	TCONS_00041894	13908383	13910202	+	3	13908383,13908530;13909096,13909549;13909626,13910202	sense exon_overlap	1179
Chr5	XLOC_027444	13908383	13910202	TCONS_00041896	13908571	13910202	+	2	13908571,13909549;13909626,13910202	sense exon_overlap	1556
Chr5	XLOC_027629	15515271	15521794	TCONS_00042131	15515271	15521794	+	18	15515271,15515399;15515847,15517562;15517701,15517832;15517964,15518007;15518191,15518250;15518327,15518379;15518533,15518638;15518725,15518775;15519031,15519113;15519356,15519497;15519585,15519704;15519777,15519889;15519962,15520059;15520148,15520270;15520393,15520503;15520596,15520620;15520718,15520815;15520911,15521794	sense exon_overlap	4088
Chr5	XLOC_027629	15515271	15521794	TCONS_00042133	15515320	15521794	+	16	15515320,15515399;15515847,15517562;15517701,15517832;15517964,15518007;15518191,15518250;15518327,15518638;15518725,15518775;15519031,15519113;15519356,15519497;15519580,15519704;15519777,15519889;15519962,15520059;15520148,15520270;15520393,15520503;15520718,15520815;15520911,15521794	sense exon_overlap	4172
Chr5	XLOC_027881	17133052	17134225	TCONS_00042480	17133052	17134225	+	3	17133052,17133501;17133613,17133692;17133777,17134225	sense exon_overlap	979
Chr5	XLOC_029175	25859116	25861845	TCONS_00044584	25859116	25861845	+	2	25859116,25859783;25860296,25861845	sense exon_overlap	2218
Chr5	XLOC_029175	25859116	25861845	TCONS_00044586	25859164	25861845	+	2	25859164,25859783;25860111,25861845	sense exon_overlap	2355
Chr5	XLOC_029213	26064207	26068040	TCONS_00044656	26064207	26068040	+	6	26064207,26064280;26064839,26064918;26065274,26065390;26066122,26066181;26066918,26067127;26067912,26068040	sense exon_overlap	670
Chr5	XLOC_029213	26064207	26068040	TCONS_00044657	26064847	26068040	+	4	26064847,26064918;26065274,26065390;26066122,26066181;26066918,26068040	sense exon_overlap	1372

## Sheet: Fig 6e,f
lncRNA	GeneID	BC VS AC	32S VS 32E
AT1G01448.1	AT1G01448	down	*
AT1G01448.3	AT1G01448	down	*
TCONS_00000138	AT1G02350	down	*
TCONS_00000139	AT1G02350	*	*
TCONS_00006839	AT1G03330	down	*
TCONS_00007057	AT1G05340	down	*
TCONS_00000443	AT1G05785	*	*
TCONS_00007178	AT1G06690	down	*
AT1G07128.1	AT1G07128	up	up
AT1G07728.2	AT1G07728	*	*
AT1G08592.1	AT1G08592	*	*
TCONS_00007688	AT1G11592	down	*
TCONS_00007697	AT1G11735	down	down
TCONS_00001197	AT1G13605	*	*
TCONS_00001331	AT1G15030	*	up
TCONS_00008096	AT1G15772	down	*
AT1G17255.1	AT1G17255	down	*
AT1G18415.1	AT1G18415	down	down
TCONS_00001664	AT1G18690	down	*
TCONS_00001683	AT1G18773	*	*
TCONS_00001720	AT1G19115	*	up
TCONS_00001754	AT1G19396	down	*
TCONS_00001755	AT1G19396	*	*
TCONS_00001844	AT1G20515	down	*
AT1G20691.1	AT1G20691	*	down
TCONS_00008532	AT1G20691	*	*
TCONS_00008552	AT1G20890	*	*
TCONS_00001970	AT1G21840	*	*
AT1G26208.2	AT1G26208	*	*
TCONS_00008943	AT1G26208	*	*
AT1G26218.1	AT1G26218	down	*
TCONS_00009089	AT1G27921	*	up
TCONS_00009090	AT1G27921	up	*
AT1G28685.1	AT1G28685	up	*
TCONS_00002559	AT1G29060	up	*
AT1G29357.1	AT1G29357	*	up
AT1G29357.2	AT1G29357	down	up
TCONS_00009226	AT1G29357	up	up
TCONS_00009227	AT1G29357	*	up
TCONS_00002605	AT1G29540	*	down
AT1G29785.1	AT1G29785	down	down
TCONS_00002753	AT1G30835	down	*
TCONS_00009515	AT1G32550	up	*
TCONS_00002920	AT1G32583	*	*
AT1G33415.1	AT1G33415	down	*
AT1G33415.2	AT1G33415	*	*
TCONS_00009593	AT1G33615	up	*
TCONS_00009594	AT1G33615	up	*
TCONS_00003030	AT1G34046	*	up
TCONS_00009666	AT1G34315	*	*
AT1G34844.1	AT1G34844	*	*
TCONS_00009732	AT1G35320	*	down
TCONS_00003179	AT1G35612	up	down
TCONS_00003506	AT1G43765	*	down
TCONS_00003507	AT1G43765	down	*
TCONS_00010063	AT1G44125	up	up
TCONS_00003569	AT1G44940	down	*
TCONS_00003571	AT1G44940	*	down
AT1G48315.1	AT1G48315	*	down
TCONS_00003894	AT1G49832	*	up
TCONS_00010377	AT1G49940	down	*
TCONS_00010378	AT1G49940	*	*
TCONS_00010382	AT1G49940	up	*
TCONS_00010383	AT1G49940	down	*
AT1G51645.1	AT1G51645	down	*
TCONS_00010699	AT1G53690	*	up
TCONS_00004285	AT1G53970	up	*
TCONS_00004329	AT1G54445	*	*
AT1G56165.1	AT1G56165	*	down
TCONS_00010958	AT1G56233	*	*
AT1G56242.1	AT1G56242	*	up
AT1G56612.1	AT1G56612	*	*
AT1G56612.2	AT1G56612	*	*
AT1G56612.3	AT1G56612	up	*
TCONS_00004649	AT1G58150	*	*
AT1G60505.1	AT1G60505	*	*
AT1G60525.2	AT1G60525	down	*
AT1G60545.1	AT1G60545	*	down
TCONS_00011377	AT1G61780	down	*
TCONS_00005009	AT1G63190	up	*
TCONS_00011854	AT1G67080	down	*
TCONS_00011940	AT1G67785	*	up
AT1G67792.1	AT1G67792	*	*
TCONS_00012025	AT1G68862	down	*
TCONS_00012027	AT1G68862	*	up
AT1G69587.2	AT1G69587	*	down
TCONS_00012089	AT1G69587	*	*
TCONS_00012126	AT1G69935	*	up
TCONS_00005782	AT1G71865	*	*
TCONS_00005843	AT1G72530	up	*
TCONS_00012358	AT1G72852	down	*
AT1G72855.1	AT1G72855	up	*
TCONS_00012382	AT1G73177	*	*
TCONS_00012435	AT1G73687	*	*
AT1G74205.1	AT1G74205	*	down
AT1G75295.3	AT1G75295	up	*
TCONS_00012577	AT1G75295	*	*
TCONS_00006114	AT1G75600	*	up
TCONS_00012636	AT1G76020	*	down
TCONS_00006161	AT1G76135	down	down
TCONS_00006203	AT1G76705	down	*
TCONS_00006228	AT1G76920	up	down
TCONS_00006333	AT1G78030	*	*
AT1G78265.1	AT1G78265	*	down
TCONS_00012863	AT1G78520	*	up
TCONS_00006426	AT1G79100	*	down
TCONS_00006429	AT1G79100	down	*
TCONS_00006538	AT1G80245	*	down
AT1G80325.1	AT1G80325	*	*
TCONS_00013122	AT2G01008	*	*
TCONS_00013124	AT2G01010	down	down
TCONS_00017318	AT2G01430	up	up
TCONS_00013192	AT2G01905	*	down
TCONS_00013193	AT2G01905	up	*
TCONS_00013319	AT2G03330	*	*
TCONS_00013494	AT2G05185	up	up
TCONS_00013495	AT2G05185	*	*
TCONS_00017634	AT2G05310	up	*
TCONS_00017654	AT2G05632	down	*
AT2G05812.1	AT2G05812	*	down
TCONS_00013603	AT2G06010	*	down
TCONS_00017830	AT2G07599	up	*
AT2G09795.3	AT2G09795	*	*
TCONS_00017880	AT2G09795	*	*
TCONS_00017963	AT2G10930	up	up
TCONS_00018042	AT2G12170	*	*
TCONS_00018135	AT2G13550	down	down
TCONS_00018136	AT2G13550	*	down
AT2G13665.1	AT2G13665	*	*
TCONS_00018178	AT2G14160	*	up
TCONS_00018443	AT2G17442	up	*
TCONS_00014580	AT2G19890	up	*
TCONS_00014638	AT2G20585	up	*
TCONS_00018714	AT2G20721	*	down
AT2G21187.3	AT2G21187	*	up
TCONS_00018917	AT2G23040	up	*
TCONS_00018918	AT2G23040	*	down
AT2G23672.1	AT2G23672	up	up
AT2G24545.2	AT2G24545	*	up
TCONS_00015022	AT2G24735	down	*
AT2G24755.2	AT2G24755	down	*
AT2G24755.3	AT2G24755	up	*
TCONS_00019101	AT2G24860	up	*
TCONS_00019119	AT2G25095	*	*
TCONS_00015097	AT2G25590	up	up
TCONS_00015101	AT2G25605	*	*
TCONS_00015103	AT2G25605	up	*
AT2G26355.1	AT2G26355	*	up
TCONS_00015389	AT2G29020	*	*
AT2G30362.1	AT2G30362	down	*
TCONS_00015492	AT2G30362	down	*
TCONS_00019625	AT2G30370	*	up
TCONS_00019663	AT2G30650	up	up
TCONS_00019669	AT2G30695	down	*
TCONS_00015561	AT2G30945	*	up
TCONS_00019730	AT2G31360	*	*
TCONS_00019752	AT2G31580	up	*
TCONS_00019866	AT2G32690	*	*
TCONS_00019903	AT2G33051	down	*
TCONS_00015948	AT2G34770	*	*
AT2G35637.1	AT2G35637	*	down
AT2G35738.3	AT2G35738	down	*
TCONS_00020169	AT2G35742	*	down
AT2G37362.1	AT2G37362	*	down
TCONS_00016316	AT2G38695	up	*
TCONS_00020582	AT2G40205	*	*
TCONS_00020819	AT2G42835	*	*
TCONS_00020884	AT2G43460	up	*
TCONS_00020885	AT2G43460	*	down
TCONS_00016830	AT2G43930	*	*
AT2G44255.1	AT2G44255	*	*
TCONS_00016929	AT2G44995	down	*
TCONS_00021058	AT2G45245	down	*
AT2G45315.1	AT2G45315	down	*
TCONS_00021066	AT2G45315	up	down
AT2G45685.1	AT2G45685	down	*
TCONS_00021158	AT2G46410	up	*
TCONS_00021159	AT2G46455	up	*
AT2G46572.1	AT2G46572	down	*
AT3G01142.1	AT3G01142	*	down
TCONS_00026458	AT3G03100	*	up
TCONS_00026516	AT3G03660	*	down
AT3G03702.1	AT3G03702	up	*
TCONS_00026591	AT3G04350	down	*
TCONS_00021618	AT3G04485	down	*
TCONS_00021721	AT3G05460	*	*
TCONS_00026712	AT3G05570	up	*
TCONS_00021771	AT3G05905	*	*
TCONS_00022000	AT3G08980	down	down
TCONS_00022009	AT3G09050	*	*
TCONS_00027067	AT3G09390	*	up
TCONS_00027237	AT3G11165	up	up
TCONS_00027238	AT3G11165	*	up
TCONS_00022238	AT3G11860	up	down
TCONS_00022239	AT3G11860	down	down
TCONS_00022374	AT3G13240	down	*
TCONS_00022376	AT3G13240	*	*
TCONS_00027534	AT3G13845	down	*
TCONS_00022453	AT3G13898	*	down
TCONS_00027691	AT3G15480	down	up
TCONS_00022863	AT3G17910	down	down
TCONS_00028076	AT3G19900	up	*
TCONS_00028077	AT3G19900	up	*
TCONS_00028078	AT3G19900	*	*
AT3G22072.1	AT3G22072	*	*
TCONS_00023551	AT3G24929	down	*
TCONS_00023552	AT3G24929	down	*
TCONS_00028548	AT3G25880	*	up
TCONS_00023715	AT3G26612	down	*
TCONS_00028708	AT3G27210	*	*
TCONS_00023777	AT3G27340	*	*
AT3G27990.1	AT3G27990	up	*
TCONS_00028790	AT3G27990	up	*
TCONS_00028822	AT3G28330	*	*
TCONS_00028849	AT3G28490	*	up
TCONS_00028879	AT3G28900	*	down
TCONS_00029087	AT3G30737	up	*
TCONS_00029127	AT3G31068	down	*
TCONS_00029291	AT3G41762	*	*
TCONS_00024276	AT3G41768	*	down
TCONS_00024292	AT3G42150	up	*
TCONS_00024462	AT3G43440	*	*
TCONS_00024513	AT3G43840	up	*
TCONS_00024514	AT3G43840	down	*
TCONS_00024632	AT3G44960	*	down
TCONS_00029722	AT3G46616	*	*
TCONS_00029725	AT3G46616	down	*
AT3G46658.1	AT3G46658	*	*
TCONS_00024914	AT3G48346	down	*
TCONS_00024916	AT3G48346	*	*
TCONS_00024995	AT3G49150	up	*
TCONS_00025024	AT3G49550	*	up
TCONS_00025027	AT3G49550	up	*
TCONS_00029992	AT3G49645	up	*
AT3G51075.1	AT3G51075	*	*
TCONS_00025160	AT3G51375	*	down
AT3G52072.1	AT3G52072	down	*
TCONS_00030203	AT3G52072	up	*
TCONS_00030204	AT3G52072	down	*
TCONS_00025231	AT3G52105	up	up
TCONS_00025274	AT3G52535	up	*
TCONS_00030461	AT3G54520	up	*
TCONS_00030608	AT3G56210	down	*
AT3G56408.1	AT3G56408	down	*
TCONS_00030820	AT3G58420	down	down
TCONS_00025878	AT3G59450	*	down
TCONS_00025880	AT3G59450	down	*
TCONS_00030996	AT3G60286	*	*
TCONS_00030998	AT3G60286	*	down
TCONS_00031199	AT3G62280	*	*
TCONS_00026172	AT3G62500	up	down
TCONS_00026174	AT3G62500	*	*
TCONS_00026177	AT3G62500	*	*
TCONS_00026252	AT3G63420	down	*
AT3G63445.1	AT3G63445	down	*
AT3G63445.2	AT3G63445	up	*
AT3G63445.3	AT3G63445	*	*
AT4G01593.1	AT4G01593	*	*
TCONS_00031552	AT4G02200	down	*
TCONS_00035516	AT4G02760	up	*
TCONS_00035591	AT4G03445	*	*
TCONS_00035640	AT4G03935	*	*
TCONS_00031766	AT4G04190	down	down
TCONS_00035675	AT4G04470	*	up
TCONS_00031833	AT4G04800	*	*
TCONS_00035737	AT4G05070	down	*
TCONS_00035899	AT4G06701	up	up
TCONS_00035902	AT4G06701	down	*
TCONS_00032060	AT4G07507	down	*
TCONS_00032062	AT4G07507	*	*
TCONS_00032063	AT4G07507	*	down
AT4G09432.1	AT4G09432	down	*
TCONS_00032430	AT4G10845	down	*
TCONS_00036373	AT4G11845	*	up
TCONS_00036395	AT4G12090	*	up
TCONS_00036396	AT4G12090	*	up
TCONS_00036481	AT4G12990	*	*
TCONS_00036482	AT4G12990	down	*
TCONS_00032662	AT4G13495	down	*
AT4G13505.1	AT4G13505	*	up
AT4G13918.1	AT4G13918	*	*
TCONS_00036768	AT4G15240	*	down
TCONS_00032883	AT4G15540	*	*
TCONS_00036884	AT4G16444	up	*
TCONS_00036896	AT4G16540	down	*
TCONS_00036984	AT4G17310	down	*
TCONS_00036992	AT4G17360	up	*
TCONS_00037136	AT4G18975	up	*
TCONS_00037137	AT4G18975	down	*
AT4G22233.1	AT4G22233	*	down
AT4G22233.2	AT4G22233	*	down
TCONS_00037442	AT4G22280	up	*
TCONS_00033695	AT4G24090	down	*
TCONS_00034039	AT4G27745	down	*
TCONS_00038000	AT4G27852	*	*
TCONS_00038029	AT4G28162	up	*
TCONS_00038070	AT4G28820	*	down
TCONS_00038092	AT4G29273	up	up
TCONS_00038114	AT4G29548	down	*
TCONS_00034339	AT4G30900	up	*
TCONS_00034347	AT4G30975	down	up
TCONS_00034375	AT4G31115	*	up
TCONS_00038348	AT4G31877	*	*
TCONS_00038349	AT4G31877	up	*
TCONS_00034666	AT4G33690	*	down
AT4G36032.1	AT4G36032	down	*
AT4G37225.1	AT4G37225	*	up
AT4G37432.1	AT4G37432	up	*
AT4G37895.1	AT4G37895	up	down
TCONS_00038945	AT4G38120	up	*
AT4G38215.1	AT4G38215	up	*
TCONS_00035067	AT4G38330	*	down
AT4G38545.2	AT4G38545	*	*
AT4G38552.1	AT4G38552	*	*
TCONS_00038995	AT4G38552	down	*
AT4G38932.1	AT4G38932	*	up
TCONS_00035144	AT4G39364	down	down
TCONS_00035145	AT4G39364	down	down
TCONS_00035184	AT4G39753	down	*
AT5G01175.1	AT5G01175	up	down
AT5G01215.2	AT5G01215	*	down
AT5G01595.1	AT5G01595	down	*
AT5G01732.1	AT5G01732	*	*
TCONS_00045140	AT5G04270	down	*
TCONS_00039581	AT5G05435	down	*
TCONS_00039668	AT5G06265	*	*
TCONS_00039672	AT5G06270	down	*
TCONS_00045331	AT5G06450	*	down
AT5G07152.1	AT5G07152	*	down
TCONS_00045495	AT5G08185	up	up
AT5G09443.1	AT5G09443	*	*
TCONS_00045784	AT5G11150	up	*
TCONS_00040134	AT5G11870	up	up
TCONS_00040135	AT5G11870	up	up
TCONS_00040136	AT5G11870	*	*
TCONS_00045851	AT5G11960	*	up
TCONS_00040337	AT5G14910	*	*
AT5G15022.1	AT5G15022	*	*
TCONS_00046240	AT5G16480	down	*
TCONS_00046381	AT5G18150	*	up
TCONS_00040619	AT5G18245	up	*
AT5G18255.1	AT5G18255	*	*
AT5G18255.2	AT5G18255	*	*
AT5G18255.3	AT5G18255	up	*
TCONS_00040630	AT5G18310	*	*
TCONS_00040961	AT5G22794	down	*
TCONS_00040966	AT5G22794	*	*
TCONS_00040967	AT5G22794	*	*
TCONS_00046903	AT5G24205	*	*
TCONS_00046904	AT5G24206	up	*
TCONS_00047010	AT5G25030	*	up
TCONS_00047092	AT5G25990	down	*
TCONS_00041307	AT5G26800	*	down
TCONS_00047200	AT5G27490	up	*
TCONS_00041466	AT5G28262	*	up
TCONS_00041467	AT5G28262	up	*
TCONS_00041468	AT5G28262	up	up
TCONS_00041469	AT5G28262	up	up
TCONS_00041507	AT5G28622	*	down
TCONS_00041510	AT5G28626	*	*
TCONS_00047543	AT5G33399	*	up
TCONS_00047826	AT5G37240	up	*
TCONS_00042132	AT5G38750	up	*
TCONS_00048173	AT5G41240	*	up
TCONS_00042521	AT5G43210	up	*
TCONS_00048378	AT5G43403	up	*
TCONS_00048380	AT5G43403	up	*
AT5G45472.1	AT5G45472	down	*
TCONS_00048604	AT5G45740	*	*
TCONS_00048625	AT5G45973	up	*
TCONS_00048819	AT5G48412	down	*
AT5G48775.1	AT5G48775	down	*
TCONS_00048970	AT5G50190	down	down
TCONS_00043380	AT5G52030	*	*
TCONS_00049271	AT5G53940	down	down
TCONS_00049290	AT5G54148	down	*
AT5G54569.1	AT5G54569	down	down
TCONS_00043724	AT5G55620	*	up
TCONS_00043771	AT5G56075	up	up
TCONS_00049512	AT5G56990	down	*
TCONS_00043855	AT5G57060	down	*
TCONS_00043897	AT5G57565	down	*
AT5G59662.1	AT5G59662	up	*
TCONS_00049759	AT5G59960	up	*
TCONS_00044210	AT5G60430	down	up
TCONS_00050009	AT5G63000	down	*
TCONS_00050010	AT5G63000	*	*
AT5G64572.1	AT5G64572	*	*
AT5G65575.1	AT5G65575	*	*
TCONS_00044684	AT5G65610	*	down
TCONS_00050379	AT5G66607	down	down
TCONS_00000399	XLOC_000235	down	down
TCONS_00000935	XLOC_000536	up	*
TCONS_00002248	XLOC_001383	*	up
TCONS_00002804	XLOC_001743	down	*
TCONS_00002820	XLOC_001755	down	*
TCONS_00003164	XLOC_001989	*	up
TCONS_00003707	XLOC_002424	*	*
TCONS_00006115	XLOC_003980	*	up
TCONS_00006599	XLOC_004258	*	up
TCONS_00007153	XLOC_004582	up	*
TCONS_00008924	XLOC_005657	down	*
TCONS_00009195	XLOC_005814	up	*
TCONS_00009364	XLOC_005918	*	up
TCONS_00009599	XLOC_006074	up	*
TCONS_00009600	XLOC_006074	up	*
TCONS_00009638	XLOC_006094	up	*
TCONS_00010322	XLOC_006635	*	down
TCONS_00012737	XLOC_008146	*	*
TCONS_00012934	XLOC_008274	down	*
TCONS_00012950	XLOC_008284	up	up
TCONS_00013223	XLOC_008442	down	down
TCONS_00013563	XLOC_008661	*	up
TCONS_00014515	XLOC_009429	up	*
TCONS_00014517	XLOC_009429	*	*
TCONS_00014518	XLOC_009429	*	up
TCONS_00014519	XLOC_009429	*	*
TCONS_00015194	XLOC_009859	*	up
TCONS_00016819	XLOC_010850	down	*
TCONS_00018206	XLOC_011847	down	*
TCONS_00018210	XLOC_011847	up	*
TCONS_00019763	XLOC_012864	*	up
TCONS_00020063	XLOC_013035	up	*
TCONS_00020451	XLOC_013287	*	*
TCONS_00020689	XLOC_013441	down	*
TCONS_00021099	XLOC_013669	down	down
TCONS_00021190	XLOC_013724	up	*
TCONS_00021536	XLOC_013947	down	down
TCONS_00023600	XLOC_015229	*	*
TCONS_00023601	XLOC_015229	up	*
TCONS_00023794	XLOC_015350	*	*
TCONS_00023948	XLOC_015470	down	*
TCONS_00024560	XLOC_016026	*	*
TCONS_00025174	XLOC_016434	*	*
TCONS_00025785	XLOC_016810	down	down
TCONS_00025854	XLOC_016848	down	*
TCONS_00026421	XLOC_017192	*	*
TCONS_00026422	XLOC_017192	*	*
TCONS_00026653	XLOC_017341	up	*
TCONS_00028563	XLOC_018547	*	*
TCONS_00028564	XLOC_018547	down	*
TCONS_00028565	XLOC_018547	*	*
TCONS_00028566	XLOC_018547	up	*
TCONS_00028567	XLOC_018547	up	*
TCONS_00028759	XLOC_018665	up	*
TCONS_00028794	XLOC_018688	*	*
TCONS_00028812	XLOC_018695	down	*
TCONS_00028853	XLOC_018726	down	*
TCONS_00029013	XLOC_018849	*	*
TCONS_00029030	XLOC_018857	*	down
TCONS_00029031	XLOC_018857	*	*
TCONS_00029114	XLOC_018935	*	down
TCONS_00029378	XLOC_019180	down	*
TCONS_00029379	XLOC_019181	up	*
TCONS_00029380	XLOC_019181	up	*
TCONS_00029703	XLOC_019442	down	*
TCONS_00029705	XLOC_019442	up	up
TCONS_00029721	XLOC_019454	up	*
TCONS_00031479	XLOC_020555	*	down
TCONS_00031506	XLOC_020575	down	up
TCONS_00031708	XLOC_020708	*	down
TCONS_00032432	XLOC_021281	up	*
TCONS_00033998	XLOC_022264	up	*
TCONS_00035354	XLOC_023098	*	*
TCONS_00035356	XLOC_023098	up	up
TCONS_00035357	XLOC_023098	up	up
TCONS_00035358	XLOC_023098	down	*
TCONS_00035712	XLOC_023338	*	*
TCONS_00036563	XLOC_023999	down	*
TCONS_00036564	XLOC_023999	*	*
TCONS_00038210	XLOC_025017	*	*
TCONS_00038290	XLOC_025062	down	up
TCONS_00038752	XLOC_025321	down	down
TCONS_00038843	XLOC_025384	up	*
TCONS_00039435	XLOC_025756	*	down
TCONS_00039549	XLOC_025825	*	*
TCONS_00040584	XLOC_026489	*	up
TCONS_00040616	XLOC_026510	down	*
TCONS_00041403	XLOC_027016	down	*
TCONS_00041896	XLOC_027444	*	*
TCONS_00042041	XLOC_027560	down	down
TCONS_00042042	XLOC_027561	*	down
TCONS_00042043	XLOC_027561	up	*
TCONS_00042044	XLOC_027561	up	*
TCONS_00042131	XLOC_027629	up	down
TCONS_00042133	XLOC_027629	*	*
TCONS_00042388	XLOC_027814	down	*
TCONS_00042389	XLOC_027814	down	*
TCONS_00042480	XLOC_027881	down	*
TCONS_00044584	XLOC_029175	up	*
TCONS_00044656	XLOC_029213	*	*
TCONS_00044657	XLOC_029213	up	*
TCONS_00045189	XLOC_029566	*	*
TCONS_00045190	XLOC_029566	up	*
TCONS_00045191	XLOC_029566	up	*
TCONS_00046107	XLOC_030098	*	*
TCONS_00046900	XLOC_030604	up	*
TCONS_00047066	XLOC_030699	up	*
TCONS_00047070	XLOC_030699	down	*
TCONS_00047231	XLOC_030814	down	*
TCONS_00047825	XLOC_031321	*	*
TCONS_00050242	XLOC_032944	*	down

## Sheet: Fig 6h,i
Fig 6h	Event	Zy24	AC	BC	32E	32S
	ES	457	401	333	460	475
	AA	2110	1913	1618	2293	2278
	AD	770	679	576	793	782
	IR	1238	992	820	1167	1266
	others	586	425	376	426	532
	Gene	Zy24	AC	BC	32E	32S
Fig 6i	ES	411	349	300	397	414
	AA	1744	1629	1389	1895	1868
	AD	698	631	536	743	728
	IR	1050	872	709	1010	1088
	others	461	344	307	351	423

## Sheet: Fig 6j
No. of Transcripts	Zy24	AC	BC	32E	32S
1	10190	10647	10275	10566	10645
2	3728	3641	3248	3882	3814
3	987	915	709	1125	1078
≥ 4	262	197	154	294	331

## Sheet: Fig 7a
Ac TF	Bc TF	32E TF	32S TF	Ac TF|Bc TF	Ac TF|32E TF	Ac TF|32S TF	Bc TF|32E TF	Bc TF|32S TF	32E TF|32S TF	Ac TF|Bc TF|32E TF	Ac TF|Bc TF|32S TF	Ac TF|32E TF|32S TF	Bc TF|32E TF|32S TF	Ac TF|Bc TF|32E TF|32S TF
AT1G08810	AT1G01520	AT1G02250	AT1G02030	AT1G59640	AT1G14350	AT1G02230	AT1G18400	AT1G04370	AT1G06040	AT1G12980	AT1G71030	AT1G08000	AT1G14920	AT1G01010
AT1G18960	AT1G26870	AT1G05230	AT1G02220	AT5G41090	AT1G25550	AT1G49010	AT1G68200	AT1G28460	AT1G19220	AT1G13960	AT1G71200	AT1G10120	AT1G27370	AT1G01060
AT1G29962	AT1G69490	AT1G12260	AT1G06180	AT5G60830	AT1G49560	AT1G64380	AT2G41070	AT1G71520	AT1G22640	AT1G17590	AT1G75390	AT1G10610	AT1G52520	AT1G01260
AT1G49130	AT1G75410	AT1G12860	AT1G12890		AT1G68640	AT2G13960	AT3G50700	AT2G26940	AT1G23380	AT1G18750	AT2G20613	AT1G16640	AT1G53230	AT1G01350
AT1G52880	AT2G20180	AT1G13260	AT1G16490		AT1G68810	AT2G40200	AT4G14770	AT2G45410	AT1G28050	AT1G18790	AT2G30340	AT1G19210	AT1G56010	AT1G01720
AT1G52890	AT2G24430	AT1G14600	AT1G18860		AT1G74480	AT3G01470	AT4G32800	AT2G47190	AT1G28370	AT1G49120	AT2G34440	AT1G19350	AT1G76350	AT1G03040
AT1G55110	AT2G31210	AT1G14687	AT1G19700		AT1G77640	AT3G25990	AT5G16560	AT3G02380	AT1G29950	AT1G51140	AT2G37430	AT1G21200	AT2G01430	AT1G03970
AT1G62990	AT2G32370	AT1G16530	AT1G19790		AT2G01370	AT3G46070	AT5G67110	AT3G16280	AT1G32240	AT1G66810	AT2G38250	AT1G21450	AT2G04880	AT1G04990
AT1G66600	AT2G42830	AT1G24590	AT1G26590		AT2G17150	AT4G01550		AT4G00610	AT1G35460	AT1G72360	AT3G12820	AT1G22070	AT2G22840	AT1G05710
AT2G20880	AT3G16160	AT1G25560	AT1G29160		AT2G27050	AT4G11250		AT4G12020	AT1G36060	AT1G77570	AT3G47500	AT1G25470	AT2G27110	AT1G06070
AT2G24681	AT3G26620	AT1G28310	AT1G32540		AT2G31220	AT4G25480		AT5G06839	AT1G44830	AT2G01760	AT4G01540	AT1G26260	AT2G31280	AT1G06850
AT2G40350	AT3G26660	AT1G28360	AT1G33240		AT2G35310	AT5G22570		AT5G07100	AT1G49720	AT2G02820	AT5G45980	AT1G29560	AT2G33880	AT1G06910
AT2G41240	AT3G50750	AT1G31320	AT1G33280		AT2G40220	AT5G60850		AT5G65130	AT1G51700	AT2G24680	AT5G50480	AT1G30500	AT2G35640	AT1G07520
AT2G46810	AT4G14540	AT1G50420	AT1G33760		AT2G44840				AT1G75710	AT2G36340	AT5G52020	AT1G32640	AT2G38090	AT1G07530
AT3G04070	AT4G21080	AT1G62975	AT1G46480		AT2G45480				AT1G80840	AT2G37000		AT1G45249	AT3G02550	AT1G07980
AT3G13540	AT5G09780	AT1G64620	AT1G48195		AT2G46530				AT2G03340	AT2G45680		AT1G52150	AT3G10040	AT1G08010
AT3G21270	AT5G11050	AT1G68840	AT1G59810		AT3G02990				AT2G04890	AT3G01600		AT1G58110	AT3G26790	AT1G08970
AT3G21880	AT5G39750	AT1G69600	AT1G62300		AT3G15030				AT2G18350	AT3G04450		AT1G66420	AT3G60580	AT1G09530
AT3G46770	AT5G52600	AT1G71692	AT1G65620		AT3G19184				AT2G24650	AT3G04850		AT1G67100	AT4G06598	AT1G09710
AT3G56660	AT5G65070	AT1G74430	AT1G66350		AT3G51060				AT2G24700	AT3G50870		AT1G68510	AT4G35550	AT1G09770
AT3G56970	AT5G67180	AT1G76420	AT1G68130		AT4G17500				AT2G28350	AT4G00730		AT1G69170	AT4G38910	AT1G10170
AT3G58710		AT1G80580	AT1G70000		AT4G30980				AT2G28610	AT4G11140		AT1G76320	AT5G04340	AT1G10240
AT3G59580		AT2G17950	AT1G71450		AT4G31660				AT2G35700	AT4G12240		AT1G77450	AT5G05550	AT1G10320
AT3G61150		AT2G18380	AT1G76870		AT4G31920				AT2G46270	AT4G26170		AT1G78700	AT5G06100	AT1G11510
AT4G17710		AT2G22430	AT1G79580		AT4G36240				AT3G05690	AT4G27950		AT2G03060	AT5G06420	AT1G12610
AT4G23810		AT2G22540	AT2G01570		AT4G37740				AT3G10760	AT4G31620		AT2G21320	AT5G10510	AT1G13450
AT4G25530		AT2G24260	AT2G22850		AT5G41030				AT3G14020	AT4G38070		AT2G33860	AT5G47670	AT1G14410
AT4G29930		AT2G28510	AT2G25000		AT5G50470				AT3G16770	AT5G11510		AT2G34140	AT5G48670	AT1G14685
AT4G31630		AT2G30250	AT2G28160		AT5G56780				AT3G24650	AT5G17490		AT2G34710	AT5G49200	AT1G15720
AT5G07580		AT2G31730	AT2G28200		AT5G65310				AT3G27010	AT5G42700		AT2G36400	AT5G57390	AT1G15790
AT5G13910		AT2G37590	AT2G40970		AT5G66350				AT3G47600	AT5G44260		AT2G37630	AT5G59450	AT1G16060
AT5G18270		AT2G38470	AT2G42430		AT5G67000				AT3G50890	AT5G47220		AT2G37650	AT5G65230	AT1G17040
AT5G19790		AT2G41130	AT2G42660						AT3G55730	AT5G51910		AT2G40140		AT1G17460
AT5G21120		AT2G42150	AT2G45420						AT4G08250	AT5G53290		AT2G43500		AT1G17520
AT5G56200		AT2G45160	AT3G04100						AT4G09460	AT5G58280		AT2G46400		AT1G17920
AT5G58010		AT2G45190	AT3G09600						AT4G16610	AT5G59340		AT2G46410		AT1G18330
AT5G58080		AT3G03660	AT3G20880						AT4G27240	AT5G66940		AT2G46510		AT1G19000
AT5G61590		AT3G06160	AT3G23240						AT4G27330	AT5G66990		AT3G06250		AT1G19490
AT5G61620		AT3G15170	AT3G46090						AT4G29190	AT5G67420		AT3G06590		AT1G19850
AT5G66980		AT3G16350	AT3G52440						AT4G34990			AT3G07500		AT1G20640
		AT3G19070	AT3G57670						AT4G35900			AT3G11260		AT1G20980
		AT3G19500	AT4G16750						AT4G38620			AT3G24120		AT1G21970
		AT3G25710	AT4G17880						AT5G03720			AT3G55980		AT1G22190
		AT3G28920	AT4G18020						AT5G05090			AT3G57480		AT1G22810
		AT3G45610	AT4G22680						AT5G14000			AT3G60110		AT1G22985
		AT3G50650	AT4G23550						AT5G37260			AT4G00260		AT1G25580
		AT3G54390	AT4G30080						AT5G42630			AT4G01250		AT1G26680
		AT3G56400	AT4G32890						AT5G42780			AT4G03250		AT1G27360
		AT3G56770	AT4G34590						AT5G47370			AT4G09960		AT1G27730
		AT3G57920	AT4G34680						AT5G51190			AT4G17490		AT1G28300
		AT3G61250	AT4G35270									AT4G17750		AT1G28420
		AT4G09180	AT4G36620									AT4G18880		AT1G28520
		AT4G18450	AT5G03150									AT4G23750		AT1G30330
		AT4G18890	AT5G07500									AT4G24020		AT1G30490
		AT4G24060	AT5G10280									AT4G25470		AT1G30970
		AT4G31640	AT5G15850									AT4G25490		AT1G32150
		AT4G31650	AT5G20240									AT4G27410		AT1G32330
		AT4G32880	AT5G21960									AT4G35580		AT1G32360
		AT4G34400	AT5G39610									AT5G02320		AT1G32730
		AT4G37650	AT5G45260									AT5G04760		AT1G32870
		AT4G39070	AT5G46350									AT5G06960		AT1G33060
		AT5G01380	AT5G51790									AT5G08330		AT1G34180
		AT5G02460	AT5G51990									AT5G16820		AT1G34190
		AT5G06250	AT5G53980									AT5G28530		AT1G34370
		AT5G10030	AT5G57660									AT5G39660		AT1G42990
		AT5G12330	AT5G61270									AT5G41315		AT1G43700
		AT5G14010	AT5G61600									AT5G41920		AT1G44810
		AT5G15210	AT5G61890									AT5G44210		AT1G47760
		AT5G15840										AT5G52660		AT1G47870
		AT5G19490												AT1G49475
		AT5G23280												AT1G49480
		AT5G26950												AT1G49950
		AT5G35770												AT1G50600
		AT5G46760												AT1G50640
		AT5G49520												AT1G51070
		AT5G50915												AT1G51190
		AT5G52830												AT1G51600
		AT5G53950												AT1G53170
		AT5G60200												AT1G53910
		AT5G60890												AT1G54060
		AT5G62430												AT1G54160
		AT5G65330												AT1G54830
		AT5G65640												AT1G56170
		AT5G67190												AT1G58100
														AT1G58220
														AT1G59750
														AT1G61730
														AT1G63100
														AT1G64105
														AT1G64530
														AT1G67310
														AT1G67970
														AT1G68120
														AT1G68320
														AT1G68550
														AT1G68670
														AT1G68920
														AT1G69010
														AT1G71130
														AT1G71260
														AT1G72010
														AT1G72050
														AT1G72650
														AT1G72740
														AT1G72830
														AT1G73360
														AT1G73730
														AT1G74250
														AT1G74840
														AT1G74930
														AT1G75080
														AT1G75340
														AT1G76580
														AT1G76880
														AT1G77080
														AT1G77850
														AT1G78080
														AT1G78540
														AT1G78600
														AT1G80010
														AT2G01060
														AT2G01930
														AT2G02740
														AT2G16485
														AT2G16770
														AT2G18160
														AT2G19810
														AT2G20110
														AT2G20280
														AT2G20400
														AT2G21230
														AT2G21240
														AT2G22300
														AT2G23290
														AT2G23320
														AT2G23340
														AT2G24570
														AT2G24645
														AT2G24690
														AT2G24790
														AT2G24830
														AT2G25180
														AT2G25650
														AT2G25900
														AT2G26150
														AT2G27470
														AT2G28450
														AT2G28550
														AT2G29065
														AT2G30470
														AT2G30590
														AT2G31230
														AT2G31370
														AT2G32250
														AT2G32930
														AT2G33500
														AT2G33550
														AT2G33835
														AT2G34720
														AT2G35430
														AT2G35530
														AT2G35550
														AT2G36010
														AT2G36890
														AT2G36960
														AT2G37060
														AT2G37120
														AT2G38340
														AT2G38880
														AT2G39880
														AT2G40340
														AT2G40620
														AT2G40950
														AT2G41710
														AT2G41835
														AT2G41900
														AT2G42300
														AT2G42400
														AT2G43280
														AT2G44430
														AT2G44730
														AT2G44910
														AT2G45880
														AT2G46310
														AT2G46830
														AT2G47070
														AT2G47210
														AT2G47260
														AT2G47520
														AT2G47850
														AT2G47890
														AT3G01330
														AT3G02830
														AT3G04670
														AT3G04930
														AT3G06410
														AT3G06740
														AT3G07650
														AT3G08505
														AT3G09230
														AT3G09370
														AT3G09735
														AT3G10030
														AT3G10480
														AT3G10490
														AT3G10500
														AT3G10800
														AT3G11020
														AT3G11100
														AT3G11440
														AT3G11450
														AT3G12130
														AT3G12250
														AT3G12480
														AT3G12680
														AT3G13040
														AT3G14180
														AT3G14230
														AT3G15210
														AT3G16857
														AT3G16870
														AT3G16940
														AT3G18100
														AT3G18380
														AT3G18960
														AT3G18990
														AT3G19290
														AT3G19360
														AT3G19510
														AT3G19580
														AT3G19860
														AT3G20310
														AT3G20770
														AT3G20840
														AT3G20910
														AT3G21175
														AT3G21430
														AT3G21810
														AT3G22100
														AT3G22170
														AT3G22760
														AT3G22780
														AT3G23210
														AT3G23690
														AT3G24050
														AT3G24490
														AT3G24860
														AT3G25890
														AT3G26744
														AT3G28910
														AT3G44750
														AT3G46080
														AT3G46600
														AT3G46640
														AT3G47640
														AT3G48160
														AT3G48430
														AT3G48440
														AT3G48590
														AT3G49530
														AT3G49850
														AT3G50060
														AT3G50410
														AT3G51080
														AT3G51120
														AT3G51910
														AT3G52250
														AT3G53340
														AT3G53370
														AT3G54220
														AT3G54320
														AT3G54620
														AT3G54810
														AT3G56850
														AT3G57230
														AT3G57390
														AT3G57800
														AT3G57980
														AT3G58630
														AT3G59470
														AT3G60030
														AT3G60390
														AT3G60530
														AT3G60630
														AT3G61630
														AT3G61830
														AT3G62420
														AT3G63350
														AT4G00210
														AT4G00238
														AT4G00250
														AT4G00270
														AT4G00390
														AT4G01120
														AT4G01260
														AT4G01280
														AT4G01580
														AT4G02560
														AT4G02590
														AT4G02640
														AT4G04890
														AT4G06634
														AT4G11070
														AT4G11660
														AT4G12750
														AT4G12850
														AT4G13040
														AT4G13640
														AT4G13980
														AT4G14410
														AT4G15090
														AT4G16110
														AT4G16141
														AT4G16150
														AT4G16430
														AT4G16780
														AT4G17230
														AT4G17570
														AT4G18170
														AT4G19630
														AT4G19990
														AT4G20380
														AT4G21550
														AT4G21610
														AT4G21750
														AT4G23980
														AT4G24240
														AT4G24470
														AT4G25210
														AT4G25440
														AT4G25610
														AT4G26640
														AT4G28610
														AT4G29000
														AT4G29940
														AT4G30935
														AT4G31060
														AT4G31270
														AT4G31550
														AT4G31615
														AT4G31680
														AT4G31800
														AT4G32010
														AT4G32040
														AT4G32730
														AT4G33280
														AT4G34000
														AT4G34410
														AT4G35040
														AT4G35590
														AT4G36730
														AT4G36780
														AT4G36900
														AT4G36920
														AT4G36930
														AT4G36990
														AT4G37180
														AT4G37260
														AT4G37540
														AT4G38180
														AT4G38900
														AT4G38960
														AT4G39160
														AT5G01310
														AT5G02470
														AT5G02840
														AT5G03415
														AT5G03740
														AT5G04240
														AT5G04410
														AT5G05410
														AT5G05660
														AT5G06110
														AT5G06770
														AT5G06950
														AT5G08130
														AT5G08141
														AT5G08190
														AT5G08520
														AT5G08790
														AT5G09330
														AT5G09410
														AT5G10140
														AT5G10970
														AT5G11260
														AT5G11270
														AT5G12840
														AT5G12850
														AT5G13790
														AT5G14140
														AT5G14280
														AT5G14960
														AT5G16540
														AT5G17300
														AT5G17430
														AT5G18550
														AT5G18830
														AT5G18960
														AT5G20730
														AT5G22220
														AT5G22290
														AT5G23090
														AT5G24590
														AT5G24930
														AT5G25470
														AT5G25475
														AT5G25790
														AT5G26749
														AT5G26880
														AT5G28040
														AT5G28770
														AT5G29000
														AT5G32460
														AT5G37020
														AT5G38140
														AT5G38860
														AT5G40880
														AT5G41020
														AT5G42520
														AT5G43170
														AT5G43250
														AT5G43270
														AT5G44080
														AT5G44180
														AT5G45050
														AT5G45300
														AT5G45420
														AT5G45710
														AT5G46880
														AT5G47140
														AT5G47230
														AT5G47390
														AT5G47640
														AT5G47660
														AT5G48250
														AT5G49300
														AT5G51980
														AT5G52010
														AT5G52510
														AT5G54680
														AT5G56270
														AT5G57150
														AT5G58340
														AT5G58620
														AT5G59570
														AT5G59820
														AT5G60120
														AT5G60450
														AT5G60690
														AT5G62000
														AT5G62020
														AT5G62470
														AT5G62610
														AT5G63260
														AT5G63280
														AT5G63420
														AT5G63470
														AT5G63790
														AT5G64060
														AT5G64220
														AT5G65050
														AT5G65060
														AT5G65510
														AT5G66320
														AT5G66730
														AT5G66770
														AT5G67300
														AT5G67580

[truncated: 11 more sheets: Fig 7b, Fig 7c, Fig 7d, Fig 7e, Fig 7f,g, Suppl Fig 2, Suppl Fig 3b, Suppl Fig 4a, Suppl Fig 8, Suppl Fig 10d-g, Suppl Fig 10h-k]
